# Supplementary material for: Mutant Nrf2E79Q enhances the promotion and progression of a subset of oncogenic Ras keratinocytes and skin tumors
Source: Redox Biol. 2024 Jun 28;75:103261. doi: 10.1016/j.redox.2024.103261 (PMC11269801; doi:10.1016/j.redox.2024.103261)
Supplement: Multimedia component 2 [file mmc2.xlsx]

## Sheet: Rob_Mutant_NRF2_vs_K14Cre_ANNOT
gene	baseMean	log2FoldChange	lfcSE	stat	pvalue	padj	symbol	description	A2_Mutant_NRF2	A5_Mutant_NRF2	A6_Mutant_NRF2	A7_Mutant_NRF2	A1_K14Cre	A3_K14Cre	A9_K14Cre	A10_K14Cre
ENSMUSG00000025934	670.967	2.21564	0.241207	9.59332	8.52977e-22	1.19784e-17	Gsta3	glutathione S-transferase, alpha 3 [Source:MGI Symbol;Acc:MGI:95856]	8.90458	8.46712	9.02679	8.50796	4.74634	5.58853	6.56437	5.37673
ENSMUSG00000020865	986.376	1.94543	0.225274	8.84058	9.52205e-19	6.68591e-15	Abcc3	ATP-binding cassette, sub-family C (CFTR/MRP), member 3 [Source:MGI Symbol;Acc:MGI:1923658]	9.38245	9.52355	9.88697	9.38612	5.91995	6.75487	7.83726	7.25092
ENSMUSG00000058135	1936.58	1.52214	0.181456	8.44995	2.91435e-17	1.36421e-13	Gstm1	glutathione S-transferase, mu 1 [Source:MGI Symbol;Acc:MGI:95860]	10.2111	10.3464	10.6273	10.3165	7.97464	8.79031	8.82159	8.87281
ENSMUSG00000019102	5998.63	1.75287	0.221228	8.11656	4.79593e-16	1.68373e-12	Aldh3a1	aldehyde dehydrogenase family 3, subfamily A1 [Source:MGI Symbol;Acc:MGI:1353451]	11.9306	12.0702	12.2331	11.1885	10.148	9.51633	9.283	9.79302
ENSMUSG00000003849	848.794	1.5719	0.254867	6.60157	4.06831e-11	1.14263e-07	Nqo1	"NAD(P)H dehydrogenase, quinone 1 [Source:MGI Symbol;Acc:MGI:103187]"	8.40312	8.71306	9.38107	8.44199	6.31551	6.71498	7.01277	5.56933
ENSMUSG00000111709	390.883	1.34598	0.24868	5.64849	1.61867e-08	3.7885e-05	Gm3776	predicted gene 3776 [Source:NCBI gene;Acc:100042295]	7.28894	7.77612	8.41807	8.35953	6.25313	5.36622	6.10877	6.65662
ENSMUSG00000038227	278.347	1.0913	0.197824	5.5279	3.2409e-08	6.5017e-05	Hoxa9	homeobox A9 [Source:MGI Symbol;Acc:MGI:96180]	8.47138	8.37485	8.4108	8.55553	7.52458	7.50479	6.59411	6.94995
ENSMUSG00000053279	41.8563	1.39196	0.289019	5.45844	4.80344e-08	8.43183e-05	Aldh1a1	aldehyde dehydrogenase family 1, subfamily A1 [Source:MGI Symbol;Acc:MGI:1353450]	6.53143	5.23039	6.01282	4.34494	3.32019	2.30058	2.3053	2.30917
ENSMUSG00000074183	367.261	1.23743	0.237468	5.381	7.40748e-08	0.000115581	Gsta1	glutathione S-transferase, alpha 1 (Ya) [Source:MGI Symbol;Acc:MGI:1095417]	7.64057	7.34717	8.00081	8.28623	6.37531	5.83171	6.337	6.32408
ENSMUSG00000018381	3378.27	0.618167	0.128952	4.79678	1.61238e-06	0.00205842	Abi3	ABI gene family, member 3 [Source:MGI Symbol;Acc:MGI:1913860]	11.5948	11.6593	11.7848	11.6054	11.0994	11.038	10.6329	11.2092
ENSMUSG00000044349	957.627	0.966341	0.203447	4.80318	1.56165e-06	0.00205842	Snhg11	small nucleolar RNA host gene 11 [Source:MGI Symbol;Acc:MGI:2441845]	8.9481	9.51328	9.84042	8.9608	7.96819	8.56579	8.45092	7.75889
ENSMUSG00000086578	124.729	1.20683	0.266156	4.6532	3.26825e-06	0.00382467	Gm13583	predicted gene 13583 [Source:MGI Symbol;Acc:MGI:3650462]	6.14816	7.57753	6.97229	7.825	5.86538	5.10332	5.33725	5.53896
ENSMUSG00000031379	303.915	0.732769	0.159481	4.61656	3.90153e-06	0.00421455	Pir	pirin [Source:MGI Symbol;Acc:MGI:1916906]	7.90759	7.75535	7.9911	7.7106	6.76627	7.24956	6.69364	7.35045
ENSMUSG00000021996	1843.37	1.05195	0.236391	4.57485	4.76559e-06	0.00447699	Esd	esterase D/formylglutathione hydrolase [Source:MGI Symbol;Acc:MGI:95421]	10.1099	10.2861	10.7554	9.44624	9.01	8.62438	8.90997	8.83269
ENSMUSG00000025278	2801.94	-0.415667	0.0909571	-4.56969	4.88438e-06	0.00447699	Flnb	filamin, beta [Source:MGI Symbol;Acc:MGI:2446089]	11.362	11.2501	11.2062	11.3971	11.6401	11.708	11.8038	11.7711
ENSMUSG00000027187	3410.57	0.823908	0.1811	4.56059	5.10089e-06	0.00447699	Cat	catalase [Source:MGI Symbol;Acc:MGI:88271]	12.1727	11.8562	11.8098	11.1891	11.046	10.7054	10.8184	10.8924
ENSMUSG00000040562	591.65	0.803272	0.185474	4.3555	1.32761e-05	0.0109669	Gstm2	glutathione S-transferase, mu 2 [Source:MGI Symbol;Acc:MGI:95861]	8.67705	9.07885	8.96613	8.87903	7.7063	7.61002	8.36296	8.15901
ENSMUSG00000024660	320.84	0.759247	0.179961	4.22846	2.35296e-05	0.018357	Incenp	inner centromere protein [Source:MGI Symbol;Acc:MGI:1313288]	8.26825	8.43702	8.79253	8.12216	7.50687	7.44915	7.79946	7.52328
ENSMUSG00000022871	256.41	1.05325	0.284004	4.06868	4.72793e-05	0.0349444	Fetub	fetuin beta [Source:MGI Symbol;Acc:MGI:1890221]	7.67754	8.56184	8.1125	6.90665	6.97394	4.36687	6.08802	5.37673
ENSMUSG00000019997	509.686	-0.980296	0.241482	-4.04356	5.26457e-05	0.0369652	Ctgf	connective tissue growth factor [Source:MGI Symbol;Acc:MGI:95537]	9.25168	7.52942	8.03429	8.20404	9.30982	10.0286	9.48899	9.70515
ENSMUSG00000020142	510.109	0.873696	0.221598	3.99315	6.52025e-05	0.0430578	Slc1a4	solute carrier family 1 (glutamate/neutral amino acid transporter), member 4 [Source:MGI Symbol;Acc:MGI:2135601]	8.81893	8.35198	9.18847	8.49988	7.56794	6.88038	8.00718	7.9841
ENSMUSG00000042808	1743.6	0.899598	0.288586	3.98509	6.7455e-05	0.0430578	Gpx2	glutathione peroxidase 2 [Source:MGI Symbol;Acc:MGI:106609]	9.31366	10.435	10.2188	9.10898	7.18914	7.16327	8.8801	6.44365
ENSMUSG00000075394	113.051	0.942487	0.237711	3.9391	8.17887e-05	0.0499373	Hoxc4	homeobox C4 [Source:MGI Symbol;Acc:MGI:96195]	7.36645	7.1278	7.94658	7.39911	6.14276	6.31345	5.53423	6.9149
ENSMUSG00000038155	116.475	0.992056	0.28343	3.89557	9.79677e-05	0.0573233	Gstp2	glutathione S-transferase, pi 2 [Source:MGI Symbol;Acc:MGI:95864]	6.1305	6.8818	6.79391	6.1938	4.917	3.67578	5.06727	4.79196
ENSMUSG00000031762	3581.36	0.869026	0.227792	3.84659	0.000119774	0.0672795	Mt2	metallothionein 2 [Source:MGI Symbol;Acc:MGI:97172]	11.7741	12.0887	12.1719	11.4713	10.7982	9.90255	11.4825	10.6653
ENSMUSG00000061808	30.1804	-0.76647	0.267526	-3.83401	0.000126073	0.0680941	Ttr	transthyretin [Source:MGI Symbol;Acc:MGI:98865]	2.15476	0	1.44262	3.48146	4.32909	2.30058	6.66589	5.71226
ENSMUSG00000022096	13136.3	-0.434869	0.115559	-3.76243	0.000168268	0.0843925	Hr	hairless [Source:MGI Symbol;Acc:MGI:96223]	13.7509	13.4225	13.4607	13.7572	13.9397	14.0949	14.0504	14.1468
ENSMUSG00000055301	4563.7	0.921678	0.277656	3.76552	0.000166203	0.0843925	Adh7	alcohol dehydrogenase 7 (class IV), mu or sigma polypeptide [Source:MGI Symbol;Acc:MGI:87926]	11.3271	10.9892	11.4674	10.3165	9.65361	9.03401	9.06934	9.87887
ENSMUSG00000086529	66.922	0.992763	0.280872	3.66766	0.000244778	0.118532	Acss2os	acyl-CoA synthetase short-chain family member 2, opposite strand [Source:MGI Symbol;Acc:MGI:1922195]	6.18286	6.66145	6.67765	5.85668	4.74634	4.43392	5.22767	4.37712
ENSMUSG00000031760	142.144	0.697884	0.28691	3.64381	0.000268631	0.125746	Mt3	metallothionein 3 [Source:MGI Symbol;Acc:MGI:97173]	4.32129	4.70358	4.91688	3.19147	0	3.14618	2.78954	2.30917
ENSMUSG00000020623	225.295	0.922965	0.250087	3.62244	0.00029184	0.132203	Map2k6	mitogen-activated protein kinase kinase 6 [Source:MGI Symbol;Acc:MGI:1346870]	8.13283	9.09271	8.58228	8.82182	6.67405	8.21653	7.2831	7.38501
ENSMUSG00000020123	117.153	0.915008	0.266006	3.59964	0.000318662	0.136511	Avpr1a	arginine vasopressin receptor 1A [Source:MGI Symbol;Acc:MGI:1859216]	6.40487	6.932	6.70167	6.36377	5.11707	4.29654	5.76093	5.44383
ENSMUSG00000032184	104.538	0.846894	0.23652	3.59791	0.00032079	0.136511	Lysmd2	LysM, putative peptidoglycan-binding, domain containing 2 [Source:MGI Symbol;Acc:MGI:1917332]	7.28894	6.96854	6.94237	6.79218	5.9981	5.43331	6.04559	6.17408
ENSMUSG00000034987	73.9095	0.638198	0.289136	3.58617	0.000335566	0.138599	Hrh2	histamine receptor H2 [Source:MGI Symbol;Acc:MGI:108482]	3.80204	5.10471	4.49036	2.0182	0	0.986694	2.98181	2.30917
ENSMUSG00000021792	1638.98	0.643483	0.181655	3.55457	0.000378597	0.143693	Fam213a	family with sequence similarity 213, member A [Source:MGI Symbol;Acc:MGI:1917814]	10.355	10.3807	10.9237	10.2921	9.61278	9.2471	10.2032	9.90886
ENSMUSG00000032349	11556.8	0.574029	0.161187	3.56696	0.00036115	0.143693	Elovl5	ELOVL family member 5, elongation of long chain fatty acids (yeast) [Source:MGI Symbol;Acc:MGI:1916051]	12.9941	13.469	13.7156	13.2174	12.7271	12.6609	12.9599	12.6113
ENSMUSG00000059475	230.157	-0.562095	0.157958	-3.55467	0.000378452	0.143693	Zfp426	zinc finger protein 426 [Source:MGI Symbol;Acc:MGI:1920248]	7.62172	7.91365	7.55012	7.55546	8.04384	8.36566	8.30118	8.36346
ENSMUSG00000037379	66.6126	0.894656	0.28233	3.54169	0.000397568	0.146922	Spon2	spondin 2, extracellular matrix protein [Source:MGI Symbol;Acc:MGI:1923724]	6.16562	5.45303	5.37073	4.66711	3.61294	3.56047	4.43957	3.68571
ENSMUSG00000022947	2122.09	0.600533	0.174267	3.46212	0.000535946	0.179197	Cbr3	carbonyl reductase 3 [Source:MGI Symbol;Acc:MGI:1309992]	10.3106	10.7703	10.4587	10.3905	10.0702	9.62793	9.53189	9.98827
ENSMUSG00000031584	673.068	0.591202	0.171564	3.4684	0.000523569	0.179197	Gsr	glutathione reductase [Source:MGI Symbol;Acc:MGI:95804]	8.52646	8.48405	8.85543	8.68593	7.88834	7.7081	8.26928	8.02301
ENSMUSG00000045775	118.046	0.871472	0.280068	3.46584	0.000528578	0.179197	Slc16a5	solute carrier family 16 (monocarboxylic acid transporters), member 5 [Source:MGI Symbol;Acc:MGI:2443515]	5.34727	6.82979	5.82882	6.41624	4.32909	4.67474	4.56503	4.98454
ENSMUSG00000111147	39.1867	1.06499	0.271176	3.46944	0.000521547	0.179197	AC160562.1		5.28475	6.10563	6.61581	7.71758	2.45785	3.43515	5.30164	1.57434
ENSMUSG00000110588	3768.26	0.795495	0.233311	3.44451	0.0005721	0.186837	Gm45774	predicted gene 45774 [Source:MGI Symbol;Acc:MGI:5804889]	11.7123	12.1343	12.2287	11.3965	10.7263	9.99705	11.5985	10.8169
ENSMUSG00000086448	387.783	0.596975	0.174131	3.43448	0.000593682	0.189479	9330162012Rik	cDNA RIKEN 9330162012 gene [Source:MGI Symbol;Acc:MGI:3604449]	8.83265	8.74149	8.61742	8.43777	8.02529	8.0923	7.91591	7.96709
ENSMUSG00000035109	221.047	-0.666653	0.194453	-3.42707	0.000610135	0.190403	Shc4	SHC (Src homology 2 domain containing) family, member 4 [Source:MGI Symbol;Acc:MGI:2655364]	7.75453	7.07292	7.20008	7.41639	8.33737	8.01776	8.15917	8.06091
ENSMUSG00000107096	32.6711	-0.933918	0.284775	-3.3824	0.000718551	0.219361	Gm43597	predicted gene 43597 [Source:MGI Symbol;Acc:MGI:5663734]	4.19099	3.75791	2.81013	4.27087	5.16303	5.33147	6.28324	4.44419
ENSMUSG00000010830	22.4058	-0.932843	0.289111	-3.36474	0.000766171	0.224458	Kdelr3	KDEL (Lys-Asp-Glu-Leu) endoplasmic reticulum protein retention receptor 3 [Source:MGI Symbol;Acc:MGI:2145953]	2.62747	3.37799	2.81013	3.7228	5.80868	5.18345	4.93406	4.15485
ENSMUSG00000051747	110.419	0.148583	0.171849	3.36436	0.000767214	0.224458	Ttn	titin [Source:MGI Symbol;Acc:MGI:98864]	1.44704	8.41512	5.69168	0	0	0	0.989633	2.30917
ENSMUSG00000017774	2540.34	-0.37836	0.113634	-3.32978	0.000869139	0.234718	Myo1c	myosin IC [Source:MGI Symbol;Acc:MGI:106612]	11.1211	10.9855	10.9689	11.1451	11.5576	11.5464	11.1616	11.5047
ENSMUSG00000018169	192.979	0.810283	0.245341	3.33388	0.000856436	0.234718	Mfng	MFNG O-fucosylpeptide 3-beta-N-acetylglucosaminyltransferase [Source:MGI Symbol;Acc:MGI:1095404]	7.14677	8.17046	7.94155	7.73146	6.02324	6.89235	6.88626	6.92668
ENSMUSG00000026094	627.035	-0.430978	0.129132	-3.33738	0.00084571	0.234718	Stk17b	serine/threonine kinase 17b (apoptosis-inducing) [Source:MGI Symbol;Acc:MGI:2138162]	8.96065	9.10917	9.01246	9.12483	9.35755	9.50273	9.73243	9.40402
ENSMUSG00000114345	1156.01	-0.653232	0.196152	-3.34231	0.000830853	0.234718	CT009601.1		9.20812	9.37721	9.40686	9.58642	10.6365	10.07	10.3112	9.2924
ENSMUSG00000016494	152.513	-0.911784	0.270798	-3.3072	0.000942325	0.249681	Cd34	CD34 antigen [Source:MGI Symbol;Acc:MGI:88329]	7.25672	6.25115	6.73695	6.54751	7.98107	8.87419	6.73427	7.92074
ENSMUSG00000021236	1693.43	0.482947	0.147067	3.28587	0.00101667	0.253877	Entpd5	ectonucleoside triphosphate diphosphohydrolase 5 [Source:MGI Symbol;Acc:MGI:1321385]	10.6835	10.7643	10.9237	10.7487	10.3749	10.2342	10.3542	10.0728
ENSMUSG00000029671	52.3294	0.867894	0.288104	3.27716	0.00104856	0.253877	Wnt16	wingless-type MMTV integration site family, member 16 [Source:MGI Symbol;Acc:MGI:2136018]	6.4483	5.9919	5.71546	4.54673	3.32019	4.6182	2.3053	4.89146
ENSMUSG00000032440	923.186	0.613196	0.187107	3.29082	0.000998948	0.253877	Tgfbr2	transforming growth factor, beta receptor II [Source:MGI Symbol;Acc:MGI:98729]	9.78241	9.94168	9.74398	9.12483	9.38205	9.03131	8.58657	8.80744
ENSMUSG00000046079	271.802	0.469847	0.142885	3.29414	0.000987232	0.253877	Lrrc8d	leucine rich repeat containing 8D [Source:MGI Symbol;Acc:MGI:1922368]	8.04124	8.19123	7.98622	7.8696	7.55937	7.48121	7.56426	7.49192
ENSMUSG00000054428	2466.76	0.438527	0.133816	3.2785	0.00104359	0.253877	Atpif1	ATPase inhibitory factor 1 [Source:MGI Symbol;Acc:MGI:1196457]	11.2157	11.2922	11.5144	11.1281	10.8701	10.5778	10.9932	10.8482
ENSMUSG00000060803	1178.92	0.76913	0.241574	3.27183	0.00106854	0.254331	Gstp1	glutathione S-transferase, pi 1 [Source:MGI Symbol;Acc:MGI:95865]	9.3331	9.89023	9.88828	9.20159	8.84357	7.93338	9.02908	8.315
ENSMUSG00000034101	958.566	-0.437199	0.134282	-3.25549	0.00113195	0.264934	Ctnnd1	catenin (cadherin associated protein), delta 1 [Source:MGI Symbol;Acc:MGI:105100]	9.70842	9.77633	9.53601	9.76565	10.2777	10.1445	10.0466	10.1726
ENSMUSG00000014956	3570.06	-0.333739	0.10269	-3.2497	0.00115526	0.265956	Ppp1cb	protein phosphatase 1, catalytic subunit, beta isoform [Source:MGI Symbol;Acc:MGI:104871]	11.7297	11.7926	11.6681	11.7444	12.2863	12.0258	11.9338	12.0474
ENSMUSG00000095463	49.7515	0.846914	0.261523	3.24309	0.00118239	0.267812	Entpd4	ectonucleoside triphosphate diphosphohydrolase 4 [Source:MGI Symbol;Acc:MGI:1914714]	5.79139	6.32816	6.17598	6.13239	4.74634	5.25936	4.97985	4.73952
ENSMUSG00000025068	2324.37	0.852878	0.276865	3.22333	0.00126709	0.278407	Gsto1	glutathione S-transferase omega 1 [Source:MGI Symbol;Acc:MGI:1342273]	10.9465	11.2408	11.7183	10.6895	10.3112	10.0621	9.27384	9.346
ENSMUSG00000087400	107.842	-0.789464	0.243538	-3.22294	0.00126882	0.278407	Gm15270	predicted gene 15270 [Source:MGI Symbol;Acc:MGI:3705149]	6.99882	5.346	5.9935	6.49968	7.12091	7.49697	7.3887	7.35917
ENSMUSG00000000385	69.1523	-0.964206	0.283913	-3.21416	0.00130827	0.282647	Tmprss2	transmembrane protease, serine 2 [Source:MGI Symbol;Acc:MGI:1354381]	5.18558	4.81479	5.51323	4.27087	6.14276	5.33147	8.75073	6.05036
ENSMUSG00000032060	534.049	-0.733332	0.229617	-3.20162	0.00136655	0.290765	Cryab	crystallin, alpha B [Source:MGI Symbol;Acc:MGI:88516]	7.96354	8.32875	8.8581	8.55162	9.13922	9.05546	10.0627	8.93535
ENSMUSG00000056328	236.868	0.0574126	0.116545	3.19659	0.00139063	0.291471	Myh1	myosin, heavy polypeptide 1, skeletal muscle, adult [Source:MGI Symbol;Acc:MGI:1339711]	0	9.55993	5.93393	3.02121	0	0	0.989633	0
ENSMUSG00000016349	37.7541	0.120291	0.204187	3.18433	0.00145092	0.291827	Eef1a2	eukaryotic translation elongation factor 1 alpha 2 [Source:MGI Symbol;Acc:MGI:1096317]	2.15476	5.45303	3.49938	0	0	0	0.989633	0
ENSMUSG00000028961	5657.64	0.413596	0.130027	3.18358	0.00145467	0.291827	Pgd	phosphogluconate dehydrogenase [Source:MGI Symbol;Acc:MGI:97553]	12.0343	12.0793	12.2869	12.1982	11.7955	11.7867	11.7424	11.5227
ENSMUSG00000031400	3846.66	0.403665	0.126787	3.18566	0.00144422	0.291827	G6pdx	glucose-6-phosphate dehydrogenase X-linked [Source:MGI Symbol;Acc:MGI:105979]	11.7942	11.7665	11.7116	11.782	11.4528	11.281	11.4432	11.1571
ENSMUSG00000019943	1110.72	-0.505831	0.15926	-3.17348	0.00150625	0.293781	Atp2b1	ATPase, Ca++ transporting, plasma membrane 1 [Source:MGI Symbol;Acc:MGI:104653]	9.99626	9.87748	9.80067	10.247	10.4039	10.4801	10.1813	10.9756
ENSMUSG00000083992	270.523	0.487015	0.153432	3.17439	0.00150151	0.293781	Gm11478	predicted gene 11478 [Source:MGI Symbol;Acc:MGI:3650888]	8.08776	8.34274	8.40716	8.31415	7.71404	7.76129	7.97927	7.58403
ENSMUSG00000024580	1133.78	-0.377918	0.120059	-3.14737	0.00164745	0.312636	Grpel2	GrpE-like 2, mitochondrial [Source:MGI Symbol;Acc:MGI:1334416]	9.82696	9.87908	10.0757	10.2239	10.3378	10.5732	10.3521	10.3438
ENSMUSG00000041426	277.458	0.492932	0.156604	3.15065	0.00162905	0.312636	Hibch	3-hydroxyisobutyryl-Coenzyme A hydrolase [Source:MGI Symbol;Acc:MGI:1923792]	7.91793	8.27141	8.34753	8.28152	7.63471	7.81259	7.43052	7.80428
ENSMUSG00000020061	46.9842	0.807174	0.288158	3.12635	0.00176989	0.3147	Mybpc1	myosin binding protein C, slow-type [Source:MGI Symbol;Acc:MGI:1336213]	3.88867	6.30929	5.80685	6.41624	2.95252	4.29654	4.37251	3.68571
ENSMUSG00000021136	285.847	-0.823487	0.266344	-3.13295	0.00173059	0.3147	Smoc1	SPARC related modular calcium binding 1 [Source:MGI Symbol;Acc:MGI:1929878]	6.47655	6.34678	7.34434	8.17387	7.55937	8.13323	9.08514	8.68451
ENSMUSG00000025036	278.686	0.811586	0.262728	3.12627	0.00177037	0.3147	Sfxn2	sideroflexin 2 [Source:MGI Symbol;Acc:MGI:2137678]	7.57023	8.54581	8.45738	8.83151	6.43272	7.97337	7.44691	6.68463
ENSMUSG00000027603	65.727	0.868483	0.276008	3.13584	0.00171361	0.3147	Ggt7	gamma-glutamyltransferase 7 [Source:MGI Symbol;Acc:MGI:1913385]	6.4483	7.07292	6.85942	6.08994	5.52168	5.10332	5.1497	5.56933
ENSMUSG00000063160	845.608	0.473407	0.151165	3.1325	0.00173326	0.3147	Numbl	numb-like [Source:MGI Symbol;Acc:MGI:894702]	9.50063	9.86784	10.0711	10.101	9.63538	9.47115	9.33237	9.07946
ENSMUSG00000028996	51.2243	0.836818	0.285343	3.10386	0.00191017	0.335306	Rbp7	retinol binding protein 7, cellular [Source:MGI Symbol;Acc:MGI:1890409]	5.52005	5.346	6.49735	5.75168	5.11707	4.14469	2.3053	4.62853
ENSMUSG00000098895	38.0286	-0.895167	0.288809	-3.09927	0.00194001	0.33634	Gm21013	predicted gene, 21013 [Source:MGI Symbol;Acc:MGI:5434368]	4.882	3.96499	3.49938	4.1928	6.79575	4.97411	5.37201	6.44365
ENSMUSG00000027605	1134.76	0.64744	0.209674	3.09291	0.00198206	0.33944	Acss2	acyl-CoA synthetase short-chain family member 2 [Source:MGI Symbol;Acc:MGI:1890410]	10.0653	10.4694	10.8185	10.0862	9.63538	9.51827	9.87403	9.44144
ENSMUSG00000022229	4715.51	-0.489385	0.158994	-3.0816	0.00205891	0.345182	Atp12a	ATPase, H+/K+ transporting, nongastric, alpha polypeptide [Source:MGI Symbol;Acc:MGI:1926943]	11.6073	11.5394	11.5165	11.7593	12.4286	12.0363	12.3531	11.617
ENSMUSG00000086868	53.3912	0.776936	0.288393	3.08076	0.00206475	0.345182	Gm15883	predicted gene 15883 [Source:MGI Symbol;Acc:MGI:3801875]	6.11261	6.76201	5.76188	2.82813	4.06428	4.22261	3.15144	4.30676
ENSMUSG00000021219	53.4347	-0.801648	0.263344	-3.06453	0.00218015	0.346963	Rgs6	regulator of G-protein signaling 6 [Source:MGI Symbol;Acc:MGI:1354730]	4.65367	5.26997	4.91688	5.11097	5.59057	5.72865	6.63761	6.28802
ENSMUSG00000022533	766.417	-0.48541	0.158554	-3.06165	0.0022012	0.346963	Atp13a3	ATPase type 13A3 [Source:MGI Symbol;Acc:MGI:2685387]	9.4623	9.35898	8.84199	9.40788	9.89573	9.63329	9.70031	10.0022
ENSMUSG00000028713	256.315	-0.66875	0.219614	-3.05861	0.00222365	0.346963	Cyp4b1	cytochrome P450, family 4, subfamily b, polypeptide 1 [Source:MGI Symbol;Acc:MGI:103225]	7.77741	6.48772	7.3367	7.33694	8.08023	8.14328	7.86192	8.34603
ENSMUSG00000033902	901.888	0.388756	0.127036	3.06082	0.00220735	0.346963	Mapkbp1	mitogen-activated protein kinase binding protein 1 [Source:MGI Symbol;Acc:MGI:1347004]	10.1032	9.86461	10.0916	9.59023	9.5209	9.57693	9.33457	9.62611
ENSMUSG00000036155	950.125	-0.477456	0.155387	-3.07156	0.00212942	0.346963	Mgat5	mannoside acetylglucosaminyltransferase 5 [Source:MGI Symbol;Acc:MGI:894701]	10.1212	9.59541	9.47113	9.49788	10.1916	10.0987	10.5164	9.99807
ENSMUSG00000041762	321.449	-0.50861	0.165868	-3.06579	0.00217099	0.346963	Gpr155	G protein-coupled receptor 155 [Source:MGI Symbol;Acc:MGI:1915776]	8.4466	7.76923	7.99596	7.83146	8.5029	8.54698	8.75732	8.5615
ENSMUSG00000052974	233.15	0.803594	0.273992	3.04602	0.00231891	0.353962	Cyp2f2	cytochrome P450, family 2, subfamily f, polypeptide 2 [Source:MGI Symbol;Acc:MGI:88608]	7.55706	8.61659	7.63362	7.40777	7.02461	6.27739	5.53423	7.15407
ENSMUSG00000079144	145.232	-0.664137	0.218094	-3.04805	0.00230332	0.353962	A130010J15Rik	RIKEN cDNA A130010J15 gene [Source:MGI Symbol;Acc:MGI:2441776]	6.67241	6.86897	6.6284	6.60892	7.8467	7.23083	6.96804	7.75889
ENSMUSG00000015467	65.2539	-0.709867	0.233673	-3.03074	0.00243959	0.356866	Egfl8	EGF-like domain 8 [Source:MGI Symbol;Acc:MGI:1932094]	5.59926	5.61545	5.82882	5.309	6.41384	6.83148	6.30138	6.30616
ENSMUSG00000030946	2354.97	0.609191	0.201588	3.0357	0.00239981	0.356866	Lhpp	phospholysine phosphohistidine inorganic pyrophosphate phosphatase [Source:MGI Symbol;Acc:MGI:1923679]	10.5977	11.4252	11.4814	10.7924	10.5836	10.2941	10.5884	10.1313
ENSMUSG00000032735	244.997	-0.642246	0.211288	-3.03282	0.00242277	0.356866	Ablim3	actin binding LIM protein family, member 3 [Source:MGI Symbol;Acc:MGI:2442582]	7.37398	7.76231	7.78177	7.6388	8.10399	7.90411	9.03722	8.30601
ENSMUSG00000052819	71.3193	-0.779314	0.285754	-3.03338	0.00241832	0.356866	Best2	bestrophin 2 [Source:MGI Symbol;Acc:MGI:2387588]	4.19099	2.63695	5.37073	4.88136	4.917	3.97495	7.97927	6.50777
ENSMUSG00000015002	1379.12	0.488698	0.161981	3.02194	0.00251156	0.363607	Efr3a	EFR3 homolog A [Source:MGI Symbol;Acc:MGI:1923990]	9.95544	10.5348	10.5648	10.1765	9.78066	9.50273	10.068	9.77195
ENSMUSG00000039765	53.8078	0.765468	0.253418	3.00751	0.00263395	0.376014	Cc2d2a	coiled-coil and C2 domain containing 2A [Source:MGI Symbol;Acc:MGI:1924487]	6.36009	5.86843	6.22651	6.56311	5.37316	4.92833	5.56459	5.11378
ENSMUSG00000042111	304.204	0.480079	0.159839	3.00557	0.00265082	0.376014	Ccdc115	coiled-coil domain containing 115 [Source:MGI Symbol;Acc:MGI:1916918]	8.47838	8.24186	8.46792	8.31876	7.75963	7.99574	7.91001	7.75229
ENSMUSG00000056656	75.0309	0.740672	0.254803	2.98762	0.00281162	0.394836	Apol8	apolipoprotein L 8 [Source:MGI Symbol;Acc:MGI:2444921]	6.18286	5.73339	6.20986	6.02384	4.68465	4.88105	5.26513	5.19392
ENSMUSG00000033174	29049.6	0.542524	0.182927	2.97543	0.00292579	0.4068	Mgll	monoglyceride lipase [Source:MGI Symbol;Acc:MGI:1346042]	14.196	14.7979	15.0295	14.3043	14.096	13.8709	14.2035	13.8351
ENSMUSG00000001120	75.9589	-0.817975	0.277525	-2.95858	0.00309061	0.421472	Pcbp3	poly(rC) binding protein 3 [Source:MGI Symbol;Acc:MGI:1890470]	3.88867	4.96702	6.14128	6.04621	6.81027	6.66003	7.1985	6.30616
ENSMUSG00000001123	204.622	0.716513	0.246595	2.95811	0.00309528	0.421472	Lgals9	lectin, galactose binding, soluble 9 [Source:MGI Symbol;Acc:MGI:109496]	7.32821	7.08406	8.37765	7.10085	6.79575	6.03976	6.65182	6.89106
ENSMUSG00000047766	83.4595	0.754795	0.259141	2.95553	0.00312135	0.421472	Lrrc49	leucine rich repeat containing 49 [Source:MGI Symbol;Acc:MGI:2442689]	6.83395	6.78951	6.20986	6.30931	5.33351	4.36687	6.06696	5.76569
ENSMUSG00000021200	1032.33	0.535902	0.182141	2.94138	0.00326751	0.429452	Asb2	ankyrin repeat and SOCS box-containing 2 [Source:MGI Symbol;Acc:MGI:1929743]	10.0276	10.1667	10.5241	10.514	9.83491	9.81407	9.39496	9.79943
ENSMUSG00000033419	351.089	0.667208	0.228056	2.94094	0.00327219	0.429452	Snap91	synaptosomal-associated protein 91 [Source:MGI Symbol;Acc:MGI:109132]	8.42865	8.25671	8.67313	8.96961	7.33682	7.67383	8.48307	7.26954
ENSMUSG00000072692	199.465	0.60681	0.206778	2.94107	0.00327077	0.429452	Rpl37rt	ribosomal protein L37, retrotransposed [Source:MGI Symbol;Acc:MGI:3651519]	6.99882	8.12802	7.9365	8.02412	7.2329	6.71498	7.26473	7.20331
ENSMUSG00000021281	662.279	0.509551	0.174396	2.92359	0.00346021	0.449923	Tnfaip2	tumor necrosis factor, alpha-induced protein 2 [Source:MGI Symbol;Acc:MGI:104960]	8.95313	9.7292	9.86322	9.49991	9.09841	9.19006	8.88312	8.71878
ENSMUSG00000031972	384.056	0.0797349	0.148151	2.9203	0.00349698	0.450534	Acta1	actin, alpha 1, skeletal muscle [Source:MGI Symbol;Acc:MGI:87902]	0	9.83688	6.71352	4.41539	3.14804	0	2.56764	0.992039
ENSMUSG00000014776	745.799	0.61003	0.210526	2.91006	0.00361365	0.461332	Nol3	nucleolar protein 3 (apoptosis repressor with CARD domain) [Source:MGI Symbol;Acc:MGI:1925938]	9.36933	9.82198	9.88697	9.18908	9.55362	8.42455	8.80578	8.3721
ENSMUSG00000015850	251.12	-0.710039	0.245175	-2.88434	0.00392233	0.475302	Adamtsl4	ADAMTS-like 4 [Source:MGI Symbol;Acc:MGI:2389008]	7.82212	6.48772	7.56328	8.01847	7.97464	9.02316	8.30118	8.49187
ENSMUSG00000021957	5051.43	0.523539	0.182334	2.88208	0.00395061	0.475302	Tkt	transketolase [Source:MGI Symbol;Acc:MGI:105992]	12.0355	12.099	12.1786	11.6604	11.5277	11.1991	11.7536	11.0808
ENSMUSG00000022546	1082.15	0.440256	0.153069	2.87967	0.00398098	0.475302	Gpt	glutamic pyruvic transaminase, soluble [Source:MGI Symbol;Acc:MGI:95802]	10.012	10.1965	9.99901	9.81209	9.58562	9.22597	9.36076	9.88038
ENSMUSG00000022678	1541.63	-0.469283	0.162801	-2.88289	0.00394042	0.475302	Nde1	nudE neurodevelopment protein 1 [Source:MGI Symbol;Acc:MGI:1914453]	10.3271	10.0119	10.1862	10.5845	10.7254	10.7012	10.7249	11.0447
ENSMUSG00000032690	41.4208	-0.77702	0.288883	-2.88612	0.00390028	0.475302	Oas2	2'-5' oligoadenylate synthetase 2 [Source:MGI Symbol;Acc:MGI:2180852]	4.49703	4.30688	2.14935	4.34494	4.74634	6.70144	6.08802	4.44419
ENSMUSG00000034848	30.6725	0.784808	0.287847	2.87688	0.00401626	0.475302	Ttc21b	tetratricopeptide repeat domain 21B [Source:MGI Symbol;Acc:MGI:1920918]	5.57334	5.52021	3.88217	5.27151	1.69911	4.22261	3.78804	4.07244
ENSMUSG00000045005	324.856	-0.579924	0.201416	-2.87598	0.0040277	0.475302	Fzd5	frizzled class receptor 5 [Source:MGI Symbol;Acc:MGI:108571]	7.92307	8.42392	7.82067	8.0128	8.39147	8.7935	9.28529	8.23201
ENSMUSG00000080242	78.5127	-0.44669	0.196595	-2.89578	0.00378223	0.475302	Gm15487	predicted gene 15487 [Source:MGI Symbol;Acc:MGI:3709610]	1.44704	3.75791	2.40473	4.27087	2.1278	2.30058	8.91881	7.92074
ENSMUSG00000087701	94.1058	0.715443	0.248639	2.87812	0.00400053	0.475302	Gm13493	predicted gene 13493 [Source:MGI Symbol;Acc:MGI:3650824]	6.32944	6.84297	7.3057	7.24322	6.7209	5.64622	5.83753	5.68478
ENSMUSG00000116305	163.842	-0.691735	0.241272	-2.86681	0.00414636	0.485228	NA	NA	6.61003	6.70541	7.20849	6.90665	7.22209	8.03406	7.83103	7.84208
ENSMUSG00000014245	124.907	0.707576	0.250929	2.85111	0.00435663	0.505621	Pigl	phosphatidylinositol glycan anchor biosynthesis, class L [Source:MGI Symbol;Acc:MGI:2681271]	7.28095	7.30969	6.3832	7.30946	5.16303	5.80663	6.78673	6.41048
ENSMUSG00000054580	177.427	0.819824	0.28521	2.84461	0.00444656	0.511828	Pla2r1	phospholipase A2 receptor 1 [Source:MGI Symbol;Acc:MGI:102468]	6.39009	7.99265	8.73843	8.62406	6.50589	6.66003	7.45504	6.26964
ENSMUSG00000011118	964.28	0.511772	0.181505	2.82656	0.00470516	0.519753	Panx3	pannexin 3 [Source:MGI Symbol;Acc:MGI:1918881]	9.73643	9.98394	10.1572	9.46919	9.33011	8.90406	9.58099	9.23909
ENSMUSG00000023832	2486.31	0.445756	0.157697	2.82899	0.00466956	0.519753	Acat2	acetyl-Coenzyme A acetyltransferase 2 [Source:MGI Symbol;Acc:MGI:87871]	10.9224	11.3642	11.6311	11.2183	10.7669	10.8936	11.0304	10.552
ENSMUSG00000026327	1102.27	-0.503694	0.178331	-2.82731	0.00469404	0.519753	Serpinb11	serine (or cysteine) peptidase inhibitor, clade B (ovalbumin), member 11 [Source:MGI Symbol;Acc:MGI:1914207]	9.30778	9.36584	9.80898	10.0298	9.88034	10.4048	10.169	10.3796
ENSMUSG00000033579	18326.9	0.582729	0.20728	2.82436	0.00473747	0.519753	Fa2h	fatty acid 2-hydroxylase [Source:MGI Symbol;Acc:MGI:2443327]	13.7315	14.3419	14.4625	13.7743	13.3035	13.0881	13.9637	13.1666
ENSMUSG00000074738	138.368	0.596808	0.210748	2.82687	0.00470047	0.519753	Fndc10	fibronectin type III domain containing 10 [Source:MGI Symbol;Acc:MGI:2444790]	7.51001	7.59321	7.65837	7.20396	6.57552	6.68777	6.9101	6.98416
ENSMUSG00000112336	56.3933	-0.800423	0.280077	-2.82796	0.00468454	0.519753	CT030161.2		4.92363	5.61545	4.31466	5.75168	6.52361	6.10293	7.07738	6.05036
ENSMUSG00000066902	105.612	0.618041	0.219104	2.81792	0.00483363	0.526191	Rps23-ps2	ribosomal protein S23, pseudogene 2 [Source:MGI Symbol;Acc:MGI:3642236]	7.00853	6.91962	7.25791	7.13256	6.35565	6.7417	5.86219	6.28802
ENSMUSG00000004038	23.9633	0.470362	0.268342	2.81352	0.00490024	0.529339	Gstm3	glutathione S-transferase, mu 3 [Source:MGI Symbol;Acc:MGI:106026]	3.80204	3.64204	5.37073	2.34133	0	0	0.989633	3.44492
ENSMUSG00000021180	72.9476	0.772528	0.27356	2.79577	0.0051776	0.530105	Rps6ka5	ribosomal protein S6 kinase, polypeptide 5 [Source:MGI Symbol;Acc:MGI:1920336]	6.69662	6.74807	7.282	6.4502	5.33351	5.06152	5.9568	6.13401
ENSMUSG00000024140	1399.06	0.466926	0.166899	2.79886	0.00512833	0.530105	Epas1	endothelial PAS domain protein 1 [Source:MGI Symbol;Acc:MGI:109169]	10.12	10.9068	10.7191	10.5959	9.78985	10.0621	10.3466	10.1427
ENSMUSG00000036097	267.862	-0.421797	0.150058	-2.8104	0.00494806	0.530105	Slf2	SMC5-SMC6 complex localization factor 2 [Source:MGI Symbol;Acc:MGI:1924968]	7.95353	7.56167	7.95659	7.87586	8.51624	8.17793	8.16414	8.31947
ENSMUSG00000036820	113.268	0.613573	0.21946	2.79508	0.00518871	0.530105	Amdhd2	amidohydrolase domain containing 2 [Source:MGI Symbol;Acc:MGI:2443978]	7.11118	7.22161	7.39677	6.81841	5.83731	6.916	6.20829	6.47606
ENSMUSG00000043613	33.3908	0.603299	0.280807	2.80632	0.00501113	0.530105	Mmp3	matrix metallopeptidase 3 [Source:MGI Symbol;Acc:MGI:97010]	2.15476	6.03847	5.34046	3.82985	3.61294	2.78447	1.57112	3.15574
ENSMUSG00000045767	534.648	-0.351751	0.125474	-2.80333	0.00505774	0.530105	B230219D22Rik	RIKEN cDNA B230219D22 gene [Source:MGI Symbol;Acc:MGI:1925771]	9.04559	8.87581	8.68522	8.81206	9.12187	9.42657	9.22952	9.11849
ENSMUSG00000051483	933.246	0.625898	0.227782	2.79494	0.00519092	0.530105	Cbr1	carbonyl reductase 1 [Source:MGI Symbol;Acc:MGI:88284]	9.38431	9.58171	9.30277	9.02416	8.29155	7.83757	8.95365	8.84825
ENSMUSG00000071369	296.524	-0.524179	0.187424	-2.7938	0.00520932	0.530105	Map3k5	mitogen-activated protein kinase kinase kinase 5 [Source:MGI Symbol;Acc:MGI:1346876]	7.93329	7.98672	8.08538	7.96075	8.58116	8.12311	8.97923	8.53097
ENSMUSG00000007411	1467.14	-0.28414	0.101983	-2.78608	0.00533504	0.538993	Mark3	MAP/microtubule affinity regulating kinase 3 [Source:MGI Symbol;Acc:MGI:1341865]	10.3027	10.4008	10.4745	10.409	10.5878	10.7206	10.9025	10.5242
ENSMUSG00000031755	174.24	0.572501	0.2054	2.78114	0.00541676	0.540644	Bbs2	Bardet-Biedl syndrome 2 (human) [Source:MGI Symbol;Acc:MGI:2135267]	8.30809	7.42811	7.66449	7.857	6.75131	7.27722	7.02374	7.56155
ENSMUSG00000078507	736.267	0.663549	0.242559	2.78045	0.00542839	0.540644	Aadacl3	arylacetamide deacetylase like 3 [Source:MGI Symbol;Acc:MGI:2685281]	8.97557	9.83852	9.74109	8.516	9.1956	8.21653	8.01269	8.23675
ENSMUSG00000054545	131.439	0.62139	0.224191	2.77679	0.0054899	0.54292	Ugt1a6a	UDP glucuronosyltransferase 1 family, polypeptide A6A [Source:MGI Symbol;Acc:MGI:2137698]	7.55043	7.18066	7.4114	6.9898	6.35565	6.27739	7.02374	6.37654
ENSMUSG00000090035	135.596	-0.520822	0.187767	-2.76968	0.00561109	0.551024	Galnt4	UDP-N-acetyl-alpha-D-galactosamine:polypeptide N-acetylgalactosaminyltransferase 4 [Source:MGI Symbol;Acc:MGI:894692]	6.89801	6.98052	7.04917	6.56311	7.72174	7.44102	7.07738	7.57657
ENSMUSG00000034751	1748.49	-0.323607	0.117116	-2.76274	0.00573181	0.558971	Mast4	microtubule associated serine/threonine kinase family member 4 [Source:MGI Symbol;Acc:MGI:1918885]	10.7268	10.8195	10.4543	10.7791	10.968	11.2371	10.8278	11.0919
ENSMUSG00000031683	324.92	0.393461	0.142856	2.75528	0.00586417	0.565353	Lsm6	LSM6 homolog, U6 small nuclear RNA and mRNA degradation associated [Source:MGI Symbol;Acc:MGI:1925901]	8.36207	8.31463	8.64863	8.49988	7.91545	8.14328	7.78664	8.2741
ENSMUSG00000050947	265.675	-0.484576	0.175949	-2.75452	0.00587777	0.565353	Amigo1	adhesion molecule with Ig like domain 1 [Source:MGI Symbol;Acc:MGI:2653612]	7.89718	7.88207	7.69472	7.39911	8.23887	8.28169	8.36727	8.18866
ENSMUSG00000025743	233.168	-0.717371	0.261311	-2.73804	0.00618061	0.567283	Sdc3	syndecan 3 [Source:MGI Symbol;Acc:MGI:1349163]	7.0561	7.67656	7.35195	7.35498	6.70545	8.85596	8.93052	8.07685
ENSMUSG00000031765	2245.88	0.520148	0.190059	2.74452	0.00606001	0.567283	Mt1	metallothionein 1 [Source:MGI Symbol;Acc:MGI:97171]	10.8661	11.2408	11.3901	10.7538	10.6637	9.87717	10.7752	10.4968
ENSMUSG00000032094	32.4465	0.753729	0.288624	2.74206	0.00610549	0.567283	Cd3d	CD3 antigen, delta polypeptide [Source:MGI Symbol;Acc:MGI:88331]	4.38228	5.67563	4.91688	5.95456	3.96398	1.56719	4.30217	4.44419
ENSMUSG00000038387	203.834	-0.433501	0.157805	-2.74787	0.00599837	0.567283	Rras	related RAS viral (r-ras) oncogene [Source:MGI Symbol;Acc:MGI:98179]	7.28095	7.06168	7.51667	7.4587	7.85373	7.6599	7.92179	7.79789
ENSMUSG00000059751	930.476	0.117538	0.156295	2.73859	0.00617025	0.567283	Rps3a3	ribosomal protein S3A3 [Source:MGI Symbol;Acc:MGI:3643406]	3.13243	2.37187	2.62162	11.7233	2.45785	2.30058	6.12923	1.57434
ENSMUSG00000069188	177.561	0.622366	0.227838	2.74451	0.00606012	0.567283	Gm13192	predicted gene 13192 [Source:MGI Symbol;Acc:MGI:3651075]	7.00853	7.35639	8.32838	7.50789	7.2329	6.86831	6.65182	6.6424
ENSMUSG00000110477	81.3535	0.709075	0.254798	2.74257	0.00609599	0.567283	Gm3045	predicted gene 3045 [Source:MGI Symbol;Acc:MGI:3781223]	6.7322	6.06121	7.37453	7.51593	5.97252	6.5434	5.86219	5.86695
ENSMUSG00000031533	120.798	-0.600019	0.219351	-2.73243	0.00628686	0.572311	Mrps31	mitochondrial ribosomal protein S31 [Source:MGI Symbol;Acc:MGI:1913153]	6.59722	6.41897	6.90149	6.29069	7.60171	7.33975	6.72085	7.37645
ENSMUSG00000031924	2357.74	0.488982	0.179559	2.73086	0.0063169	0.572311	Cyb5b	cytochrome b5 type B [Source:MGI Symbol;Acc:MGI:1913677]	10.8255	11.1693	11.3887	10.638	10.5243	10.1432	10.8105	10.3828
ENSMUSG00000085342	96.1254	0.579335	0.213226	2.72469	0.00643613	0.579376	Gm12254	predicted gene 12254 [Source:MGI Symbol;Acc:MGI:3650324]	6.62272	6.47083	7.01124	6.85689	5.62382	6.14356	6.45516	5.91503
ENSMUSG00000003762	965.759	0.460008	0.169622	2.71688	0.00659002	0.579602	Coq8b	coenzyme Q8B [Source:MGI Symbol;Acc:MGI:1924139]	9.75384	9.64328	10.1397	9.79402	9.10431	9.13066	9.6883	9.34381
ENSMUSG00000020649	529.283	-0.347444	0.127867	-2.71715	0.00658469	0.579602	Rrm2	ribonucleotide reductase M2 [Source:MGI Symbol;Acc:MGI:98181]	8.95815	8.77626	8.64554	9.03539	9.10431	9.20453	9.20804	9.37637
ENSMUSG00000036775	618.139	0.337614	0.1244	2.71619	0.00660374	0.579602	Decr2	2-4-dienoyl-Coenzyme A reductase 2, peroxisomal [Source:MGI Symbol;Acc:MGI:1347059]	9.06432	9.22445	9.19271	9.31189	8.96854	8.81253	8.78014	8.81696
ENSMUSG00000058145	53.3729	0.704865	0.258361	2.72157	0.00649735	0.579602	Adamts17	a disintegrin-like and metallopeptidase (reprolysin type) with thrombospondin type 1 motif, 17 [Source:MGI Symbol;Acc:MGI:3588195]	5.64974	6.45375	5.91351	6.63868	5.20758	5.2219	5.50321	5.07197
ENSMUSG00000042759	31.7804	-0.732955	0.284416	-2.71266	0.00667449	0.582173	Apobr	apolipoprotein B receptor [Source:MGI Symbol;Acc:MGI:2176230]	2.98293	4.38104	4.04118	3.48146	5.52168	3.88195	5.40594	5.02891
ENSMUSG00000059498	27.282	-0.768913	0.289242	-2.70924	0.00674376	0.584584	Fcgr3	Fc receptor, IgG, low affinity III [Source:MGI Symbol;Acc:MGI:95500]	4.70232	3.64204	3.70343	2.60517	5.55653	4.55935	5.22767	5.79168
ENSMUSG00000081895	68.0794	0.603593	0.223628	2.70666	0.00679643	0.585535	Rpl17-ps10	ribosomal protein L17, pseudogene 10 [Source:MGI Symbol;Acc:MGI:3642871]	6.4483	5.9919	6.48356	6.23334	5.37316	5.43331	5.88643	5.53896
ENSMUSG00000046338	33.2114	-0.663425	0.288202	-2.70274	0.00687715	0.588877	Gpat2	glycerol-3-phosphate acyltransferase 2, mitochondrial [Source:MGI Symbol;Acc:MGI:2684962]	3.26789	3.96499	3.49938	1.60115	5.59057	5.18345	4.37251	4.30676
ENSMUSG00000000085	187.007	0.575029	0.214216	2.68971	0.00715145	0.608653	Scmh1	sex comb on midleg homolog 1 [Source:MGI Symbol;Acc:MGI:1352762]	7.84938	7.84979	8.0248	7.16359	7.22209	7.19261	7.1985	6.58411
ENSMUSG00000025939	290.609	-0.427335	0.159096	-2.68448	0.00726432	0.610763	Ube2w	ubiquitin-conjugating enzyme E2W (putative) [Source:MGI Symbol;Acc:MGI:1914049]	8.03176	8.05627	8.10802	7.96075	8.78965	8.52023	8.20808	8.44351
ENSMUSG00000027016	119.068	0.659512	0.252828	2.68055	0.0073502	0.610763	Zfp385b	zinc finger protein 385B [Source:MGI Symbol;Acc:MGI:2444734]	6.55811	6.38333	6.61581	6.91883	5.77947	5.10332	6.1693	5.65677
ENSMUSG00000066894	413.231	-0.40002	0.148983	-2.68161	0.00732687	0.610763	Vsig10	V-set and immunoglobulin domain containing 10 [Source:MGI Symbol;Acc:MGI:2448533]	8.99034	8.71664	8.46792	8.75208	9.15353	9.37845	8.93633	9.18863
ENSMUSG00000097224	34.5947	-0.687803	0.254099	-2.68103	0.00733959	0.610763	Gm26716	predicted gene, 26716 [Source:MGI Symbol;Acc:MGI:5477210]	4.38228	5.14783	4.74266	4.88136	5.52168	5.46572	5.88643	5.89119
ENSMUSG00000079164	128.222	0.658346	0.24598	2.67598	0.00745111	0.615506	Tlr5	toll-like receptor 5 [Source:MGI Symbol;Acc:MGI:1858171]	7.78308	7.34717	6.96239	7.39911	6.88073	6.41652	6.60876	6.1937
ENSMUSG00000018672	537.051	0.453828	0.170811	2.66126	0.0077849	0.618088	Copz2	coatomer protein complex, subunit zeta 2 [Source:MGI Symbol;Acc:MGI:1929008]	8.63381	9.25188	9.27903	9.02416	8.55554	8.35272	8.7704	8.55772
ENSMUSG00000022066	46.9527	0.73172	0.275223	2.66434	0.00771393	0.618088	Entpd4b	ectonucleoside triphosphate diphosphohydrolase 4B [Source:MGI Symbol;Acc:MGI:5435040]	5.76873	6.21105	6.17598	5.95456	4.74634	5.29587	4.97985	4.62853
ENSMUSG00000027865	272.949	-0.491853	0.184928	-2.66102	0.00779046	0.618088	Gdap2	ganglioside-induced differentiation-associated-protein 2 [Source:MGI Symbol;Acc:MGI:1338001]	7.65299	7.73429	7.70069	7.85065	8.09216	8.68414	8.24604	8.04479
ENSMUSG00000043881	111.682	-0.572987	0.213932	-2.66572	0.00768225	0.618088	Kbtbd7	kelch repeat and BTB (POZ) domain containing 7 [Source:MGI Symbol;Acc:MGI:2685141]	6.82299	7.06168	6.48356	6.11132	7.55937	7.51257	7.03463	7.18382
ENSMUSG00000056632	2258.69	-0.438752	0.164795	-2.663	0.00774479	0.618088	Dsg3	desmoglein 3 [Source:MGI Symbol;Acc:MGI:99499]	10.8398	11.0207	10.9351	10.527	11.3189	10.8643	11.7683	11.1965
ENSMUSG00000096942	30.7686	0.735182	0.275995	2.6683	0.00762364	0.618088	Rps19-ps6	ribosomal protein S19, pseudogene 6 [Source:MGI Symbol;Acc:MGI:5011818]	4.49703	5.89398	5.69168	5.309	4.55274	4.22261	4.37251	4.15485
ENSMUSG00000100865	63.7656	0.619816	0.232363	2.67025	0.0075794	0.618088	Gm9320	predicted gene 9320 [Source:MGI Symbol;Acc:MGI:3645000]	6.50425	6.36517	6.22651	6.06824	5.65632	5.70169	5.22767	5.50794
ENSMUSG00000023067	6790.28	-0.31356	0.118121	-2.65425	0.0079486	0.627091	Cdkn1a	cyclin-dependent kinase inhibitor 1A (P21) [Source:MGI Symbol;Acc:MGI:104556]	12.6365	12.5108	12.6238	12.8306	12.7006	13.1103	12.9813	13.102
ENSMUSG00000028028	145.515	0.630868	0.237239	2.65059	0.00803518	0.627587	Alpk1	alpha-kinase 1 [Source:MGI Symbol;Acc:MGI:1918731]	7.89195	7.2712	7.68873	7.64614	6.86691	7.07149	6.37176	6.98416
ENSMUSG00000031782	885.878	0.450539	0.170323	2.64833	0.00808896	0.627587	Coq9	coenzyme Q9 [Source:MGI Symbol;Acc:MGI:1915164]	9.83244	9.8253	10.1153	9.52602	9.61071	9.03401	9.49295	9.15399
ENSMUSG00000036199	830.16	0.308127	0.116329	2.6489	0.00807546	0.627587	Ndufa13	"NADH dehydrogenase (ubiquinone) 1 alpha subcomplex, 13 [Source:MGI Symbol;Acc:MGI:1914434]"	9.84603	9.80187	9.88435	9.7538	9.56651	9.58801	9.43249	9.41032
ENSMUSG00000019883	5814.9	0.373434	0.14134	2.6442	0.00818841	0.630041	Echdc1	enoyl Coenzyme A hydratase domain containing 1 [Source:MGI Symbol;Acc:MGI:1277169]	12.0146	12.3275	12.6514	12.3746	11.9119	11.8673	12.1758	11.8629
ENSMUSG00000058388	466.634	0.489953	0.185361	2.6433	0.00821032	0.630041	Phtf1	putative homeodomain transcription factor 1 [Source:MGI Symbol;Acc:MGI:1332671]	9.3117	9.12544	9.33191	8.57874	8.7563	8.44095	8.30569	8.70859
ENSMUSG00000024747	181.932	0.672183	0.255929	2.63295	0.00846479	0.64197	Aldh1a7	aldehyde dehydrogenase family 1, subfamily A7 [Source:MGI Symbol;Acc:MGI:1347050]	8.37339	7.32855	7.86387	7.73146	6.3947	6.433	7.09828	7.56908
ENSMUSG00000035868	117.776	-0.655444	0.249127	-2.63142	0.00850292	0.64197	Zfp983	zinc finger protein 983 [Source:MGI Symbol;Acc:MGI:1920479]	6.76692	6.01537	5.76188	6.81841	6.57552	7.23083	7.61592	7.46794
ENSMUSG00000058297	42.3566	-0.713801	0.285726	-2.63453	0.00842533	0.64197	Spock2	sparc/osteonectin, cwcv and kazal-like domains proteoglycan 2 [Source:MGI Symbol;Acc:MGI:1891351]	4.4408	2.37187	3.70343	5.15281	4.8055	3.88195	7.13921	6.11355
ENSMUSG00000016356	126.376	-0.652022	0.247039	-2.62917	0.00855944	0.642782	Col20a1	collagen, type XX, alpha 1 [Source:MGI Symbol;Acc:MGI:1920618]	6.9493	6.01537	6.24297	7.01271	6.88073	7.25884	7.78664	7.75229
ENSMUSG00000033952	120.802	0.626127	0.241796	2.62557	0.00865029	0.646149	Aspm	asp (abnormal spindle)-like, microcephaly associated (Drosophila) [Source:MGI Symbol;Acc:MGI:1334448]	6.85562	7.21148	6.96239	6.41624	6.76627	5.67422	5.81245	5.76569
ENSMUSG00000114117	35.969	0.699692	0.265434	2.62347	0.00870396	0.646718	AC156572.2		5.28475	6.03847	5.95406	5.27151	5.20758	4.88105	4.43957	4.07244
ENSMUSG00000029036	652.402	0.390856	0.149413	2.61789	0.00884765	0.647122	Atad3a	ATPase family, AAA domain containing 3A [Source:MGI Symbol;Acc:MGI:1919214]	9.25576	9.61283	9.44648	9.16116	8.61876	8.85291	9.1391	9.15399
ENSMUSG00000032468	407.706	-0.361419	0.137987	-2.6191	0.00881616	0.647122	Armc8	armadillo repeat containing 8 [Source:MGI Symbol;Acc:MGI:1921375]	8.6117	8.43266	8.53628	8.2768	8.97822	8.89516	8.68314	8.84825
ENSMUSG00000040389	1070.19	-0.49338	0.188202	-2.61835	0.00883567	0.647122	Wdr47	WD repeat domain 47 [Source:MGI Symbol;Acc:MGI:2139593]	10.2495	9.49878	9.55261	10.1077	10.1104	10.7398	10.2378	10.617
ENSMUSG00000003779	253.998	0.589981	0.22672	2.61461	0.00893282	0.649967	Kif20a	kinesin family member 20A [Source:MGI Symbol;Acc:MGI:1201682]	7.82762	8.65819	8.25725	7.49981	7.64284	7.1232	7.78018	6.85454
ENSMUSG00000038582	485.474	-0.329762	0.126427	-2.60881	0.00908586	0.657695	Pptc7	PTC7 protein phosphatase homolog [Source:MGI Symbol;Acc:MGI:2444593]	8.82718	8.6432	8.51272	8.50796	9.05945	9.1103	8.72743	8.97842
ENSMUSG00000026568	800.999	0.493871	0.190624	2.59733	0.0093952	0.670899	Mpc2	mitochondrial pyruvate carrier 2 [Source:MGI Symbol;Acc:MGI:1917706]	9.63357	9.80018	9.80067	9.29564	8.726	9.03671	9.56418	8.85135
ENSMUSG00000070737	53.383	0.648127	0.248158	2.59904	0.00934854	0.670899	Tmem35b	transmembrane protein 35B [Source:MGI Symbol;Acc:MGI:3758095]	6.37517	5.38257	6.52453	6.29069	4.86232	5.52843	5.50321	5.47624
ENSMUSG00000110545	28.1223	0.745231	0.288199	2.59673	0.0094116	0.670899	Gm7730	predicted gene 7730 [Source:MGI Symbol;Acc:MGI:3647355]	5.98078	4.64459	5.40038	5.309	3.32019	3.56047	4.73485	4.23281
ENSMUSG00000008226	207.538	0.481864	0.186205	2.58389	0.00976916	0.682529	Scrn3	secernin 3 [Source:MGI Symbol;Acc:MGI:1921866]	8.34302	7.9688	7.9911	7.857	7.55075	7.71486	7.47915	7.26026
ENSMUSG00000032579	150.455	0.56015	0.216207	2.58548	0.00972426	0.682529	Hemk1	HemK methyltransferase family member 1 [Source:MGI Symbol;Acc:MGI:1916786]	7.10215	7.72007	7.9911	7.53978	6.81027	7.40805	6.79955	6.68463
ENSMUSG00000033578	164.818	-0.692793	0.261487	-2.58607	0.0097076	0.682529	Tmem35a	transmembrane protein 35A [Source:MGI Symbol;Acc:MGI:1914814]	6.84483	7.11698	7.48934	7.35498	8.09216	8.58436	7.36302	8.34603
ENSMUSG00000034868	48.5908	0.668021	0.256433	2.58736	0.00967152	0.682529	Myl12b	myosin, light chain 12B, regulatory [Source:MGI Symbol;Acc:MGI:107494]	5.76873	5.94377	6.24297	6.46688	5.11707	5.58853	4.88678	5.26985
ENSMUSG00000020044	2701.01	-0.610271	0.23675	-2.58027	0.00987224	0.686316	Timp3	tissue inhibitor of metalloproteinase 3 [Source:MGI Symbol;Acc:MGI:98754]	10.5586	10.2182	11.2818	11.4149	10.4556	12.1693	11.8057	11.9538
ENSMUSG00000043487	96.0844	0.640276	0.25139	2.57843	0.00992506	0.686589	Acot6	acyl-CoA thioesterase 6 [Source:MGI Symbol;Acc:MGI:1921287]	6.91874	5.45303	6.9919	6.91883	6.14276	5.80663	5.68003	5.65677
ENSMUSG00000086796	155.897	0.556504	0.216519	2.57455	0.0100371	0.690937	4932702P03Rik	RIKEN cDNA 4932702P03 gene [Source:MGI Symbol;Acc:MGI:1921673]	7.47544	7.4455	7.49622	7.6388	7.32676	6.9847	6.14941	6.69843
ENSMUSG00000085793	85.8404	-0.639955	0.248809	-2.56786	0.010233	0.700983	Lin52	lin-52 homolog (C. elegans) [Source:MGI Symbol;Acc:MGI:3045391]	5.76873	5.94377	6.29124	6.00111	7.09743	7.17312	6.00188	6.86681
ENSMUSG00000017404	8675.23	0.21501	0.0839674	2.56076	0.0104443	0.701765	Rpl19	ribosomal protein L19 [Source:MGI Symbol;Acc:MGI:98020]	12.991	13.0245	13.1644	13.1436	12.8391	12.7421	13.0078	12.8507
ENSMUSG00000034758	235.169	0.530916	0.206754	2.56382	0.0103527	0.701765	Tle6	transducin-like enhancer of split 6 [Source:MGI Symbol;Acc:MGI:2149593]	7.70764	8.55384	8.69722	7.75202	7.35674	7.54326	7.79946	7.75889
ENSMUSG00000034880	291.108	0.39812	0.15534	2.56405	0.0103457	0.701765	Mrpl34	mitochondrial ribosomal protein L34 [Source:MGI Symbol;Acc:MGI:2137227]	8.43586	8.41512	8.22032	8.19405	8.06215	7.61002	8.02366	7.82331
ENSMUSG00000053985	79.1848	0.650829	0.255496	2.56103	0.0104363	0.701765	Zfp14	zinc finger protein 14 [Source:MGI Symbol;Acc:MGI:99160]	6.80083	6.34678	6.4414	6.77888	5.9981	5.55879	5.1497	6.02867
ENSMUSG00000027956	78.8492	-0.677349	0.268277	-2.55502	0.010618	0.710044	Tmem144	transmembrane protein 144 [Source:MGI Symbol;Acc:MGI:1917902]	5.04176	6.10563	4.59663	6.08994	6.02324	6.51271	7.20815	6.28802
ENSMUSG00000016344	549.901	0.362082	0.14226	2.54337	0.010979	0.712712	Ppdpf	pancreatic progenitor cell differentiation and proliferation factor [Source:MGI Symbol;Acc:MGI:1913746]	9.3331	9.56987	9.39402	9.39921	8.949	8.9011	9.24835	9.03663
ENSMUSG00000022136	1353.91	-0.25816	0.101508	-2.54332	0.0109806	0.712712	Dnajc3	DnaJ heat shock protein family (Hsp40) member C3 [Source:MGI Symbol;Acc:MGI:107373]	10.1995	10.1133	10.184	10.3872	10.4977	10.451	10.467	10.5463
ENSMUSG00000029817	1297.65	-0.282514	0.110878	-2.54779	0.0108408	0.712712	Tra2a	transformer 2 alpha homolog (Drosophila) [Source:MGI Symbol;Acc:MGI:1933972]	10.1521	10.2789	10.3828	10.1891	10.6046	10.4337	10.5754	10.569
ENSMUSG00000030509	221.232	-0.49693	0.195107	-2.54395	0.0109605	0.712712	Asb7	ankyrin repeat and SOCS box-containing 7 [Source:MGI Symbol;Acc:MGI:2152835]	7.52361	7.63927	7.12216	7.937	8.0315	8.32649	7.74084	8.41034
ENSMUSG00000032436	101.246	0.654008	0.264059	2.54266	0.0110011	0.712712	Cmtm7	CKLF-like MARVEL transmembrane domain containing 7 [Source:MGI Symbol;Acc:MGI:2447166]	5.67434	6.73399	6.92208	6.77888	4.68465	5.88061	6.12923	5.53896
ENSMUSG00000042540	99.2185	0.648496	0.261595	2.54687	0.0108693	0.712712	Acot5	acyl-CoA thioesterase 5 [Source:MGI Symbol;Acc:MGI:2384969]	6.31387	7.19101	6.41259	5.9307	6.16552	5.70169	4.83789	5.44383
ENSMUSG00000097730	662.926	0.575038	0.228295	2.54228	0.0110132	0.712712	Gm26588	predicted gene, 26588 [Source:MGI Symbol;Acc:MGI:5477082]	8.9481	9.70594	9.51414	8.71415	8.89554	8.24014	8.75403	8.21771
ENSMUSG00000054146	22118.8	-0.438675	0.172741	-2.53874	0.0111253	0.713492	Krt15	keratin 15 [Source:MGI Symbol;Acc:MGI:96689]	14.403	13.7258	14.3683	14.3078	14.1371	14.9616	14.7096	14.9047
ENSMUSG00000073062	71.8816	-0.657556	0.257776	-2.53869	0.0111269	0.713492	Zxdb	zinc finger, X-linked, duplicated B [Source:MGI Symbol;Acc:MGI:3694898]	6.39009	5.14783	5.6675	5.60867	6.3947	7.00689	6.43886	6.73907
ENSMUSG00000062619	218.289	0.463912	0.183588	2.53177	0.0113489	0.722616	2310039H08Rik	RIKEN cDNA 2310039H08 gene [Source:MGI Symbol;Acc:MGI:1914351]	7.64057	8.04491	7.73017	7.90063	6.93473	7.59545	7.15924	7.46794
ENSMUSG00000067925	98.4563	0.527821	0.209567	2.53105	0.0113721	0.722616	Cxx1a	CAAX box 1A [Source:MGI Symbol;Acc:MGI:1913408]	6.34485	6.95647	6.42707	6.88199	6.04795	6.08218	6.10877	5.96157
ENSMUSG00000003528	3391.9	0.474279	0.189692	2.51056	0.0120541	0.723969	Slc25a1	solute carrier family 25 (mitochondrial carrier, citrate transporter), member 1 [Source:MGI Symbol;Acc:MGI:1345283]	11.1754	11.7127	11.7753	11.0943	10.8984	10.4551	11.3504	10.8735
ENSMUSG00000003680	170.884	0.518295	0.20632	2.51307	0.0119686	0.723969	Taf6l	TATA-box binding protein associated factor 6 like [Source:MGI Symbol;Acc:MGI:2444957]	7.19856	8.11721	7.57633	7.64614	6.65809	7.32216	7.29221	6.86681
ENSMUSG00000026922	535.947	0.671053	0.267681	2.52211	0.0116652	0.723969	Agpat2	1-acylglycerol-3-phosphate O-acyltransferase 2 (lysophosphatidic acid acyltransferase, beta) [Source:MGI Symbol;Acc:MGI:1914762]	8.11497	9.77633	10.0595	9.02416	7.37638	8.25412	9.28529	8.21291
ENSMUSG00000027195	7613.06	0.382957	0.151941	2.52264	0.0116478	0.723969	Hsd17b12	hydroxysteroid (17-beta) dehydrogenase 12 [Source:MGI Symbol;Acc:MGI:1926967]	12.6148	12.8303	13.1001	12.6654	12.3664	12.2924	12.7131	12.176
ENSMUSG00000028228	606.994	-0.34758	0.138046	-2.51723	0.011828	0.723969	Cpne3	copine III [Source:MGI Symbol;Acc:MGI:1917818]	9.38989	9.06486	8.93608	9.13008	9.6313	9.44294	9.33237	9.61159
ENSMUSG00000036427	4020.47	0.269696	0.10744	2.51028	0.0120636	0.723969	Gpi1	glucose phosphate isomerase 1 [Source:MGI Symbol;Acc:MGI:95797]	12.0128	12.1905	12.2093	11.8779	11.9769	11.6234	11.8065	11.7691
ENSMUSG00000037600	439.363	0.354575	0.141002	2.51575	0.011878	0.723969	Kdf1	keratinocyte differentiation factor 1 [Source:MGI Symbol;Acc:MGI:1916323]	8.81893	9.03932	8.82842	8.7757	8.47584	8.43687	8.69692	8.32838
ENSMUSG00000040599	287.313	-0.445434	0.176642	-2.52262	0.0116484	0.723969	Mis12	MIS12 kinetochore complex component [Source:MGI Symbol;Acc:MGI:1914389]	7.83309	8.04491	7.66449	7.85065	8.39147	8.25412	8.45498	8.28787
ENSMUSG00000048796	648.93	-0.327383	0.130155	-2.51511	0.0118997	0.723969	Cyb561d1	cytochrome b-561 domain containing 1 [Source:MGI Symbol;Acc:MGI:1919273]	9.41017	9.25927	9.02203	9.07401	9.64351	9.67374	9.48899	9.35256
ENSMUSG00000061723	128.844	0.0545072	0.132255	2.51833	0.0117912	0.723969	Tnnt3	troponin T3, skeletal, fast [Source:MGI Symbol;Acc:MGI:109550]	0.897811	8.15469	4.78823	0	0	0	2.3053	0
ENSMUSG00000079215	1009.48	-0.403115	0.160441	-2.51115	0.012034	0.723969	Zfp664	zinc finger protein 664 [Source:MGI Symbol;Acc:MGI:2442505]	9.8595	10.2703	9.48849	9.72462	10.3378	10.2668	10.275	10.3317
ENSMUSG00000090374	180.829	0.678899	0.277432	2.52342	0.0116218	0.723969	Gm17232	predicted gene 17232 [Source:MGI Symbol;Acc:MGI:4938059]	7.54377	8.34737	7.4041	6.6964	7.39576	5.43331	6.72085	5.73922
ENSMUSG00000098112	87.8791	0.558141	0.224272	2.51769	0.0118128	0.723969	Bin2	bridging integrator 2 [Source:MGI Symbol;Acc:MGI:3611448]	6.49046	6.06121	6.39797	6.38147	5.86538	5.67422	5.59433	5.47624
ENSMUSG00000025578	184.073	-0.44617	0.17832	-2.5035	0.0122971	0.725583	Cbx8	chromobox 8 [Source:MGI Symbol;Acc:MGI:1353589]	7.49628	7.2712	6.91182	6.94288	7.48893	7.63873	7.92179	7.60617
ENSMUSG00000039713	748.055	0.387401	0.154809	2.50457	0.0122602	0.725583	Plekhg5	pleckstrin homology domain containing, family G (with RhoGef domain) member 5 [Source:MGI Symbol;Acc:MGI:2652860]	9.17187	9.88387	9.57228	9.55556	8.86806	9.20453	9.12897	9.34381
ENSMUSG00000046032	720.828	-0.315595	0.125933	-2.50583	0.0122165	0.725583	Snx12	sorting nexin 12 [Source:MGI Symbol;Acc:MGI:1919331]	9.2373	9.33352	9.425	9.44203	9.66762	9.81092	9.46102	9.80583
ENSMUSG00000075289	194.428	-0.720461	0.281722	-2.50785	0.0121469	0.725583	Carns1	carnosine synthase 1 [Source:MGI Symbol;Acc:MGI:2147595]	7.00853	7.37466	7.23341	7.01271	7.0493	7.24023	9.44683	8.17391
ENSMUSG00000033065	355.733	0.423079	0.169422	2.49824	0.0124811	0.725992	Pfkm	phosphofructokinase, muscle [Source:MGI Symbol;Acc:MGI:97548]	8.76842	8.84992	8.31676	8.57489	8.39147	8.04483	8.37586	7.81065
ENSMUSG00000037369	851.959	-0.545508	0.217637	-2.50056	0.0123998	0.725992	Kdm6a	lysine (K)-specific demethylase 6A [Source:MGI Symbol;Acc:MGI:1095419]	10.1478	9.07047	9.16058	9.38392	10.5429	9.53935	10.0181	10.3623
ENSMUSG00000098573	90.931	0.581286	0.232635	2.49811	0.0124857	0.725992	Gm27232	predicted gene 27232 [Source:MGI Symbol;Acc:MGI:5521075]	6.5179	6.25115	7.17457	7.17379	5.80868	6.46542	6.04559	6.05036
ENSMUSG00000099681	107.121	0.599065	0.238704	2.4974	0.0125109	0.725992	1700052K11Rik	RIKEN cDNA 1700052K11 gene [Source:MGI Symbol;Acc:MGI:1920681]	6.72044	7.42811	7.48934	7.12207	6.07224	6.7417	6.60876	6.34178
ENSMUSG00000022637	339.232	0.407385	0.163402	2.4936	0.0126455	0.727793	Cblb	Casitas B-lineage lymphoma b [Source:MGI Symbol;Acc:MGI:2146430]	8.84895	8.66563	8.61426	8.08482	8.06215	8.12311	8.02912	8.31051
ENSMUSG00000040084	132.891	0.636618	0.259705	2.49395	0.0126332	0.727793	Bub1b	BUB1B, mitotic checkpoint serine/threonine kinase [Source:MGI Symbol;Acc:MGI:1333889]	6.95934	7.56962	6.98213	6.80535	5.44933	6.3659	6.84973	5.79168
ENSMUSG00000030659	1885.97	0.385766	0.155145	2.49152	0.0127196	0.729067	Nucb2	nucleobindin 2 [Source:MGI Symbol;Acc:MGI:1858179]	10.2597	10.2861	10.776	10.7367	10.0039	10.1319	10.2307	10.0873
ENSMUSG00000033016	1191.37	-0.386698	0.15544	-2.4882	0.0128391	0.732927	Nfatc1	nuclear factor of activated T cells, cytoplasmic, calcineurin dependent 1 [Source:MGI Symbol;Acc:MGI:102469]	10.0548	9.63573	9.80344	10.2336	10.0642	10.6054	10.3875	10.3688
ENSMUSG00000025473	350.742	0.482788	0.195308	2.4817	0.0130757	0.735223	Adam8	a disintegrin and metallopeptidase domain 8 [Source:MGI Symbol;Acc:MGI:107825]	8.57298	7.94455	8.73261	8.17387	8.14465	7.74818	7.57176	7.81699
ENSMUSG00000026087	752.279	0.394903	0.15918	2.48335	0.0130153	0.735223	Mrpl30	mitochondrial ribosomal protein L30 [Source:MGI Symbol;Acc:MGI:1333820]	9.16971	9.6508	9.80483	9.58069	9.25251	8.97613	9.0318	9.27408
ENSMUSG00000031553	70.3972	0.65347	0.285169	2.48134	0.0130888	0.735223	Adam3	a disintegrin and metallopeptidase domain 3 (cyritestin) [Source:MGI Symbol;Acc:MGI:102518]	6.16562	4.96702	6.79391	4.88136	4.68465	5.01848	5.18921	3.57033
ENSMUSG00000092368	203.272	-0.542276	0.21811	-2.48172	0.013075	0.735223	A930015D03Rik	RIKEN cDNA A930015D03 gene [Source:MGI Symbol;Acc:MGI:1925060]	7.14677	6.77583	7.53014	7.92498	7.60171	8.39541	7.84347	8.25087
ENSMUSG00000000959	787.3	0.367002	0.148408	2.47397	0.0133621	0.739202	Oxa1l	oxidase assembly 1-like [Source:MGI Symbol;Acc:MGI:1916339]	9.44275	9.83523	9.98684	9.48974	9.20387	9.29749	9.54907	9.16646
ENSMUSG00000023147	159.698	0.533096	0.216924	2.47437	0.013347	0.739202	Wrb	tryptophan rich basic protein [Source:MGI Symbol;Acc:MGI:2136882]	7.46842	7.60099	6.94237	6.9898	6.3947	6.84386	6.534	6.72565
ENSMUSG00000024958	761.965	-0.324454	0.131023	-2.47585	0.0132918	0.739202	Gpr137	G protein-coupled receptor 137 [Source:MGI Symbol;Acc:MGI:2147529]	9.57109	9.07047	9.49022	9.68239	9.64553	9.86508	9.91585	9.81536
ENSMUSG00000060177	43.7597	-0.469612	0.251833	-2.47375	0.0133702	0.739202	Klk1b22	kallikrein 1-related peptidase b22 [Source:MGI Symbol;Acc:MGI:95291]	2.62747	0	2.62162	4.9303	6.43272	0	6.88626	4.44419
ENSMUSG00000025575	720.736	-0.257516	0.104585	-2.46226	0.0138065	0.747546	Cant1	calcium activated nucleotidase 1 [Source:MGI Symbol;Acc:MGI:1923275]	9.284	9.44361	9.3106	9.38612	9.50983	9.73982	9.61584	9.61523
ENSMUSG00000031757	3171.79	0.477375	0.193135	2.46449	0.0137207	0.747546	Mt4	metallothionein 4 [Source:MGI Symbol;Acc:MGI:99692]	12.2488	11.7956	12.367	12.0573	11.7411	11.0581	11.8453	11.5867
ENSMUSG00000052426	29.251	0.670331	0.28908	2.46138	0.0138405	0.747546	Gm9877	predicted gene 9877 [Source:MGI Symbol;Acc:MGI:3708538]	4.65367	5.38257	5.69168	4.97763	4.96968	1.56719	2.78954	3.89199
ENSMUSG00000061983	20763.4	0.267759	0.108579	2.46641	0.0136474	0.747546	Rps12	ribosomal protein S12 [Source:MGI Symbol;Acc:MGI:98105]	14.1103	14.2644	14.4447	14.331	14.0146	13.9373	14.1019	14.0001
ENSMUSG00000071226	427.08	-0.518135	0.210731	-2.46476	0.0137104	0.747546	Cecr2	CECR2, histone acetyl-lysine reader [Source:MGI Symbol;Acc:MGI:1923799]	8.85703	7.63927	8.29325	7.84428	8.7823	8.76123	9.14413	8.68104
ENSMUSG00000112061	48.422	0.649932	0.263411	2.46339	0.0137632	0.747546	AC167202.2		5.43625	6.1698	6.48356	5.88178	5.52168	5.61766	4.68044	4.37712
ENSMUSG00000031158	399.059	0.305223	0.124239	2.45718	0.0140032	0.753436	Timm17b	translocase of inner mitochondrial membrane 17b [Source:MGI Symbol;Acc:MGI:1343176]	8.60532	8.70225	8.88719	8.76225	8.2281	8.5583	8.5491	8.32393
ENSMUSG00000014301	228.695	0.459152	0.187218	2.45046	0.0142675	0.761817	Pam16	presequence translocase-asssociated motor 16 homolog (S. cerevisiae) [Source:MGI Symbol;Acc:MGI:1913699]	7.68361	8.00443	8.47142	8.25775	7.2858	7.74818	7.91001	7.42707
ENSMUSG00000067377	208.321	-0.541259	0.220859	-2.45079	0.0142543	0.761817	Tspan6	tetraspanin 6 [Source:MGI Symbol;Acc:MGI:1926264]	7.46842	7.25157	7.63362	6.9309	7.69852	7.29536	8.54149	8.164
ENSMUSG00000025332	2780.43	-0.395253	0.16195	-2.43945	0.0147095	0.768962	Kdm5c	lysine (K)-specific demethylase 5C [Source:MGI Symbol;Acc:MGI:99781]	11.6925	11.1349	11.0898	11.2452	11.8293	11.4601	11.7982	11.8525
ENSMUSG00000030220	799.403	0.392044	0.160937	2.43984	0.014694	0.768962	Arhgdib	Rho, GDP dissociation inhibitor (GDI) beta [Source:MGI Symbol;Acc:MGI:101940]	8.94557	9.69326	9.79231	9.62966	9.19283	9.20453	9.13151	8.94407
ENSMUSG00000034422	77.4814	-0.583324	0.23808	-2.44085	0.0146526	0.768962	Parp14	poly (ADP-ribose) polymerase family, member 14 [Source:MGI Symbol;Acc:MGI:1919489]	6.14816	6.30929	5.30955	6.06824	6.62563	7.1232	6.534	6.56916
ENSMUSG00000045394	6685.48	-0.311817	0.127895	-2.43761	0.0147846	0.768962	Epcam	epithelial cell adhesion molecule [Source:MGI Symbol;Acc:MGI:106653]	12.5139	12.531	12.607	12.8843	13.042	13.1809	12.8755	12.7464
ENSMUSG00000047632	222.761	0.660194	0.273436	2.43906	0.0147257	0.768962	Fgfbp3	fibroblast growth factor binding protein 3 [Source:MGI Symbol;Acc:MGI:1919764]	8.40312	8.50078	8.39616	6.32769	7.42435	7.3743	7.1985	6.21307
ENSMUSG00000050029	775.136	-0.329082	0.134912	-2.43887	0.0147333	0.768962	Rap2c	RAP2C, member of RAS oncogene family [Source:MGI Symbol;Acc:MGI:1919315]	9.6844	9.25927	9.35102	9.5826	10.0837	9.78387	9.65164	9.76048
ENSMUSG00000112196	49.0393	0.646633	0.264734	2.4396	0.0147036	0.768962	AC172027.1		5.43625	6.23124	6.53793	5.77865	5.55653	5.61766	4.68044	4.37712
ENSMUSG00000020423	1822.99	-0.31646	0.130081	-2.43231	0.0150029	0.770434	Btg2	B cell translocation gene 2, anti-proliferative [Source:MGI Symbol;Acc:MGI:108384]	10.7172	10.7239	10.6304	10.9453	10.9607	11.3081	10.9911	11.0847
ENSMUSG00000028076	238.967	0.633443	0.26964	2.43218	0.0150084	0.770434	Cd1d1	CD1d1 antigen [Source:MGI Symbol;Acc:MGI:107674]	7.60262	8.22182	8.2078	6.25271	6.60912	5.99605	7.32805	6.93836
ENSMUSG00000031168	1714.4	0.329281	0.135368	2.43344	0.014956	0.770434	Ebp	phenylalkylamine Ca2+ antagonist (emopamil) binding protein [Source:MGI Symbol;Acc:MGI:107822]	10.6637	10.7398	10.7796	10.8673	10.6119	10.5269	10.1315	10.3438
ENSMUSG00000037815	4110.72	-0.208559	0.0857685	-2.4316	0.0150323	0.770434	Ctnna1	catenin (cadherin associated protein), alpha 1 [Source:MGI Symbol;Acc:MGI:88274]	12.037	11.9543	11.8232	12.0445	12.1424	12.1705	12.2194	12.1892
ENSMUSG00000024136	6019.61	-0.367667	0.151472	-2.42791	0.0151862	0.774211	Dnase1l2	deoxyribonuclease 1-like 2 [Source:MGI Symbol;Acc:MGI:1913955]	11.9672	12.1654	12.3427	12.5438	12.2117	12.6735	12.9321	12.7588
ENSMUSG00000038702	279.153	-0.538966	0.221433	-2.42719	0.0152163	0.774211	Dsel	dermatan sulfate epimerase-like [Source:MGI Symbol;Acc:MGI:2442948]	7.75453	7.6543	7.85319	8.29092	9.03494	8.23074	7.96227	8.77197
ENSMUSG00000067058	163.429	0.631762	0.265815	2.42562	0.0152823	0.774763	Rps15a-ps5	ribosomal protein S15A, pseudogene 5 [Source:MGI Symbol;Acc:MGI:3642245]	7.19856	6.34678	8.25319	7.20396	5.62382	6.41652	6.62326	6.98416
ENSMUSG00000028643	183.767	0.531348	0.219621	2.4236	0.0153677	0.776291	Svbp	small vasohibin binding protein [Source:MGI Symbol;Acc:MGI:1916466]	7.88669	7.8563	8.03429	6.96653	7.58492	6.93926	6.93356	6.81706
ENSMUSG00000038059	90.0329	0.566776	0.235775	2.41836	0.0155907	0.778683	Smim3	small integral membrane protein 3 [Source:MGI Symbol;Acc:MGI:1917088]	6.6353	6.82979	6.93226	6.02384	6.37531	5.58853	5.9568	5.68478
ENSMUSG00000039361	1548.93	-0.222735	0.0920837	-2.41871	0.0155757	0.778683	Picalm	phosphatidylinositol binding clathrin assembly protein [Source:MGI Symbol;Acc:MGI:2385902]	10.685	10.6424	10.4446	10.5941	10.8474	10.8506	10.6934	10.8917
ENSMUSG00000040997	1092.99	0.345635	0.14302	2.41728	0.0156369	0.778683	Abhd4	abhydrolase domain containing 4 [Source:MGI Symbol;Acc:MGI:1915938]	10.1088	10.0017	10.3366	10.3073	9.56651	9.80777	9.97921	9.91479
ENSMUSG00000078348	710.772	0.266593	0.110299	2.41772	0.015618	0.778683	Sf3b5	splicing factor 3b, subunit 5 [Source:MGI Symbol;Acc:MGI:1913375]	9.46934	9.57975	9.55096	9.40139	9.24719	9.21886	9.20564	9.22961
ENSMUSG00000032135	72.1847	-0.677426	0.279563	-2.41247	0.0158449	0.781655	Mcam	melanoma cell adhesion molecule [Source:MGI Symbol;Acc:MGI:1933966]	5.81371	5.64585	5.37073	5.77865	6.70545	5.90444	6.72085	7.25092
ENSMUSG00000061882	57.0314	0.687739	0.286669	2.41428	0.0157662	0.781655	Ccdc62	coiled-coil domain containing 62 [Source:MGI Symbol;Acc:MGI:2684996]	6.57126	6.32816	6.92208	4.83071	4.32909	5.70169	4.62388	5.47624
ENSMUSG00000072596	265.267	-0.628299	0.253487	-2.41204	0.0158635	0.781655	Ear2	eosinophil-associated, ribonuclease A family, member 2 [Source:MGI Symbol;Acc:MGI:108020]	8.51968	7.86924	7.94658	7.83789	9.75087	8.43687	8.32798	8.55013
ENSMUSG00000032591	548.048	0.330547	0.137408	2.40858	0.0160147	0.781706	Mst1	macrophage stimulating 1 (hepatocyte growth factor-like) [Source:MGI Symbol;Acc:MGI:96080]	8.94557	8.95077	9.14315	8.87903	8.74123	8.75796	8.57543	8.43116
ENSMUSG00000032679	100.102	0.663244	0.277211	2.4082	0.0160316	0.781706	Cd59a	CD59a antigen [Source:MGI Symbol;Acc:MGI:109177]	7.81661	7.15975	6.88061	5.41596	5.62382	5.88061	6.45516	5.98428
ENSMUSG00000109329	34.3139	0.696197	0.286277	2.40938	0.0159799	0.781706	Gm33926	predicted gene, 33926 [Source:MGI Symbol;Acc:MGI:5593085]	6.05758	5.48701	5.61789	5.66759	3.96398	5.2219	4.15028	4.50829
ENSMUSG00000060429	893.563	-0.478324	0.198345	-2.40662	0.0161011	0.782381	Sntb1	syntrophin, basic 1 [Source:MGI Symbol;Acc:MGI:101781]	9.91989	9.01332	9.41232	10.097	9.61898	10.344	10.3779	10.4145
ENSMUSG00000096681	343.997	0.372221	0.154863	2.40365	0.0162322	0.786028	Rps19-ps1	ribosomal protein S19, pseudogene 1 [Source:MGI Symbol;Acc:MGI:3782508]	8.3276	8.57375	8.60792	8.86965	8.21725	8.16811	8.11369	8.31051
ENSMUSG00000074207	600.481	0.620398	0.254637	2.40021	0.0163856	0.790732	Adh1	alcohol dehydrogenase 1 (class I) [Source:MGI Symbol;Acc:MGI:87921]	10.129	9.27395	9.73964	10.2602	7.81106	9.56949	8.80578	9.49185
ENSMUSG00000076434	311.341	-0.582642	0.24322	-2.39502	0.0166195	0.799275	Wfdc3	WAP four-disulfide core domain 3 [Source:MGI Symbol;Acc:MGI:1923897]	7.68965	7.25157	7.87974	8.46293	7.8467	8.84984	8.75073	8.88795
ENSMUSG00000075227	456.645	0.393392	0.164417	2.39371	0.0166788	0.799389	Znhit2	zinc finger, HIT domain containing 2 [Source:MGI Symbol;Acc:MGI:1352481]	8.55322	8.8726	9.14534	9.20656	8.13891	8.53939	8.78981	8.5951
ENSMUSG00000022385	77.1401	0.634075	0.271194	2.38454	0.0171006	0.801606	Gtse1	G two S phase expressed protein 1 [Source:MGI Symbol;Acc:MGI:1352755]	6.00037	6.82979	6.81608	5.72419	5.11707	4.72915	6.18893	5.44383
ENSMUSG00000023885	180.251	0.577256	0.24491	2.38436	0.0171087	0.801606	Thbs2	thrombospondin 2 [Source:MGI Symbol;Acc:MGI:98738]	6.88753	7.78297	7.55672	7.65345	6.20999	7.24956	6.22739	7.00652
ENSMUSG00000025239	969.066	0.328611	0.137798	2.38523	0.0170686	0.801606	Limd1	LIM domains containing 1 [Source:MGI Symbol;Acc:MGI:1352502]	10.2828	10.0017	9.77826	9.96817	9.45315	9.73651	9.72741	9.74061
ENSMUSG00000028995	527.564	0.472116	0.199208	2.3828	0.0171817	0.801606	Fam126a	family with sequence similarity 126, member A [Source:MGI Symbol;Acc:MGI:2149839]	8.5399	9.03645	9.062	8.66801	8.45751	7.74818	8.64458	8.17885
ENSMUSG00000029392	62.1296	0.635334	0.264512	2.38303	0.0171709	0.801606	Rilpl1	Rab interacting lysosomal protein-like 1 [Source:MGI Symbol;Acc:MGI:1922945]	5.59926	6.6909	6.93226	6.41624	5.06959	5.18345	6.24625	5.59907
ENSMUSG00000032715	316.781	0.420897	0.176343	2.38856	0.0169144	0.801606	Trib3	tribbles pseudokinase 3 [Source:MGI Symbol;Acc:MGI:1345675]	8.36962	8.37031	8.50592	8.516	7.77451	8.13323	8.37586	7.43534
ENSMUSG00000033105	2912.74	0.425195	0.178111	2.38987	0.0168544	0.801606	Lss	lanosterol synthase [Source:MGI Symbol;Acc:MGI:1336155]	11.2818	11.6367	11.8413	11.4759	11.3478	11.116	10.9827	10.9044
ENSMUSG00000053358	289.112	0.456049	0.190752	2.39034	0.0168327	0.801606	Gm9905	predicted gene 9905 [Source:MGI Symbol;Acc:MGI:3642311]	8.57298	8.50078	8.16526	8.44199	7.60171	8.03945	7.93928	8.012
ENSMUSG00000092218	57.2958	0.593679	0.253899	2.37915	0.0173525	0.806893	Gm20529	predicted gene 20529 [Source:MGI Symbol;Acc:MGI:5141994]	5.62472	5.78893	5.93393	5.97802	4.2461	4.6182	5.26513	5.59907
ENSMUSG00000094974	344.614	0.369346	0.15544	2.37625	0.0174898	0.81059	Rps19-ps2	ribosomal protein S19, pseudogene 2 [Source:MGI Symbol;Acc:MGI:3647073]	8.32372	8.56979	8.61426	8.87278	8.21725	8.18281	8.11369	8.31051
ENSMUSG00000028405	786.322	0.510291	0.216271	2.37172	0.0177055	0.817339	Aco1	aconitase 1 [Source:MGI Symbol;Acc:MGI:87879]	9.55627	9.59151	9.91163	9.25058	8.52507	8.3912	9.71053	8.90293
ENSMUSG00000074179	23.2273	0.523496	0.28462	2.37076	0.0177518	0.817339	Gm10639	predicted gene 10639 [Source:MGI Symbol;Acc:MGI:3704339]	3.50574	3.75791	5.14416	3.48146	1.69911	2.56272	2.78954	2.98604
ENSMUSG00000001507	706.639	0.415534	0.175908	2.36612	0.0179754	0.821683	Itga3	integrin alpha 3 [Source:MGI Symbol;Acc:MGI:96602]	9.13025	9.68779	9.86055	8.96961	8.99101	8.72487	9.12643	9.10818
ENSMUSG00000039942	158.623	-0.443761	0.187074	-2.36666	0.0179493	0.821683	Ptger4	prostaglandin E receptor 4 (subtype EP4) [Source:MGI Symbol;Acc:MGI:104311]	7.0839	7.32855	7.58281	6.88199	7.75213	7.51257	7.66579	8.0009
ENSMUSG00000060419	125.156	0.510115	0.216521	2.36397	0.0180802	0.821683	Rps16-ps2	ribosomal protein S16, pseudogene 2 [Source:MGI Symbol;Acc:MGI:3704259]	6.4483	7.10609	7.63362	6.94288	6.35565	6.31345	6.56437	6.67069
ENSMUSG00000080316	429.053	-0.494071	0.209235	-2.36436	0.018061	0.821683	Spaca6	sperm acrosome associated 6 [Source:MGI Symbol;Acc:MGI:1922452]	8.53655	7.87567	8.1566	8.68236	8.51624	8.68069	8.83722	9.48788
ENSMUSG00000034659	6034.81	0.334886	0.141934	2.36097	0.0182273	0.822211	Tmem109	transmembrane protein 109 [Source:MGI Symbol;Acc:MGI:1915789]	12.318	12.4106	12.7354	12.371	11.8531	12.2129	12.2274	12.1172
ENSMUSG00000081051	112.39	0.539908	0.230004	2.35896	0.018326	0.822211	Gm15427	predicted pseudogene 15427 [Source:MGI Symbol;Acc:MGI:3642341]	6.2334	7.24165	6.87005	7.24322	5.94647	6.03976	6.30138	6.69843
ENSMUSG00000101249	417.486	0.587592	0.249012	2.35934	0.0183072	0.822211	Gm29216	predicted gene 29216 [Source:MGI Symbol;Acc:MGI:5579922]	7.75453	8.7555	9.47462	9.63336	7.73702	8.15823	8.5453	8.58399
ENSMUSG00000112237	68.1454	-0.637679	0.268397	-2.35925	0.018312	0.822211	AC153911.1		5.89966	5.26997	4.74266	6.41624	6.54112	6.46542	7.13921	6.17408
ENSMUSG00000032386	761.333	-0.282286	0.119761	-2.35655	0.0184455	0.824936	Trip4	thyroid hormone receptor interactor 4 [Source:MGI Symbol;Acc:MGI:1928469]	9.40834	9.5659	9.49538	9.74014	9.69134	9.74808	10.0304	9.91183
ENSMUSG00000001988	26.1496	-0.682284	0.284906	-2.35272	0.0186367	0.825105	Npas1	neuronal PAS domain protein 1 [Source:MGI Symbol;Acc:MGI:109205]	5.00345	3.37799	3.60501	4.54673	5.52168	5.06152	5.76093	5.11378
ENSMUSG00000020752	702.814	-0.324222	0.139934	-2.31712	0.0204972	0.825105	Recql5	RecQ protein-like 5 [Source:MGI Symbol;Acc:MGI:2156841]	9.15886	9.15216	9.11437	9.53988	9.49418	9.59718	9.70202	9.58582
ENSMUSG00000020846	143.384	-0.66213	0.28144	-2.33468	0.0195601	0.825105	Rflnb	refilin B [Source:MGI Symbol;Acc:MGI:1923816]	6.81195	7.28092	6.4414	5.75168	6.3947	7.8682	8.63029	7.10309
ENSMUSG00000021033	798.815	0.466204	0.199325	2.34891	0.0188282	0.825105	Gstz1	glutathione transferase zeta 1 (maleylacetoacetate isomerase) [Source:MGI Symbol;Acc:MGI:1341859]	8.92009	9.85813	9.82547	9.27684	8.94242	8.68414	9.44683	8.70517
ENSMUSG00000021357	489.06	-0.342106	0.147663	-2.31608	0.020554	0.825105	Exoc2	exocyst complex component 2 [Source:MGI Symbol;Acc:MGI:1913732]	8.93798	8.66192	8.54958	9.09831	9.26837	9.03131	9.10076	9.35692
ENSMUSG00000022992	462.047	0.287783	0.124046	2.32175	0.0202464	0.825105	Kansl2	KAT8 regulatory NSL complex subunit 2 [Source:MGI Symbol;Acc:MGI:1916862]	8.94305	8.85319	8.76716	8.70011	8.53821	8.48509	8.61224	8.42702
ENSMUSG00000023033	35.1891	0.63025	0.272487	2.33109	0.0197488	0.825105	Scn8a	sodium channel, voltage-gated, type VIII, alpha [Source:MGI Symbol;Acc:MGI:103169]	5.57334	4.91804	5.56651	5.72419	4.68465	4.29654	3.88748	5.07197
ENSMUSG00000023942	328.066	-0.609116	0.260523	-2.34164	0.0191994	0.825105	Slc29a1	solute carrier family 29 (nucleoside transporters), member 1 [Source:MGI Symbol;Acc:MGI:1927073]	7.37398	8.19123	8.35512	7.27198	7.65093	8.52023	9.71053	8.15901
ENSMUSG00000024072	831.836	-0.2714	0.117345	-2.31267	0.0207407	0.825105	Yipf4	Yip1 domain family, member 4 [Source:MGI Symbol;Acc:MGI:1915114]	9.57109	9.47992	9.53434	9.82185	9.9864	9.89662	9.81052	9.86516
ENSMUSG00000024338	342.301	-0.473527	0.204352	-2.31557	0.0205819	0.825105	Psmb8	proteasome (prosome, macropain) subunit, beta type 8 (large multifunctional peptidase 7) [Source:MGI Symbol;Acc:MGI:1346527]	8.16789	7.79658	8.4289	8.2238	8.32226	9.13066	8.71395	8.61343
ENSMUSG00000024972	489.521	-0.433565	0.186226	-2.32634	0.0200005	0.825105	Lgals12	lectin, galactose binding, soluble 12 [Source:MGI Symbol;Acc:MGI:1929094]	8.96813	8.77969	8.36643	8.86021	9.09841	9.60083	8.8801	9.32168
ENSMUSG00000025082	555.333	-0.399444	0.172881	-2.31485	0.0206211	0.825105	Vwa2	von Willebrand factor A domain containing 2 [Source:MGI Symbol;Acc:MGI:2684334]	8.87306	8.49244	8.00081	8.73151	8.92918	9.18763	8.9276	8.95273
ENSMUSG00000027636	1078.3	0.287725	0.123944	2.32314	0.0201718	0.825105	Sla2	Src-like-adaptor 2 [Source:MGI Symbol;Acc:MGI:1925049]	9.71139	9.7866	10.1331	10.0822	9.77142	9.50663	9.71392	9.54248
ENSMUSG00000028370	32.0321	-0.625975	0.286171	-2.31301	0.0207218	0.825105	Pappa	pregnancy-associated plasma protein A [Source:MGI Symbol;Acc:MGI:97479]	0.897811	2.63695	4.69561	4.83071	4.86232	5.18345	5.9568	5.62821
ENSMUSG00000028521	166.027	0.517782	0.224757	2.31966	0.0203593	0.825105	Slc35d1	solute carrier family 35 (UDP-glucuronic acid/UDP-N-acetylgalactosamine dual transporter), member D1 [Source:MGI Symbol;Acc:MGI:2140361]	7.25672	7.58539	7.58281	7.04639	6.9995	5.90444	7.08787	6.73907
ENSMUSG00000033177	86.6315	0.53123	0.228025	2.31397	0.0206694	0.825105	Tmprss7	transmembrane serine protease 7 [Source:MGI Symbol;Acc:MGI:2686594]	6.7322	7.1278	7.17457	6.62388	6.04795	6.57346	6.66589	5.62821
ENSMUSG00000033392	622.937	-0.439591	0.18678	-2.35117	0.0187144	0.825105	Clasp2	CLIP associating protein 2 [Source:MGI Symbol;Acc:MGI:1923749]	9.32147	8.79673	9.12106	9.20408	9.46695	9.84981	9.02908	9.96133
ENSMUSG00000033420	242.897	0.530949	0.228608	2.32527	0.0200574	0.825105	Antxr1	anthrax toxin receptor 1 [Source:MGI Symbol;Acc:MGI:1916788]	8.45373	8.12802	8.12143	7.97831	6.93473	7.9846	7.29221	7.67061
ENSMUSG00000037071	50528.4	0.470529	0.202582	2.32903	0.0198576	0.825105	Scd1	stearoyl-Coenzyme A desaturase 1 [Source:MGI Symbol;Acc:MGI:98239]	15.4199	15.8783	16.0266	15.0872	15.0612	14.7736	15.4336	15.051
ENSMUSG00000038418	1310.58	-0.374384	0.161548	-2.3173	0.0204872	0.825105	Egr1	early growth response 1 [Source:MGI Symbol;Acc:MGI:95295]	10.2546	10.116	9.68648	10.4671	10.2487	10.491	10.8717	10.5858
ENSMUSG00000038900	14967.5	0.204504	0.0883887	2.31385	0.0206761	0.825105	Rpl12	ribosomal protein L12 [Source:MGI Symbol;Acc:MGI:98002]	13.6878	13.8545	13.9282	13.8066	13.6527	13.539	13.7043	13.5468
ENSMUSG00000038970	1997.05	-0.297806	0.127765	-2.33028	0.0197914	0.825105	Lmtk2	lemur tyrosine kinase 2 [Source:MGI Symbol;Acc:MGI:3036247]	10.8747	10.9884	10.8611	11.0389	11.2946	11.4373	11.091	11.1788
ENSMUSG00000039852	1328.11	-0.276643	0.119236	-2.31995	0.0203438	0.825105	Rere	arginine glutamic acid dipeptide (RE) repeats [Source:MGI Symbol;Acc:MGI:2683486]	10.4622	10.3556	10.1701	10.1063	10.6263	10.5307	10.6392	10.4779
ENSMUSG00000040705	67.9985	0.145786	0.180323	2.34003	0.019282	0.825105	A930016O22Rik	RIKEN cDNA A930016O22 gene [Source:MGI Symbol;Acc:MGI:3605623]	0	7.56167	4.99668	0	1.08644	2.97663	1.98442	1.98804
ENSMUSG00000041881	1103.09	0.282319	0.121935	2.31595	0.020561	0.825105	Ndufa7	"NADH dehydrogenase (ubiquinone) 1 alpha subcomplex, 7 (B14.5a) [Source:MGI Symbol;Acc:MGI:1913666]"	9.94158	10.0719	10.2578	10.2542	9.73003	9.87416	9.719	10.0202
ENSMUSG00000045055	33.4345	0.624265	0.274207	2.31506	0.0206095	0.825105	Rpsa-ps2	ribosomal protein SA, pseudogene 2 [Source:MGI Symbol;Acc:MGI:3643356]	5.69852	5.23039	5.61789	4.1928	4.2461	4.22261	4.68044	4.23281
ENSMUSG00000045790	34.7344	-0.666016	0.287227	-2.33336	0.0196294	0.825105	Ccdc149	coiled-coil domain containing 149 [Source:MGI Symbol;Acc:MGI:2685293]	5.2194	3.96499	2.97683	4.77821	5.59057	5.72865	4.88678	6.07173
ENSMUSG00000046010	163.952	-0.517261	0.221345	-2.33318	0.0196388	0.825105	Zfp830	zinc finger protein 830 [Source:MGI Symbol;Acc:MGI:1914233]	7.13796	7.08406	6.32255	7.59394	7.37638	8.11291	7.78664	7.50768
ENSMUSG00000046862	218.408	-0.490398	0.210464	-2.32637	0.0199987	0.825105	Pramef8	PRAME family member 8 [Source:MGI Symbol;Acc:MGI:2140473]	7.58327	7.40163	7.66449	7.53978	7.33682	8.71142	8.15419	7.9841
ENSMUSG00000049580	212.079	0.561638	0.243972	2.32749	0.0199393	0.825105	Tsku	tsukushi, small leucine rich proteoglycan [Source:MGI Symbol;Acc:MGI:2443855]	7.38892	7.83667	8.21199	7.33694	6.67405	7.10274	7.37163	6.75237
ENSMUSG00000050174	44.2243	0.666701	0.282886	2.34077	0.0192441	0.825105	Nudt6	nudix (nucleoside diphosphate linked moiety X)-type motif 6 [Source:MGI Symbol;Acc:MGI:2387618]	5.83568	6.03847	6.15874	6.11132	5.0205	4.6182	4.93406	5.23238
ENSMUSG00000051675	107.968	-0.569913	0.242624	-2.35114	0.0187158	0.825105	Trim32	tripartite motif-containing 32 [Source:MGI Symbol;Acc:MGI:1917057]	5.76873	6.40126	6.3832	6.68219	7.03701	6.60289	7.7737	6.52336
ENSMUSG00000052727	199.866	0.601967	0.26074	2.34288	0.0191353	0.825105	Map1b	microtubule-associated protein 1B [Source:MGI Symbol;Acc:MGI:1306778]	7.0839	7.56167	8.37765	7.61654	5.97252	7.19261	7.50287	6.37654
ENSMUSG00000053158	158.899	0.51783	0.222608	2.3267	0.0199812	0.825105	Fes	feline sarcoma oncogene [Source:MGI Symbol;Acc:MGI:95514]	6.9493	7.88207	7.62109	7.77899	6.9995	7.14338	6.57932	7.09267
ENSMUSG00000065546	40.5007	-0.683124	0.289284	-2.33948	0.0193105	0.825105	Mir196a-1	microRNA 196a-1 [Source:MGI Symbol;Acc:MGI:2676860]	4.79495	3.51605	5.34046	4.54673	5.52168	6.29553	5.91027	6.21307
ENSMUSG00000067336	2605.85	-0.26942	0.116279	-2.31669	0.0205205	0.825105	Bmpr2	bone morphogenetic protein receptor, type II (serine/threonine kinase) [Source:MGI Symbol;Acc:MGI:1095407]	11.4304	11.203	11.2399	11.3713	11.69	11.6676	11.2413	11.731
ENSMUSG00000087299	89.1077	0.568322	0.244495	2.33644	0.0194685	0.825105	Gm12953	predicted gene 12953 [Source:MGI Symbol;Acc:MGI:3649497]	6.61003	7.01587	6.25924	6.75191	5.25079	6.14356	6.4057	5.71226
ENSMUSG00000107470	270.092	0.506246	0.218099	2.332	0.0197007	0.825105	Gm3375	predicted gene 3375 [Source:MGI Symbol;Acc:MGI:3781553]	7.73712	7.9748	7.83159	8.74183	7.68283	6.79368	7.78018	7.62074
ENSMUSG00002075890	107.227	-0.580939	0.245208	-2.3493	0.0188088	0.825105	NA	NA	6.21675	6.89452	6.59032	6.46688	7.63471	7.84374	6.51857	6.82966
ENSMUSG00000034681	879.038	0.469914	0.203534	2.31155	0.0208025	0.825224	Rnps1	ribonucleic acid binding protein S1 [Source:MGI Symbol;Acc:MGI:97960]	10.1739	10.0508	9.69398	9.83797	9.74144	9.71476	8.41804	9.3828
ENSMUSG00000050222	32.2397	0.647798	0.288712	2.30999	0.0208889	0.826319	Il17d	interleukin 17D [Source:MGI Symbol;Acc:MGI:2446510]	5.52005	5.10471	5.59242	5.34554	4.55274	4.43392	4.22822	3.15574
ENSMUSG00000117964	73.6109	0.612423	0.273947	2.30596	0.021113	0.832836	NA	NA	6.59722	6.08359	6.27533	5.75168	4.55274	5.18345	5.68003	5.41067
ENSMUSG00000086399	23.7366	-0.656199	0.288471	-2.30485	0.0211752	0.83295	Gm16144	predicted gene 16144 [Source:MGI Symbol;Acc:MGI:3801782]	4.38228	3.51605	3.26164	4.02271	4.96968	5.40016	4.68044	5.07197
ENSMUSG00000110615	154.323	-0.508452	0.220928	-2.30345	0.0212538	0.833707	Gm45890	predicted gene 45890 [Source:MGI Symbol;Acc:MGI:5805005]	6.69662	7.10609	6.7827	7.0013	6.9995	7.44915	7.93928	7.53101
ENSMUSG00000025545	192.569	0.424077	0.184442	2.29953	0.0214748	0.836651	Clybl	citrate lyase beta like [Source:MGI Symbol;Acc:MGI:1916884]	7.66532	8.08983	7.77613	7.63142	7.47988	7.47326	7.11889	7.1936
ENSMUSG00000026520	336.205	0.397765	0.173394	2.29644	0.0216508	0.836651	Pycr2	pyrroline-5-carboxylate reductase family, member 2 [Source:MGI Symbol;Acc:MGI:1277956]	8.13726	8.695	8.60155	8.41646	7.97464	7.8499	8.40132	7.84208
ENSMUSG00000029762	300.565	0.573357	0.280697	2.29551	0.0217041	0.836651	Akr1b8	aldo-keto reductase family 1, member B8 [Source:MGI Symbol;Acc:MGI:107673]	6.5843	7.94455	7.25791	6.68219	6.73618	5.52843	6.337	5.86695
ENSMUSG00000051934	162.716	0.523347	0.228708	2.29478	0.0217459	0.836651	Spats2	spermatogenesis associated, serine-rich 2 [Source:MGI Symbol;Acc:MGI:1919822]	7.62803	7.8563	7.3057	7.30946	6.96098	6.3659	7.60135	6.23217
ENSMUSG00000084093	31.7957	0.631529	0.273698	2.29624	0.0216624	0.836651	Gm16418	predicted pseudogene 16418 [Source:MGI Symbol;Acc:MGI:3644548]	4.79495	5.30849	6.22651	5.19347	4.55274	4.43392	4.68044	4.56966
ENSMUSG00000085485	72.2061	0.641043	0.28541	2.30101	0.0213908	0.836651	Gm14024	predicted gene 14024 [Source:MGI Symbol;Acc:MGI:3649704]	4.4408	6.70541	6.53793	7.13256	5.0205	5.52843	5.76093	5.02891
ENSMUSG00000105255	267.679	0.412245	0.179778	2.29698	0.0216201	0.836651	Gm42413	predicted gene, 42413 [Source:MGI Symbol;Acc:MGI:5648986]	8.15047	7.74134	8.54626	7.88209	7.76709	7.61002	7.81849	7.38501
ENSMUSG00000003955	1253.55	0.478968	0.20957	2.28719	0.022185	0.838794	Fam162a	family with sequence similarity 162, member A [Source:MGI Symbol;Acc:MGI:1917436]	10.2888	10.8982	10.7308	9.94603	10.5473	9.56762	9.65694	9.78818
ENSMUSG00000024942	5350.36	0.259405	0.113379	2.28821	0.0221251	0.838794	Capn1	calpain 1 [Source:MGI Symbol;Acc:MGI:88263]	12.5841	12.3628	12.4661	12.2509	12.228	12.1852	11.9468	12.2266
ENSMUSG00000030423	245.64	0.461616	0.201964	2.28477	0.0223263	0.838794	Pop4	processing of precursor 4, ribonuclease P/MRP family, (S. cerevisiae) [Source:MGI Symbol;Acc:MGI:1913411]	8.586	8.19637	8.21199	7.68943	7.22209	8.06083	7.58663	7.68455
ENSMUSG00000038612	3866.13	-0.28311	0.123651	-2.28923	0.0220659	0.838794	Mcl1	myeloid cell leukemia sequence 1 [Source:MGI Symbol;Acc:MGI:101769]	12.0107	11.8224	11.6757	11.9243	12.1563	12.3214	11.9272	12.2104
ENSMUSG00000040152	163.565	-0.702849	0.287236	-2.28719	0.0221848	0.838794	Thbs1	thrombospondin 1 [Source:MGI Symbol;Acc:MGI:98737]	6.78961	7.32855	7.55672	6.66783	7.60171	7.11301	9.67792	6.76554
ENSMUSG00000049299	681.857	0.347143	0.151944	2.285	0.022313	0.838794	Trappc1	trafficking protein particle complex 1 [Source:MGI Symbol;Acc:MGI:1098727]	9.8338	9.34746	9.53935	9.46919	9.40614	9.18276	9.14413	8.97559
ENSMUSG00000057841	11515.5	0.235278	0.102997	2.28455	0.0223392	0.838794	Rpl32	ribosomal protein L32 [Source:MGI Symbol;Acc:MGI:98038]	13.2871	13.4388	13.6456	13.5221	13.1803	13.1029	13.4156	13.2265
ENSMUSG00000063558	33.522	0.603903	0.289029	2.28899	0.02208	0.838794	Aox1	aldehyde oxidase 1 [Source:MGI Symbol;Acc:MGI:88035]	4.70232	3.37799	6.03189	4.83071	3.32019	3.88195	3.68124	4.15485
ENSMUSG00000072676	1857.34	0.418962	0.182748	2.29225	0.0218911	0.838794	Tmem254a	transmembrane protein 254a [Source:MGI Symbol;Acc:MGI:1196450]	11.778	10.7416	10.907	10.6626	10.6707	10.6986	10.5847	10.5453
ENSMUSG00000019923	479.535	0.417607	0.1835	2.28172	0.022506	0.840563	Zwint	ZW10 interactor [Source:MGI Symbol;Acc:MGI:1289227]	8.68313	8.90438	9.09863	8.64254	8.33235	7.88627	8.7769	8.35912
ENSMUSG00000027668	1339.09	-0.250232	0.109647	-2.2821	0.0224832	0.840563	Mfn1	mitofusin 1 [Source:MGI Symbol;Acc:MGI:1914664]	10.1878	10.2655	10.2333	10.4484	10.7167	10.45	10.3586	10.6342
ENSMUSG00000024989	86.5139	0.558698	0.248919	2.2784	0.0227025	0.84119	Cep55	centrosomal protein 55 [Source:MGI Symbol;Acc:MGI:1921357]	6.57126	6.6161	6.33795	6.08994	5.94647	5.36622	5.78692	5.53896
ENSMUSG00000056579	1403.25	-0.227912	0.0999778	-2.27961	0.022631	0.84119	Tug1	taurine upregulated gene 1 [Source:MGI Symbol;Acc:MGI:2144114]	10.4867	10.3359	10.132	10.3971	10.5677	10.488	10.5481	10.7017
ENSMUSG00000079480	236.215	0.415337	0.182639	2.27894	0.0226707	0.84119	Pin4	protein (peptidyl-prolyl cis/trans isomerase) NIMA-interacting, 4 (parvulin) [Source:MGI Symbol;Acc:MGI:1916963]	7.95353	7.83007	8.22447	7.50789	7.03701	7.41636	7.81217	7.36783
ENSMUSG00000046826	104.791	-0.475408	0.209041	-2.27319	0.0230147	0.850514	Fam187b	family with sequence similarity 187, member B [Source:MGI Symbol;Acc:MGI:1923665]	6.62272	6.58506	6.25924	6.23334	6.79575	7.17312	6.89823	7.07161
ENSMUSG00000000340	446.092	0.467739	0.207372	2.26174	0.0237135	0.851467	Dbt	dihydrolipoamide branched chain transacylase E2 [Source:MGI Symbol;Acc:MGI:105386]	8.79109	8.74149	9.33767	8.51198	8.43895	7.65288	8.75732	8.25087
ENSMUSG00000002625	1411.38	0.310281	0.137109	2.26372	0.0235914	0.851467	Akap8l	A kinase (PRKA) anchor protein 8-like [Source:MGI Symbol;Acc:MGI:1860606]	10.3483	10.4415	10.7453	10.4836	9.88205	10.2271	10.4356	10.13
ENSMUSG00000005947	142.204	-0.602338	0.274279	-2.26388	0.0235816	0.851467	Itgae	integrin alpha E, epithelial-associated [Source:MGI Symbol;Acc:MGI:1298377]	5.46473	6.47083	6.17598	6.53174	6.07224	5.97369	8.11882	7.32398
ENSMUSG00000007721	1323.35	0.283191	0.125302	2.26052	0.023789	0.851467	Ccdc124	coiled-coil domain containing 124 [Source:MGI Symbol;Acc:MGI:1916403]	10.1521	10.4894	10.4003	10.6343	10.0428	10.1925	10.2542	10.0216
ENSMUSG00000020954	477.776	-0.306271	0.135563	-2.25864	0.0239061	0.851467	Strn3	striatin, calmodulin binding protein 3 [Source:MGI Symbol;Acc:MGI:2151064]	9.05499	8.74149	8.63934	8.88525	9.33765	9.14324	9.02908	9.12872
ENSMUSG00000024354	62.5814	-0.556744	0.247775	-2.25022	0.024435	0.851467	Slc23a1	solute carrier family 23 (nucleobase transporters), member 1 [Source:MGI Symbol;Acc:MGI:1341903]	5.28475	5.14783	5.37073	6.17362	5.86538	6.31345	6.26486	6.56916
ENSMUSG00000025466	58.0727	0.589553	0.263605	2.25091	0.0243909	0.851467	Fuom	fucose mutarotase [Source:MGI Symbol;Acc:MGI:1916314]	5.59926	6.19057	6.42707	6.21371	4.40755	5.2219	5.9568	5.23238
ENSMUSG00000027792	133.002	0.504946	0.225802	2.25652	0.0240379	0.851467	Bche	butyrylcholinesterase [Source:MGI Symbol;Acc:MGI:894278]	7.01817	6.95647	7.29784	6.53174	5.9981	6.27739	6.74757	6.28802
ENSMUSG00000029557	134.17	0.45682	0.202949	2.25343	0.024232	0.851467	Mrm2	mitochondrial rRNA methyltransferase 2 [Source:MGI Symbol;Acc:MGI:1915267]	7.28894	7.20128	7.04917	7.43346	6.50589	6.63174	7.20815	6.37654
ENSMUSG00000030265	727.912	-0.366667	0.162644	-2.25492	0.0241384	0.851467	Kras	Kirsten rat sarcoma viral oncogene homolog [Source:MGI Symbol;Acc:MGI:96680]	9.03376	9.55593	9.19271	9.1966	9.9864	9.41832	9.62667	9.53864
ENSMUSG00000031349	1071.25	0.318421	0.140813	2.26201	0.0236971	0.851467	Nsdhl	"NAD(P) dependent steroid dehydrogenase-like [Source:MGI Symbol;Acc:MGI:1099438]"	9.82422	10.0536	10.2648	10.3427	9.66163	10.0726	9.72741	9.67754
ENSMUSG00000034613	111.354	-0.555	0.24517	-2.25608	0.0240659	0.851467	Ppm1h	protein phosphatase 1H (PP2C domain containing) [Source:MGI Symbol;Acc:MGI:2442087]	6.26613	7.00418	6.56436	6.02384	6.55843	7.19261	7.8558	6.98416
ENSMUSG00000034634	12430.7	0.267568	0.117971	2.26809	0.023324	0.851467	Ly6d	lymphocyte antigen 6 complex, locus D [Source:MGI Symbol;Acc:MGI:96881]	13.8486	13.7404	13.8116	13.5352	13.6169	13.4421	13.2397	13.5126
ENSMUSG00000035517	239.949	-0.482527	0.213985	-2.25074	0.0244019	0.851467	Tdrd7	tudor domain containing 7 [Source:MGI Symbol;Acc:MGI:2140279]	8.07396	7.13852	7.47548	7.94893	8.70285	8.17793	7.70039	8.36779
ENSMUSG00000041841	6455.26	0.227513	0.100965	2.25354	0.0242253	0.851467	Rpl37	ribosomal protein L37 [Source:MGI Symbol;Acc:MGI:1914531]	12.489	12.7996	12.7227	12.7166	12.44	12.4196	12.5677	12.3715
ENSMUSG00000042116	169.185	-0.493556	0.217364	-2.26664	0.0234122	0.851467	Vwa1	von Willebrand factor A domain containing 1 [Source:MGI Symbol;Acc:MGI:2179729]	7.35128	7.24165	6.76001	7.30018	7.81826	8.13827	7.79946	7.16405
ENSMUSG00000042942	52.0556	-0.653243	0.279776	-2.26169	0.0237168	0.851467	Greb1l	growth regulation by estrogen in breast cancer-like [Source:MGI Symbol;Acc:MGI:3576497]	4.882	5.23039	5.71546	5.88178	5.48596	6.80639	7.00172	6.11355
ENSMUSG00000047388	952.227	-0.250779	0.111316	-2.25282	0.0242706	0.851467	Atmin	ATM interactor [Source:MGI Symbol;Acc:MGI:2682328]	9.94031	9.74508	9.60607	9.7774	10.0535	10.1544	9.85266	10.0542
ENSMUSG00000048038	154.993	0.573779	0.251406	2.26454	0.0235412	0.851467	Ccdc187	coiled-coil domain containing 187 [Source:MGI Symbol;Acc:MGI:3045295]	7.38147	7.9011	7.67666	8.12216	5.74965	7.05028	7.50287	7.29702
ENSMUSG00000061815	39.3488	-0.625525	0.274929	-2.26237	0.0236746	0.851467	Rufy4	RUN and FYVE domain containing 4 [Source:MGI Symbol;Acc:MGI:3588214]	4.83913	4.64459	4.87526	5.15281	5.20758	6.5434	5.65203	5.47624
ENSMUSG00000063506	86.6174	0.593181	0.260128	2.26948	0.0232394	0.851467	Arhgap22	Rho GTPase activating protein 22 [Source:MGI Symbol;Acc:MGI:2443418]	6.40487	6.78951	7.0016	7.28144	6.11963	5.64622	6.45516	6.02867
ENSMUSG00000078193	73.9995	0.567311	0.253563	2.25118	0.024374	0.851467	Gm2000	predicted gene 2000 [Source:MGI Symbol;Acc:MGI:3780170]	5.69852	6.55334	6.48356	6.79218	5.20758	5.43331	6.10877	5.76569
ENSMUSG00000100220	130.677	-0.522766	0.230117	-2.26429	0.0235564	0.851467	Gm29331	predicted gene 29331 [Source:MGI Symbol;Acc:MGI:5580037]	7.12016	6.43647	6.39797	7.1115	7.17799	7.83136	7.38019	7.33286
ENSMUSG00000057409	65.5572	0.500816	0.222571	2.24748	0.0246091	0.855409	Zfp53	zinc finger protein 53 [Source:MGI Symbol;Acc:MGI:99200]	5.98078	6.23124	6.4414	6.65333	5.74965	5.58853	5.9568	5.65677
ENSMUSG00000028696	80.367	0.510737	0.229318	2.24089	0.0250331	0.855526	Ipp	IAP promoted placental gene [Source:MGI Symbol;Acc:MGI:96581]	6.37517	6.48772	6.29124	6.54751	5.9981	6.10293	5.78692	5.11378
ENSMUSG00000031298	47.4107	-0.61762	0.271185	-2.23995	0.0250945	0.855526	Adgrg2	adhesion G protein-coupled receptor G2 [Source:MGI Symbol;Acc:MGI:2446854]	5.31635	5.06026	5.71546	5.06788	5.41175	5.99605	6.18893	6.84215
ENSMUSG00000036395	309.168	-0.630981	0.271549	-2.24372	0.0248506	0.855526	Glb1l2	galactosidase, beta 1-like 2 [Source:MGI Symbol;Acc:MGI:2388283]	7.57023	8.56184	7.885	8.49175	7.91545	8.70125	10.1813	8.47993
ENSMUSG00000037007	130.684	-0.38218	0.170014	-2.24479	0.0247818	0.855526	Zfp113	zinc finger protein 113 [Source:MGI Symbol;Acc:MGI:1929116]	6.80083	7.13852	6.96239	7.01271	7.47077	7.53565	7.31024	7.26954
ENSMUSG00000039745	1439.89	0.271541	0.121034	2.24514	0.024759	0.855526	Htatip2	HIV-1 Tat interactive protein 2 [Source:MGI Symbol;Acc:MGI:1859271]	10.1889	10.1849	10.4203	10.3916	10.1819	10.0726	9.92319	9.86669
ENSMUSG00000051185	340.314	-0.430752	0.192136	-2.24107	0.0250216	0.855526	Fam174a	family with sequence similarity 174, member A [Source:MGI Symbol;Acc:MGI:1914948]	8.24791	8.08429	7.86387	8.48357	8.63515	9.06343	8.29214	8.61707
ENSMUSG00000063568	31.7238	0.544691	0.283217	2.23986	0.0250998	0.855526	Jazf1	JAZF zinc finger 1 [Source:MGI Symbol;Acc:MGI:2141450]	4.38228	5.1897	5.97391	4.02271	3.73968	0	4.68044	2.79368
ENSMUSG00000096966	31.2786	0.634722	0.288554	2.24035	0.0250682	0.855526	Gm18336	predicted gene, 18336 [Source:MGI Symbol;Acc:MGI:5010521]	4.96409	5.67563	5.45791	5.85668	2.95252	2.78447	4.93406	4.73952
ENSMUSG00000026701	1470.4	0.331914	0.148392	2.23805	0.0252175	0.857457	Prdx6	peroxiredoxin 6 [Source:MGI Symbol;Acc:MGI:894320]	10.7224	10.448	10.6991	10.1878	10.122	10.1888	9.99323	10.3645
ENSMUSG00000015943	183.904	0.43836	0.19736	2.22557	0.0260433	0.858296	Bola1	bolA-like 1 (E. coli) [Source:MGI Symbol;Acc:MGI:1916418]	7.71358	7.41051	7.83159	7.51593	7.2858	6.95076	7.15924	7.08218
ENSMUSG00000022332	144.469	0.527302	0.242765	2.23414	0.0254736	0.858296	Khdrbs3	KH domain containing, RNA binding, signal transduction associated 3 [Source:MGI Symbol;Acc:MGI:1313312]	6.43397	6.84297	6.97229	6.08994	6.25313	5.99605	5.88643	5.47624
ENSMUSG00000029538	531.434	-0.38215	0.171578	-2.22889	0.025821	0.858296	Srsf9	serine/arginine-rich splicing factor 9 [Source:MGI Symbol;Acc:MGI:104896]	8.31983	9.13619	8.60474	8.70363	9.37474	9.04746	9.23897	8.86058
ENSMUSG00000032392	101.039	0.545026	0.244945	2.22658	0.0259755	0.858296	Parp16	poly (ADP-ribose) polymerase family, member 16 [Source:MGI Symbol;Acc:MGI:2446133]	6.4483	7.06168	7.43308	6.76545	6.33572	6.49712	6.56437	5.41067
ENSMUSG00000035011	5470.69	-0.289495	0.129517	-2.23478	0.0254319	0.858296	Zbtb7a	zinc finger and BTB domain containing 7a [Source:MGI Symbol;Acc:MGI:1335091]	12.2885	12.2587	12.2459	12.6078	12.7168	12.7938	12.397	12.7162
ENSMUSG00000038876	5260.25	0.34449	0.154656	2.23006	0.0257432	0.858296	Rnf146	ring finger protein 146 [Source:MGI Symbol;Acc:MGI:1915281]	11.9172	12.1453	12.5397	12.115	11.7822	11.6892	12.1219	11.652
ENSMUSG00000039473	1394.19	-0.253725	0.113968	-2.22607	0.0260093	0.858296	Ubn1	ubinuclein 1 [Source:MGI Symbol;Acc:MGI:1891307]	10.6105	10.4284	10.1989	10.3026	10.7659	10.7088	10.486	10.6556
ENSMUSG00000040280	2134.48	0.490032	0.217527	2.23089	0.0256881	0.858296	Ndufa4l2	"NADH dehydrogenase (ubiquinone) 1 alpha subcomplex, 4-like 2 [Source:MGI Symbol;Acc:MGI:3039567]"	11.2381	11.897	12.0835	11.5941	11.0544	11.4944	11.0399	10.9599
ENSMUSG00000041120	395.08	-0.394062	0.177283	-2.2235	0.026182	0.858296	Nbl1	neuroblastoma, suppression of tumorigenicity 1 [Source:MGI Symbol;Acc:MGI:104591]	8.6556	8.25671	8.06238	8.33702	8.36713	9.04209	8.68314	8.94696
ENSMUSG00000071659	2917.96	-0.184142	0.0828695	-2.22203	0.0262812	0.858296	Hnrnpul2	heterogeneous nuclear ribonucleoprotein U-like 2 [Source:MGI Symbol;Acc:MGI:1915943]	11.6097	11.4978	11.3984	11.4821	11.7562	11.6681	11.6099	11.7103
ENSMUSG00000080921	314.705	0.48188	0.217262	2.22232	0.0262614	0.858296	Rpl38-ps2	ribosomal protein L38, pseudogene 2 [Source:MGI Symbol;Acc:MGI:3646625]	7.87082	8.0392	8.74133	8.946	7.90196	7.76129	8.13913	7.71882
ENSMUSG00000086693	295.686	-0.393263	0.175758	-2.23446	0.0254528	0.858296	A730081D07Rik	RIKEN cDNA A730081D07 gene [Source:MGI Symbol;Acc:MGI:2441825]	8.2883	7.9748	7.94155	8.34606	8.63107	8.85902	8.16909	8.59878
ENSMUSG00000096995	51.0528	-0.613957	0.275028	-2.22748	0.0259155	0.858296	2810029C07Rik	RIKEN cDNA 2810029C07 gene [Source:MGI Symbol;Acc:MGI:1919920]	5.11546	5.81592	4.99668	4.77821	6.31551	5.46572	6.67983	5.84229
ENSMUSG00000097022	43.3974	0.60771	0.282254	2.22646	0.0259832	0.858296	BC001981	cDNA sequence BC001981 [Source:MGI Symbol;Acc:MGI:3704411]	5.40719	5.7048	5.93393	5.15281	4.2461	3.67578	5.68003	3.57033
ENSMUSG00000105645	68.0494	0.598008	0.266913	2.22403	0.0261463	0.858296	Gm6649	predicted gene 6649 [Source:MGI Symbol;Acc:MGI:3779621]	6.84483	6.25115	6.20986	6.91883	5.59057	5.97369	4.43957	6.35927
ENSMUSG00000106896	106.493	-0.615016	0.274401	-2.22586	0.0260237	0.858296	G630022F23Rik	RIKEN cDNA G630022F23 gene [Source:MGI Symbol;Acc:MGI:3704248]	7.26484	6.36517	4.74266	5.90645	7.02461	7.34847	7.17901	7.43534
ENSMUSG00000114493	746.756	0.291736	0.130904	2.2284	0.0258537	0.858296	AC164426.2		9.72323	9.64892	9.76122	9.72115	9.52751	9.32425	9.34554	9.42077
ENSMUSG00000041598	1484.26	-0.301848	0.135919	-2.22044	0.0263891	0.859818	Cdc42ep4	CDC42 effector protein (Rho GTPase binding) 4 [Source:MGI Symbol;Acc:MGI:1929760]	10.354	10.5906	10.2136	10.5624	10.4694	10.7919	11.0085	10.7111
ENSMUSG00000037152	732.39	0.309687	0.139845	2.21594	0.0266953	0.867783	Ndufc1	"NADH dehydrogenase (ubiquinone) 1, subcomplex unknown, 1 [Source:MGI Symbol;Acc:MGI:1913627]"	9.38989	9.58955	9.74543	9.2721	9.32	9.04478	9.2224	9.12361
ENSMUSG00000086618	206.557	-0.425978	0.191777	-2.21453	0.0267925	0.86893	Gm13256	predicted gene 13256 [Source:MGI Symbol;Acc:MGI:3651464]	7.96852	7.54564	7.47548	7.67514	8.16173	8.53939	7.72748	8.10821
ENSMUSG00000025027	2998.95	-0.412158	0.186038	-2.21258	0.0269265	0.871263	Xpnpep1	X-prolyl aminopeptidase (aminopeptidase P) 1, soluble [Source:MGI Symbol;Acc:MGI:2180003]	11.7056	11.0134	11.1385	11.777	11.8984	12.1375	11.4195	12.0929
ENSMUSG00000060657	1439.62	-0.242203	0.109581	-2.21008	0.0270996	0.87485	Marf1	meiosis arrest female 1 [Source:MGI Symbol;Acc:MGI:2444505]	10.5428	10.2618	10.3735	10.595	10.7061	10.6035	10.6022	10.8743
ENSMUSG00000040269	185.273	0.482062	0.218813	2.20897	0.0271765	0.875319	Mrps28	mitochondrial ribosomal protein S28 [Source:MGI Symbol;Acc:MGI:1913480]	7.58975	7.45412	8.06238	7.53978	7.22209	6.60289	7.56426	6.82966
ENSMUSG00000000384	778.382	0.283533	0.129142	2.19653	0.0280539	0.877145	Tbrg4	transforming growth factor beta regulated gene 4 [Source:MGI Symbol;Acc:MGI:1100868]	9.51261	9.7951	9.46062	9.65536	9.37474	9.25408	9.52997	9.04746
ENSMUSG00000020089	1397.2	0.361332	0.164382	2.20035	0.0277821	0.877145	Ppa1	pyrophosphatase (inorganic) 1 [Source:MGI Symbol;Acc:MGI:97831]	9.96793	10.6639	10.6506	10.3938	10.1636	9.89959	10.2796	9.79943
ENSMUSG00000022982	719.881	0.487013	0.224057	2.19595	0.0280958	0.877145	Sod1	superoxide dismutase 1, soluble [Source:MGI Symbol;Acc:MGI:98351]	9.08511	9.16008	9.74543	8.74867	8.18976	7.94492	9.3034	8.69143
ENSMUSG00000025503	4234.13	0.385332	0.176482	2.18972	0.0285449	0.877145	Taldo1	transaldolase 1 [Source:MGI Symbol;Acc:MGI:1274789]	11.5843	11.9321	11.9115	11.5531	11.4135	11.0961	11.7253	10.9361
ENSMUSG00000025571	1208.02	-0.295467	0.134846	-2.19049	0.0284885	0.877145	Tnrc6c	trinucleotide repeat containing 6C [Source:MGI Symbol;Acc:MGI:2443265]	10.3474	10.1991	10.0194	10.2115	10.2698	10.3859	10.6709	10.6775
ENSMUSG00000027380	671.084	0.539944	0.250853	2.19894	0.0278822	0.877145	Acoxl	acyl-Coenzyme A oxidase-like [Source:MGI Symbol;Acc:MGI:1921371]	8.81893	9.45653	9.43219	8.54378	7.55937	7.99574	9.36076	7.84829
ENSMUSG00000032514	33.1299	0.645076	0.289279	2.19495	0.0281672	0.877145	Ttc21a	tetratricopeptide repeat domain 21A [Source:MGI Symbol;Acc:MGI:1921302]	5.43625	5.73339	6.3832	5.02346	3.47398	3.14618	5.76093	3.98504
ENSMUSG00000032518	34618.2	0.239531	0.108912	2.1996	0.0278351	0.877145	Rpsa	ribosomal protein SA [Source:MGI Symbol;Acc:MGI:105381]	14.7616	14.9678	15.1926	15.1766	14.728	14.7682	14.8324	14.8147
ENSMUSG00000035236	143.251	-0.437269	0.198587	-2.1951	0.0281567	0.877145	Scai	suppressor of cancer cell invasion [Source:MGI Symbol;Acc:MGI:2443716]	7.06543	7.00418	7.20849	7.17379	7.88834	7.72158	7.29221	7.49982
ENSMUSG00000035692	36.1265	-0.6991	0.284572	-2.19667	0.0280441	0.877145	Isg15	ISG15 ubiquitin-like modifier [Source:MGI Symbol;Acc:MGI:1855694]	5.34727	3.86516	2.97683	5.51553	5.48596	7.05028	6.37176	5.47624
ENSMUSG00000037905	337.316	0.346008	0.157718	2.19539	0.0281358	0.877145	Bri3bp	Bri3 binding protein [Source:MGI Symbol;Acc:MGI:1924059]	8.30415	8.71664	8.62371	8.20404	8.1953	7.82513	8.31017	8.03394
ENSMUSG00000040423	1175.85	-0.237862	0.108031	-2.2015	0.0277003	0.877145	Rc3h1	RING CCCH (C3H) domains 1 [Source:MGI Symbol;Acc:MGI:2685397]	10.3203	10.1901	10.0278	10.2792	10.3663	10.4327	10.364	10.6387
ENSMUSG00000044609	89.0436	0.464829	0.211743	2.19217	0.0283674	0.877145	Gm9294	predicted pseudogene 9294 [Source:MGI Symbol;Acc:MGI:3648888]	6.55811	6.6909	7.01124	6.81841	6.07224	6.63174	6.30138	5.79168
ENSMUSG00000048915	639.179	-0.292079	0.133197	-2.1928	0.0283218	0.877145	Efna5	ephrin A5 [Source:MGI Symbol;Acc:MGI:107444]	9.17187	9.34515	9.06663	9.05483	9.39414	9.47115	9.36293	9.64583
ENSMUSG00000058492	44.7885	0.56287	0.256996	2.19302	0.0283063	0.877145	Scp2-ps2	sterol carrier protein 2, pseudogene 2 [Source:MGI Symbol;Acc:MGI:107679]	5.98078	5.10471	6.10573	5.88178	5.29274	4.43392	5.30164	5.07197
ENSMUSG00000074219	107.528	0.477119	0.217751	2.19191	0.0283862	0.877145	Gm10644	predicted gene 10644 [Source:MGI Symbol;Acc:MGI:3704314]	7.10215	7.26142	6.60312	6.96653	6.48794	5.83171	6.3193	6.89106
ENSMUSG00000083816	36.4324	0.621061	0.285749	2.19389	0.0282434	0.877145	Gm13033	predicted gene 13033 [Source:MGI Symbol;Acc:MGI:3649305]	5.46473	5.89398	5.8928	5.06788	3.73968	5.18345	4.62388	4.30676
ENSMUSG00000093768	59.3525	-0.540973	0.245282	-2.20564	0.0274095	0.877145	Gm20650	predicted gene 20650 [Source:MGI Symbol;Acc:MGI:5313097]	5.57334	5.48701	5.42943	5.57829	6.07224	6.57346	6.337	5.73922
ENSMUSG00000095253	129.254	-0.492692	0.223141	-2.20651	0.0273484	0.877145	Zfp799	zinc finger protein 799 [Source:MGI Symbol;Acc:MGI:2443934]	6.74387	7.13852	6.48356	6.4502	7.47077	7.44102	7.09828	7.26954
ENSMUSG00000106451	36.8968	-0.629205	0.280399	-2.1914	0.0284228	0.877145	Gm42934	predicted gene 42934 [Source:MGI Symbol;Acc:MGI:5663071]	4.74938	4.64459	5.24565	5.02346	6.04795	6.22155	5.18921	5.93849
ENSMUSG00000115925	697.439	0.462135	0.212311	2.19224	0.0283623	0.877145	NA	NA	8.69519	9.15481	9.74543	9.10898	8.44361	8.8313	9.08775	8.149
ENSMUSG00000021235	667.689	0.351341	0.160954	2.18572	0.028836	0.884002	Coq6	coenzyme Q6 monooxygenase [Source:MGI Symbol;Acc:MGI:1924408]	9.14353	9.42182	9.53768	9.21152	8.95227	8.95631	9.06404	8.83269
ENSMUSG00000024485	83.9347	0.552837	0.25119	2.18291	0.0290424	0.884002	Slc4a9	solute carrier family 4, sodium bicarbonate cotransporter, member 9 [Source:MGI Symbol;Acc:MGI:2443384]	7.21542	6.95647	6.98213	6.23334	5.65632	6.16346	6.45516	6.26964
ENSMUSG00000031740	424.008	0.408409	0.187306	2.18259	0.0290657	0.884002	Mmp2	matrix metallopeptidase 2 [Source:MGI Symbol;Acc:MGI:97009]	8.68615	8.54581	8.99557	9.11163	8.45289	8.5583	7.76719	8.63153
ENSMUSG00000032952	26.1335	-0.592861	0.273399	-2.18236	0.0290828	0.884002	Ap4b1	adaptor-related protein complex AP-4, beta 1 [Source:MGI Symbol;Acc:MGI:1337130]	4.32129	3.86516	4.11456	4.34494	5.41175	5.01848	5.06727	4.56966
ENSMUSG00000081642	46.5284	0.5487	0.251872	2.1829	0.0290431	0.884002	Gm13532	predicted gene 13532 [Source:MGI Symbol;Acc:MGI:3651645]	5.25244	6.01537	6.01282	5.97802	5.20758	5.33147	5.06727	4.84257
ENSMUSG00000022364	94.9379	0.558344	0.258142	2.18062	0.0292113	0.885991	Tbc1d31	TBC1 domain family, member 31 [Source:MGI Symbol;Acc:MGI:2684931]	6.68456	6.90712	6.56436	6.89437	5.48596	5.90444	6.42237	6.02867
ENSMUSG00000003469	2848.14	-0.453736	0.208329	-2.17006	0.0300022	0.886139	Phyhip	phytanoyl-CoA hydroxylase interacting protein [Source:MGI Symbol;Acc:MGI:1860417]	11.5815	10.8934	11.3249	11.729	11.4887	12.3388	11.7793	12.0525
ENSMUSG00000004996	481.242	0.460811	0.213312	2.17265	0.029807	0.886139	Mri1	methylthioribose-1-phosphate isomerase 1 [Source:MGI Symbol;Acc:MGI:1915123]	9.11011	8.74851	8.39248	8.94303	8.5896	8.53939	7.1985	8.3721
ENSMUSG00000023973	342.217	0.376671	0.173417	2.17466	0.0296558	0.886139	Cnpy3	canopy FGF signaling regulator 3 [Source:MGI Symbol;Acc:MGI:1919279]	8.16789	8.4107	8.72091	8.54378	7.83255	7.93338	8.31465	8.09783
ENSMUSG00000025510	1008.19	-0.250563	0.115172	-2.17567	0.0295796	0.886139	Cd151	CD151 antigen [Source:MGI Symbol;Acc:MGI:1096360]	9.80625	9.9154	9.68799	9.77238	10.1847	9.93763	9.90699	10.1825
ENSMUSG00000026383	540.176	-0.431281	0.198597	-2.16996	0.0300102	0.886139	Epb41l5	erythrocyte membrane protein band 4.1 like 5 [Source:MGI Symbol;Acc:MGI:103006]	8.92778	8.39736	8.86343	9.20905	9.33011	9.55826	8.84342	9.64583
ENSMUSG00000028413	813.364	-0.274655	0.126728	-2.16712	0.0302258	0.886139	B4galt1	UDP-Gal:betaGlcNAc beta 1,4- galactosyltransferase, polypeptide 1 [Source:MGI Symbol;Acc:MGI:95705]	9.6178	9.61859	9.5493	9.45672	9.9671	9.66504	9.66045	10.0675
ENSMUSG00000029201	281.278	0.452133	0.20905	2.17258	0.0298118	0.886139	Ugdh	UDP-glucose dehydrogenase [Source:MGI Symbol;Acc:MGI:1306785]	8.35828	8.40182	8.09448	7.41639	7.83255	7.62445	7.41394	7.41875
ENSMUSG00000030088	210.328	0.443459	0.204882	2.1684	0.030128	0.886139	Aldh1l1	aldehyde dehydrogenase 1 family, member L1 [Source:MGI Symbol;Acc:MGI:1340024]	8.03176	7.70571	7.96157	7.65345	7.2329	6.916	7.81217	7.20331
ENSMUSG00000030306	76.8881	-0.559328	0.258845	-2.17021	0.0299908	0.886139	Tmtc1	transmembrane and tetratricopeptide repeat containing 1 [Source:MGI Symbol;Acc:MGI:3039590]	5.79139	6.21105	5.34046	5.63843	6.11963	6.38297	7.05616	6.44365
ENSMUSG00000032702	5374.46	-0.378853	0.174095	-2.17374	0.0297246	0.886139	Kank1	KN motif and ankyrin repeat domains 1 [Source:MGI Symbol;Acc:MGI:2147707]	12.5156	11.8783	12.0855	12.7026	12.5318	12.8316	12.5395	13.0452
ENSMUSG00000039208	1863.04	-0.24563	0.112945	-2.17458	0.0296613	0.886139	Metrnl	meteorin, glial cell differentiation regulator-like [Source:MGI Symbol;Acc:MGI:2384806]	10.709	10.8245	10.7611	10.9498	10.8683	11.2436	11.1111	11.0278
ENSMUSG00000053870	223.888	-0.38473	0.17665	-2.17779	0.0294217	0.886139	Fpgt	fucose-1-phosphate guanylyltransferase [Source:MGI Symbol;Acc:MGI:1922790]	7.91793	7.26142	7.38939	7.66795	8.09216	7.96206	7.96796	8.01752
ENSMUSG00000062312	4577.45	-0.356003	0.163813	-2.17295	0.029784	0.886139	Erbb2	erb-b2 receptor tyrosine kinase 2 [Source:MGI Symbol;Acc:MGI:95410]	12.0538	11.7478	11.7848	12.2813	12.3247	12.7866	11.9088	12.3402
ENSMUSG00000071078	469.046	0.30316	0.139975	2.1673	0.0302121	0.886139	Nr2c2ap	nuclear receptor 2C2-associated protein [Source:MGI Symbol;Acc:MGI:1922942]	8.83265	8.99573	8.74422	8.94897	8.29155	8.66333	8.69005	8.55772
ENSMUSG00000090117	61.6861	-0.59161	0.270102	-2.16779	0.0301747	0.886139	Gm16541	predicted gene 16541 [Source:MGI Symbol;Acc:MGI:4414961]	5.96092	5.06026	4.69561	6.30931	6.46977	7.03956	6.00188	6.26964
ENSMUSG00000091449	171.695	0.409399	0.187965	2.17821	0.0293904	0.886139	Gm10269	predicted gene 10269 [Source:MGI Symbol;Acc:MGI:3642381]	7.12909	7.52125	7.99596	7.73834	7.0493	7.33098	7.12908	7.14402
ENSMUSG00000020650	283.81	0.376838	0.174332	2.16415	0.0304525	0.890926	Bcap29	B cell receptor associated protein 29 [Source:MGI Symbol;Acc:MGI:101917]	8.54658	8.3884	7.96654	7.8696	7.75213	7.61726	7.75407	8.05018
ENSMUSG00000048429	726.841	0.264598	0.122376	2.16317	0.0305278	0.891272	Timm29	translocase of inner mitochondrial membrane 29 [Source:MGI Symbol;Acc:MGI:1917023]	9.47285	9.50709	9.4447	9.58451	9.45083	9.11542	9.0099	9.29012
ENSMUSG00000024231	490.559	-0.320591	0.148377	-2.16079	0.0307117	0.892471	Cul2	cullin 2 [Source:MGI Symbol;Acc:MGI:1918995]	8.89415	8.50078	8.64554	8.86021	9.15068	8.99568	8.7769	9.335
ENSMUSG00000031552	28.0748	0.449792	0.261238	2.16026	0.0307525	0.892471	Adam18	a disintegrin and metallopeptidase domain 18 [Source:MGI Symbol;Acc:MGI:105986]	4.04774	0	6.20986	5.44992	2.95252	3.14618	3.88748	2.30917
ENSMUSG00000095600	41.7546	0.597634	0.286786	2.16017	0.0307595	0.892471	Gm9457	predicted gene 9457 [Source:MGI Symbol;Acc:MGI:3779867]	4.882	5.06026	6.53793	5.309	4.86232	2.78447	4.78729	4.89146
ENSMUSG00000036959	212.634	-0.404358	0.187136	-2.1591	0.030842	0.892883	Bcorl1	BCL6 co-repressor-like 1 [Source:MGI Symbol;Acc:MGI:2443910]	7.79994	7.69121	7.23341	7.49168	8.08023	7.62445	8.16909	8.164
ENSMUSG00000038167	630.99	0.387069	0.17959	2.1559	0.0310916	0.892883	Plekhg6	pleckstrin homology domain containing, family G (with RhoGef domain) member 6 [Source:MGI Symbol;Acc:MGI:2682298]	9.71436	9.46508	9.55426	9.08486	9.22027	8.74151	9.17398	8.97559
ENSMUSG00000038518	965.987	-0.259031	0.120004	-2.15819	0.0309132	0.892883	Jarid2	jumonji, AT rich interactive domain 2 [Source:MGI Symbol;Acc:MGI:104813]	10.0792	9.75905	9.69996	9.97109	10.193	10.0634	10.0969	10.2648
ENSMUSG00000063019	315.59	-0.310385	0.144003	-2.15608	0.0310773	0.892883	Manbal	mannosidase, beta A, lysosomal-like [Source:MGI Symbol;Acc:MGI:1916411]	8.10143	8.15997	7.85319	7.98412	8.35728	8.24014	8.6267	8.17391
ENSMUSG00000074340	38.0972	0.565203	0.271626	2.15725	0.0309859	0.892883	Ovgp1	oviductal glycoprotein 1 [Source:MGI Symbol;Acc:MGI:106661]	5.07908	5.01439	5.21261	5.34554	4.6202	3.97495	4.22822	4.37712
ENSMUSG00000041737	1091.59	0.40844	0.190554	2.15358	0.031273	0.896259	Tmem45b	transmembrane protein 45b [Source:MGI Symbol;Acc:MGI:2384574]	9.09425	9.85488	10.1187	9.83636	8.80059	9.30198	9.67444	9.30824
ENSMUSG00000044340	622.548	-0.306113	0.142147	-2.15212	0.0313879	0.89772	Phlpp1	PH domain and leucine rich repeat protein phosphatase 1 [Source:MGI Symbol;Acc:MGI:2138327]	9.06665	9.18617	9.36612	9.59404	9.71468	9.83438	9.45293	9.54056
ENSMUSG00000015839	520.723	-0.251633	0.117035	-2.1499	0.0315634	0.898237	Nfe2l2	nuclear factor, erythroid derived 2, like 2 [Source:MGI Symbol;Acc:MGI:108420]	9.00253	9.14686	8.74999	8.88214	9.33765	9.10002	9.15914	9.25085
ENSMUSG00000028247	215.589	0.486965	0.228093	2.14624	0.0318537	0.898237	Coq3	coenzyme Q3 methyltransferase [Source:MGI Symbol;Acc:MGI:101813]	7.34363	7.78979	8.33223	7.6388	7.14402	6.63174	7.81217	7.02855
ENSMUSG00000028270	24.747	-0.604166	0.282519	-2.14629	0.0318502	0.898237	Gbp2	guanylate binding protein 2 [Source:MGI Symbol;Acc:MGI:102772]	2.41039	3.05453	5.07231	3.34374	6.07224	5.52843	3.30321	5.26985
ENSMUSG00000029554	292.258	0.366128	0.170498	2.1497	0.0315786	0.898237	Mad1l1	MAD1 mitotic arrest deficient 1-like 1 [Source:MGI Symbol;Acc:MGI:1341857]	8.15921	8.31463	8.33223	8.26254	8.10987	7.39969	7.94506	7.91484
ENSMUSG00000037370	209.791	-0.553545	0.258452	-2.14924	0.0316158	0.898237	Enpp1	ectonucleotide pyrophosphatase/phosphodiesterase 1 [Source:MGI Symbol;Acc:MGI:97370]	6.36009	7.55367	7.15731	7.59394	7.2329	7.86212	8.4711	8.17391
ENSMUSG00000051316	165.105	-0.394269	0.183573	-2.14822	0.0316963	0.898237	Taf7	TATA-box binding protein associated factor 7 [Source:MGI Symbol;Acc:MGI:1346348]	6.81195	7.19101	7.0016	7.40777	7.65093	7.42463	7.73417	7.40198
ENSMUSG00000061353	161.495	-0.635872	0.283606	-2.1478	0.0317296	0.898237	Cxcl12	chemokine (C-X-C motif) ligand 12 [Source:MGI Symbol;Acc:MGI:103556]	7.28894	7.35639	7.07698	6.73823	6.85296	7.528	9.36076	7.45173
ENSMUSG00000021958	165.022	0.427041	0.200305	2.14372	0.0320551	0.900493	Pinx1	PIN2/TERF1 interacting, telomerase inhibitor 1 [Source:MGI Symbol;Acc:MGI:1919650]	7.0561	7.64681	7.0016	7.26246	6.82464	7.03956	6.78673	6.32408
ENSMUSG00000043993	51.1387	-0.587842	0.273369	-2.14364	0.032062	0.900493	2900052L18Rik	RIKEN cDNA 2900052L18 gene [Source:MGI Symbol;Acc:MGI:1924085]	5.72231	4.81479	4.31466	5.75168	6.3947	6.2404	5.93372	5.93849
ENSMUSG00000074156	93.4414	0.0487162	0.23199	2.13987	0.0323656	0.907206	Ces1h	carboxylesterase 1H [Source:MGI Symbol;Acc:MGI:1922954]	3.9704	0	3.70343	2.34133	0	0	0	2.30917
ENSMUSG00000022571	129.908	-0.473934	0.222636	-2.13841	0.0324833	0.908691	Pycrl	pyrroline-5-carboxylate reductase-like [Source:MGI Symbol;Acc:MGI:1913444]	6.47655	6.6909	6.6284	6.08994	7.02461	6.90422	7.25545	7.06097
ENSMUSG00000024118	294.783	0.445442	0.209626	2.13608	0.0326731	0.911518	1600002H07Rik	RIKEN cDNA 1600002H07 gene [Source:MGI Symbol;Acc:MGI:1919266]	7.89718	7.76231	8.43965	8.32334	7.75213	7.92757	7.26473	7.37645
ENSMUSG00000085037	85.544	-0.484065	0.22678	-2.13557	0.0327142	0.911518	4933421O10Rik	RIKEN cDNA 4933421O10 gene [Source:MGI Symbol;Acc:MGI:1918323]	6.1305	6.1698	5.61789	6.34584	6.02324	6.99584	6.72085	6.79153
ENSMUSG00000024668	407.646	-0.271899	0.127412	-2.13404	0.0328393	0.913192	Sdhaf2	succinate dehydrogenase complex assembly factor 2 [Source:MGI Symbol;Acc:MGI:1913322]	8.48535	8.37938	8.58228	8.58257	8.975	8.83751	8.78014	8.56528
ENSMUSG00000114797	430.98	-0.30654	0.143742	-2.13304	0.0329212	0.91366	Nupl1	nucleoporin like 1 [Source:MGI Symbol;Acc:MGI:1919094]	8.41046	8.85968	8.23685	8.50796	8.949	8.89218	8.73746	8.80425
ENSMUSG00000006589	532.18	0.412254	0.194971	2.11803	0.0341725	0.914866	Aprt	adenine phosphoribosyl transferase [Source:MGI Symbol;Acc:MGI:88061]	8.68615	9.54387	9.19482	8.99858	8.97177	8.09748	8.85268	8.5914
ENSMUSG00000014075	55.3173	0.567568	0.269575	2.11632	0.0343179	0.914866	Tctex1d2	Tctex1 domain containing 2 [Source:MGI Symbol;Acc:MGI:1913311]	6.43397	6.08359	5.8928	5.95456	4.55274	5.70169	5.62347	4.93875
ENSMUSG00000021360	1066.21	-0.362348	0.171059	-2.11614	0.0343327	0.914866	Gcnt2	glucosaminyl (N-acetyl) transferase 2, I-branching enzyme [Source:MGI Symbol;Acc:MGI:1100870]	10.2122	9.70233	9.82683	10.2041	10.3176	10.8382	9.90847	10.4019
ENSMUSG00000021565	757.494	0.308601	0.145021	2.12412	0.0336605	0.914866	Slc6a19	solute carrier family 6 (neurotransmitter transporter), member 19 [Source:MGI Symbol;Acc:MGI:1921588]	9.94411	10.1732	9.95598	10.1878	9.72621	9.71308	9.9305	9.56526
ENSMUSG00000022174	1077.4	0.313717	0.147865	2.12406	0.033665	0.914866	Dad1	defender against cell death 1 [Source:MGI Symbol;Acc:MGI:101912]	9.55462	9.92008	10.3565	9.82347	9.60864	9.60629	9.6727	9.53288
ENSMUSG00000025616	1184.28	-0.212882	0.100516	-2.11784	0.0341885	0.914866	Usp16	ubiquitin specific peptidase 16 [Source:MGI Symbol;Acc:MGI:1921362]	10.0792	10.055	10.2302	10.1714	10.3798	10.3975	10.3	10.3427
ENSMUSG00000026239	101.994	-0.519647	0.244412	-2.11658	0.0342958	0.914866	Pde6d	phosphodiesterase 6D, cGMP-specific, rod, delta [Source:MGI Symbol;Acc:MGI:1270843]	6.5843	5.7048	6.6284	6.65333	7.18914	6.57346	7.24611	7.32398
ENSMUSG00000026638	3188.41	-0.32261	0.152383	-2.11631	0.0343186	0.914866	Irf6	interferon regulatory factor 6 [Source:MGI Symbol;Acc:MGI:1859211]	11.8384	11.4263	11.4538	11.4764	11.9493	12.1316	11.3907	12.0501
ENSMUSG00000028964	853.524	0.38216	0.179707	2.12958	0.0332062	0.914866	Park7	Parkinson disease (autosomal recessive, early onset) 7 [Source:MGI Symbol;Acc:MGI:2135637]	9.36177	9.58368	10.225	9.73671	9.49643	9.15073	9.49492	9.15649
ENSMUSG00000031725	33.7907	0.214192	0.255295	2.12676	0.0334404	0.914866	Ces1f	carboxylesterase 1F [Source:MGI Symbol;Acc:MGI:2142687]	4.96409	0	3.26164	2.82813	2.45785	0	2.56764	0
ENSMUSG00000037318	43.8491	0.58771	0.288088	2.12268	0.033781	0.914866	Traf3ip3	TRAF3 interacting protein 3 [Source:MGI Symbol;Acc:MGI:2441706]	6.18286	6.30929	4.37564	5.06788	3.47398	3.88195	4.83789	5.37673
ENSMUSG00000039396	57.3028	0.571415	0.283039	2.11728	0.0342363	0.914866	Neil3	nei like 3 (E. coli) [Source:MGI Symbol;Acc:MGI:2384588]	5.67434	6.32816	5.95406	5.02346	4.06428	3.29789	5.53423	5.37673
ENSMUSG00000039529	410.58	-0.375839	0.177573	-2.11764	0.0342054	0.914866	Atp8b1	ATPase, class I, type 8B, member 1 [Source:MGI Symbol;Acc:MGI:1859665]	8.50605	8.36117	8.65172	7.88829	9.09248	8.50081	8.6267	8.90591
ENSMUSG00000044030	395.81	-0.357249	0.167796	-2.12923	0.0332355	0.914866	Irf2bp1	interferon regulatory factor 2 binding protein 1 [Source:MGI Symbol;Acc:MGI:2442159]	8.55322	8.69136	8.15225	8.17387	8.9325	8.85291	8.5453	8.85751
ENSMUSG00000047227	70.2563	-0.543164	0.256361	-2.11862	0.0341223	0.914866	Gm527	predicted gene 527 [Source:MGI Symbol;Acc:MGI:2685373]	6.28222	5.55266	5.59242	5.38118	6.73618	6.9847	6.12923	5.76569
ENSMUSG00000050619	436.756	-0.291233	0.137189	-2.12227	0.0338154	0.914866	Zscan29	zinc finger SCAN domains 29 [Source:MGI Symbol;Acc:MGI:2139317]	8.7939	8.50907	8.69123	8.81857	8.99101	8.82819	9.12133	9.11077
ENSMUSG00000067722	409.57	0.377847	0.177968	2.12562	0.033535	0.914866	BC003965	cDNA sequence BC003965 [Source:MGI Symbol;Acc:MGI:2670966]	9.08051	8.86292	8.69123	8.18903	8.09808	8.45312	8.491	8.19841
ENSMUSG00000068036	6845.83	-0.188629	0.0890677	-2.11769	0.0342011	0.914866	Afdn	afadin, adherens junction formation factor [Source:MGI Symbol;Acc:MGI:1314653]	12.8007	12.7622	12.7467	12.8646	12.9382	13.0399	12.9563	13.0132
ENSMUSG00000097573	40.6314	-0.587557	0.281225	-2.13021	0.0331545	0.914866	G730003C15Rik	RIKEN cDNA G730003C15 gene [Source:MGI Symbol;Acc:MGI:3641700]	4.92363	4.14604	3.96386	5.19347	6.09613	5.46572	5.40594	5.26985
ENSMUSG00000097685	33.1498	0.609721	0.288938	2.12739	0.033388	0.914866	Gm26646	predicted gene, 26646 [Source:MGI Symbol;Acc:MGI:5477140]	6.24985	5.52021	4.95733	5.11097	3.32019	4.97411	4.43957	4.44419
ENSMUSG00000110350	2327.01	0.507402	0.249598	2.12348	0.0337136	0.914866	Gm10252	predicted gene 10252 [Source:MGI Symbol;Acc:MGI:3704292]	9.70842	10.4053	10.2177	9.63889	8.46211	9.16066	10.1213	9.04206
ENSMUSG00000020415	187.783	0.506097	0.239025	2.1094	0.0349101	0.915617	Pttg1	pituitary tumor-transforming gene 1 [Source:MGI Symbol;Acc:MGI:1353578]	7.47544	7.47966	8.46442	8.16878	7.33682	7.70131	6.45516	7.50768
ENSMUSG00000022900	79.8305	-0.539962	0.255106	-2.1097	0.0348846	0.915617	Ildr1	immunoglobulin-like domain containing receptor 1 [Source:MGI Symbol;Acc:MGI:2146574]	6.11261	6.5044	5.85047	5.34554	6.52361	6.89235	7.23672	6.00665
ENSMUSG00000031284	1373.7	-0.370349	0.175508	-2.10855	0.0349836	0.915617	Pak3	p21 protein (Cdc42/Rac)-activated kinase 3 [Source:MGI Symbol;Acc:MGI:1339656]	10.3184	10.0322	10.1397	10.6904	10.5677	10.8981	10.3801	10.989
ENSMUSG00000032575	1149.31	-0.247022	0.116846	-2.11424	0.0344952	0.915617	Manf	mesencephalic astrocyte-derived neurotrophic factor [Source:MGI Symbol;Acc:MGI:1922090]	9.69496	9.99431	10.0837	10.0754	10.1437	10.1985	10.283	10.281
ENSMUSG00000034118	38.7568	0.608803	0.286659	2.11051	0.0348148	0.915617	Tpst1	protein-tyrosine sulfotransferase 1 [Source:MGI Symbol;Acc:MGI:1298231]	5.37754	5.30849	6.39797	5.95456	4.68465	3.97495	5.4391	4.68509
ENSMUSG00000034442	116.357	0.529293	0.251673	2.10821	0.0350129	0.915617	Trmt5	TRM5 tRNA methyltransferase 5 [Source:MGI Symbol;Acc:MGI:1923607]	7.4256	6.8818	7.28994	6.88199	6.79575	6.03976	5.86219	6.80435
ENSMUSG00000035914	73.0149	0.565094	0.271908	2.10862	0.0349777	0.915617	Cd276	CD276 antigen [Source:MGI Symbol;Acc:MGI:2183926]	6.76692	6.45375	6.74853	4.9303	5.48596	6.01807	5.62347	4.79196
ENSMUSG00000050931	187.486	-0.393649	0.186478	-2.10976	0.0348788	0.915617	Sgms2	sphingomyelin synthase 2 [Source:MGI Symbol;Acc:MGI:1921692]	7.32821	7.80334	7.0016	7.25287	7.40535	7.99018	7.9905	7.80428
ENSMUSG00000060376	965.945	0.314848	0.149224	2.11128	0.0347485	0.915617	Bckdha	branched chain ketoacid dehydrogenase E1, alpha polypeptide [Source:MGI Symbol;Acc:MGI:107701]	9.87815	9.77633	10.0548	9.94305	9.27885	9.62435	9.95219	9.35475
ENSMUSG00000079491	302.037	-0.450051	0.212026	-2.11165	0.0347162	0.915617	H2-T10	histocompatibility 2, T region locus 10 [Source:MGI Symbol;Acc:MGI:95942]	7.81107	8.24683	8.59516	8.15341	8.52507	8.9391	8.13408	9.21288
ENSMUSG00000006315	852.068	0.247076	0.117499	2.1042	0.0353608	0.918686	Tmem147	transmembrane protein 147 [Source:MGI Symbol;Acc:MGI:1915011]	9.70095	9.53375	9.70887	9.57107	9.48968	9.17543	9.58099	9.20565
ENSMUSG00000019978	244.11	0.55789	0.269588	2.10086	0.0356536	0.918686	Epb41l2	erythrocyte membrane protein band 4.1 like 2 [Source:MGI Symbol;Acc:MGI:103009]	8.49573	6.9924	8.62685	7.64614	7.72174	6.14356	7.74747	6.84215
ENSMUSG00000026923	2209.24	-0.289242	0.137631	-2.10089	0.0356502	0.918686	Notch1	notch 1 [Source:MGI Symbol;Acc:MGI:97363]	11.2798	11.1174	10.9211	10.9682	10.9672	11.3974	11.5957	11.5066
ENSMUSG00000028878	550.675	-0.307404	0.146015	-2.10558	0.035241	0.918686	Fam76a	family with sequence similarity 76, member A [Source:MGI Symbol;Acc:MGI:2385211]	8.99034	8.73444	9.16922	8.49175	9.19006	9.37205	9.05871	9.16148
ENSMUSG00000031939	449.635	0.350898	0.166767	2.10476	0.0353123	0.918686	Taf1d	TATA-box binding protein associated factor, RNA polymerase I, D [Source:MGI Symbol;Acc:MGI:1922566]	9.1191	9.09547	9.00525	8.49988	8.55123	8.46919	8.66224	8.57279
ENSMUSG00000051735	76.1275	0.531978	0.255524	2.10101	0.0356399	0.918686	Rinl	Ras and Rab interactor-like [Source:MGI Symbol;Acc:MGI:2444024]	6.03876	6.64649	6.83791	5.9307	6.27422	5.58853	5.06727	5.59907
ENSMUSG00000052192	28.4276	0.578003	0.278322	2.10362	0.0354117	0.918686	Gm5963	predicted pseudogene 5963 [Source:MGI Symbol;Acc:MGI:3648418]	4.92363	5.30849	5.48583	4.66711	4.55274	3.14618	4.56503	4.30676
ENSMUSG00000117822	66.8949	0.508828	0.242441	2.10115	0.0356278	0.918686	NA	NA	6.07616	6.53721	6.39797	6.34584	5.9981	5.10332	5.88643	5.65677
ENSMUSG00000071019	8983.93	0.338055	0.161167	2.09934	0.0357873	0.920441	Sdr16c6	short chain dehydrogenase/reductase family 16C, member 6 [Source:MGI Symbol;Acc:MGI:2685269]	12.7856	13.1294	13.275	13.1883	12.8248	12.4813	13.0989	12.4381
ENSMUSG00000038855	5077.5	-0.394348	0.187467	-2.09792	0.0359119	0.921958	Itpkb	inositol 1,4,5-trisphosphate 3-kinase B [Source:MGI Symbol;Acc:MGI:109235]	12.4846	11.8365	12.0406	12.7934	12.6553	13.1598	12.3182	12.8722
ENSMUSG00000004266	494.544	-0.336353	0.160561	-2.09548	0.0361286	0.922463	Ptpn6	protein tyrosine phosphatase, non-receptor type 6 [Source:MGI Symbol;Acc:MGI:96055]	8.76556	8.59338	8.48877	8.89452	8.93912	9.3827	8.84342	9.01473
ENSMUSG00000024462	460.636	-0.495025	0.234417	-2.0962	0.0360642	0.922463	Gabbr1	gamma-aminobutyric acid (GABA) B receptor, 1 [Source:MGI Symbol;Acc:MGI:1860139]	8.89415	8.12802	8.62371	9.18908	8.77862	9.38482	9.49295	9.70173
ENSMUSG00000075605	961.092	0.449165	0.213654	2.09661	0.0360278	0.922463	Slurp2	secreted Ly6/Plaur domain containing 2 [Source:MGI Symbol;Acc:MGI:1916712]	10.0312	10.0536	10.711	10.3223	9.61692	10.0805	9.61221	9.72552
ENSMUSG00000003421	926.541	0.271383	0.129686	2.09268	0.0363781	0.923427	Nosip	nitric oxide synthase interacting protein [Source:MGI Symbol;Acc:MGI:1913644]	9.85413	9.74859	10.0768	10.1979	9.6272	9.65805	9.71053	9.77521
ENSMUSG00000009739	215.6	0.45513	0.218074	2.08856	0.0367469	0.923427	Pou6f1	POU domain, class 6, transcription factor 1 [Source:MGI Symbol;Acc:MGI:102935]	8.2642	7.86924	8.02004	7.66072	6.96098	7.75475	6.77379	7.88497
ENSMUSG00000019768	65.7877	0.527965	0.289192	2.08844	0.0367582	0.923427	Esr1	estrogen receptor 1 (alpha) [Source:MGI Symbol;Acc:MGI:1352467]	5.49266	6.1698	6.08762	4.11026	4.55274	3.14618	5.47151	3.79253
ENSMUSG00000021118	475.443	0.394091	0.18928	2.08858	0.0367458	0.923427	Plek2	pleckstrin 2 [Source:MGI Symbol;Acc:MGI:1351466]	8.881	8.95685	8.85275	8.48767	8.5029	8.12818	8.03455	8.66707
ENSMUSG00000025544	1564.11	-0.242983	0.116188	-2.09122	0.0365084	0.923427	Tm9sf2	transmembrane 9 superfamily member 2 [Source:MGI Symbol;Acc:MGI:1915309]	10.6858	10.4491	10.3375	10.5487	10.9953	10.6763	10.5491	10.801
ENSMUSG00000029802	57.4844	0.547962	0.288924	2.09281	0.0363658	0.923427	Abcg2	ATP-binding cassette, sub-family G (WHITE), member 2 [Source:MGI Symbol;Acc:MGI:1347061]	6.2334	6.63137	5.24565	4.66711	5.9981	3.97495	2.56764	3.89199
ENSMUSG00000058216	295.564	0.469103	0.226669	2.09084	0.0365421	0.923427	Gstp3	glutathione S-transferase pi 3 [Source:MGI Symbol;Acc:MGI:2385078]	7.51683	8.01611	8.23685	8.21395	7.79655	7.58811	7.46312	6.69843
ENSMUSG00000062328	12472.6	0.205286	0.098048	2.09388	0.0362705	0.923427	Rpl17	ribosomal protein L17 [Source:MGI Symbol;Acc:MGI:2448270]	13.4445	13.563	13.7165	13.6623	13.3884	13.2393	13.4707	13.4455
ENSMUSG00000076432	1101.84	-0.306474	0.146654	-2.09037	0.0365843	0.923427	Ywhaq	tyrosine 3-monooxygenase/tryptophan 5-monooxygenase activation protein theta [Source:MGI Symbol;Acc:MGI:891963]	9.87285	10.1174	9.68799	9.63151	10.1177	10.0218	10.4919	9.98546
ENSMUSG00000028367	2774.32	0.423661	0.204055	2.0875	0.0368429	0.923902	Txn1	thioredoxin 1 [Source:MGI Symbol;Acc:MGI:98874]	11.0623	11.2144	11.5598	10.8946	11.1784	10.1754	10.8958	10.3471
ENSMUSG00000025731	192.911	0.427707	0.205323	2.0861	0.0369694	0.925421	Mettl26	methyltransferase like 26 [Source:MGI Symbol;Acc:MGI:1915597]	7.68965	7.31915	8.09448	7.75881	7.32676	7.21185	7.23672	7.1936
ENSMUSG00000020627	249.613	-0.534341	0.257469	-2.08217	0.0373265	0.927078	Klhl29	kelch-like 29 [Source:MGI Symbol;Acc:MGI:2683857]	7.09305	7.47966	6.3832	8.37728	8.04997	7.7678	8.4711	8.55393
ENSMUSG00000025202	3770.02	0.598338	0.287568	2.07887	0.0376298	0.927078	Scd3	stearoyl-coenzyme A desaturase 3 [Source:MGI Symbol;Acc:MGI:1353437]	11.3752	12.1356	12.552	13.0154	9.72046	12.2093	11.4247	10.8358
ENSMUSG00000026655	1545.61	-0.348811	0.167239	-2.0831	0.0372418	0.927078	Fam107b	family with sequence similarity 107, member B [Source:MGI Symbol;Acc:MGI:1913790]	10.7922	10.4821	10.1626	10.8642	10.6816	11.2969	10.9543	10.9375
ENSMUSG00000028402	57.934	-0.575923	0.27617	-2.07906	0.037612	0.927078	Mpdz	multiple PDZ domain protein [Source:MGI Symbol;Acc:MGI:1343489]	5.67434	5.96804	5.45791	4.02271	5.41175	6.22155	6.28324	6.93836
ENSMUSG00000038975	803.503	0.310142	0.149202	2.07898	0.0376192	0.927078	Rabggtb	Rab geranylgeranyl transferase, b subunit [Source:MGI Symbol;Acc:MGI:99537]	9.56945	9.95994	9.9447	9.57493	9.35508	9.69951	9.30565	9.36776
ENSMUSG00000056383	30.7361	0.576335	0.286652	2.07896	0.0376211	0.927078	AI987944	expressed sequence AI987944 [Source:MGI Symbol;Acc:MGI:2142079]	5.96092	4.76026	4.78823	4.77821	4.32909	2.97663	3.68124	4.93875
ENSMUSG00000057329	164.447	0.410174	0.196182	2.08331	0.0372233	0.927078	Bcl2	B cell leukemia/lymphoma 2 [Source:MGI Symbol;Acc:MGI:88138]	7.77172	7.6839	7.84243	7.81201	6.97394	7.03956	7.43052	7.6776
ENSMUSG00000062480	976.87	0.256786	0.123411	2.08129	0.0374073	0.927078	Acat3	acetyl-Coenzyme A acetyltransferase 3 [Source:MGI Symbol;Acc:MGI:109182]	9.80346	10.0649	10.0837	9.90377	9.81346	9.50273	9.76712	9.69486
ENSMUSG00000092118	38.6393	0.544349	0.266623	2.08403	0.037157	0.927078	Fancf	Fanconi anemia, complementation group F [Source:MGI Symbol;Acc:MGI:3689889]	5.2194	5.38257	5.56651	5.15281	4.32909	4.92833	3.68124	4.93875
ENSMUSG00000020758	2186.52	0.290683	0.140008	2.07742	0.0377625	0.927095	Itgb4	integrin beta 4 [Source:MGI Symbol;Acc:MGI:96613]	11.0077	10.966	11.3045	10.7857	10.6365	10.6789	10.5782	10.9505
ENSMUSG00000028150	1148.12	-0.402298	0.193363	-2.0777	0.0377373	0.927095	Rorc	RAR-related orphan receptor gamma [Source:MGI Symbol;Acc:MGI:104856]	10.2495	9.45867	9.85922	10.4346	10.1177	10.5676	10.2727	10.9361
ENSMUSG00000032011	549.684	0.421451	0.204541	2.07512	0.0379755	0.92782	Thy1	thymus cell antigen 1, theta [Source:MGI Symbol;Acc:MGI:98747]	8.47838	8.82689	8.88194	8.95194	8.64733	7.92757	8.25538	8.27871
ENSMUSG00000059839	144.008	-0.48281	0.231811	-2.07496	0.0379902	0.92782	Zfp874b	zinc finger protein 874b [Source:MGI Symbol;Acc:MGI:3040702]	7.38892	6.56929	6.67765	7.15332	7.2858	7.92757	7.34564	7.68455
ENSMUSG00000097296	573.257	-0.409448	0.197463	-2.07559	0.0379321	0.92782	Gm26532	predicted gene, 26532 [Source:MGI Symbol;Acc:MGI:5477026]	8.83811	8.48825	9.03626	8.87278	8.726	9.40166	9.46304	9.46586
ENSMUSG00000107176	189.13	0.330413	0.159376	2.07348	0.0381279	0.929567	Gm9794	predicted pseudogene 9794 [Source:MGI Symbol;Acc:MGI:3642653]	7.55706	7.77612	7.9365	7.54764	7.47988	7.20226	7.34564	7.38501
ENSMUSG00000014361	78.8473	-0.540703	0.263972	-2.06374	0.0390426	0.93683	Mertk	c-mer proto-oncogene tyrosine kinase [Source:MGI Symbol;Acc:MGI:96965]	5.67434	6.5044	5.24565	5.309	5.77947	6.5434	7.17901	6.28802
ENSMUSG00000021549	829.133	-0.260944	0.126287	-2.06597	0.0388311	0.93683	Rasa1	RAS p21 protein activator 1 [Source:MGI Symbol;Acc:MGI:97860]	9.91345	9.43057	9.52428	9.62966	9.96223	9.92458	9.68485	10.0488
ENSMUSG00000027879	955.329	0.263738	0.127549	2.06876	0.0385687	0.93683	Sec22b	SEC22 homolog B, vesicle trafficking protein [Source:MGI Symbol;Acc:MGI:1338759]	9.76962	9.73804	10.0014	9.97109	9.77142	9.60448	9.45495	9.54056
ENSMUSG00000028675	979.6	-0.264799	0.128197	-2.06568	0.0388585	0.93683	Pnrc2	proline-rich nuclear receptor coactivator 2 [Source:MGI Symbol;Acc:MGI:106512]	9.84874	9.57778	9.85655	9.70542	10.2685	10.1357	9.8434	9.82954
ENSMUSG00000039449	667.306	-0.244447	0.11847	-2.06321	0.039093	0.93683	Prpf18	pre-mRNA processing factor 18 [Source:MGI Symbol;Acc:MGI:1914479]	9.40283	9.24196	9.16707	9.37732	9.45083	9.55826	9.64633	9.55959
ENSMUSG00000043088	468.644	0.323637	0.156881	2.06424	0.038995	0.93683	Il17re	interleukin 17 receptor E [Source:MGI Symbol;Acc:MGI:1889371]	8.78545	9.04788	9.17566	8.68949	8.63515	8.86814	8.48307	8.3015
ENSMUSG00000055184	48.9931	-0.59535	0.278675	-2.0648	0.0389416	0.93683	Fam72a	family with sequence similarity 72, member A [Source:MGI Symbol;Acc:MGI:1919669]	5.37754	4.2287	5.82882	5.95456	6.78109	6.51271	6.0239	6.05036
ENSMUSG00000057842	56.9523	-0.500412	0.24102	-2.06505	0.0389181	0.93683	Zfp595	zinc finger protein 595 [Source:MGI Symbol;Acc:MGI:3040707]	5.69852	5.01439	6.12362	5.51553	6.16552	6.31345	6.42237	6.1937
ENSMUSG00000071302	106.949	0.50391	0.242979	2.06373	0.039043	0.93683	2610044O15Rik8	RIKEN cDNA 2610044O15 gene [Source:MGI Symbol;Acc:MGI:1919389]	7.02775	6.95647	7.68271	6.81841	7.01211	6.18308	6.60876	6.09279
ENSMUSG00000113113	62.3403	0.509191	0.247999	2.06446	0.0389737	0.93683	AC159818.1		5.87865	5.52021	6.76001	6.15315	5.37316	5.46572	5.40594	5.68478
ENSMUSG00000035397	537.167	-0.229424	0.111358	-2.06032	0.0393676	0.941804	Klf16	Kruppel-like factor 16 [Source:MGI Symbol;Acc:MGI:2153049]	8.96564	8.97193	8.74711	8.946	9.22569	9.15073	9.09817	9.11592
ENSMUSG00000022383	46.1863	0.566533	0.283243	2.05918	0.0394772	0.942742	Ppara	peroxisome proliferator activated receptor alpha [Source:MGI Symbol;Acc:MGI:104740]	5.64974	5.67563	5.97391	5.4831	4.40755	3.56047	5.76093	4.37712
ENSMUSG00000032311	525.127	0.391613	0.191115	2.05851	0.039541	0.942742	Nrg4	neuregulin 4 [Source:MGI Symbol;Acc:MGI:1933833]	8.55654	9.01332	9.10989	8.40352	8.40588	8.39961	8.42633	8.164
ENSMUSG00000045672	140.051	0.588809	0.286919	2.05717	0.0396702	0.944218	Col27a1	collagen, type XXVII, alpha 1 [Source:MGI Symbol;Acc:MGI:2672118]	7.4037	8.41512	6.7714	7.30946	6.70545	5.49741	7.25545	6.25103
ENSMUSG00000091154	26.432	-0.598011	0.288372	-2.05539	0.039841	0.94668	Proscos	proline synthetase co-transcribed, opposite strand [Source:MGI Symbol;Acc:MGI:3704307]	2.98293	4.91804	3.79557	4.66711	5.55653	5.40016	4.56503	5.56933
ENSMUSG00000028631	47.3018	0.536981	0.289273	2.05182	0.0401874	0.952676	Kcnq4	potassium voltage-gated channel, subfamily Q, member 4 [Source:MGI Symbol;Acc:MGI:1926803]	5.40719	5.38257	5.97391	4.88136	3.47398	1.56719	5.4391	4.44419
ENSMUSG00000102234	68.7772	-0.532912	0.262087	-2.05139	0.0402291	0.952676	Gm37885	predicted gene, 37885 [Source:MGI Symbol;Acc:MGI:5611113]	5.79139	6.01537	5.21261	4.9303	6.62563	5.95097	6.51857	5.96157
ENSMUSG00000005268	421.656	0.389232	0.190977	2.04007	0.0413439	0.959512	Prlr	prolactin receptor [Source:MGI Symbol;Acc:MGI:97763]	8.80508	8.71306	9.20326	8.5978	8.78965	8.41213	7.90409	8.38496
ENSMUSG00000008206	8359.57	0.457702	0.22524	2.04404	0.0409493	0.959512	Cers4	ceramide synthase 4 [Source:MGI Symbol;Acc:MGI:1914510]	12.4081	13.2794	13.4408	12.5964	12.0036	12.1138	13.0265	12.3452
ENSMUSG00000020875	172.115	-0.400349	0.196289	-2.03876	0.0414743	0.959512	Hoxb9	homeobox B9 [Source:MGI Symbol;Acc:MGI:96190]	6.70858	7.49644	7.55012	6.95475	7.71404	7.89224	7.66579	7.40198
ENSMUSG00000034471	514.467	0.443108	0.218802	2.04038	0.0413123	0.959512	Caskin2	CASK-interacting protein 2 [Source:MGI Symbol;Acc:MGI:2157062]	9.412	8.87901	8.67313	8.11688	8.49842	7.84374	8.11882	8.63153
ENSMUSG00000037887	448.78	-0.462923	0.226086	-2.04013	0.0413377	0.959512	Dusp8	dual specificity phosphatase 8 [Source:MGI Symbol;Acc:MGI:106626]	8.31201	9.02493	8.63311	8.5902	8.5029	8.80305	9.78334	9.46989
ENSMUSG00000041199	145.032	-0.413067	0.202886	-2.03907	0.0414433	0.959512	Rpusd1	RNA pseudouridylate synthase domain containing 1 [Source:MGI Symbol;Acc:MGI:1919186]	6.5843	7.15975	6.83791	6.62388	7.06148	7.53565	7.20815	7.34168
ENSMUSG00000072494	35.8396	-0.560898	0.280468	-2.0438	0.0409729	0.959512	Ppp1r3e	protein phosphatase 1, regulatory (inhibitor) subunit 3E [Source:MGI Symbol;Acc:MGI:2145790]	4.60332	4.81479	4.64697	3.34374	5.62382	5.10332	5.1497	5.47624
ENSMUSG00000074203	149.453	0.414653	0.202658	2.04034	0.0413161	0.959512	G430095P16Rik	RIKEN cDNA G430095P16 gene [Source:MGI Symbol;Acc:MGI:3588227]	7.94345	7.21148	7.64605	7.42495	7.35674	7.26806	7.07738	6.61355
ENSMUSG00000085022	36.8434	0.555069	0.278244	2.04743	0.040616	0.959512	Gm5860	predicted gene 5860 [Source:MGI Symbol;Acc:MGI:3646172]	5.96092	6.80306	5.48583	3.48146	3.85619	2.97663	5.40594	3.89199
ENSMUSG00000090031	250.008	0.383991	0.187772	2.03895	0.0414547	0.959512	4732440D04Rik	RIKEN cDNA 4732440D04 gene [Source:MGI Symbol;Acc:MGI:3604103]	8.38833	8.35659	8.51272	8.23845	8.0682	7.97337	7.95655	7.76547
ENSMUSG00000090307	63.7122	0.531092	0.259138	2.04656	0.0407009	0.959512	1700071M16Rik	RIKEN cDNA 1700071M16 gene [Source:MGI Symbol;Acc:MGI:1920754]	6.29813	6.67625	6.12362	6.30931	5.9981	5.33147	5.93372	5.11378
ENSMUSG00000096199	117.88	0.485395	0.237652	2.04428	0.040926	0.959512	Ptrhd1	peptidyl-tRNA hydrolase domain containing 1 [Source:MGI Symbol;Acc:MGI:1916959]	7.04671	6.98052	7.4114	7.12207	7.13251	5.46572	6.4057	6.68463
ENSMUSG00000100131	231.752	0.549553	0.270472	2.04464	0.0408906	0.959512	Gm28439	predicted gene 28439 [Source:MGI Symbol;Acc:MGI:5579145]	6.61003	7.72007	8.75573	8.61661	6.43272	7.19261	7.31024	7.9841
ENSMUSG00000117255	105.135	0.567086	0.276655	2.04317	0.0410358	0.959512	NA	NA	6.76692	6.73399	7.08613	7.79889	4.40755	6.41652	6.88626	6.47606
ENSMUSG00000031604	9725.26	0.304033	0.149545	2.0337	0.0419822	0.96019	Msmo1	methylsterol monoxygenase 1 [Source:MGI Symbol;Acc:MGI:1913484]	12.8934	13.2411	13.6222	13.3666	12.702	13.2236	13.0273	12.9036
ENSMUSG00000036282	966.972	-0.248414	0.122075	-2.03493	0.0418577	0.96019	Naa30	N(alpha)-acetyltransferase 30, NatC catalytic subunit [Source:MGI Symbol;Acc:MGI:1922259]	9.67224	9.91384	9.74398	9.78074	9.83846	10.2656	10.1616	9.84359
ENSMUSG00000050428	339.861	-0.336073	0.165032	-2.03638	0.0417124	0.96019	Fbxo46	F-box protein 46 [Source:MGI Symbol;Acc:MGI:2444918]	8.11945	8.39289	7.82067	8.49988	8.75255	8.39541	8.6866	8.53097
ENSMUSG00000053846	242.743	-0.418391	0.206306	-2.03409	0.0419422	0.96019	Lipg	lipase, endothelial [Source:MGI Symbol;Acc:MGI:1341803]	7.88142	7.56167	6.70167	7.39911	8.20081	7.97899	7.84347	7.6776
ENSMUSG00000067389	83.2965	-0.588418	0.28682	-2.03374	0.0419779	0.96019	Gm17080	predicted gene 17080 [Source:MGI Symbol;Acc:MGI:4937907]	6.00037	5.73339	5.69168	6.17362	4.55274	6.96216	8.00718	6.37654
ENSMUSG00000096401	68.2527	0.534672	0.260219	2.03449	0.0419025	0.96019	Gm21811	predicted gene, 21811 [Source:MGI Symbol;Acc:MGI:5433975]	6.0945	6.66145	6.7827	6.77888	6.50589	5.55879	5.50321	5.71226
ENSMUSG00000097990	44.8661	-0.562587	0.274937	-2.03627	0.0417229	0.96019	Gm19557	predicted gene, 19557 [Source:MGI Symbol;Acc:MGI:5011742]	5.64974	4.45158	5.21261	4.88136	5.80868	5.46572	5.9568	6.42716
ENSMUSG00000019876	408.747	-0.437403	0.214788	-2.03301	0.0420513	0.960205	Pkib	protein kinase inhibitor beta, cAMP dependent, testis specific [Source:MGI Symbol;Acc:MGI:101937]	8.88891	7.56962	8.45385	8.73496	9.0037	9.00674	8.72071	9.27638
ENSMUSG00000024331	1306.27	-0.514285	0.250796	-2.03132	0.0422228	0.96113	Dsc2	desmocollin 2 [Source:MGI Symbol;Acc:MGI:103221]	10.012	10.8195	9.3242	10.278	10.5516	10.2188	11.801	10.3449
ENSMUSG00000063065	4932.82	-0.244928	0.120569	-2.03126	0.0422287	0.96113	Mapk3	mitogen-activated protein kinase 3 [Source:MGI Symbol;Acc:MGI:1346859]	12.1277	12.0657	12.1554	12.4192	12.3977	12.5783	12.3293	12.502
ENSMUSG00000049871	103.926	0.581164	0.282384	2.03051	0.0423045	0.961298	Nlrc3	NLR family, CARD domain containing 3 [Source:MGI Symbol;Acc:MGI:2444070]	5.67434	7.99855	7.60844	6.84418	6.45136	7.00689	5.9568	5.47624
ENSMUSG00000031023	185.227	0.420871	0.208174	2.02941	0.0424166	0.962289	Akip1	A kinase (PRKA) interacting protein 1 [Source:MGI Symbol;Acc:MGI:3041226]	7.53708	7.30016	8.03429	7.16359	6.73618	7.11301	7.44691	6.80435
ENSMUSG00000016206	33.9348	-0.585951	0.288102	-2.027	0.0426621	0.964668	H2-M3	histocompatibility 2, M region locus 3 [Source:MGI Symbol;Acc:MGI:95915]	5.40719	3.51605	4.31466	4.41539	5.77947	5.95097	5.70751	4.79196
ENSMUSG00000063317	413.154	-0.358007	0.176409	-2.02729	0.0426326	0.964668	Usp31	ubiquitin specific peptidase 31 [Source:MGI Symbol;Acc:MGI:1923429]	8.82444	8.63565	8.25319	8.69658	8.58539	9.34181	8.93633	9.09259
ENSMUSG00000086740	468.458	0.287889	0.142085	2.02636	0.0427276	0.964668	Gm17029	predicted gene 17029 [Source:MGI Symbol;Acc:MGI:4937856]	8.83811	9.18876	8.8714	9.06034	8.34736	8.83441	8.74079	8.77849
ENSMUSG00000015522	737.741	-0.260262	0.128861	-2.01936	0.0434499	0.968027	Arnt	aryl hydrocarbon receptor nuclear translocator [Source:MGI Symbol;Acc:MGI:88071]	9.71584	9.47781	9.24471	9.45254	9.89743	9.83903	9.66396	9.60794
ENSMUSG00000022217	999.26	0.379573	0.18781	2.02347	0.0430243	0.968027	Emc9	ER membrane protein complex subunit 9 [Source:MGI Symbol;Acc:MGI:1934682]	9.82147	9.91384	10.3809	9.97401	9.28145	9.36991	10.0799	9.55959
ENSMUSG00000028318	133.79	0.407813	0.20252	2.01891	0.0434968	0.968027	Polr1e	polymerase (RNA) I polypeptide E [Source:MGI Symbol;Acc:MGI:1929022]	6.78961	7.47966	7.39677	6.77888	6.64195	6.49712	6.82486	6.71211
ENSMUSG00000030002	3166.57	-0.235036	0.116186	-2.02261	0.0431136	0.968027	Dusp11	dual specificity phosphatase 11 (RNA/RNP complex 1-interacting) [Source:MGI Symbol;Acc:MGI:1919352]	11.8292	11.7105	11.4039	11.5663	11.9044	11.7571	12.068	11.7744
ENSMUSG00000031169	406.121	0.35549	0.176004	2.01916	0.0434708	0.968027	Porcn	porcupine homolog (Drosophila) [Source:MGI Symbol;Acc:MGI:1890212]	8.6679	9.18358	8.80644	8.84114	8.48943	8.20697	8.75732	8.45981
ENSMUSG00000031622	1190.23	-0.226361	0.112025	-2.02064	0.0433175	0.968027	Sin3b	transcriptional regulator, SIN3B (yeast) [Source:MGI Symbol;Acc:MGI:107158]	10.191	9.98245	10.0254	10.1301	10.4122	10.3699	10.4065	10.0649
ENSMUSG00000032192	48.8621	0.564702	0.289187	2.02146	0.0432321	0.968027	Gnb5	guanine nucleotide binding protein (G protein), beta 5 [Source:MGI Symbol;Acc:MGI:101848]	5.28475	6.82979	6.05071	5.06788	4.74634	4.97411	5.47151	3.15574
ENSMUSG00000038886	545.851	0.439613	0.218756	2.02223	0.0431529	0.968027	Man2a2	mannosidase 2, alpha 2 [Source:MGI Symbol;Acc:MGI:2150656]	9.08969	9.39746	9.00766	8.2768	8.45289	8.16318	8.90107	8.21291
ENSMUSG00000098188	1700.6	-0.354465	0.175046	-2.02416	0.0429538	0.968027	Sowahc	sosondowah ankyrin repeat domain family member C [Source:MGI Symbol;Acc:MGI:3606051]	10.6896	10.3017	10.4167	10.872	11.0165	11.1973	10.3971	11.1806
ENSMUSG00000028495	10603.6	0.214966	0.106559	2.01752	0.0436414	0.968176	Rps6	ribosomal protein S6 [Source:MGI Symbol;Acc:MGI:98159]	13.3746	13.4404	13.452	13.2587	13.2436	13.0489	13.2629	13.0745
ENSMUSG00000101517	136.538	0.512794	0.263527	2.0177	0.0436222	0.968176	4732465J04Rik	RIKEN cDNA 4732465J04 gene [Source:MGI Symbol;Acc:MGI:3041208]	6.05758	6.86897	6.94237	6.9309	6.64195	6.01807	5.68003	5.30636
ENSMUSG00000044465	376.513	-0.255893	0.126914	-2.01624	0.0437752	0.969613	Fam160a2	family with sequence similarity 160, member A2 [Source:MGI Symbol;Acc:MGI:1921599]	8.45373	8.3839	8.3589	8.45459	8.53821	8.52023	8.79942	8.83894
ENSMUSG00000056209	357.338	0.39844	0.198402	2.01323	0.04409	0.974181	Npm3	nucleoplasmin 3 [Source:MGI Symbol;Acc:MGI:894653]	8.35448	8.86615	8.24912	8.48767	7.62653	7.80627	8.57916	7.9841
ENSMUSG00000109998	22.2572	-0.539245	0.28195	-2.01295	0.0441201	0.974181	Gm45437	predicted gene 45437 [Source:MGI Symbol;Acc:MGI:5791273]	4.19099	2.63695	3.88217	3.02121	3.47398	5.70169	4.78729	5.11378
ENSMUSG00000001910	2525.76	-0.231288	0.115022	-2.01059	0.0443688	0.975072	Nacc1	nucleus accumbens associated 1, BEN and BTB (POZ) domain containing [Source:MGI Symbol;Acc:MGI:1914080]	11.2489	11.2904	11.1967	11.3735	11.4423	11.6884	11.2744	11.6369
ENSMUSG00000025193	122.603	0.482356	0.241049	2.0109	0.0443361	0.975072	Cutc	cutC copper transporter [Source:MGI Symbol;Acc:MGI:1913638]	7.01817	6.73399	7.04917	7.4587	6.09613	7.01786	6.74757	5.59907
ENSMUSG00000034566	2400	0.206551	0.102689	2.01167	0.0442544	0.975072	Atp5h	ATP synthase, H+ transporting, mitochondrial F0 complex, subunit D [Source:MGI Symbol;Acc:MGI:1918929]	11.071	11.2922	11.3617	11.2245	10.9825	10.8582	11.185	11.0655
ENSMUSG00000060708	284.202	-0.401517	0.199801	-2.00744	0.0447027	0.980874	Bloc1s4	biogenesis of lysosomal organelles complex-1, subunit 4, cappuccino [Source:MGI Symbol;Acc:MGI:1929230]	7.58975	8.21169	7.76478	8.2956	8.36221	8.64222	8.29667	8.50371
ENSMUSG00000054074	74.0732	-0.524605	0.260593	-2.0047	0.0449952	0.985754	Skida1	SKI/DACH domain containing 1 [Source:MGI Symbol;Acc:MGI:1919918]	5.37754	6.25115	5.73886	6.17362	6.62563	5.95097	6.77379	7.01758
ENSMUSG00000026189	70.0204	0.500336	0.253916	2.00258	0.045222	0.989179	Pecr	peroxisomal trans-2-enoyl-CoA reductase [Source:MGI Symbol;Acc:MGI:2148199]	6.05758	6.27079	5.73886	6.34584	5.74965	5.70169	5.10907	5.07197
ENSMUSG00000086922	82.5029	0.56842	0.288408	2.00181	0.0453048	0.989448	Gm13835	predicted gene 13835 [Source:MGI Symbol;Acc:MGI:3650921]	6.93918	6.6909	4.49036	7.79229	6.64195	3.56047	5.37201	5.53896
ENSMUSG00000017314	60.0228	-0.536557	0.270735	-1.99393	0.0461599	0.991039	Mpp2	membrane protein, palmitoylated 2 (MAGUK p55 subfamily member 2) [Source:MGI Symbol;Acc:MGI:1858257]	5.94079	5.41823	5.48583	4.34494	6.35565	5.9279	5.9568	6.45995
ENSMUSG00000025858	1191.08	0.207675	0.10419	1.99334	0.0462245	0.991039	Get4	golgi to ER traffic protein 4 [Source:MGI Symbol;Acc:MGI:1914854]	10.1234	10.4831	10.3075	10.2626	10.1394	10.1281	10.0667	10.0009
ENSMUSG00000031320	17690.4	0.165232	0.0827875	1.99592	0.0459421	0.991039	Rps4x	ribosomal protein S4, X-linked [Source:MGI Symbol;Acc:MGI:98158]	14.0756	14.0455	14.2272	14.0712	13.9587	13.8874	13.9479	13.9567
ENSMUSG00000031700	2220.88	0.261139	0.130758	1.99862	0.0456499	0.991039	Gpt2	glutamic pyruvate transaminase (alanine aminotransferase) 2 [Source:MGI Symbol;Acc:MGI:1915391]	10.9907	10.7556	10.8383	11.0645	10.7234	10.779	10.2646	10.7406
ENSMUSG00000036185	32.4545	0.583684	0.287084	1.99341	0.0462162	0.991039	Sapcd1	suppressor APC domain containing 1 [Source:MGI Symbol;Acc:MGI:2388100]	5.59926	5.73339	6.06928	5.41596	2.95252	4.72915	5.18921	4.07244
ENSMUSG00000047496	303.565	-0.452435	0.225066	-1.99766	0.045754	0.991039	Rnf152	ring finger protein 152 [Source:MGI Symbol;Acc:MGI:2443787]	7.90759	8.32406	8.13472	8.41216	8.74501	9.25871	8.61224	8.21771
ENSMUSG00000059602	1733.41	-0.497319	0.24906	-1.99791	0.045726	0.991039	Syn3	synapsin III [Source:MGI Symbol;Acc:MGI:1351334]	9.93141	9.66941	10.8671	10.7623	9.6933	11.5178	11.1302	11.2986
ENSMUSG00000064330	454.013	0.404237	0.203588	1.99553	0.0459855	0.991039	Pde6h	phosphodiesterase 6H, cGMP-specific, cone, gamma [Source:MGI Symbol;Acc:MGI:1925850]	7.97843	8.75898	9.31839	8.32334	8.36221	8.28623	8.08779	8.08212
ENSMUSG00000081355	56.9465	0.571848	0.289218	1.99507	0.0460347	0.991039	Gm15264	predicted gene 15264 [Source:MGI Symbol;Acc:MGI:3705845]	5.43625	5.38257	6.30698	7.26246	5.41175	5.61766	4.22822	5.19392
ENSMUSG00000100862	536.166	0.508241	0.256	1.99944	0.0455603	0.991039	Gm10925	predicted gene 10925 [Source:MGI Symbol;Acc:MGI:3809095]	7.69567	8.83351	9.84985	9.68596	8.0315	8.49297	8.64102	8.86058
ENSMUSG00000110279	4214.79	0.14321	0.0717344	1.99651	0.0458785	0.991039	Gm45552	predicted gene 45552 [Source:MGI Symbol;Acc:MGI:5791388]	12.0067	12.0737	12.0238	11.9744	11.8942	11.8238	11.9568	11.8193
ENSMUSG00000117679	221.955	0.441859	0.221273	1.99741	0.0457811	0.991039	NA	NA	8.54658	8.00443	7.85854	7.53978	7.59334	7.44102	7.43874	7.52328
ENSMUSG00000030879	735.787	0.240161	0.120584	1.99264	0.0463008	0.991162	Mrpl17	mitochondrial ribosomal protein L17 [Source:MGI Symbol;Acc:MGI:1351608]	9.46934	9.40414	9.67136	9.39486	9.15637	9.42245	9.29664	9.05015
ENSMUSG00000023908	601.735	0.31949	0.160601	1.99115	0.046464	0.993141	Pkmyt1	protein kinase, membrane associated tyrosine/threonine 1 [Source:MGI Symbol;Acc:MGI:2137630]	8.93034	9.47146	9.4286	9.07945	8.69113	8.64576	9.16905	9.01197
ENSMUSG00000028549	72.0841	0.56174	0.284025	1.98915	0.0466843	0.994625	Itgb3bp	integrin beta 3 binding protein (beta3-endonexin) [Source:MGI Symbol;Acc:MGI:1914983]	5.52005	6.32816	7.0016	6.97821	5.16303	5.64622	6.3193	5.02891
ENSMUSG00000030271	105.512	0.486101	0.245295	1.98795	0.0468167	0.994625	Ogg1	8-oxoguanine DNA-glycosylase 1 [Source:MGI Symbol;Acc:MGI:1097693]	7.00853	6.67625	6.92208	7.1115	5.83731	6.46542	6.78673	5.91503
ENSMUSG00000030775	57.9784	0.513565	0.261836	1.98859	0.046747	0.994625	Trat1	T cell receptor associated transmembrane adaptor 1 [Source:MGI Symbol;Acc:MGI:1924897]	6.0945	5.76143	5.9935	5.97802	5.29274	5.10332	5.62347	4.84257
ENSMUSG00000064232	31.2742	-0.398997	0.278537	-1.98894	0.0467077	0.994625	Gm5414	predicted gene 5414 [Source:MGI Symbol;Acc:MGI:3646939]	2.15476	3.64204	1.83884	3.48146	5.68811	1.56719	4.37251	3.44492
ENSMUSG00000084910	30.0084	-0.544466	0.288749	-1.98695	0.0469276	0.99477	C630043F03Rik	RIKEN cDNA C630043F03 gene [Source:MGI Symbol;Acc:MGI:1915535]	4.55116	3.51605	3.88217	3.9295	5.83731	4.83218	5.73447	3.15574
ENSMUSG00000084974	349.531	0.346552	0.174922	1.98661	0.0469652	0.99477	Gm15567	predicted gene 15567 [Source:MGI Symbol;Acc:MGI:3783016]	7.92819	8.35198	8.57255	8.36399	7.75963	7.9846	8.14417	7.82331
ENSMUSG00000058966	2615.42	0.280327	0.141273	1.98472	0.0471754	0.997716	Fam57b	family with sequence similarity 57, member B [Source:MGI Symbol;Acc:MGI:1916202]	11.2468	11.5675	11.5437	11.2992	10.8873	11.1344	11.4304	10.9741
ENSMUSG00000000001	6854.09	-0.179067	0.165098	-1.0843	0.27823	0.99992	Gnai3	guanine nucleotide binding protein (G protein), alpha inhibiting 3 [Source:MGI Symbol;Acc:MGI:95773]	12.7678	12.3316	12.5213	13.0666	12.926	13.17	12.4018	12.9759
ENSMUSG00000000028	119.466	0.0972068	0.215252	0.453871	0.649922	0.99992	Cdc45	cell division cycle 45 [Source:MGI Symbol;Acc:MGI:1338073]	6.74387	7.22161	6.88061	6.30931	6.9995	6.20244	6.87418	6.6424
ENSMUSG00000000037	60.1763	-0.466586	0.28382	-1.59344	0.111061	0.99992	Scml2	sex comb on midleg-like 2 (Drosophila) [Source:MGI Symbol;Acc:MGI:1340042]	5.74571	4.58307	5.93393	6.39896	7.02461	6.49712	5.88643	6.56916
ENSMUSG00000000056	906.585	-0.185554	0.143747	-1.29043	0.1969	0.99992	Narf	nuclear prelamin A recognition factor [Source:MGI Symbol;Acc:MGI:1914858]	10.0096	9.65454	9.76835	9.92957	10.2711	9.95486	9.78496	10.1274
ENSMUSG00000000058	375.945	-0.12114	0.181877	-0.666913	0.504828	0.99992	Cav2	caveolin 2 [Source:MGI Symbol;Acc:MGI:107571]	8.64007	8.17046	7.90582	7.81201	8.43895	8.13827	8.06142	8.53482
ENSMUSG00000000078	2353.32	-0.308998	0.181058	-1.70469	0.0882524	0.99992	Klf6	Kruppel-like factor 6 [Source:MGI Symbol;Acc:MGI:1346318]	11.3525	10.7755	10.9571	11.4562	11.5543	11.6563	10.8928	11.7809
ENSMUSG00000000088	1088.18	0.165294	0.134465	1.22907	0.219046	0.99992	Cox5a	cytochrome c oxidase subunit Va [Source:MGI Symbol;Acc:MGI:88474]	10.1835	10.2885	10.2648	10.1327	10.186	9.96623	10.1996	9.78333
ENSMUSG00000000093	23.6281	-0.256852	0.265381	-0.878052	0.379916	0.99992	Tbx2	T-box 2 [Source:MGI Symbol;Acc:MGI:98494]	5.00345	5.48701	2.97683	2.60517	5.20758	5.52843	5.62347	4.30676
ENSMUSG00000000120	42.8663	-0.193112	0.27914	-0.685875	0.492792	0.99992	Ngfr	nerve growth factor receptor (TNFR superfamily, member 16) [Source:MGI Symbol;Acc:MGI:97323]	5.37754	5.76143	4.99668	5.41596	6.25313	5.90444	4.30217	5.73922
ENSMUSG00000000125	1240.77	-0.0748613	0.204815	-0.364502	0.715483	0.99992	Wnt3	wingless-type MMTV integration site family, member 3 [Source:MGI Symbol;Acc:MGI:98955]	10.9497	10.0422	10.0951	10.4744	10.5527	10.7758	9.6587	10.8397
ENSMUSG00000000126	35.8115	-0.503965	0.289279	-1.82088	0.0686249	0.99992	Wnt9a	wingless-type MMTV integration site family, member 9A [Source:MGI Symbol;Acc:MGI:2446084]	3.61142	4.76026	3.88217	4.88136	3.32019	5.36622	6.24625	5.41067
ENSMUSG00000000127	811.249	-0.0960833	0.192241	-0.498966	0.617803	0.99992	Fer	fer (fms/fps related) protein kinase [Source:MGI Symbol;Acc:MGI:105917]	9.70245	9.16008	9.96964	10.1353	9.76956	10.1705	9.57167	10.0022
ENSMUSG00000000131	1486.36	-0.0960657	0.100684	-0.954127	0.340019	0.99992	Xpo6	exportin 6 [Source:MGI Symbol;Acc:MGI:2429950]	10.463	10.549	10.441	10.511	10.4544	10.7489	10.458	10.6758
ENSMUSG00000000134	1221.91	-0.17164	0.161049	-1.06602	0.286415	0.99992	Tfe3	transcription factor E3 [Source:MGI Symbol;Acc:MGI:98511]	10.3242	9.92473	9.72653	10.3359	10.5666	10.4551	9.96505	10.0821
ENSMUSG00000000142	587.547	0.136416	0.184195	0.739678	0.459495	0.99992	Axin2	axin 2 [Source:MGI Symbol;Acc:MGI:1270862]	9.78805	9.44577	8.86343	9.29096	9.05641	9.51246	9.10851	9.20081
ENSMUSG00000000148	268.271	0.173429	0.192466	0.903069	0.366489	0.99992	Brat1	BRCA1-associated ATM activator 1 [Source:MGI Symbol;Acc:MGI:1891679]	8.18083	8.0277	8.0248	7.825	7.65093	7.63873	7.53389	8.31947
ENSMUSG00000000149	727.896	-0.0975506	0.162086	-0.601813	0.547298	0.99992	Gna12	guanine nucleotide binding protein, alpha 12 [Source:MGI Symbol;Acc:MGI:95767]	9.42836	9.59151	9.28699	9.54185	8.975	9.78868	9.86491	9.50172
ENSMUSG00000000154	159.87	0.349518	0.250246	1.39965	0.161618	0.99992	Slc22a18	solute carrier family 22 (organic cation transporter), member 18 [Source:MGI Symbol;Acc:MGI:1336884]	7.68965	6.78951	7.736	7.58633	7.10922	6.90422	7.32805	6.72565
ENSMUSG00000000168	452.802	-0.112843	0.181559	-0.622046	0.533911	0.99992	Dlat	dihydrolipoamide S-acetyltransferase (E2 component of pyruvate dehydrogenase complex) [Source:MGI Symbol;Acc:MGI:2385311]	8.49228	8.95382	8.68221	8.15855	8.9653	8.48904	8.73078	8.68451
ENSMUSG00000000171	402.266	0.124949	0.235656	0.533035	0.594009	0.99992	Sdhd	succinate dehydrogenase complex, subunit D, integral membrane protein [Source:MGI Symbol;Acc:MGI:1914175]	8.80786	8.44136	8.84199	7.9899	8.95227	7.29536	8.70375	8.149
ENSMUSG00000000184	555.951	-0.103095	0.268846	-0.382551	0.702053	0.99992	Ccnd2	cyclin D2 [Source:MGI Symbol;Acc:MGI:88314]	8.84895	9.82862	8.86875	8.38169	8.74123	7.59545	10.1715	9.30824
ENSMUSG00000000194	1964.53	-0.160502	0.154948	-1.03539	0.300485	0.99992	Gpr107	G protein-coupled receptor 107 [Source:MGI Symbol;Acc:MGI:2139054]	11.1651	10.7194	10.7689	11.1522	10.9211	11.2799	10.9107	11.3865
ENSMUSG00000000216	272.639	-0.167776	0.214965	-0.78198	0.434226	0.99992	Scnn1g	sodium channel, nonvoltage-gated 1 gamma [Source:MGI Symbol;Acc:MGI:104695]	7.04671	8.06755	7.87447	8.25295	8.06215	7.93916	8.46709	7.7323
ENSMUSG00000000247	575.575	0.125626	0.236726	0.529036	0.596781	0.99992	Lhx2	LIM homeobox protein 2 [Source:MGI Symbol;Acc:MGI:96785]	8.95815	10.0621	9.01726	9.04097	9.28406	9.2307	9.49689	8.61343
ENSMUSG00000000248	233.918	0.0507161	0.221868	0.278876	0.78034	0.99992	Clec2g	C-type lectin domain family 2, member g [Source:MGI Symbol;Acc:MGI:1918059]	5.43625	5.06026	5.61789	9.34385	5.97252	8.89218	4.43957	5.68478
ENSMUSG00000000266	1195.89	-0.239163	0.157153	-1.52089	0.128289	0.99992	Mid2	midline 2 [Source:MGI Symbol;Acc:MGI:1344333]	10.2698	10.0465	10.1712	10.4484	10.7706	10.388	10.0358	10.6983
ENSMUSG00000000275	1887.95	0.018722	0.151017	0.123891	0.901401	0.99992	Trim25	tripartite motif-containing 25 [Source:MGI Symbol;Acc:MGI:102749]	11.13	10.7477	10.9745	10.9791	11.1466	11.1612	10.3357	10.989
ENSMUSG00000000276	457.982	-0.0888777	0.189248	-0.469345	0.638823	0.99992	Dgke	diacylglycerol kinase, epsilon [Source:MGI Symbol;Acc:MGI:1889276]	8.6982	8.50078	8.8581	9.31419	8.7675	9.47713	8.65167	8.85443
ENSMUSG00000000278	3466.76	-0.00227925	0.194119	-0.0117489	0.990626	0.99992	Scpep1	serine carboxypeptidase 1 [Source:MGI Symbol;Acc:MGI:1921867]	11.5908	11.6828	11.9423	12.2361	11.7148	12.3399	11.5547	11.8157
ENSMUSG00000000282	536.955	-0.0337612	0.179696	-0.187876	0.850973	0.99992	Mnt	max binding protein [Source:MGI Symbol;Acc:MGI:109150]	9.41747	9.06486	8.48532	9.11956	8.78598	9.0286	9.43043	9.06621
ENSMUSG00000000290	35.6431	-0.0207945	0.288035	-0.0728725	0.941908	0.99992	Itgb2	integrin beta 2 [Source:MGI Symbol;Acc:MGI:96611]	5.07908	4.86734	4.54448	5.309	5.0205	4.498	4.50366	5.68478
ENSMUSG00000000295	168.706	0.426982	0.218734	1.9632	0.0496228	0.99992	Hddc2	HD domain containing 2 [Source:MGI Symbol;Acc:MGI:1916942]	7.11118	7.26142	7.67059	7.39039	6.35565	7.06093	7.06681	6.82966
ENSMUSG00000000296	121.405	0.0821451	0.273375	0.298142	0.765595	0.99992	Tpd52l1	tumor protein D52-like 1 [Source:MGI Symbol;Acc:MGI:1298386]	5.07908	8.50078	6.53793	5.72419	5.65632	6.4493	8.18871	4.84257
ENSMUSG00000000303	9013.47	-0.081549	0.139376	-0.584968	0.55857	0.99992	Cdh1	cadherin 1 [Source:MGI Symbol;Acc:MGI:88354]	13.4323	13.1086	13.0855	13.1163	13.4362	13.4906	12.8045	13.2931
ENSMUSG00000000308	3027.68	-0.0178096	0.154401	-0.115344	0.908172	0.99992	Ckmt1	creatine kinase, mitochondrial 1, ubiquitous [Source:MGI Symbol;Acc:MGI:99441]	11.813	11.6196	11.6616	11.3818	11.9929	11.3699	11.5232	11.6256
ENSMUSG00000000320	820.32	-0.113367	0.196015	-0.578106	0.563193	0.99992	Alox12	arachidonate 12-lipoxygenase [Source:MGI Symbol;Acc:MGI:87998]	10.1088	9.18358	9.49366	9.68774	9.78618	10.1256	9.12133	9.93825
ENSMUSG00000000326	1240.01	0.134974	0.122416	1.10334	0.269882	0.99992	Comt	catechol-O-methyltransferase [Source:MGI Symbol;Acc:MGI:88470]	10.1857	10.0955	10.2987	9.87437	9.90083	10.0501	9.93341	10.0325
ENSMUSG00000000339	201.13	0.10176	0.211424	0.482448	0.629488	0.99992	Rtca	RNA 3'-terminal phosphate cyclase [Source:MGI Symbol;Acc:MGI:1913618]	7.49628	8.01611	7.72433	7.1115	7.56794	7.31328	7.89217	7.1237
ENSMUSG00000000346	2493.66	0.0385999	0.119273	0.323679	0.746181	0.99992	Dazap2	DAZ associated protein 2 [Source:MGI Symbol;Acc:MGI:1344344]	11.4944	11.1343	11.0893	11.2904	11.458	11.1249	11.1365	11.1357
ENSMUSG00000000355	442.336	0.12707	0.160168	0.792909	0.427831	0.99992	Mcts1	malignant T cell amplified sequence 1 [Source:MGI Symbol;Acc:MGI:1916245]	9.029	8.73444	9.12994	8.72459	8.88872	8.35272	8.81213	8.98406
ENSMUSG00000000374	1545.26	0.0739101	0.117143	0.630985	0.52805	0.99992	Trappc10	trafficking protein particle complex 10 [Source:MGI Symbol;Acc:MGI:1336209]	10.7609	10.5071	10.5459	10.6101	10.4773	10.7448	10.2518	10.6098
ENSMUSG00000000378	204.377	0.0973679	0.210831	0.463358	0.643108	0.99992	Ccm2	cerebral cavernous malformation 2 [Source:MGI Symbol;Acc:MGI:2384924]	7.27292	7.82343	7.99596	7.17379	7.65093	7.30435	7.86192	7.01758
ENSMUSG00000000386	117.002	-0.271045	0.267571	-1.02232	0.306629	0.99992	Mx1	MX dynamin-like GTPase 1 [Source:MGI Symbol;Acc:MGI:97243]	7.09305	5.30849	6.15874	6.86949	6.85296	7.28632	6.14941	7.09267
ENSMUSG00000000399	957.706	0.0652661	0.131897	0.494945	0.620639	0.99992	Ndufa9	"NADH dehydrogenase (ubiquinone) 1 alpha subcomplex, 9 [Source:MGI Symbol;Acc:MGI:1913358]"	10.0975	9.84836	9.94973	9.65536	9.9896	9.67026	9.91879	9.71027
ENSMUSG00000000402	19.4185	-0.38368	0.270159	-1.15671	0.24739	0.99992	Egfl6	EGF-like-domain, multiple 6 [Source:MGI Symbol;Acc:MGI:1858599]	5.54694	4.05835	3.12625	3.48146	5.20758	6.18308	3.44053	5.26985
ENSMUSG00000000409	31.2817	0.0742771	0.288783	0.262526	0.792916	0.99992	Lck	lymphocyte protein tyrosine kinase [Source:MGI Symbol;Acc:MGI:96756]	4.83913	4.64459	4.78823	5.44992	5.44933	3.78255	5.47151	3.57033
ENSMUSG00000000416	1516.44	-0.110027	0.226867	-0.482198	0.629666	0.99992	Cttnbp2	cortactin binding protein 2 [Source:MGI Symbol;Acc:MGI:1353467]	10.8255	10.0105	10.4374	11.3274	10.7482	11.2986	10.1162	11.0501
ENSMUSG00000000420	1139.07	-0.1632	0.213139	-0.765338	0.444071	0.99992	Galnt1	UDP-N-acetyl-alpha-D-galactosamine:polypeptide N-acetylgalactosaminyltransferase 1 [Source:MGI Symbol;Acc:MGI:894693]	10.6759	10.0017	9.56575	9.85708	10.7244	10.344	9.53572	10.2775
ENSMUSG00000000439	2703.72	0.026415	0.124249	0.212577	0.831657	0.99992	Mkrn2	makorin, ring finger protein, 2 [Source:MGI Symbol;Acc:MGI:1914277]	11.2126	11.4042	11.4796	11.6269	11.3998	11.6004	11.2307	11.3876
ENSMUSG00000000440	226.491	0.138119	0.254864	0.55595	0.578245	0.99992	Pparg	peroxisome proliferator activated receptor gamma [Source:MGI Symbol;Acc:MGI:97747]	7.20702	7.62408	7.22515	7.18391	7.02461	5.85637	7.92764	7.00652
ENSMUSG00000000441	3894.46	0.0153017	0.137929	0.110918	0.911682	0.99992	Raf1	v-raf-leukemia viral oncogene 1 [Source:MGI Symbol;Acc:MGI:97847]	11.7949	11.7896	11.9246	12.3205	11.9773	12.124	11.7349	11.9695
ENSMUSG00000000486	84.9253	0.00117848	0.278641	0.00469727	0.996252	0.99992	Sept1	septin 1 [Source:MGI Symbol;Acc:MGI:1858916]	6.00037	6.29017	6.7714	5.95456	4.74634	6.03976	6.9101	6.6424
ENSMUSG00000000489	855.528	-0.0766577	0.194881	-0.393181	0.694186	0.99992	Pdgfb	platelet derived growth factor, B polypeptide [Source:MGI Symbol;Acc:MGI:97528]	10.012	9.72742	9.39033	9.79897	10.0807	9.92458	9.03993	10.0742
ENSMUSG00000000530	27.8354	-0.149606	0.262959	-0.550195	0.582186	0.99992	Acvrl1	activin A receptor, type II-like 1 [Source:MGI Symbol;Acc:MGI:1338946]	5.59926	5.14783	0	4.27087	6.41384	2.97663	3.68124	5.30636
ENSMUSG00000000532	2561.33	-0.0640547	0.108855	-0.588437	0.556239	0.99992	Acvr1b	activin A receptor, type 1B [Source:MGI Symbol;Acc:MGI:1338944]	11.4718	11.1713	11.4198	11.4666	11.3688	11.6668	11.2582	11.4903
ENSMUSG00000000538	3433.94	0.0631683	0.123032	0.513298	0.607743	0.99992	Tom1l2	target of myb1-like 2 (chicken) [Source:MGI Symbol;Acc:MGI:2443306]	11.7094	11.822	11.9108	12.0638	11.917	12.0524	11.468	11.7629
ENSMUSG00000000552	2901.3	0.134074	0.117832	1.13805	0.255098	0.99992	Zfp385a	zinc finger protein 385A [Source:MGI Symbol;Acc:MGI:1352495]	11.5519	11.4415	11.418	11.4697	11.4253	11.447	11.0345	11.3806
ENSMUSG00000000555	54.7719	-0.0595248	0.28308	-0.205317	0.837324	0.99992	Itga5	integrin alpha 5 (fibronectin receptor alpha) [Source:MGI Symbol;Acc:MGI:96604]	5.81371	6.58506	5.87179	5.54725	5.94647	4.88105	6.77379	6.21307
ENSMUSG00000000561	361.064	0.246095	0.151037	1.63063	0.102968	0.99992	Wdr77	WD repeat domain 77 [Source:MGI Symbol;Acc:MGI:1917715]	8.36207	8.67671	8.47839	8.50392	7.93545	8.3912	8.36296	8.23675
ENSMUSG00000000563	2475.15	0.0353702	0.109589	0.322753	0.746883	0.99992	Atp5f1	ATP synthase, H+ transporting, mitochondrial F0 complex, subunit B1 [Source:MGI Symbol;Acc:MGI:1100495]	11.3305	11.3041	11.3152	11.2171	11.5122	11.1186	11.1622	11.1965
ENSMUSG00000000567	1392.29	-0.187425	0.17472	-1.07256	0.283467	0.99992	Sox9	SRY (sex determining region Y)-box 9 [Source:MGI Symbol;Acc:MGI:98371]	10.0941	10.5338	10.5089	10.2518	10.0289	10.5037	11.0746	10.4648
ENSMUSG00000000568	1427.57	0.124259	0.152474	0.815112	0.415008	0.99992	Hnrnpd	heterogeneous nuclear ribonucleoprotein D [Source:MGI Symbol;Acc:MGI:101947]	10.5353	10.6329	10.628	10.1777	10.3761	10.2117	10.5717	10.2992
ENSMUSG00000000581	318.059	-0.0560562	0.179456	-0.31236	0.754767	0.99992	C1d	C1D nuclear receptor co-repressor [Source:MGI Symbol;Acc:MGI:1927354]	8.42503	8.35198	8.14351	8.02974	8.12155	8.00127	8.64102	8.38496
ENSMUSG00000000594	2989.67	0.210943	0.191495	1.10233	0.270319	0.99992	Gm2a	GM2 ganglioside activator protein [Source:MGI Symbol;Acc:MGI:95762]	11.0412	11.3522	11.8713	11.9232	11.3907	11.5355	11.1098	11.3366
ENSMUSG00000000600	381.014	0.0139472	0.146044	0.0954694	0.923942	0.99992	Krit1	KRIT1, ankyrin repeat containing [Source:MGI Symbol;Acc:MGI:1930618]	8.73957	8.45	8.73261	8.41216	8.82224	8.42455	8.51452	8.52324
ENSMUSG00000000605	1504.59	-0.0654006	0.121989	-0.536119	0.591876	0.99992	Clcn4	chloride channel, voltage-sensitive 4 [Source:MGI Symbol;Acc:MGI:104571]	10.4666	10.4458	10.4995	10.7324	10.573	10.8085	10.3553	10.6626
ENSMUSG00000000628	705.097	0.042145	0.231623	0.182219	0.855411	0.99992	Hk2	hexokinase 2 [Source:MGI Symbol;Acc:MGI:1315197]	8.7995	10.0803	9.30669	9.27447	9.53408	8.69101	10.0345	8.89696
ENSMUSG00000000631	8173.78	-0.151536	0.127578	-1.18758	0.235	0.99992	Myo18a	myosin XVIIIA [Source:MGI Symbol;Acc:MGI:2667185]	13.0084	12.9666	12.7729	13.2938	13.2036	13.348	12.9473	13.2015
ENSMUSG00000000682	520.7	-0.102314	0.235123	-0.432518	0.665365	0.99992	Cd52	CD52 antigen [Source:MGI Symbol;Acc:MGI:1346088]	8.99767	9.36356	8.50251	9.59783	9.27623	9.48308	8.85268	9.49778
ENSMUSG00000000686	195.369	0.154489	0.173131	0.892561	0.372092	0.99992	Abhd15	abhydrolase domain containing 15 [Source:MGI Symbol;Acc:MGI:1914727]	7.44717	7.51302	7.86918	7.84428	7.6183	7.65288	7.3887	7.35917
ENSMUSG00000000690	341.045	-0.0581448	0.175732	-0.330814	0.740785	0.99992	Hoxb6	homeobox B6 [Source:MGI Symbol;Acc:MGI:96187]	8.43226	8.39736	8.95868	8.41646	8.31719	8.82507	8.85575	8.47593
ENSMUSG00000000693	77.016	-0.0635786	0.261829	-0.242813	0.80815	0.99992	Loxl3	lysyl oxidase-like 3 [Source:MGI Symbol;Acc:MGI:1337004]	6.47655	6.70541	5.14416	6.23334	5.59057	6.66003	6.3193	6.53879
ENSMUSG00000000708	718.05	0.153211	0.140792	1.0881	0.276553	0.99992	Kat2b	K(lysine) acetyltransferase 2B [Source:MGI Symbol;Acc:MGI:1343094]	9.64916	9.59151	9.614	9.49178	9.33514	9.46716	9.5623	9.31945
ENSMUSG00000000711	1738.73	-0.131115	0.118649	-1.10498	0.269167	0.99992	Rab5b	RAB5B, member RAS oncogene family [Source:MGI Symbol;Acc:MGI:105938]	10.9326	10.631	10.6924	10.8047	10.7954	11.1256	10.7012	10.9685
ENSMUSG00000000730	33.9223	0.238886	0.258782	1.50385	0.13262	0.99992	Dnmt3l	DNA (cytosine-5-)-methyltransferase 3-like [Source:MGI Symbol;Acc:MGI:1859287]	4.92363	5.26997	2.81013	2.82813	3.61294	0	4.22822	0
ENSMUSG00000000732	133.41	0.057368	0.287743	0.206675	0.836264	0.99992	Icosl	icos ligand [Source:MGI Symbol;Acc:MGI:1354701]	6.31387	7.4455	6.83791	6.49968	5.94647	5.40016	7.90409	6.35927
ENSMUSG00000000738	952.514	0.121098	0.133011	0.910284	0.362673	0.99992	Spg7	SPG7, paraplegin matrix AAA peptidase subunit [Source:MGI Symbol;Acc:MGI:2385906]	9.94031	9.88227	10.1142	10.0354	9.89743	10.0177	9.96078	9.55201
ENSMUSG00000000739	729.093	-0.224501	0.212313	-1.05961	0.289323	0.99992	Sult5a1	sulfotransferase family 5A, member 1 [Source:MGI Symbol;Acc:MGI:1931463]	8.98789	9.18099	9.17137	9.54578	9.65562	8.8772	9.38649	9.90291
ENSMUSG00000000740	23847	0.161073	0.0919684	1.75148	0.079864	0.99992	Rpl13	ribosomal protein L13 [Source:MGI Symbol;Acc:MGI:105922]	14.3543	14.5487	14.6249	14.5748	14.2957	14.4651	14.3856	14.3023
ENSMUSG00000000743	3624.95	0.0332505	0.096068	0.346069	0.729291	0.99992	Chmp1a	charged multivesicular body protein 1A [Source:MGI Symbol;Acc:MGI:1920159]	11.9062	11.8659	11.8789	11.9412	11.9274	12.0637	11.6818	11.7526
ENSMUSG00000000751	699.589	0.0753988	0.127019	0.593749	0.55268	0.99992	Rpa1	replication protein A1 [Source:MGI Symbol;Acc:MGI:1915525]	9.47985	9.6109	9.46589	9.22384	9.39895	9.4949	9.42009	9.15399
ENSMUSG00000000759	567.369	-0.00677785	0.128497	-0.0529174	0.957798	0.99992	Tubgcp3	tubulin, gamma complex associated protein 3 [Source:MGI Symbol;Acc:MGI:2183752]	9.33695	9.08718	9.05269	9.36625	9.36494	9.09225	9.02635	9.3828
ENSMUSG00000000776	263.689	0.341482	0.179917	1.89905	0.0575577	0.99992	Polr3d	polymerase (RNA) III (DNA directed) polypeptide D [Source:MGI Symbol;Acc:MGI:1914315]	7.76601	8.30036	8.05308	8.47947	7.46161	7.65288	8.03996	7.93247
ENSMUSG00000000782	133.765	0.157003	0.288497	0.5192	0.603621	0.99992	Tcf7	transcription factor 7, T cell specific [Source:MGI Symbol;Acc:MGI:98507]	6.54483	8.47561	6.96239	7.04639	6.57552	3.88195	8.50672	6.50777
ENSMUSG00000000787	5364.67	-0.138051	0.116998	-1.17976	0.238095	0.99992	Ddx3x	DEAD/H (Asp-Glu-Ala-Asp/His) box polypeptide 3, X-linked [Source:MGI Symbol;Acc:MGI:103064]	12.5859	12.4558	12.3538	12.436	12.8734	12.524	12.3472	12.6232
ENSMUSG00000000791	22.8551	0.0857153	0.266063	0.362912	0.716671	0.99992	Il12rb1	interleukin 12 receptor, beta 1 [Source:MGI Symbol;Acc:MGI:104579]	2.81612	5.45303	4.31466	3.48146	0	3.67578	5.37201	3.44492
ENSMUSG00000000804	2132.19	-0.169762	0.164674	-1.03006	0.302982	0.99992	Usp32	ubiquitin specific peptidase 32 [Source:MGI Symbol;Acc:MGI:2144475]	11.1765	10.9294	10.9377	11.3943	11.3441	11.5216	10.8058	11.4593
ENSMUSG00000000811	330.074	0.257015	0.2159	1.19601	0.231693	0.99992	Txnrd3	thioredoxin reductase 3 [Source:MGI Symbol;Acc:MGI:2386711]	7.96852	8.84338	8.02955	8.07397	8.10987	7.68764	8.24135	7.75229
ENSMUSG00000000823	818.446	0.167249	0.150693	1.11008	0.266965	0.99992	Zfp512b	zinc finger protein 512B [Source:MGI Symbol;Acc:MGI:2685478]	9.92246	9.71672	9.58363	9.66443	9.38448	9.81092	9.66045	9.26715
ENSMUSG00000000826	1753.25	-0.0687241	0.103732	-0.662515	0.507642	0.99992	Dnajc5	DnaJ heat shock protein family (Hsp40) member C5 [Source:MGI Symbol;Acc:MGI:892995]	10.8138	10.6433	10.672	10.8145	10.9745	10.7766	10.7408	10.7322
ENSMUSG00000000827	1321.7	-0.0851908	0.129785	-0.656421	0.511554	0.99992	Tpd52l2	tumor protein D52-like 2 [Source:MGI Symbol;Acc:MGI:1913564]	10.2657	10.0733	10.2496	10.464	10.3252	10.5288	10.0903	10.4567
ENSMUSG00000000838	478.684	-0.0149781	0.175526	-0.0853762	0.931962	0.99992	Fmr1	fragile X mental retardation syndrome 1 [Source:MGI Symbol;Acc:MGI:95564]	9.13248	9.01914	8.38879	9.07945	9.05641	8.81253	8.7606	9.13635
ENSMUSG00000000861	275.283	0.0193904	0.221263	0.0878711	0.929979	0.99992	Bcl11a	B cell CLL/lymphoma 11A (zinc finger protein) [Source:MGI Symbol;Acc:MGI:106190]	8.02221	8.71306	7.77047	7.42495	8.14465	7.46527	8.45092	7.92074
ENSMUSG00000000876	3882.61	0.252932	0.211912	1.19749	0.231117	0.99992	Pxmp4	peroxisomal membrane protein 4 [Source:MGI Symbol;Acc:MGI:1891701]	11.4779	11.4098	12.268	12.0438	11.0898	11.2295	12.2245	11.3333
ENSMUSG00000000881	1551.98	-0.119436	0.143954	-0.829291	0.40694	0.99992	Dlg3	discs, large homolog 3 (Drosophila) [Source:MGI Symbol;Acc:MGI:1888986]	10.5897	10.6583	10.6413	10.9835	11.1009	10.9369	10.4438	10.859
ENSMUSG00000000884	72.5412	-0.442901	0.262659	-1.69089	0.0908573	0.99992	Gnb1l	guanine nucleotide binding protein (G protein), beta polypeptide 1-like [Source:MGI Symbol;Acc:MGI:1338057]	5.83568	6.06121	5.6429	5.69617	6.3947	6.99584	6.47128	5.50794
ENSMUSG00000000901	210.442	0.270371	0.279221	1.01185	0.311611	0.99992	Mmp11	matrix metallopeptidase 11 [Source:MGI Symbol;Acc:MGI:97008]	6.91874	8.17046	6.81608	7.19397	7.03701	5.99605	7.65877	6.53879
ENSMUSG00000000902	1125.12	0.0424361	0.0957096	0.443477	0.657421	0.99992	Smarcb1	SWI/SNF related, matrix associated, actin dependent regulator of chromatin, subfamily b, member 1 [Source:MGI Symbol;Acc:MGI:1328366]	10.0204	10.1654	10.1851	10.0903	9.90928	10.1395	10.1213	10.1082
ENSMUSG00000000915	8462.04	-0.0875019	0.136871	-0.63927	0.522647	0.99992	Hip1r	huntingtin interacting protein 1 related [Source:MGI Symbol;Acc:MGI:1352504]	12.8218	12.8402	13.0815	13.3003	13.0948	13.3267	12.9586	13.0644
ENSMUSG00000000916	379.063	0.025883	0.152676	0.169733	0.86522	0.99992	Nsun5	NOL1/NOP2/Sun domain family, member 5 [Source:MGI Symbol;Acc:MGI:2140844]	8.69219	8.54983	8.67919	8.13265	8.1953	8.62797	8.66924	8.47192
ENSMUSG00000000934	177.611	-0.123848	0.197668	-0.628429	0.529723	0.99992	Top1mt	DNA topoisomerase 1, mitochondrial [Source:MGI Symbol;Acc:MGI:1920210]	6.86634	7.10609	6.61581	7.25287	7.0493	6.86831	7.17901	7.34168
ENSMUSG00000000942	28.7551	-0.154797	0.287645	-0.525866	0.598981	0.99992	Hoxa4	homeobox A4 [Source:MGI Symbol;Acc:MGI:96176]	5.76873	5.14783	3.3854	3.82985	5.65632	5.33147	3.15144	5.47624
ENSMUSG00000000957	416.16	0.15882	0.198393	0.79965	0.423913	0.99992	Mmp14	matrix metallopeptidase 14 (membrane-inserted) [Source:MGI Symbol;Acc:MGI:101900]	8.91494	9.12274	8.91055	8.42075	8.42958	8.62438	9.19839	8.29697
ENSMUSG00000000958	25.2816	0.504812	0.288133	1.82182	0.0684828	0.99992	Slc7a7	solute carrier family 7 (cationic amino acid transporter, y+ system), member 7 [Source:MGI Symbol;Acc:MGI:1337120]	5.00345	5.52021	4.8324	3.19147	3.61294	3.67578	3.88748	4.37712
ENSMUSG00000000976	616.992	0.108256	0.160556	0.672993	0.500951	0.99992	Heatr6	HEAT repeat containing 6 [Source:MGI Symbol;Acc:MGI:1919790]	9.15012	9.49043	9.56575	9.919	9.43453	9.51827	9.36076	9.43733
ENSMUSG00000001016	583.476	0.0692554	0.145401	0.476523	0.633702	0.99992	Ilf2	interleukin enhancer binding factor 2 [Source:MGI Symbol;Acc:MGI:1915031]	9.01943	9.40858	9.19905	9.02979	9.0194	9.17543	9.0154	9.17389
ENSMUSG00000001017	1704.83	-0.0816636	0.11223	-0.727638	0.466835	0.99992	Chtop	chromatin target of PRMT1 [Source:MGI Symbol;Acc:MGI:1913761]	10.7638	10.7266	10.7124	10.7159	10.6015	10.9011	10.95	10.7809
ENSMUSG00000001018	778.929	0.0822543	0.154828	0.531331	0.59519	0.99992	Snapin	SNAP-associated protein [Source:MGI Symbol;Acc:MGI:1333745]	9.52281	9.53172	9.68949	9.76733	9.32254	9.88169	9.1641	9.68796
ENSMUSG00000001025	4506.3	-0.0691904	0.162189	-0.426702	0.669596	0.99992	S100a6	S100 calcium binding protein A6 (calcyclin) [Source:MGI Symbol;Acc:MGI:1339467]	12.1149	12.0579	12.2262	11.7138	11.9733	11.9792	12.5858	11.7942
ENSMUSG00000001034	379.276	-0.120273	0.180012	-0.667982	0.504145	0.99992	Mapk7	mitogen-activated protein kinase 7 [Source:MGI Symbol;Acc:MGI:1346347]	8.72199	8.05061	8.57255	8.70363	8.39147	8.97894	8.40552	8.81696
ENSMUSG00000001036	1477.25	-0.0364975	0.163307	-0.223506	0.823142	0.99992	Epn2	epsin 2 [Source:MGI Symbol;Acc:MGI:1333766]	10.6065	10.1051	10.2997	10.7757	10.3428	10.6633	10.1315	10.8066
ENSMUSG00000001039	71.6526	-0.044973	0.262591	-0.171671	0.863696	0.99992	B9d1	B9 protein domain 1 [Source:MGI Symbol;Acc:MGI:1351471]	5.25244	6.34678	6.5512	5.75168	5.52168	5.83171	6.70731	6.15418
ENSMUSG00000001052	891.433	-0.0112375	0.152816	-0.0735715	0.941351	0.99992	Sec24b	Sec24 related gene family, member B (S. cerevisiae) [Source:MGI Symbol;Acc:MGI:2139764]	10.063	9.60511	9.64529	9.9623	9.83314	10.0634	9.35426	10.0243
ENSMUSG00000001053	1558.62	-0.120567	0.191801	-0.627679	0.530214	0.99992	N4bp3	NEDD4 binding protein 3 [Source:MGI Symbol;Acc:MGI:2442218]	10.4027	10.6177	10.6194	11.0171	10.4762	11.0647	10.8058	10.869
ENSMUSG00000001054	1261.57	-0.17858	0.119169	-1.49835	0.134044	0.99992	Rmnd5b	required for meiotic nuclear division 5 homolog B [Source:MGI Symbol;Acc:MGI:1913339]	10.2928	10.1952	10.3452	10.4346	10.4193	10.7315	10.4314	10.4166
ENSMUSG00000001056	2225.4	0.0757223	0.108159	0.700369	0.483697	0.99992	Nhp2	NHP2 ribonucleoprotein [Source:MGI Symbol;Acc:MGI:1098547]	10.833	10.8974	11.1074	11.117	11.0305	10.9922	10.6952	10.9222
ENSMUSG00000001062	1356.06	0.0744156	0.114357	0.650669	0.51526	0.99992	Vps9d1	VPS9 domain containing 1 [Source:MGI Symbol;Acc:MGI:1914143]	10.478	10.351	10.4212	10.6241	10.4521	10.5017	10.1616	10.4394
ENSMUSG00000001065	717.904	0.0750138	0.140285	0.53453	0.592975	0.99992	Zfp276	zinc finger protein (C2H2 type) 276 [Source:MGI Symbol;Acc:MGI:1888495]	9.46406	9.41742	9.62816	9.79402	9.41329	9.39747	9.68485	9.49976
ENSMUSG00000001082	287.432	0.300649	0.206147	1.46091	0.144039	0.99992	Mfsd10	major facilitator superfamily domain containing 10 [Source:MGI Symbol;Acc:MGI:1915544]	8.05536	8.37938	8.50251	7.91893	7.4431	7.58073	8.09821	8.24147
ENSMUSG00000001089	1193.91	-0.191736	0.130658	-1.46711	0.142345	0.99992	Luzp1	leucine zipper protein 1 [Source:MGI Symbol;Acc:MGI:107629]	10.4327	10.1758	10.0206	10.3371	10.4347	10.4978	10.309	10.5567
ENSMUSG00000001098	1406.13	-0.0688095	0.118325	-0.581528	0.560884	0.99992	Kctd10	potassium channel tetramerisation domain containing 10 [Source:MGI Symbol;Acc:MGI:2141207]	10.4533	10.3464	10.5106	10.4661	10.4051	10.7415	10.4097	10.4859
ENSMUSG00000001100	876.049	0.0370214	0.10267	0.360709	0.718317	0.99992	Poldip2	polymerase (DNA-directed), delta interacting protein 2 [Source:MGI Symbol;Acc:MGI:1915061]	9.63513	9.76772	9.92699	9.64623	9.58773	9.6944	9.81684	9.73392
ENSMUSG00000001103	77.1334	-0.214148	0.286024	-0.725767	0.467982	0.99992	Sebox	SEBOX homeobox [Source:MGI Symbol;Acc:MGI:108012]	5.00345	7.08406	5.51323	6.81841	6.16552	7.16327	6.48722	6.80435
ENSMUSG00000001105	2035.37	-0.0652818	0.140076	-0.465976	0.641233	0.99992	Ift20	intraflagellar transport 20 [Source:MGI Symbol;Acc:MGI:1915585]	10.9678	10.7747	11.1313	11.2786	11.0544	11.3478	10.8449	11.1856
ENSMUSG00000001119	117.802	-0.228018	0.259444	-0.869464	0.384593	0.99992	Col6a1	collagen, type VI, alpha 1 [Source:MGI Symbol;Acc:MGI:88459]	5.92037	7.62408	7.09522	6.57854	7.09743	7.60276	7.10862	7.10309
ENSMUSG00000001127	2562.65	0.00167757	0.150198	0.0111595	0.991096	0.99992	Araf	Araf proto-oncogene, serine/threonine kinase [Source:MGI Symbol;Acc:MGI:88065]	11.4403	11.0529	11.2582	11.5798	11.2745	11.6126	10.9414	11.4643
ENSMUSG00000001128	85.8169	-0.279774	0.24613	-1.13877	0.254799	0.99992	Cfp	complement factor properdin [Source:MGI Symbol;Acc:MGI:97545]	6.50425	5.5844	6.20986	6.29069	6.3947	6.46542	6.74757	6.56916
ENSMUSG00000001134	156.143	0.0363775	0.20933	0.175303	0.860841	0.99992	Uxt	ubiquitously expressed transcript [Source:MGI Symbol;Acc:MGI:1277988]	7.01817	6.91962	7.58926	6.81841	6.57552	7.0924	7.11889	7.40198
ENSMUSG00000001138	520.649	-0.0726039	0.194138	-0.373632	0.708678	0.99992	Cnnm3	cyclin M3 [Source:MGI Symbol;Acc:MGI:2151055]	9.38058	9.27151	8.46442	9.10365	9.02564	9.56014	8.9479	9.0952
ENSMUSG00000001143	622.132	-0.123644	0.180098	-0.686016	0.492703	0.99992	Lman2l	lectin, mannose-binding 2-like [Source:MGI Symbol;Acc:MGI:2443010]	9.15886	8.98981	9.23651	9.77573	9.11312	9.67374	9.3801	9.60611
ENSMUSG00000001150	485.667	-0.136206	0.168333	-0.809145	0.418432	0.99992	Mcm3ap	minichromosome maintenance complex component 3 associated protein [Source:MGI Symbol;Acc:MGI:1930089]	8.75983	8.90438	8.79811	8.94897	9.00054	8.98734	9.20804	8.79142
ENSMUSG00000001151	555.189	0.108301	0.126407	0.857134	0.391371	0.99992	Pcnt	pericentrin (kendrin) [Source:MGI Symbol;Acc:MGI:102722]	9.26793	9.13619	9.07125	8.90068	8.87498	8.8772	9.15665	9.01749
ENSMUSG00000001156	5581.96	-0.0886472	0.158317	-0.559571	0.575772	0.99992	Mxd1	MAX dimerization protein 1 [Source:MGI Symbol;Acc:MGI:96908]	12.2887	12.2991	12.6456	12.8859	12.6703	12.8349	12.5886	12.4756
ENSMUSG00000001157	344.321	0.0114788	0.247894	0.0462276	0.963129	0.99992	Gmcl1	germ cell-less, spermatogenesis associated 1 [Source:MGI Symbol;Acc:MGI:1345156]	8.36585	8.83681	8.36267	8.2238	8.23887	7.68075	9.39496	7.77852
ENSMUSG00000001158	246.148	-0.0736018	0.2076	-0.354457	0.722996	0.99992	Snrnp27	small nuclear ribonucleoprotein 27 (U4/U6.U5) [Source:MGI Symbol;Acc:MGI:1913868]	7.91277	7.6317	8.4253	7.57867	8.10399	7.96206	8.27846	7.64945
ENSMUSG00000001166	198.27	0.0832395	0.227205	0.366186	0.714227	0.99992	Oas1c	2'-5' oligoadenylate synthetase 1C [Source:MGI Symbol;Acc:MGI:2149633]	8.02699	7.05037	7.78177	7.76557	7.56794	8.01229	7.12908	7.54636
ENSMUSG00000001173	530.804	-0.0937008	0.177043	-0.529146	0.596704	0.99992	Ocrl	OCRL, inositol polyphosphate-5-phosphatase [Source:MGI Symbol;Acc:MGI:109589]	9.44989	8.88539	8.94617	8.82829	9.46007	9.09225	8.71056	9.25786
ENSMUSG00000001175	13267.3	-0.099848	0.132634	-0.752601	0.45169	0.99992	Calm1	calmodulin 1 [Source:MGI Symbol;Acc:MGI:88251]	13.6925	13.5258	13.7362	14.1043	13.8245	14.0723	13.5866	14.0131
ENSMUSG00000001211	4159.78	-0.213683	0.202903	-1.05498	0.291437	0.99992	Agpat3	1-acylglycerol-3-phosphate O-acyltransferase 3 [Source:MGI Symbol;Acc:MGI:1336186]	11.7493	11.3295	11.7664	12.0518	11.8306	11.6563	12.6242	11.6265
ENSMUSG00000001228	268.174	0.179118	0.275906	0.658185	0.510419	0.99992	Uhrf1	ubiquitin-like, containing PHD and RING finger domains, 1 [Source:MGI Symbol;Acc:MGI:1338889]	7.44717	9.04503	7.72433	7.02402	7.65093	6.83148	8.44686	7.62074
ENSMUSG00000001229	676.622	-0.0141095	0.141034	-0.100098	0.920266	0.99992	Dpp9	dipeptidylpeptidase 9 [Source:MGI Symbol;Acc:MGI:2443967]	9.48333	9.47992	9.29095	9.47126	9.53626	9.3827	9.64455	9.19107
ENSMUSG00000001247	3958.24	-0.194417	0.203181	-0.955838	0.339154	0.99992	Lsr	lipolysis stimulated lipoprotein receptor [Source:MGI Symbol;Acc:MGI:1927471]	12.0762	11.4863	11.5903	12.3405	11.7311	12.4493	11.9151	12.3536
ENSMUSG00000001248	1013.31	0.0470991	0.141515	0.333071	0.739081	0.99992	Gramd1a	GRAM domain containing 1A [Source:MGI Symbol;Acc:MGI:105490]	9.75095	9.87106	10.0135	9.95196	9.75275	9.57693	10.1111	9.9044
ENSMUSG00000001270	827.865	-0.145455	0.178744	-0.810617	0.417586	0.99992	Ckb	creatine kinase, brain [Source:MGI Symbol;Acc:MGI:88407]	9.44989	9.83193	10.1894	10.4723	9.95572	10.2941	10.1124	10.3892
ENSMUSG00000001280	1256.62	-0.225267	0.128261	-1.75601	0.0790865	0.99992	Sp1	trans-acting transcription factor 1 [Source:MGI Symbol;Acc:MGI:98372]	10.5303	10.2495	10.1231	10.1509	10.5111	10.5076	10.3597	10.6485
ENSMUSG00000001281	70.7932	0.284852	0.279068	1.02577	0.305	0.99992	Itgb7	integrin beta 7 [Source:MGI Symbol;Acc:MGI:96616]	6.39009	6.25115	6.25924	6.41624	6.33572	4.92833	6.60876	4.79196
ENSMUSG00000001285	282.075	-0.0523775	0.179676	-0.291345	0.770788	0.99992	Myg1	melanocyte proliferating gene 1 [Source:MGI Symbol;Acc:MGI:1929864]	7.92819	7.86279	7.68271	8.00711	8.01906	7.86212	8.09301	7.7323
ENSMUSG00000001288	4963.52	-0.0650306	0.10786	-0.602883	0.546587	0.99992	Rarg	retinoic acid receptor, gamma [Source:MGI Symbol;Acc:MGI:97858]	12.4616	12.2652	12.2436	12.4793	12.3701	12.4629	12.3387	12.5541
ENSMUSG00000001289	1948.81	0.0888315	0.133102	0.667477	0.504468	0.99992	Pfdn5	prefoldin 5 [Source:MGI Symbol;Acc:MGI:1928753]	10.8089	10.7669	10.988	11.1477	10.6406	10.9084	10.9283	10.8713
ENSMUSG00000001300	3447.46	-0.099934	0.11089	-0.901204	0.36748	0.99992	Efnb2	ephrin B2 [Source:MGI Symbol;Acc:MGI:105097]	11.7515	11.6778	11.5283	11.7837	11.8562	11.803	11.797	11.7098
ENSMUSG00000001305	142.282	-0.0456247	0.222246	-0.205699	0.837026	0.99992	Rrp15	ribosomal RNA processing 15 homolog (S. cerevisiae) [Source:MGI Symbol;Acc:MGI:1914473]	6.4483	7.24165	6.60312	6.88199	6.31551	6.7417	7.3887	6.85454
ENSMUSG00000001313	1006.56	-0.00514671	0.139837	-0.0368575	0.970599	0.99992	Rnd2	Rho family GTPase 2 [Source:MGI Symbol;Acc:MGI:1338755]	10.2361	9.92937	9.74831	10.1037	10.2816	9.9434	9.91438	9.91331
ENSMUSG00000001323	516.881	-0.055072	0.160414	-0.343312	0.731364	0.99992	Srr	serine racemase [Source:MGI Symbol;Acc:MGI:1351636]	8.93798	9.11733	8.71207	8.77235	8.83294	8.93621	9.3079	8.65296
ENSMUSG00000001348	565.134	0.328719	0.219158	1.49838	0.134035	0.99992	Acp5	acid phosphatase 5, tartrate resistant [Source:MGI Symbol;Acc:MGI:87883]	9.36177	9.48834	9.62816	8.98127	9.37474	8.20697	9.33016	8.74229
ENSMUSG00000001366	897.124	-0.0518514	0.117828	-0.440038	0.659909	0.99992	Fbxo9	f-box protein 9 [Source:MGI Symbol;Acc:MGI:1918788]	9.8338	9.54589	9.94345	9.71593	9.69526	9.97611	9.772	9.82954
ENSMUSG00000001376	487.157	-0.139704	0.141597	-0.986628	0.323825	0.99992	Vps50	VPS50 EARP/GARPII complex subunit [Source:MGI Symbol;Acc:MGI:1920538]	8.84895	8.72735	8.87931	8.9549	9.11604	9.1357	9.03451	8.68798
ENSMUSG00000001380	2974.38	0.00288841	0.142478	0.0202827	0.983818	0.99992	Hars	histidyl-tRNA synthetase [Source:MGI Symbol;Acc:MGI:108087]	11.4862	11.1966	11.6091	11.7427	11.6993	11.6763	11.2949	11.3618
ENSMUSG00000001383	833.818	-0.00765668	0.118664	-0.0644939	0.948577	0.99992	Zmat2	zinc finger, matrin type 2 [Source:MGI Symbol;Acc:MGI:1913742]	9.74371	9.6823	9.72507	9.58069	9.71853	9.56576	9.84649	9.6243
ENSMUSG00000001403	320.143	0.469067	0.266747	1.80267	0.0714407	0.99992	Ube2c	ubiquitin-conjugating enzyme E2C [Source:MGI Symbol;Acc:MGI:1915862]	7.84938	8.89175	8.28135	7.32784	8.0128	6.93926	7.88617	6.80435
ENSMUSG00000001415	1740.82	0.003191	0.104661	0.0305169	0.975655	0.99992	Smg5	Smg-5 homolog, nonsense mediated mRNA decay factor (C. elegans) [Source:MGI Symbol;Acc:MGI:2447364]	10.6993	10.8695	10.6413	10.7427	10.6283	10.8227	10.7148	10.7744
ENSMUSG00000001416	1731.17	0.0762032	0.155293	0.490949	0.623463	0.99992	Cct3	chaperonin containing Tcp1, subunit 3 (gamma) [Source:MGI Symbol;Acc:MGI:104708]	10.6459	10.969	10.6728	10.4959	10.6375	10.449	10.8748	10.4938
ENSMUSG00000001418	3607.06	-0.0406028	0.120329	-0.337431	0.735792	0.99992	Glmp	glycosylated lysosomal membrane protein [Source:MGI Symbol;Acc:MGI:1913318]	11.6404	11.675	11.8534	12.02	11.8623	11.9311	11.7655	11.8272
ENSMUSG00000001419	1719.38	-0.167219	0.0958251	-1.74499	0.080986	0.99992	Mef2d	myocyte enhancer factor 2D [Source:MGI Symbol;Acc:MGI:99533]	10.7879	10.6924	10.6728	10.8047	10.941	10.8899	10.8449	10.9713
ENSMUSG00000001420	3750.92	-0.0952356	0.133441	-0.713652	0.475442	0.99992	Tmem79	transmembrane protein 79 [Source:MGI Symbol;Acc:MGI:1919163]	11.9287	11.6667	11.7988	12.0143	12.1542	12.1328	11.5828	11.8954
ENSMUSG00000001424	1424.62	0.114047	0.0900324	1.26693	0.205179	0.99992	Snd1	staphylococcal nuclease and tudor domain containing 1 [Source:MGI Symbol;Acc:MGI:1929266]	10.4354	10.3359	10.4806	10.5817	10.344	10.4048	10.3068	10.3194
ENSMUSG00000001435	664.09	0.134012	0.247282	0.546297	0.584862	0.99992	Col18a1	collagen, type XVIII, alpha 1 [Source:MGI Symbol;Acc:MGI:88451]	9.16321	9.72564	9.07125	8.82506	8.72982	8.46118	9.96505	8.47192
ENSMUSG00000001436	55.1951	-0.0581529	0.288678	-0.204012	0.838344	0.99992	Slc19a1	solute carrier family 19 (folate transporter), member 1 [Source:MGI Symbol;Acc:MGI:103182]	4.83913	6.63137	5.27795	5.19347	5.9981	5.46572	6.42237	4.62853
ENSMUSG00000001440	2268.75	-0.128524	0.132553	-0.969677	0.332208	0.99992	Kpnb1	karyopherin (importin) beta 1 [Source:MGI Symbol;Acc:MGI:107532]	11.1856	11.2557	10.8598	10.7598	11.3639	11.0414	11.0513	11.1856
ENSMUSG00000001441	3304.45	-0.273947	0.169593	-1.61491	0.106329	0.99992	Npepps	aminopeptidase puromycin sensitive [Source:MGI Symbol;Acc:MGI:1101358]	11.8075	11.3295	11.4779	11.6554	11.9187	12.1769	11.2966	11.9921
ENSMUSG00000001445	652.041	0.145444	0.122517	1.18754	0.235015	0.99992	Mrpl10	mitochondrial ribosomal protein L10 [Source:MGI Symbol;Acc:MGI:1333801]	9.35228	9.32416	9.30865	9.3905	9.02874	9.40376	9.15914	9.14645
ENSMUSG00000001467	7522.15	0.237462	0.141784	1.6753	0.0938751	0.99992	Cyp51	cytochrome P450, family 51 [Source:MGI Symbol;Acc:MGI:106040]	12.5809	12.862	13.0089	13.0542	12.6305	12.8062	12.2689	12.7711
ENSMUSG00000001472	6118.97	-0.0173559	0.0966243	-0.179621	0.85745	0.99992	Tcf25	transcription factor 25 (basic helix-loop-helix) [Source:MGI Symbol;Acc:MGI:1914105]	12.5285	12.4238	12.5114	12.776	12.5565	12.6604	12.5057	12.6079
ENSMUSG00000001482	2301.69	0.0306472	0.122032	0.25108	0.801753	0.99992	Def8	differentially expressed in FDCP 8 [Source:MGI Symbol;Acc:MGI:1346331]	11.1754	11.1449	11.3064	11.3291	11.2784	11.4419	11.0493	11.0257
ENSMUSG00000001504	1364.42	0.0335822	0.194866	0.172499	0.863045	0.99992	Irx2	Iroquois related homeobox 2 (Drosophila) [Source:MGI Symbol;Acc:MGI:1197526]	10.5387	10.6869	10.3114	9.7874	10.6587	9.92458	10.6552	9.89244
ENSMUSG00000001510	2262.16	-0.125011	0.223327	-0.55651	0.577862	0.99992	Dlx3	distal-less homeobox 3 [Source:MGI Symbol;Acc:MGI:94903]	10.6089	11.7587	11.1107	11.532	10.8491	11.4746	12.0802	11.1732
ENSMUSG00000001517	186.109	0.348366	0.274737	1.28055	0.200352	0.99992	Foxm1	forkhead box M1 [Source:MGI Symbol;Acc:MGI:1347487]	6.93918	8.36575	7.86387	7.02402	6.96098	6.10293	7.91591	7.00652
ENSMUSG00000001518	246.503	0.0829774	0.177753	0.466787	0.640652	0.99992	Itfg2	integrin alpha FG-GAP repeat containing 2 [Source:MGI Symbol;Acc:MGI:1915450]	7.97349	8.08429	8.17387	7.71758	7.55075	7.9846	7.8558	8.15901
ENSMUSG00000001521	172.169	-0.0777556	0.272155	-0.284549	0.77599	0.99992	Tulp3	tubby-like protein 3 [Source:MGI Symbol;Acc:MGI:1329045]	7.03726	8.26163	7.53683	6.13239	6.83887	7.32216	8.45498	6.97284
ENSMUSG00000001524	184.03	0.205092	0.227081	0.903896	0.366051	0.99992	Gtf2h4	general transcription factor II H, polypeptide 4 [Source:MGI Symbol;Acc:MGI:1338799]	7.67144	7.75535	7.885	7.02402	6.82464	7.39969	7.96796	6.99539
ENSMUSG00000001525	2334.01	0.129159	0.228413	0.567928	0.570084	0.99992	Tubb5	tubulin, beta 5 class I [Source:MGI Symbol;Acc:MGI:107812]	10.8006	11.6851	11.0176	10.51	11.1134	10.1791	11.4575	10.5634
ENSMUSG00000001542	1440.07	-0.177559	0.151187	-1.17464	0.240139	0.99992	Ell2	elongation factor RNA polymerase II 2 [Source:MGI Symbol;Acc:MGI:2183438]	10.4533	10.3041	10.1528	10.4325	10.9583	10.312	10.3023	10.4527
ENSMUSG00000001552	35543.8	-0.0435734	0.121938	-0.357327	0.720847	0.99992	Jup	junction plakoglobin [Source:MGI Symbol;Acc:MGI:96650]	15.2812	14.9822	14.9202	15.2597	15.2513	15.3032	14.8352	15.2266
ENSMUSG00000001555	81.5458	-0.227917	0.274774	-0.83057	0.406216	0.99992	Fkbp10	FK506 binding protein 10 [Source:MGI Symbol;Acc:MGI:104769]	5.87865	6.38333	6.05071	6.32769	6.59242	7.10274	6.04559	6.05036
ENSMUSG00000001569	337.908	0.0667535	0.178575	0.373813	0.708543	0.99992	Nom1	nucleolar protein with MIF4G domain 1 [Source:MGI Symbol;Acc:MGI:1861749]	8.2883	8.29558	8.71797	8.41216	8.28117	8.55454	8.30569	8.3015
ENSMUSG00000001576	186.886	0.272364	0.229771	1.19338	0.232722	0.99992	Ergic1	endoplasmic reticulum-golgi intermediate compartment (ERGIC) 1 [Source:MGI Symbol;Acc:MGI:1914708]	8.01741	7.47966	7.38939	6.6964	7.30642	7.39128	6.84973	6.90303
ENSMUSG00000001583	614.67	-0.030093	0.18118	-0.166059	0.868111	0.99992	Tnk1	tyrosine kinase, non-receptor, 1 [Source:MGI Symbol;Acc:MGI:1930958]	9.18263	8.78994	9.12329	9.30726	9.22298	8.80937	8.94502	9.50958
ENSMUSG00000001588	152.005	0.10293	0.228217	0.451521	0.651614	0.99992	Acap1	ArfGAP with coiled-coil, ankyrin repeat and PH domains 1 [Source:MGI Symbol;Acc:MGI:2388270]	7.35128	7.24165	7.21684	7.32784	6.98677	6.93926	7.59401	7.00652
ENSMUSG00000001604	46.3573	0.379483	0.277757	1.3484	0.177529	0.99992	Tcea3	transcription elongation factor A (SII), 3 [Source:MGI Symbol;Acc:MGI:1196908]	5.89966	6.43647	5.40038	5.97802	5.37316	4.22261	5.30164	6.11355
ENSMUSG00000001627	3876.59	0.0124334	0.195732	0.0635095	0.949361	0.99992	Ifrd1	interferon-related developmental regulator 1 [Source:MGI Symbol;Acc:MGI:1316717]	11.6648	11.6042	11.9221	12.4328	11.6284	12.2601	11.7122	12.0315
ENSMUSG00000001630	508.008	0.118856	0.176237	0.674701	0.499866	0.99992	Stk38l	serine/threonine kinase 38 like [Source:MGI Symbol;Acc:MGI:1922250]	8.93034	8.60116	9.3145	9.11163	8.82938	9.07135	8.52228	9.03663
ENSMUSG00000001632	812.968	-0.105049	0.130862	-0.802732	0.42213	0.99992	Brpf1	bromodomain and PHD finger containing, 1 [Source:MGI Symbol;Acc:MGI:1926033]	9.5245	9.53375	9.56084	9.86339	9.53408	9.93619	9.73076	9.72214
ENSMUSG00000001642	239.924	-0.0690867	0.2129	-0.324608	0.745478	0.99992	Akr1b3	aldo-keto reductase family 1, member B3 (aldose reductase) [Source:MGI Symbol;Acc:MGI:1353494]	8.16356	7.94455	7.53014	7.60905	8.27595	7.528	8.09301	7.64232
ENSMUSG00000001655	283.253	-0.2226	0.284484	-0.71876	0.472289	0.99992	Hoxc13	homeobox C13 [Source:MGI Symbol;Acc:MGI:99560]	7.12909	9.24693	7.63985	7.96663	6.52361	8.52408	10.025	7.55397
ENSMUSG00000001657	97.0912	0.452019	0.24941	1.79118	0.0732642	0.99992	Hoxc8	homeobox C8 [Source:MGI Symbol;Acc:MGI:96198]	7.36645	7.19101	7.1486	6.68219	6.3947	6.34863	6.69364	6.65662
ENSMUSG00000001661	104.63	0.402858	0.253683	1.56873	0.116712	0.99992	Hoxc6	homeobox C6 [Source:MGI Symbol;Acc:MGI:96197]	6.90841	7.09512	7.86387	6.59381	6.52361	5.85637	6.82486	7.15407
ENSMUSG00000001665	155.56	0.0438533	0.21779	0.199473	0.841893	0.99992	Gstt3	glutathione S-transferase, theta 3 [Source:MGI Symbol;Acc:MGI:2143526]	7.74295	7.03896	7.35195	7.84428	7.27537	7.83757	6.82486	7.75229
ENSMUSG00000001666	56.2224	-0.12143	0.243278	-0.499439	0.61747	0.99992	Ddt	D-dopachrome tautomerase [Source:MGI Symbol;Acc:MGI:1298381]	5.74571	5.84241	5.69168	5.66759	6.09613	5.95097	5.91027	5.56933
ENSMUSG00000001672	247.401	0.00575667	0.197863	0.0288457	0.976988	0.99992	Marveld3	MARVEL (membrane-associating) domain containing 3 [Source:MGI Symbol;Acc:MGI:1920858]	8.29228	7.81677	8.0248	7.91893	7.94864	8.19252	7.96796	7.94988
ENSMUSG00000001674	304.763	0.139689	0.180842	0.773369	0.439304	0.99992	Ddx18	DEAD (Asp-Glu-Ala-Asp) box polypeptide 18 [Source:MGI Symbol;Acc:MGI:1914192]	8.28032	8.47561	8.08993	8.04649	7.6183	8.15327	8.06142	8.36779
ENSMUSG00000001687	4750.88	0.031019	0.170149	0.182185	0.855438	0.99992	Ubl3	ubiquitin-like 3 [Source:MGI Symbol;Acc:MGI:1344373]	12.1025	12.0593	12.5107	12.5561	12.1395	12.6798	12.0095	12.2423
ENSMUSG00000001700	3236.61	-0.130774	0.165173	-0.791865	0.428439	0.99992	Gramd3	GRAM domain containing 3 [Source:MGI Symbol;Acc:MGI:1914815]	11.3411	11.1463	11.722	11.8834	11.5011	11.9991	11.3981	11.807
ENSMUSG00000001707	150.665	-0.118598	0.211975	-0.560281	0.575287	0.99992	Eef1e1	eukaryotic translation elongation factor 1 epsilon 1 [Source:MGI Symbol;Acc:MGI:1913393]	6.80083	6.96854	7.45443	6.72442	6.76627	7.41636	7.37163	6.97284
ENSMUSG00000001729	1518	0.117528	0.147723	0.796074	0.425989	0.99992	Akt1	thymoma viral proto-oncogene 1 [Source:MGI Symbol;Acc:MGI:87986]	10.5261	10.6842	10.4614	10.2697	10.4405	10.0568	10.6095	10.3037
ENSMUSG00000001741	31.4564	-0.176339	0.282142	-0.633854	0.526176	0.99992	Il16	interleukin 16 [Source:MGI Symbol;Acc:MGI:1270855]	4.04774	5.55266	4.31466	4.54673	5.11707	5.40016	4.93406	4.44419
ENSMUSG00000001750	729.95	-0.27265	0.165182	-1.65117	0.098704	0.99992	Tcirg1	T cell, immune regulator 1, ATPase, H+ transporting, lysosomal V0 protein A3 [Source:MGI Symbol;Acc:MGI:1350931]	8.96813	9.60124	9.085	9.43357	9.34514	9.71981	9.76712	9.49778
ENSMUSG00000001751	62.2991	-0.0912822	0.254481	-0.359092	0.719526	0.99992	Naglu	alpha-N-acetylglucosaminidase (Sanfilippo disease IIIB) [Source:MGI Symbol;Acc:MGI:1351641]	5.89966	6.53721	5.42943	5.41596	5.68811	6.08218	5.9568	6.26964
ENSMUSG00000001755	693.938	0.294885	0.161916	1.82343	0.0682379	0.99992	Coasy	Coenzyme A synthase [Source:MGI Symbol;Acc:MGI:1918993]	9.54964	9.3265	9.4268	9.21399	8.81146	9.17298	9.31907	8.88493
ENSMUSG00000001761	909.905	0.156616	0.156443	1.00177	0.316455	0.99992	Smo	smoothened, frizzled class receptor [Source:MGI Symbol;Acc:MGI:108075]	9.56617	10.0351	9.7951	9.73327	9.39414	9.34834	10.0057	9.64048
ENSMUSG00000001763	35.0458	-0.0766138	0.276667	-0.285631	0.775161	0.99992	Tspan33	tetraspanin 33 [Source:MGI Symbol;Acc:MGI:1919012]	4.4408	5.89398	3.49938	4.97763	4.48197	3.29789	6.42237	4.68509
ENSMUSG00000001767	410.544	0.135057	0.129087	1.04568	0.29571	0.99992	Crnkl1	Crn, crooked neck-like 1 (Drosophila) [Source:MGI Symbol;Acc:MGI:1914127]	8.7798	8.63565	8.9157	8.96374	8.87498	8.50472	8.65872	8.69143
ENSMUSG00000001768	1047.4	-0.0487118	0.188514	-0.258063	0.796359	0.99992	Rin2	Ras and Rab interactor 2 [Source:MGI Symbol;Acc:MGI:1921280]	10.3483	10.5256	9.81725	9.87905	9.99278	9.99288	10.797	9.9426
ENSMUSG00000001774	907.455	-0.176982	0.137073	-1.29116	0.196647	0.99992	Chordc1	cysteine and histidine-rich domain (CHORD)-containing, zinc-binding protein 1 [Source:MGI Symbol;Acc:MGI:1914167]	9.79788	9.66385	9.76692	9.63521	9.76025	9.79507	10.102	9.9397
ENSMUSG00000001783	1228.7	-0.147038	0.124133	-1.1845	0.236215	0.99992	Rtcb	RNA 2',3'-cyclic phosphate and 5'-OH ligase [Source:MGI Symbol;Acc:MGI:106379]	10.3531	10.1706	9.99415	10.2373	10.1971	10.2997	10.3843	10.4968
ENSMUSG00000001785	238.262	0.0184344	0.223432	0.0826415	0.934137	0.99992	Pwp1	PWP1 homolog, endonuclein [Source:MGI Symbol;Acc:MGI:1914735]	7.79994	8.52959	7.60207	7.30018	7.90196	7.61002	8.26003	7.55397
ENSMUSG00000001786	512.62	-0.137414	0.145753	-0.942764	0.345802	0.99992	Fbxo7	F-box protein 7 [Source:MGI Symbol;Acc:MGI:1917004]	8.7967	8.92312	9.00766	9.00716	8.89554	9.33086	9.02362	9.04476
ENSMUSG00000001794	1090.45	0.242925	0.230806	1.05493	0.291459	0.99992	Capns1	calpain, small subunit 1 [Source:MGI Symbol;Acc:MGI:88266]	9.8887	10.3739	10.4762	9.70014	9.88891	9.09225	10.5424	9.42285
ENSMUSG00000001804	148.888	-0.0424799	0.169196	-0.175418	0.860751	0.99992	Dsg4	desmoglein 4 [Source:MGI Symbol;Acc:MGI:2661061]	0	9.39746	6.60312	5.27151	0	4.22261	9.8846	5.41067
ENSMUSG00000001829	440.639	0.0384319	0.14314	0.268494	0.788319	0.99992	Clpb	ClpB caseinolytic peptidase B [Source:MGI Symbol;Acc:MGI:1100517]	8.59891	8.95077	8.98826	8.64986	8.88187	8.63511	8.67621	8.85751
ENSMUSG00000001833	1701.92	-0.168461	0.132272	-1.27341	0.202873	0.99992	Sept7	septin 7 [Source:MGI Symbol;Acc:MGI:1335094]	10.8661	10.6282	10.6083	10.8064	11.2313	10.678	10.702	10.9577
ENSMUSG00000001844	616.925	0.00869346	0.146672	0.0592174	0.952779	0.99992	Zdhhc4	zinc finger, DHHC domain containing 4 [Source:MGI Symbol;Acc:MGI:1920131]	9.15012	8.98388	9.38848	9.6035	9.25517	9.26102	9.29211	9.35475
ENSMUSG00000001847	3855.44	-0.0193456	0.127201	-0.152087	0.879118	0.99992	Rac1	RAS-related C3 botulinum substrate 1 [Source:MGI Symbol;Acc:MGI:97845]	12.029	11.9068	11.856	11.8372	12.1605	11.9666	11.6049	11.9331
ENSMUSG00000001855	1137.64	-0.0221341	0.167147	-0.132416	0.894655	0.99992	Nup214	nucleoporin 214 [Source:MGI Symbol;Acc:MGI:1095411]	10.354	9.98096	10.0194	10.6517	10.0657	10.665	10.0759	10.3161
ENSMUSG00000001864	6412.04	-0.0182093	0.226929	-0.0798169	0.936383	0.99992	Aif1l	allograft inflammatory factor 1-like [Source:MGI Symbol;Acc:MGI:1919598]	12.593	12.3693	12.8773	13.3793	12.678	13.3665	12.2847	12.967
ENSMUSG00000001870	36.4256	0.185097	0.277896	0.66003	0.509235	0.99992	Ltbp1	latent transforming growth factor beta binding protein 1 [Source:MGI Symbol;Acc:MGI:109151]	2.81612	7.17024	4.04118	3.82985	5.52168	4.83218	5.10907	4.30676
ENSMUSG00000001891	611.105	0.150751	0.13303	1.13437	0.256638	0.99992	Ugp2	UDP-glucose pyrophosphorylase 2 [Source:MGI Symbol;Acc:MGI:2183447]	9.39175	8.80011	9.07125	9.20656	8.90572	8.93332	9.10851	8.94117
ENSMUSG00000001909	997.869	0.0258362	0.139189	0.185725	0.85266	0.99992	Trmt1	tRNA methyltransferase 1 [Source:MGI Symbol;Acc:MGI:1289155]	9.85278	9.62813	10.0194	10.1235	9.61071	10.1432	9.86948	9.88793
ENSMUSG00000001911	4309.59	0.107706	0.0926015	1.16312	0.244783	0.99992	Nfix	nuclear factor I/X [Source:MGI Symbol;Acc:MGI:97311]	12.2659	11.9702	12.1527	12.0852	11.9684	12.0504	11.863	12.1508
ENSMUSG00000001918	96.1909	0.181048	0.283552	0.62666	0.530882	0.99992	Slc1a5	solute carrier family 1 (neutral amino acid transporter), member 5 [Source:MGI Symbol;Acc:MGI:105305]	5.76873	7.46268	7.26599	6.59381	6.62563	5.72865	7.31024	6.35927
ENSMUSG00000001924	6051.51	-0.0502775	0.115387	-0.435723	0.663037	0.99992	Uba1	ubiquitin-like modifier activating enzyme 1 [Source:MGI Symbol;Acc:MGI:98890]	12.6906	12.5328	12.399	12.6345	12.7907	12.7321	12.3463	12.5746
ENSMUSG00000001930	47.2701	-0.350211	0.28926	-1.21978	0.22255	0.99992	Vwf	Von Willebrand factor [Source:MGI Symbol;Acc:MGI:98941]	5.76873	6.03847	4.04118	3.19147	5.37316	5.61766	6.48722	5.73922
ENSMUSG00000001942	797.729	0.263715	0.144825	1.82226	0.0684156	0.99992	Siae	sialic acid acetylesterase [Source:MGI Symbol;Acc:MGI:104803]	9.30974	9.56789	9.88566	9.59404	9.29183	9.42863	9.37154	9.18128
ENSMUSG00000001962	534.23	0.0158006	0.150043	0.105327	0.916116	0.99992	Fam50a	family with sequence similarity 50, member A [Source:MGI Symbol;Acc:MGI:1351626]	9.14353	9.12004	8.86077	9.11428	8.86806	9.16066	9.04262	9.0978
ENSMUSG00000001964	816.163	0.0426642	0.101275	0.421397	0.673465	0.99992	Emd	emerin [Source:MGI Symbol;Acc:MGI:108117]	9.58737	9.70774	9.69398	9.62409	9.54714	9.63329	9.52418	9.72552
ENSMUSG00000001983	130.421	-0.25769	0.259287	-0.992717	0.320848	0.99992	Taco1	translational activator of mitochondrially encoded cytochrome c oxidase I [Source:MGI Symbol;Acc:MGI:1917457]	7.38147	6.70541	6.511	6.75191	6.90798	7.3743	7.56426	6.97284
ENSMUSG00000001995	749.446	-0.259694	0.152463	-1.70308	0.0885531	0.99992	Sipa1l2	signal-induced proliferation-associated 1 like 2 [Source:MGI Symbol;Acc:MGI:2676970]	9.79227	9.19648	9.01246	9.63889	9.80442	9.70122	9.66221	9.72889
ENSMUSG00000001998	248.749	-0.188313	0.183488	-1.02559	0.305084	0.99992	Ap4e1	adaptor-related protein complex AP-4, epsilon 1 [Source:MGI Symbol;Acc:MGI:1336993]	8.11497	7.77612	7.79299	8.09021	8.34237	7.75475	8.37157	8.10821
ENSMUSG00000001999	161.288	-0.0709339	0.216842	-0.327303	0.743439	0.99992	Blvra	biliverdin reductase A [Source:MGI Symbol;Acc:MGI:88170]	7.14677	6.71977	7.4685	6.43332	7.08555	6.81899	7.27394	7.1237
ENSMUSG00000002006	360.137	0.174572	0.194334	0.899277	0.368505	0.99992	Pdzd4	PDZ domain containing 4 [Source:MGI Symbol;Acc:MGI:2443483]	8.4466	8.60889	8.41807	8.5978	8.46211	7.79356	8.60495	8.29697
ENSMUSG00000002010	674.364	0.0695705	0.181534	0.384416	0.70067	0.99992	Idh3g	isocitrate dehydrogenase 3 (NAD+), gamma [Source:MGI Symbol;Acc:MGI:1099463]	9.08051	9.3704	9.12994	9.08486	9.29957	8.52793	9.45495	8.91776
ENSMUSG00000002014	1762.38	-0.00372936	0.131644	-0.0282252	0.977483	0.99992	Ssr4	signal sequence receptor, delta [Source:MGI Symbol;Acc:MGI:1099464]	10.5799	10.563	10.9477	10.515	10.8967	10.7644	10.485	10.4749
ENSMUSG00000002015	2565.79	-0.0400818	0.0905947	-0.442393	0.658205	0.99992	Bcap31	B cell receptor associated protein 31 [Source:MGI Symbol;Acc:MGI:1350933]	11.3026	11.1389	11.245	11.2668	11.303	11.2997	11.202	11.3161
ENSMUSG00000002017	421.664	-0.203441	0.162619	-1.25177	0.210655	0.99992	Fam98a	family with sequence similarity 98, member A [Source:MGI Symbol;Acc:MGI:1919972]	8.15047	8.76937	8.55947	8.32792	8.79695	8.7382	8.55667	8.66707
ENSMUSG00000002020	235.796	-0.32832	0.274685	-1.18704	0.235212	0.99992	Ltbp2	latent transforming growth factor beta binding protein 2 [Source:MGI Symbol;Acc:MGI:99502]	7.7195	5.84241	8.53962	7.65345	7.75213	8.75469	8.31017	7.79146
ENSMUSG00000002028	1257.2	-0.0266909	0.137869	-0.193656	0.846445	0.99992	Kmt2a	lysine (K)-specific methyltransferase 2A [Source:MGI Symbol;Acc:MGI:96995]	10.7105	10.2544	10.2729	10.2614	10.5494	10.546	10.1175	10.4155
ENSMUSG00000002031	452.719	0.308027	0.169165	1.82166	0.0685068	0.99992	Ift46	intraflagellar transport 46 [Source:MGI Symbol;Acc:MGI:1923818]	9.17187	8.47137	8.99799	8.9608	8.32731	8.58804	8.51841	8.85135
ENSMUSG00000002033	136.207	0.166909	0.264427	0.646115	0.518205	0.99992	Cd3g	CD3 antigen, gamma polypeptide [Source:MGI Symbol;Acc:MGI:88333]	7.02775	6.71977	5.87179	7.28144	7.03701	5.99605	6.60876	6.45995
ENSMUSG00000002043	700.308	0.249001	0.176222	1.41363	0.157469	0.99992	Trappc6a	trafficking protein particle complex 6A [Source:MGI Symbol;Acc:MGI:1914341]	9.10334	9.69326	9.69398	9.55556	9.04724	9.19248	9.46304	9.27638
ENSMUSG00000002052	2693.41	0.0156979	0.104677	0.149948	0.880806	0.99992	Supt6	suppressor of Ty 6 [Source:MGI Symbol;Acc:MGI:107726]	11.3183	11.463	11.3489	11.5658	11.4916	11.4495	11.4028	11.2924
ENSMUSG00000002055	124.346	0.297164	0.274779	1.09118	0.275195	0.99992	Spag5	sperm associated antigen 5 [Source:MGI Symbol;Acc:MGI:1927470]	6.57126	7.49644	7.58926	6.13239	6.7209	6.22155	6.86201	6.59891
ENSMUSG00000002057	485.468	-0.129049	0.261539	-0.486551	0.626577	0.99992	Foxn1	forkhead box N1 [Source:MGI Symbol;Acc:MGI:102949]	8.68313	9.95388	8.55288	8.5978	8.74878	8.53939	10.2366	8.78173
ENSMUSG00000002058	98.5932	0.018151	0.264142	0.0736123	0.941319	0.99992	Unc119	unc-119 lipid binding chaperone [Source:MGI Symbol;Acc:MGI:1328357]	6.03876	6.03847	6.01282	6.08994	5.80868	5.64622	6.97935	4.73952
ENSMUSG00000002059	234.753	0.207866	0.272202	0.767062	0.443045	0.99992	Rab34	RAB34, member RAS oncogene family [Source:MGI Symbol;Acc:MGI:104606]	7.67144	8.83681	7.60844	7.20396	7.36659	7.05028	8.52999	7.14402
ENSMUSG00000002064	1443.79	0.0226698	0.154154	0.147046	0.883096	0.99992	Sdf2	stromal cell derived factor 2 [Source:MGI Symbol;Acc:MGI:108019]	10.4979	10.3183	10.3556	10.8452	10.3907	10.7223	10.4438	10.3966
ENSMUSG00000002068	47.8609	-0.0997342	0.281735	-0.358661	0.719849	0.99992	Ccne1	cyclin E1 [Source:MGI Symbol;Acc:MGI:88316]	5.43625	5.81592	5.40038	4.48255	5.74965	5.90444	5.76093	3.98504
ENSMUSG00000002083	205.382	-0.0272953	0.185415	-0.147393	0.882822	0.99992	Bbc3	BCL2 binding component 3 [Source:MGI Symbol;Acc:MGI:2181667]	7.5962	7.80334	7.92634	7.69652	7.53336	7.90411	8.07202	7.58403
ENSMUSG00000002102	2797.93	-0.0356048	0.0861839	-0.413083	0.679546	0.99992	Psmc3	proteasome (prosome, macropain) 26S subunit, ATPase 3 [Source:MGI Symbol;Acc:MGI:1098754]	11.2355	11.3498	11.4016	11.4197	11.4671	11.333	11.3493	11.4061
ENSMUSG00000002103	321.944	0.00645144	0.156493	0.0412104	0.967128	0.99992	Acp2	acid phosphatase 2, lysosomal [Source:MGI Symbol;Acc:MGI:87882]	8.17222	8.47137	8.39616	8.31876	7.93545	8.22128	8.5717	8.52324
ENSMUSG00000002105	211.808	0.0733672	0.16605	0.442473	0.658147	0.99992	Slc39a13	solute carrier family 39 (metal ion transporter), member 13 [Source:MGI Symbol;Acc:MGI:1915677]	7.82762	7.58539	7.82614	7.50789	7.42435	7.62445	7.89814	7.45986
ENSMUSG00000002107	74.0079	0.141935	0.269963	0.528357	0.597252	0.99992	Celf2	CUGBP, Elav-like family member 2 [Source:MGI Symbol;Acc:MGI:1338822]	5.72231	6.73399	5.80685	6.53174	5.20758	6.01807	6.73427	5.84229
ENSMUSG00000002108	49.0536	0.034203	0.289109	0.14091	0.887941	0.99992	Nr1h3	nuclear receptor subfamily 1, group H, member 3 [Source:MGI Symbol;Acc:MGI:1352462]	3.39171	4.70358	5.97391	3.9295	5.11707	4.29654	5.18921	4.15485
ENSMUSG00000002109	249.167	0.140691	0.184019	0.764971	0.444289	0.99992	Ddb2	damage specific DNA binding protein 2 [Source:MGI Symbol;Acc:MGI:1355314]	8.16356	7.81677	8.19517	7.77229	7.55075	7.91589	7.67278	8.15401
ENSMUSG00000002111	74.9515	-0.292993	0.249658	-1.18626	0.235518	0.99992	Spi1	spleen focus forming virus (SFFV) proviral integration oncogene [Source:MGI Symbol;Acc:MGI:98282]	5.85732	5.64585	6.06928	5.02346	6.31551	5.80663	5.76093	6.37654
ENSMUSG00000002129	731.54	0.184784	0.151856	1.21671	0.223713	0.99992	Sf3a1	splicing factor 3a, subunit 1 [Source:MGI Symbol;Acc:MGI:1914715]	9.52281	9.70052	9.67743	9.61477	9.28665	9.23775	9.58284	9.58024
ENSMUSG00000002147	1867.11	0.056349	0.122392	0.460331	0.645279	0.99992	Stat6	signal transducer and activator of transcription 6 [Source:MGI Symbol;Acc:MGI:103034]	11.0185	11.0337	10.7352	10.952	11.1163	10.9441	10.5328	10.869
ENSMUSG00000002204	43.9483	0.0585831	0.266153	0.224382	0.82246	0.99992	Napsa	napsin A aspartic peptidase [Source:MGI Symbol;Acc:MGI:109365]	5.49266	4.76026	5.14416	5.77865	5.20758	5.80663	4.56503	5.19392
ENSMUSG00000002205	199.742	0.0805691	0.186927	0.432435	0.665425	0.99992	Vrk3	vaccinia related kinase 3 [Source:MGI Symbol;Acc:MGI:2182465]	7.03726	7.84324	7.70069	7.4587	7.54208	7.38281	7.68665	7.1237
ENSMUSG00000002210	339.776	-0.00966032	0.190028	-0.0507721	0.959507	0.99992	Smg9	smg-9 homolog, nonsense mediated mRNA decay factor (C. elegans) [Source:MGI Symbol;Acc:MGI:1919247]	8.36207	8.29558	8.21616	8.56331	7.77451	8.45716	8.69005	8.42702
ENSMUSG00000002221	415.586	0.240485	0.142916	1.68285	0.092404	0.99992	Paxip1	PAX interacting (with transcription-activation domain) protein 1 [Source:MGI Symbol;Acc:MGI:1890430]	8.87571	8.92931	8.80367	8.58257	8.43427	8.48509	8.86188	8.3504
ENSMUSG00000002222	5675.9	-0.1409	0.173118	-0.812996	0.41622	0.99992	Rmnd5a	required for meiotic nuclear division 5 homolog A [Source:MGI Symbol;Acc:MGI:1915727]	12.5492	12.2624	12.4451	12.9044	12.4643	13.1139	12.3806	12.7859
ENSMUSG00000002227	62.3611	0.040004	0.278231	0.142062	0.887031	0.99992	Mov10	Moloney leukemia virus 10 [Source:MGI Symbol;Acc:MGI:97054]	5.96092	5.346	6.67765	6.11132	6.68983	5.49741	6.12923	5.50794
ENSMUSG00000002233	55.6678	0.0283283	0.281501	0.0993339	0.920873	0.99992	Rhoc	ras homolog family member C [Source:MGI Symbol;Acc:MGI:106028]	5.85732	6.43647	5.56651	5.75168	5.74965	6.22155	6.04559	5.44383
ENSMUSG00000002249	3692.12	-0.144639	0.149944	-0.964293	0.334899	0.99992	Tead3	TEA domain family member 3 [Source:MGI Symbol;Acc:MGI:109241]	11.8158	11.6339	11.7614	12.2205	12.0217	12.2765	11.7813	12.0019
ENSMUSG00000002250	2293.49	-0.0135779	0.154075	-0.0881218	0.92978	0.99992	Ppard	peroxisome proliferator activator receptor delta [Source:MGI Symbol;Acc:MGI:101884]	10.8034	11.2495	10.9769	11.3663	11.1679	11.2907	11.0759	10.967
ENSMUSG00000002257	751.443	0.237911	0.175479	1.35541	0.175287	0.99992	Def6	differentially expressed in FDCP 6 [Source:MGI Symbol;Acc:MGI:1346328]	9.36744	10.0177	9.93207	9.42932	9.31492	9.24477	9.84185	9.31721
ENSMUSG00000002265	106.709	-0.0412843	0.229456	-0.179675	0.857408	0.99992	Peg3	paternally expressed 3 [Source:MGI Symbol;Acc:MGI:104748]	6.74387	6.55334	6.39797	6.27182	6.3947	6.79368	6.88626	5.96157
ENSMUSG00000002274	39.4094	0.237107	0.289271	0.830164	0.406446	0.99992	Metrn	meteorin, glial cell differentiation regulator [Source:MGI Symbol;Acc:MGI:1917333]	3.70988	6.34678	5.76188	4.9303	5.25079	3.88195	5.70751	4.62853
ENSMUSG00000002279	167.979	0.399404	0.222884	1.80046	0.0717873	0.99992	Lmf1	lipase maturation factor 1 [Source:MGI Symbol;Acc:MGI:1923733]	7.38147	7.36556	7.11324	7.75202	6.41384	7.28632	7.14926	6.71211
ENSMUSG00000002280	653.963	0.129829	0.170143	0.76316	0.445368	0.99992	Narfl	nuclear prelamin A recognition factor-like [Source:MGI Symbol;Acc:MGI:1914813]	9.07821	9.30761	9.50052	9.68239	9.0194	9.46516	9.39285	9.13888
ENSMUSG00000002289	116.656	-0.168169	0.28917	-0.591348	0.554288	0.99992	Angptl4	angiopoietin-like 4 [Source:MGI Symbol;Acc:MGI:1888999]	6.4483	6.34678	6.7714	6.76545	4.40755	5.25936	8.34558	6.65662
ENSMUSG00000002297	155.188	0.120999	0.280276	0.442473	0.658147	0.99992	Dbf4	DBF4 zinc finger [Source:MGI Symbol;Acc:MGI:1351328]	7.1729	7.69121	6.61581	6.65333	5.77947	6.86831	7.47915	7.00652
ENSMUSG00000002307	756.119	-0.126195	0.127465	-0.990061	0.322144	0.99992	Daxx	Fas death domain-associated protein [Source:MGI Symbol;Acc:MGI:1197015]	9.32341	9.63383	9.33191	9.60914	9.3869	9.70122	9.65164	9.69141
ENSMUSG00000002308	111.698	0.114556	0.271719	0.432563	0.665333	0.99992	Cd320	CD320 antigen [Source:MGI Symbol;Acc:MGI:1860083]	6.1305	6.98052	6.60312	6.25271	5.33351	5.58853	7.31024	6.32408
ENSMUSG00000002319	470.352	-0.00902493	0.134871	-0.0669992	0.946582	0.99992	Ipo4	importin 4 [Source:MGI Symbol;Acc:MGI:1923001]	8.65868	8.95685	8.80921	9.17899	8.93912	9.06078	8.74411	8.92658
ENSMUSG00000002320	782.855	-0.0532128	0.153882	-0.345796	0.729496	0.99992	Tm9sf1	transmembrane 9 superfamily member 1 [Source:MGI Symbol;Acc:MGI:1921390]	9.58898	9.50916	9.27703	10.0312	9.73384	9.83127	9.36939	9.76377
ENSMUSG00000002324	358.235	0.0518149	0.271245	0.194542	0.845752	0.99992	Rec8	REC8 meiotic recombination protein [Source:MGI Symbol;Acc:MGI:1929645]	6.91874	9.57975	8.10802	8.19905	7.90196	7.24023	9.56418	7.26954
ENSMUSG00000002325	937.506	-0.267241	0.170852	-1.56265	0.118134	0.99992	Irf9	interferon regulatory factor 9 [Source:MGI Symbol;Acc:MGI:107587]	9.97042	9.70233	9.85788	9.9564	10.1847	10.5815	9.55476	10.1837
ENSMUSG00000002326	126.544	-0.216122	0.212518	-1.01783	0.308761	0.99992	Gmpr2	guanosine monophosphate reductase 2 [Source:MGI Symbol;Acc:MGI:1917903]	6.7322	6.6909	7.17457	6.4502	6.86691	6.68777	7.51069	6.97284
ENSMUSG00000002329	551.257	0.171926	0.113935	1.50855	0.131414	0.99992	Mdp1	magnesium-dependent phosphatase 1 [Source:MGI Symbol;Acc:MGI:1915131]	9.25168	9.05639	9.41596	9.26735	9.14782	9.05546	9.04532	9.05284
ENSMUSG00000002332	2296.67	-0.0520316	0.121694	-0.427553	0.668976	0.99992	Dhrs1	dehydrogenase/reductase (SDR family) member 1 [Source:MGI Symbol;Acc:MGI:1196314]	11.1477	11.1255	11.1006	11.4703	11.2843	11.4556	11.0345	11.289
ENSMUSG00000002342	291.039	-0.0399233	0.187794	-0.212551	0.831677	0.99992	Tmem161a	transmembrane protein 161A [Source:MGI Symbol;Acc:MGI:2384577]	8.04596	8.19123	8.25319	7.91893	7.89517	8.36995	8.33681	7.9441
ENSMUSG00000002343	179.679	0.206295	0.249926	0.826975	0.408251	0.99992	Armc6	armadillo repeat containing 6 [Source:MGI Symbol;Acc:MGI:1924063]	7.23208	7.66176	8.00564	7.29084	5.9981	7.48121	7.83726	7.34168
ENSMUSG00000002345	403.496	-0.0271321	0.136152	-0.19913	0.842161	0.99992	Borcs8	BLOC-1 related complex subunit 8 [Source:MGI Symbol;Acc:MGI:1919618]	8.6679	8.45858	8.61426	8.60911	8.53384	8.42455	8.76714	8.72216
ENSMUSG00000002346	189.294	-0.20867	0.208124	-1.00098	0.316835	0.99992	Slc25a42	solute carrier family 25, member 42 [Source:MGI Symbol;Acc:MGI:1920345]	7.78872	7.58539	7.76478	6.91883	7.55075	7.68764	8.11369	7.78501
ENSMUSG00000002365	1665.98	-0.0661514	0.175414	-0.376763	0.70635	0.99992	Snx9	sorting nexin 9 [Source:MGI Symbol;Acc:MGI:1913866]	10.5277	10.4915	11.0324	11.1209	10.7177	11.2424	10.7399	10.813
ENSMUSG00000002372	1142.64	0.0136622	0.122302	0.111786	0.910993	0.99992	Ranbp3	RAN binding protein 3 [Source:MGI Symbol;Acc:MGI:1919060]	9.91086	10.3029	9.99172	10.2128	10.1235	10.0766	10.2761	9.89094
ENSMUSG00000002379	1158.18	0.0676558	0.118702	0.569994	0.568682	0.99992	Ndufa11	"NADH dehydrogenase (ubiquinone) 1 alpha subcomplex 11 [Source:MGI Symbol;Acc:MGI:1917125]"	9.92758	10.2195	10.3095	10.3096	9.93103	10.2896	10.1098	10.1602
ENSMUSG00000002384	54.5704	-0.00118789	0.275615	-0.00322026	0.997431	0.99992	Bmp8b	bone morphogenetic protein 8b [Source:MGI Symbol;Acc:MGI:107335]	6.28222	5.81592	5.21261	4.60817	4.917	5.61766	6.18893	5.44383
ENSMUSG00000002393	1377.22	0.0318441	0.125886	0.253053	0.800227	0.99992	Nr2f6	nuclear receptor subfamily 2, group F, member 6 [Source:MGI Symbol;Acc:MGI:1352453]	10.3223	10.5113	10.4552	10.2239	10.0971	10.3848	10.4242	10.4608
ENSMUSG00000002395	1528.8	-0.021516	0.143895	-0.149525	0.881139	0.99992	Use1	unconventional SNARE in the ER 1 homolog (S. cerevisiae) [Source:MGI Symbol;Acc:MGI:1914273]	10.3804	10.4031	10.3994	10.9806	10.4393	10.6935	10.614	10.5904
ENSMUSG00000002396	1342.32	-0.021915	0.133979	-0.163542	0.870092	0.99992	Ocel1	occludin/ELL domain containing 1 [Source:MGI Symbol;Acc:MGI:1924340]	10.3135	10.274	10.5367	10.2091	10.2258	10.3537	10.5203	10.3328
ENSMUSG00000002409	816.8	-0.205267	0.200547	-1.02234	0.306621	0.99992	Dyrk1b	dual-specificity tyrosine-(Y)-phosphorylation regulated kinase 1b [Source:MGI Symbol;Acc:MGI:1330302]	9.72911	9.06767	9.71183	9.94007	9.55793	10.1876	9.75893	9.95846
ENSMUSG00000002413	547.123	-0.0580079	0.174835	-0.331561	0.740221	0.99992	Braf	Braf transforming gene [Source:MGI Symbol;Acc:MGI:88190]	9.14573	9.49043	9.2179	9.06308	8.85411	9.0286	9.78173	9.3656
ENSMUSG00000002416	113.069	-0.157984	0.248929	-0.632899	0.526799	0.99992	Ndufb2	"NADH dehydrogenase (ubiquinone) 1 beta subcomplex, 2 [Source:MGI Symbol;Acc:MGI:1915448]"	6.88753	6.60066	6.94237	6.73823	6.07224	7.44915	7.1985	6.96144
ENSMUSG00000002428	279.22	-0.148146	0.176234	-0.840525	0.400614	0.99992	Hltf	helicase-like transcription factor [Source:MGI Symbol;Acc:MGI:1196437]	7.92819	8.36117	8.19517	7.71758	8.23887	8.10264	8.3971	8.18866
ENSMUSG00000002455	1044.27	-0.188099	0.102107	-1.84214	0.0654552	0.99992	Prpf6	pre-mRNA splicing factor 6 [Source:MGI Symbol;Acc:MGI:1922946]	9.8595	9.93092	10.1615	9.94156	10.2803	10.1141	10.1149	10.1751
ENSMUSG00000002458	121.328	-0.120101	0.224793	-0.536731	0.591453	0.99992	Rgs19	regulator of G-protein signaling 19 [Source:MGI Symbol;Acc:MGI:1915153]	6.07616	6.8818	6.5512	6.60892	6.89442	6.49712	6.63761	6.75237
ENSMUSG00000002459	505.625	-0.0790702	0.183776	-0.430106	0.667119	0.99992	Rgs20	regulator of G-protein signaling 20 [Source:MGI Symbol;Acc:MGI:1929866]	9.15231	8.90752	9.00525	9.00144	9.65159	8.98734	8.50672	9.06088
ENSMUSG00000002475	476.431	0.416813	0.22334	1.86851	0.0616909	0.99992	Abhd3	abhydrolase domain containing 3 [Source:MGI Symbol;Acc:MGI:2147183]	8.71014	8.62042	9.35291	9.45254	7.82542	8.67377	8.94213	8.62432
ENSMUSG00000002477	440.753	0.287253	0.182839	1.57314	0.115685	0.99992	Snrpd1	small nuclear ribonucleoprotein D1 [Source:MGI Symbol;Acc:MGI:98344]	8.82169	9.06767	8.79811	8.47123	8.17861	8.33529	8.8341	8.49187
ENSMUSG00000002486	145.565	-0.254747	0.261253	-0.973643	0.330234	0.99992	Tchp	trichoplein, keratin filament binding [Source:MGI Symbol;Acc:MGI:1925082]	6.55811	7.17024	7.68873	6.34584	6.54112	6.93926	8.05073	7.57657
ENSMUSG00000002489	6810.07	-0.137362	0.164118	-0.836572	0.402833	0.99992	Tiam1	T cell lymphoma invasion and metastasis 1 [Source:MGI Symbol;Acc:MGI:103306]	12.984	12.3611	12.5802	12.9916	12.7347	13.2051	12.4605	13.0991
ENSMUSG00000002496	2207.31	0.00714728	0.149808	0.047675	0.961975	0.99992	Tsc2	tuberous sclerosis 2 [Source:MGI Symbol;Acc:MGI:102548]	11.1695	10.9877	11.0536	11.4181	11.0047	11.4621	10.9018	11.2026
ENSMUSG00000002504	31.8793	-0.332882	0.283812	-1.13847	0.254926	0.99992	Slc9a3r2	solute carrier family 9 (sodium/hydrogen exchanger), member 3 regulator 2 [Source:MGI Symbol;Acc:MGI:1890662]	4.4408	4.51882	3.26164	5.75168	4.917	6.10293	6.04559	4.30676
ENSMUSG00000002524	1658.25	0.0759236	0.10597	0.71652	0.473671	0.99992	Puf60	poly-U binding splicing factor 60 [Source:MGI Symbol;Acc:MGI:1915209]	10.6436	10.6878	10.6351	10.8444	10.532	10.6063	10.772	10.583
ENSMUSG00000002546	4074.73	-0.0383955	0.139096	-0.275998	0.78255	0.99992	Golga2	golgi autoantigen, golgin subfamily a, 2 [Source:MGI Symbol;Acc:MGI:2139395]	11.9427	11.8549	11.9182	12.4528	12.1948	12.2503	11.8936	12.0511
ENSMUSG00000002550	543.882	0.03742	0.19124	0.195253	0.845195	0.99992	Uck1	uridine-cytidine kinase 1 [Source:MGI Symbol;Acc:MGI:98904]	9.0385	9.56987	9.13436	9.11956	9.21209	8.94199	9.59024	8.89995
ENSMUSG00000002565	287.043	0.289981	0.166733	1.74121	0.0816469	0.99992	Scin	scinderin [Source:MGI Symbol;Acc:MGI:1306794]	8.31983	8.27627	7.9516	8.17387	7.57646	8.00127	7.81217	8.03394
ENSMUSG00000002580	1186.41	0.123417	0.119618	1.03186	0.302138	0.99992	Mien1	migration and invasion enhancer 1 [Source:MGI Symbol;Acc:MGI:1913678]	10.176	10.0691	10.4935	10.1916	10.0351	10.0067	10.1826	10.2153
ENSMUSG00000002602	838.554	-0.241102	0.161235	-1.49364	0.135271	0.99992	Axl	AXL receptor tyrosine kinase [Source:MGI Symbol;Acc:MGI:1347244]	9.9479	9.58368	9.88828	9.8039	10.4898	9.92749	9.60857	10.1363
ENSMUSG00000002603	202.969	0.0255256	0.257276	0.100948	0.919592	0.99992	Tgfb1	transforming growth factor, beta 1 [Source:MGI Symbol;Acc:MGI:98725]	6.9493	8.06192	7.37453	6.88199	6.79575	6.4493	8.10339	7.52328
ENSMUSG00000002608	640.336	-0.00918026	0.133088	-0.0689958	0.944993	0.99992	Ccdc97	coiled-coil domain containing 97 [Source:MGI Symbol;Acc:MGI:1196455]	9.20179	9.51534	9.3242	9.26496	9.15068	9.31538	9.55286	9.31273
ENSMUSG00000002617	33.8797	0.115949	0.285431	0.400049	0.68912	0.99992	Zfp40	zinc finger protein 40 [Source:MGI Symbol;Acc:MGI:99185]	5.25244	5.346	5.42943	5.27151	5.59057	5.14394	4.43957	5.1544
ENSMUSG00000002635	236.443	0.0380541	0.179834	0.211462	0.832527	0.99992	Pdcd2l	programmed cell death 2-like [Source:MGI Symbol;Acc:MGI:1915329]	7.9485	7.95672	7.94155	7.88829	7.86072	7.99574	7.79946	7.90296
ENSMUSG00000002658	1248.35	-0.163007	0.122887	-1.32652	0.184668	0.99992	Gtf2f1	general transcription factor IIF, polypeptide 1 [Source:MGI Symbol;Acc:MGI:1923848]	9.94537	10.1482	10.2719	10.3165	10.4075	10.3516	10.4438	10.1763
ENSMUSG00000002660	320.952	-0.0273568	0.195112	-0.140121	0.888565	0.99992	Clpp	caseinolytic mitochondrial matrix peptidase proteolytic subunit [Source:MGI Symbol;Acc:MGI:1858213]	8.08318	8.33343	8.43249	7.96663	8.21179	8.19252	8.72407	7.67061
ENSMUSG00000002661	143.088	-0.129249	0.239994	-0.534828	0.592768	0.99992	Alkbh7	alkB homolog 7 [Source:MGI Symbol;Acc:MGI:1913650]	7.38147	7.30969	7.32128	7.27198	7.73702	7.11301	7.60135	7.41875
ENSMUSG00000002668	124.32	-0.0918088	0.218172	-0.420737	0.673947	0.99992	Dennd1c	DENN/MADD domain containing 1C [Source:MGI Symbol;Acc:MGI:1918035]	6.85562	6.56929	6.6284	7.49981	7.07357	6.64595	7.27394	7.1237
ENSMUSG00000002679	210.91	-0.0927117	0.191104	-0.484945	0.627715	0.99992	Med6	mediator complex subunit 6 [Source:MGI Symbol;Acc:MGI:1917042]	7.65917	7.48807	8.01046	7.79229	7.72174	7.88627	7.35436	8.3015
ENSMUSG00000002718	470.313	0.0530162	0.137808	0.38463	0.700511	0.99992	Cse1l	chromosome segregation 1-like (S. cerevisiae) [Source:MGI Symbol;Acc:MGI:1339951]	8.90458	8.99573	9.00525	8.79234	8.96854	8.68069	8.71395	9.08209
ENSMUSG00000002728	658.314	-0.00829607	0.137038	-0.0606008	0.951677	0.99992	Naa20	N(alpha)-acetyltransferase 20, NatB catalytic subunit [Source:MGI Symbol;Acc:MGI:1915127]	9.36744	9.40192	9.49881	9.30494	9.40853	9.61715	9.33237	9.22961
ENSMUSG00000002731	210.841	-0.114582	0.225874	-0.505897	0.612929	0.99992	Prkra	protein kinase, interferon inducible double stranded RNA dependent activator [Source:MGI Symbol;Acc:MGI:1344375]	7.92307	7.6839	8.03901	7.45034	7.7063	8.54319	7.42225	7.80428
ENSMUSG00000002733	98.3068	0.0113926	0.263732	0.0426451	0.965984	0.99992	Plekha3	pleckstrin homology domain-containing, family A (phosphoinositide binding specific) member 3 [Source:MGI Symbol;Acc:MGI:1932515]	7.20702	6.90712	6.5774	5.88178	6.52361	7.35713	6.78673	5.68478
ENSMUSG00000002741	2518.84	0.037277	0.113648	0.327984	0.742924	0.99992	Ykt6	YKT6 v-SNARE homolog (S. cerevisiae) [Source:MGI Symbol;Acc:MGI:1927550]	11.404	11.1733	11.2597	11.4938	11.2461	11.5393	11.0799	11.2935
ENSMUSG00000002748	1077.46	-0.177757	0.136826	-1.29897	0.193953	0.99992	Baz1b	bromodomain adjacent to zinc finger domain, 1B [Source:MGI Symbol;Acc:MGI:1353499]	10.0048	10.3124	10.042	9.76565	10.1437	10.1582	10.3477	10.2718
ENSMUSG00000002763	1360.56	-0.0298206	0.1622	-0.183882	0.854106	0.99992	Pex6	peroxisomal biogenesis factor 6 [Source:MGI Symbol;Acc:MGI:2385054]	9.96045	10.3464	10.2527	10.01	9.88205	10.1205	10.482	10.1862
ENSMUSG00000002767	348.134	-0.0662273	0.153479	-0.431449	0.666142	0.99992	Mrpl2	mitochondrial ribosomal protein L2 [Source:MGI Symbol;Acc:MGI:1351622]	8.39944	8.49661	8.07622	8.2238	8.08621	8.20697	8.56421	8.5877
ENSMUSG00000002768	814.473	-0.139779	0.138437	-1.00982	0.312582	0.99992	Mea1	male enhanced antigen 1 [Source:MGI Symbol;Acc:MGI:96957]	9.36177	9.39298	9.66984	9.59214	9.58773	9.5202	9.92612	9.56337
ENSMUSG00000002769	60.5732	0.0160991	0.275386	0.0595693	0.952499	0.99992	Gnmt	glycine N-methyltransferase [Source:MGI Symbol;Acc:MGI:1202304]	5.67434	6.60066	6.20986	4.11026	0	5.58853	7.2831	4.73952
ENSMUSG00000002771	426.795	0.0465878	0.235039	0.196281	0.844391	0.99992	Grin2d	glutamate receptor, ionotropic, NMDA2D (epsilon 4) [Source:MGI Symbol;Acc:MGI:95823]	8.5399	8.43266	9.01965	9.74186	8.85761	9.24477	8.66224	9.06088
ENSMUSG00000002778	1755.62	-0.0108897	0.128956	-0.0844422	0.932705	0.99992	Kdelr1	KDEL (Lys-Asp-Glu-Leu) endoplasmic reticulum protein retention receptor 1 [Source:MGI Symbol;Acc:MGI:1915387]	10.8654	10.3964	10.8116	10.9431	10.8562	10.9563	10.5576	10.7221
ENSMUSG00000002781	131.817	0.175277	0.235125	0.7492	0.453736	0.99992	Tmem143	transmembrane protein 143 [Source:MGI Symbol;Acc:MGI:1917459]	7.07469	6.78951	7.08613	7.09012	6.67405	6.81899	6.83735	6.84215
ENSMUSG00000002797	11394.3	0.0550162	0.165783	0.331563	0.740219	0.99992	Ggct	gamma-glutamyl cyclotransferase [Source:MGI Symbol;Acc:MGI:95700]	13.3496	13.3447	13.7712	14.0548	13.5533	13.8161	13.3478	13.6488
ENSMUSG00000002799	1639.56	0.304692	0.169512	1.7996	0.0719238	0.99992	Jag2	jagged 2 [Source:MGI Symbol;Acc:MGI:1098270]	10.6389	10.7789	10.6924	10.3861	9.65963	10.1395	10.5745	10.6079
ENSMUSG00000002803	359.374	0.273847	0.173893	1.57509	0.115236	0.99992	Btbd6	BTB (POZ) domain containing 6 [Source:MGI Symbol;Acc:MGI:3026623]	8.7798	8.39736	8.71502	8.52797	8.38178	8.25875	8.2876	8.31051
ENSMUSG00000002804	197.801	0.140892	0.237478	0.59629	0.550982	0.99992	Nudt14	nudix (nucleoside diphosphate linked moiety X)-type motif 14 [Source:MGI Symbol;Acc:MGI:1913424]	7.76601	7.90739	7.60207	6.73823	6.67405	7.50479	7.86802	7.25092
ENSMUSG00000002812	1923.64	0.0172685	0.11516	0.149943	0.880809	0.99992	Flii	flightless I actin binding protein [Source:MGI Symbol;Acc:MGI:1342286]	11.0251	10.8162	10.8457	11.0129	10.8474	10.8673	10.8511	11.0629
ENSMUSG00000002814	137.075	-0.109007	0.239028	-0.456902	0.647742	0.99992	Top3a	topoisomerase (DNA) III alpha [Source:MGI Symbol;Acc:MGI:1197527]	6.81195	7.52942	6.24297	7.03525	6.98677	6.81899	7.59401	6.9149
ENSMUSG00000002820	1351.84	0.0213002	0.120193	0.177122	0.859412	0.99992	Atg4d	autophagy related 4D, cysteine peptidase [Source:MGI Symbol;Acc:MGI:2444308]	10.2556	10.4241	10.4978	10.7124	10.4808	10.371	10.4427	10.5377
ENSMUSG00000002825	79.4474	0.351643	0.277534	1.26363	0.206363	0.99992	Qtrt1	queuine tRNA-ribosyltransferase catalytic subunit 1 [Source:MGI Symbol;Acc:MGI:1931441]	5.57334	7.09512	7.282	5.72419	6.23172	6.18308	6.43886	5.1544
ENSMUSG00000002831	1334.47	0.161915	0.221319	0.737746	0.460669	0.99992	Plin4	perilipin 4 [Source:MGI Symbol;Acc:MGI:1929709]	9.38618	10.1482	10.1342	10.2275	10.0336	9.40793	10.4034	9.00643
ENSMUSG00000002833	468.339	0.00388445	0.205936	0.0189366	0.984892	0.99992	Hdgfl2	HDGF like 2 [Source:MGI Symbol;Acc:MGI:1194492]	8.19789	9.16796	8.98826	8.77904	8.40109	8.96767	9.25535	8.4879
ENSMUSG00000002835	1664.21	0.122273	0.108875	1.12333	0.261296	0.99992	Chaf1a	chromatin assembly factor 1, subunit A (p150) [Source:MGI Symbol;Acc:MGI:1351331]	10.5395	10.562	10.8999	10.574	10.5077	10.5327	10.4345	10.6198
ENSMUSG00000002844	360.42	-0.169178	0.200161	-0.844505	0.398387	0.99992	Adprh	ADP-ribosylarginine hydrolase [Source:MGI Symbol;Acc:MGI:1098234]	8.27228	8.53772	8.75286	8.25295	8.48491	8.79987	8.91881	8.38922
ENSMUSG00000002845	447.594	-0.262729	0.137772	-1.9066	0.0565726	0.99992	Tmem39a	transmembrane protein 39a [Source:MGI Symbol;Acc:MGI:1915096]	8.80786	8.67303	8.67313	8.78238	8.86458	8.94486	8.90997	9.29467
ENSMUSG00000002846	333.396	-0.0040562	0.162475	-0.0250966	0.979978	0.99992	Timmdc1	translocase of inner mitochondrial membrane domain containing 1 [Source:MGI Symbol;Acc:MGI:1922139]	8.21476	8.29558	8.6548	8.49582	8.41065	8.44907	8.61587	8.21771
ENSMUSG00000002870	168.864	-0.0483012	0.272027	-0.178681	0.858189	0.99992	Mcm2	minichromosome maintenance complex component 2 [Source:MGI Symbol;Acc:MGI:105380]	6.74387	7.93226	7.49622	6.38147	7.07357	6.41652	8.00718	7.40198
ENSMUSG00000002871	1621.42	-0.024683	0.168523	-0.146425	0.883586	0.99992	Tpra1	transmembrane protein, adipocyte asscociated 1 [Source:MGI Symbol;Acc:MGI:1345190]	10.6185	10.6759	10.7475	10.9864	10.6283	11.22	10.58	10.6333
ENSMUSG00000002881	991.633	0.202769	0.148393	1.36686	0.171669	0.99992	Nab1	Ngfi-A binding protein 1 [Source:MGI Symbol;Acc:MGI:107564]	10.2798	9.93708	9.93207	9.7707	9.90252	9.72818	9.47507	9.94695
ENSMUSG00000002885	76.766	-0.0208749	0.273581	-0.0763155	0.939168	0.99992	Adgre5	adhesion G protein-coupled receptor E5 [Source:MGI Symbol;Acc:MGI:1347095]	6.75544	6.41897	5.95406	5.77865	6.96098	4.88105	6.60876	6.05036
ENSMUSG00000002897	508.182	-0.0821934	0.135265	-0.607637	0.543429	0.99992	Il17ra	interleukin 17 receptor A [Source:MGI Symbol;Acc:MGI:107399]	9.05732	8.63565	8.88194	9.14311	8.94571	9.19972	8.90701	9.04746
ENSMUSG00000002908	40.0344	0.374107	0.287762	1.37635	0.168713	0.99992	Kcnn1	potassium intermediate/small conductance calcium-activated channel, subfamily N, member 1 [Source:MGI Symbol;Acc:MGI:1933993]	6.00037	4.96702	4.69561	5.83114	4.40755	5.10332	4.56503	4.23281
ENSMUSG00000002910	1875.49	-0.142734	0.21846	-0.65233	0.514188	0.99992	Arrdc2	arrestin domain containing 2 [Source:MGI Symbol;Acc:MGI:1918057]	10.5193	10.8598	10.9064	11.1308	10.9001	11.4255	10.8356	10.9266
ENSMUSG00000002944	815.925	0.232751	0.24102	0.971991	0.331055	0.99992	Cd36	CD36 antigen [Source:MGI Symbol;Acc:MGI:107899]	8.86239	10.0002	9.87118	9.41864	9.25782	9.0528	9.85726	8.82327
ENSMUSG00000002948	660.149	-0.0841119	0.134934	-0.623357	0.53305	0.99992	Map2k7	mitogen-activated protein kinase kinase 7 [Source:MGI Symbol;Acc:MGI:1346871]	9.43197	9.50709	9.19059	9.04653	9.44619	9.36347	9.52418	9.22961
ENSMUSG00000002949	801.785	0.162178	0.144036	1.12598	0.260172	0.99992	Timm44	translocase of inner mitochondrial membrane 44 [Source:MGI Symbol;Acc:MGI:1343262]	9.74806	9.70954	9.77826	9.67344	9.78985	9.31982	9.70884	9.33941
ENSMUSG00000002957	579.884	0.14856	0.135317	1.09847	0.271998	0.99992	Ap2a2	adaptor-related protein complex 2, alpha 2 subunit [Source:MGI Symbol;Acc:MGI:101920]	9.08281	9.3218	9.15842	9.04653	8.9942	8.63867	9.22952	9.06887
ENSMUSG00000002963	485.32	0.069806	0.164753	0.424468	0.671224	0.99992	Pnkp	polynucleotide kinase 3'- phosphatase [Source:MGI Symbol;Acc:MGI:1891698]	8.38461	8.76937	8.99314	8.95194	8.55123	8.81567	8.85575	8.6207
ENSMUSG00000002968	2290.47	-0.0760958	0.133782	-0.568805	0.569488	0.99992	Med25	mediator complex subunit 25 [Source:MGI Symbol;Acc:MGI:1922863]	10.9204	10.9409	11.0646	11.4806	11.1075	11.3752	11.1597	11.1439
ENSMUSG00000002980	1017.18	-0.0392419	0.177544	-0.221052	0.825052	0.99992	Bcam	basal cell adhesion molecule [Source:MGI Symbol;Acc:MGI:1929940]	9.77957	10.1849	9.94596	9.80554	9.36248	10.0909	10.1874	10.1401
ENSMUSG00000002981	2773.22	0.0573331	0.103067	0.556284	0.578017	0.99992	Clptm1	cleft lip and palate associated transmembrane protein 1 [Source:MGI Symbol;Acc:MGI:1927155]	11.4236	11.3619	11.3892	11.6352	11.458	11.4666	11.314	11.3443
ENSMUSG00000002983	284.558	-0.106778	0.196615	-0.542831	0.587246	0.99992	Relb	avian reticuloendotheliosis viral (v-rel) oncogene related B [Source:MGI Symbol;Acc:MGI:103289]	8.4214	8.0277	7.86918	8.21395	8.16738	8.58436	8.05073	8.22249
ENSMUSG00000002984	1271.49	0.215957	0.17227	1.2551	0.209443	0.99992	Tomm40	translocase of outer mitochondrial membrane 40 homolog (yeast) [Source:MGI Symbol;Acc:MGI:1858259]	10.0884	10.4393	10.4508	9.94603	9.97839	9.85441	10.275	9.88492
ENSMUSG00000002985	28459.8	-0.243567	0.283107	-0.870154	0.384216	0.99992	Apoe	apolipoprotein E [Source:MGI Symbol;Acc:MGI:88057]	14.4251	14.6571	14.5404	14.2237	14.0281	13.9415	16.0382	14.344
ENSMUSG00000002996	3295.4	-0.130412	0.145214	-0.897851	0.369265	0.99992	Hbp1	high mobility group box transcription factor 1 [Source:MGI Symbol;Acc:MGI:894659]	11.6816	11.412	11.7223	11.9468	11.693	12.0477	11.8476	11.7576
ENSMUSG00000002997	71.4383	0.135727	0.289218	0.493621	0.621574	0.99992	Prkar2b	protein kinase, cAMP dependent regulatory, type II beta [Source:MGI Symbol;Acc:MGI:97760]	5.28475	6.9924	5.51323	5.57829	6.46977	5.18345	6.3193	2.98604
ENSMUSG00000003031	1632.34	-0.172299	0.156751	-1.09839	0.272033	0.99992	Cdkn1b	cyclin-dependent kinase inhibitor 1B [Source:MGI Symbol;Acc:MGI:104565]	10.9697	10.6301	10.3818	10.949	10.9509	10.8567	11.0071	10.9397
ENSMUSG00000003032	15540.5	-0.100135	0.128538	-0.778993	0.435984	0.99992	Klf4	Kruppel-like factor 4 (gut) [Source:MGI Symbol;Acc:MGI:1342287]	13.9284	13.7492	13.7362	14.1605	14.0749	14.0615	13.6863	14.1705
ENSMUSG00000003033	378.255	0.20904	0.198998	1.05404	0.291863	0.99992	Ap1m1	adaptor-related protein complex AP-1, mu subunit 1 [Source:MGI Symbol;Acc:MGI:102776]	8.27228	8.52142	8.74422	8.16878	8.27071	7.93916	8.49495	8.03938
ENSMUSG00000003037	1174.77	0.00954681	0.106936	0.0892057	0.928918	0.99992	Rab8a	RAB8A, member RAS oncogene family [Source:MGI Symbol;Acc:MGI:96960]	10.3767	10.1309	10.0745	10.3806	10.3201	10.3142	10.1007	10.2044
ENSMUSG00000003038	622.814	0.212012	0.289224	0.801231	0.422998	0.99992	Hmgn2	high mobility group nucleosomal binding domain 2 [Source:MGI Symbol;Acc:MGI:96136]	9.2311	8.08429	9.77119	7.77229	9.13346	8.36136	8.25072	7.79146
ENSMUSG00000003039	1386.48	-0.197432	0.133203	-1.4821	0.138313	0.99992	Fam32a	family with sequence similarity 32, member A [Source:MGI Symbol;Acc:MGI:1915172]	10.163	10.3705	10.4212	10.4702	10.4217	10.5327	10.8928	10.371
ENSMUSG00000003062	99.9104	-0.130563	0.254235	-0.513887	0.607331	0.99992	Stard3nl	STARD3 N-terminal like [Source:MGI Symbol;Acc:MGI:1923455]	6.9493	6.6909	6.61581	5.57829	5.80868	6.60289	7.01277	7.11343
ENSMUSG00000003068	2880.23	-0.12185	0.132633	-0.918693	0.358256	0.99992	Stk11	serine/threonine kinase 11 [Source:MGI Symbol;Acc:MGI:1341870]	11.3799	11.3846	11.4507	11.5055	11.4551	11.7838	11.4268	11.5463
ENSMUSG00000003070	63.2676	-0.383016	0.288959	-1.27162	0.203509	0.99992	Efna2	ephrin A2 [Source:MGI Symbol;Acc:MGI:102707]	5.87865	6.5044	5.30955	5.19347	6.57552	5.01848	7.68665	5.59907
ENSMUSG00000003072	5517.17	0.0483115	0.0951423	0.507784	0.611605	0.99992	Atp5d	ATP synthase, H+ transporting, mitochondrial F1 complex, delta subunit [Source:MGI Symbol;Acc:MGI:1913293]	12.2491	12.4952	12.5082	12.5387	12.3695	12.404	12.4735	12.3602
ENSMUSG00000003099	848.93	0.244551	0.164715	1.48624	0.137216	0.99992	Ppp5c	protein phosphatase 5, catalytic subunit [Source:MGI Symbol;Acc:MGI:102666]	9.73934	9.79341	9.68648	9.53395	9.47609	9.05812	9.41176	9.67928
ENSMUSG00000003119	561.294	-0.0298449	0.121076	-0.246829	0.805041	0.99992	Cdk12	cyclin-dependent kinase 12 [Source:MGI Symbol;Acc:MGI:1098802]	9.44632	9.30523	9.21164	9.11428	9.3869	9.36777	9.06669	9.38066
ENSMUSG00000003123	1340.88	0.10276	0.19024	0.53957	0.589494	0.99992	Lipe	lipase, hormone sensitive [Source:MGI Symbol;Acc:MGI:96790]	9.91603	10.5709	10.7161	10.821	10.1551	10.7139	10.6285	10.1146
ENSMUSG00000003131	727.372	-0.0359634	0.129064	-0.278581	0.780567	0.99992	Pafah1b2	platelet-activating factor acetylhydrolase, isoform 1b, subunit 2 [Source:MGI Symbol;Acc:MGI:108415]	9.45876	9.60317	9.51414	9.13269	9.44387	9.40166	9.41385	9.63151
ENSMUSG00000003134	464.64	-0.0436682	0.153725	-0.283947	0.776451	0.99992	Tbc1d8	TBC1 domain family, member 8 [Source:MGI Symbol;Acc:MGI:1927225]	8.97804	8.58947	8.77567	8.63148	8.80059	8.48113	8.73746	9.11077
ENSMUSG00000003135	433.811	0.109439	0.136657	0.800933	0.42317	0.99992	Cnot11	CCR4-NOT transcription complex, subunit 11 [Source:MGI Symbol;Acc:MGI:106580]	8.74829	8.93855	8.69123	8.83794	8.79695	8.87419	8.46709	8.5877
ENSMUSG00000003154	752.786	0.0367623	0.167351	0.219438	0.826309	0.99992	Foxj2	forkhead box J2 [Source:MGI Symbol;Acc:MGI:1926805]	10.0264	9.56192	9.45533	9.52003	9.75463	9.65629	9.56418	9.48987
ENSMUSG00000003161	505.501	-0.00913638	0.176746	-0.0518595	0.958641	0.99992	Sri	sorcin [Source:MGI Symbol;Acc:MGI:98419]	9.07128	9.05072	9.15189	9.06034	9.37962	8.88021	9.39707	8.55393
ENSMUSG00000003166	1098.23	0.0474904	0.148736	0.319603	0.74927	0.99992	Dgcr2	DiGeorge syndrome critical region gene 2 [Source:MGI Symbol;Acc:MGI:892866]	9.91345	9.98691	10.3356	9.65899	9.9426	9.95343	10.0943	9.76541
ENSMUSG00000003184	1082.45	-0.10069	0.120192	-0.83775	0.402171	0.99992	Irf3	interferon regulatory factor 3 [Source:MGI Symbol;Acc:MGI:1859179]	10.0348	9.94015	9.89871	10.0727	9.93103	10.2884	10.0547	10.0755
ENSMUSG00000003190	295.71	0.134297	0.206382	0.650687	0.515248	0.99992	Bcl2l12	BCL2-like 12 (proline rich) [Source:MGI Symbol;Acc:MGI:1922986]	8.36962	8.57375	8.22032	7.91893	7.47988	8.20697	8.39288	8.28329
ENSMUSG00000003198	101.387	0.355033	0.23033	1.5409	0.123341	0.99992	Zfp959	zinc finger protein 959 [Source:MGI Symbol;Acc:MGI:2385058]	6.61003	7.18066	7.0016	6.6964	6.54112	6.68777	6.54927	5.91503
ENSMUSG00000003199	933.253	0.166783	0.147379	1.13252	0.257418	0.99992	Mpnd	MPN domain containing [Source:MGI Symbol;Acc:MGI:1915297]	9.65226	9.60704	10.0973	9.78574	9.85255	9.64218	9.49492	9.45776
ENSMUSG00000003200	3088.25	-0.120537	0.133511	-0.902638	0.366718	0.99992	Sh3gl1	SH3-domain GRB2-like 1 [Source:MGI Symbol;Acc:MGI:700010]	11.3989	11.552	11.6209	11.9401	11.7595	11.8813	11.7341	11.6957
ENSMUSG00000003208	200.232	0.138931	0.176333	0.789821	0.429632	0.99992	Ccdc94	coiled-coil domain containing 94 [Source:MGI Symbol;Acc:MGI:1920136]	7.30478	7.47966	7.47548	7.92498	7.30642	7.54326	7.50287	7.26026
ENSMUSG00000003226	1051.64	0.0334161	0.143155	0.233368	0.815476	0.99992	Ranbp2	RAN binding protein 2 [Source:MGI Symbol;Acc:MGI:894323]	10.2987	10.0192	9.87382	10.1209	10.2013	9.6633	9.98203	10.281
ENSMUSG00000003228	571.572	0.0886434	0.270721	0.319896	0.749047	0.99992	Grk5	G protein-coupled receptor kinase 5 [Source:MGI Symbol;Acc:MGI:109161]	9.23937	8.53366	9.50905	10.2769	7.93545	10.2816	9.38223	9.06887
ENSMUSG00000003233	1075.42	0.0417331	0.1575	0.264813	0.791154	0.99992	Dvl3	dishevelled segment polarity protein 3 [Source:MGI Symbol;Acc:MGI:108100]	10.3888	9.96447	10.1018	10.1535	10.3552	10.3341	9.56418	10.0768
ENSMUSG00000003234	702.571	-0.0809542	0.141137	-0.573602	0.566237	0.99992	Abcf3	ATP-binding cassette, sub-family F (GCN20), member 3 [Source:MGI Symbol;Acc:MGI:1351656]	9.47636	9.45224	9.11213	9.32795	9.69134	9.21886	9.37583	9.4166
ENSMUSG00000003235	1244.57	0.169528	0.107722	1.57367	0.115563	0.99992	Eif2b5	eukaryotic translation initiation factor 2B, subunit 5 epsilon [Source:MGI Symbol;Acc:MGI:2446176]	10.209	10.6119	10.3818	10.3359	10.2339	10.0766	10.2611	10.2833
ENSMUSG00000003269	1306.29	-0.244756	0.136819	-1.78883	0.0736428	0.99992	Cyth2	cytohesin 2 [Source:MGI Symbol;Acc:MGI:1334255]	10.2698	10.0789	10.3114	10.259	10.3465	10.6288	10.3886	10.5858
ENSMUSG00000003271	3306.76	-0.0368108	0.121947	-0.30186	0.762759	0.99992	Sult2b1	sulfotransferase family, cytosolic, 2B, member 1 [Source:MGI Symbol;Acc:MGI:1926342]	11.3377	11.622	11.7282	11.8141	11.6807	11.7555	11.6552	11.6038
ENSMUSG00000003273	85.163	-0.449547	0.238447	-1.87944	0.0601843	0.99992	Car11	carbonic anhydrase 11 [Source:MGI Symbol;Acc:MGI:1336193]	6.16562	6.1698	6.42707	6.08994	7.30642	6.85614	6.50298	6.26964
ENSMUSG00000003282	32.8846	-0.346348	0.289285	-1.14516	0.252142	0.99992	Plag1	pleiomorphic adenoma gene 1 [Source:MGI Symbol;Acc:MGI:1891916]	5.07908	5.01439	4.54448	5.23302	5.16303	5.43331	6.0239	5.76569
ENSMUSG00000003299	990.936	0.119289	0.123023	0.969664	0.332214	0.99992	Mrpl4	mitochondrial ribosomal protein L4 [Source:MGI Symbol;Acc:MGI:2137210]	9.9617	10.1106	10.0111	9.95196	9.77882	9.90993	9.99044	9.85133
ENSMUSG00000003308	981.901	0.0317674	0.130713	0.243151	0.807888	0.99992	Keap1	kelch-like ECH-associated protein 1 [Source:MGI Symbol;Acc:MGI:1858732]	9.99626	9.68047	10.0014	9.88837	9.55362	9.8046	10.089	9.95416
ENSMUSG00000003309	2047.9	-0.0558043	0.118242	-0.471953	0.636961	0.99992	Ap1m2	adaptor protein complex AP-1, mu 2 subunit [Source:MGI Symbol;Acc:MGI:1336974]	10.9882	10.8671	11.1017	11.1879	11.191	11.2696	10.8801	11.0271
ENSMUSG00000003316	933.156	-0.0764579	0.121185	-0.63093	0.528086	0.99992	Glg1	golgi apparatus protein 1 [Source:MGI Symbol;Acc:MGI:104967]	9.95168	9.96899	9.73674	10.0424	9.97356	10.0367	10.0085	10.0161
ENSMUSG00000003344	565.571	-0.10251	0.140507	-0.729489	0.465703	0.99992	Btbd2	BTB (POZ) domain containing 2 [Source:MGI Symbol;Acc:MGI:1933831]	9.15012	9.05639	9.17352	9.33251	9.02252	9.56576	9.33016	9.18618
ENSMUSG00000003345	3127.13	0.00703502	0.119564	0.0588466	0.953074	0.99992	Csnk1g2	casein kinase 1, gamma 2 [Source:MGI Symbol;Acc:MGI:1920014]	11.3525	11.7168	11.5054	11.7928	11.6031	11.6532	11.5367	11.583
ENSMUSG00000003346	2045.49	0.0847574	0.12464	0.680055	0.496469	0.99992	Abhd17a	abhydrolase domain containing 17A [Source:MGI Symbol;Acc:MGI:106388]	10.7858	11.1811	10.9745	11.1301	10.889	11.0441	11.0181	10.7793
ENSMUSG00000003348	300.507	-0.203167	0.199749	-1.01917	0.308124	0.99992	Mob3a	MOB kinase activator 3A [Source:MGI Symbol;Acc:MGI:3050117]	7.68361	7.99855	7.91098	8.07397	8.61049	7.528	8.17893	8.12364
ENSMUSG00000003352	595.977	-0.0608533	0.147131	-0.413593	0.679172	0.99992	Cacnb3	calcium channel, voltage-dependent, beta 3 subunit [Source:MGI Symbol;Acc:MGI:103307]	9.4623	9.23448	8.99799	9.17137	8.92585	9.43478	9.37797	9.36992
ENSMUSG00000003360	1011.99	-0.0149035	0.0979427	-0.152106	0.879103	0.99992	Ddx23	DEAD (Asp-Glu-Ala-Asp) box polypeptide 23 [Source:MGI Symbol;Acc:MGI:1921601]	9.98892	9.89023	10.0014	9.88682	9.79168	9.95057	10.0864	9.98827
ENSMUSG00000003363	4242.99	0.00960072	0.135126	0.0710557	0.943353	0.99992	Pld3	phospholipase D family, member 3 [Source:MGI Symbol;Acc:MGI:1333782]	12.2041	11.8345	11.8554	12.2416	11.962	12.1973	11.8117	12.1417
ENSMUSG00000003378	173.201	0.00398461	0.226552	0.0172074	0.986271	0.99992	Grik5	glutamate receptor, ionotropic, kainate 5 (gamma 2) [Source:MGI Symbol;Acc:MGI:95818]	7.38147	7.75535	7.83159	7.12207	7.18914	7.11301	8.24135	7.32398
ENSMUSG00000003380	1358.86	-0.0815334	0.156448	-0.521107	0.602292	0.99992	Rabac1	Rab acceptor 1 (prenylated) [Source:MGI Symbol;Acc:MGI:1201692]	10.5261	10.1228	10.3985	10.4826	10.2339	10.7669	10.275	10.5737
ENSMUSG00000003382	2336.51	-0.118988	0.133003	-0.894385	0.371116	0.99992	Etv3	ets variant 3 [Source:MGI Symbol;Acc:MGI:1350926]	11.5051	11.1449	11.1823	11.2494	11.2178	11.6939	11.2032	11.4424
ENSMUSG00000003402	1041.51	0.125939	0.116632	1.08004	0.280123	0.99992	Prkcsh	protein kinase C substrate 80K-H [Source:MGI Symbol;Acc:MGI:107877]	10.0986	10.1706	9.84312	9.94007	9.842	9.82035	10.0587	9.81219
ENSMUSG00000003411	39.0889	-0.140152	0.212534	-0.563326	0.573213	0.99992	Rab3b	RAB3B, member RAS oncogene family [Source:MGI Symbol;Acc:MGI:1917158]	5.76873	5.41823	5.76188	0	5.71921	5.36622	6.54927	6.02867
ENSMUSG00000003418	99.8134	-0.147826	0.287873	-0.530253	0.595937	0.99992	St8sia6	ST8 alpha-N-acetyl-neuraminide alpha-2,8-sialyltransferase 6 [Source:MGI Symbol;Acc:MGI:2386797]	5.76873	6.76201	6.5774	5.51553	6.04795	4.43392	7.68665	6.21307
ENSMUSG00000003420	57.3649	0.295271	0.288959	1.10477	0.26926	0.99992	Fcgrt	Fc receptor, IgG, alpha chain transporter [Source:MGI Symbol;Acc:MGI:103017]	4.60332	6.6909	5.27795	4.72373	4.6202	5.90444	4.97985	3.44492
ENSMUSG00000003423	386.927	-0.175617	0.135653	-1.29479	0.195392	0.99992	Pih1d1	PIH1 domain containing 1 [Source:MGI Symbol;Acc:MGI:1916095]	8.18938	8.59338	8.3399	8.57874	8.63107	8.62438	8.71056	8.50371
ENSMUSG00000003429	9274.86	0.130937	0.0978706	1.33797	0.180905	0.99992	Rps11	ribosomal protein S11 [Source:MGI Symbol;Acc:MGI:1351329]	12.9207	13.1067	13.2948	13.1805	12.9937	12.8916	13.102	12.9933
ENSMUSG00000003435	2260.37	0.0139393	0.102966	0.135379	0.892312	0.99992	Supt5	suppressor of Ty 5 [Source:MGI Symbol;Acc:MGI:1202400]	10.9815	11.2482	11.0836	11.2638	11.0868	11.2153	11.1554	11.0748
ENSMUSG00000003437	1385.97	-0.0142013	0.163959	-0.0866165	0.930976	0.99992	Paf1	Paf1, RNA polymerase II complex component [Source:MGI Symbol;Acc:MGI:1923988]	10.3194	10.1549	10.5819	10.649	10.2177	10.6702	10.2646	10.6125
ENSMUSG00000003438	602.135	0.114068	0.155154	0.736169	0.461628	0.99992	Timm50	translocase of inner mitochondrial membrane 50 [Source:MGI Symbol;Acc:MGI:1913775]	8.93289	9.05072	9.20955	9.21893	8.80422	8.80621	9.33677	8.91776
ENSMUSG00000003444	159.844	-0.309937	0.248616	-1.25318	0.21014	0.99992	Med29	mediator complex subunit 29 [Source:MGI Symbol;Acc:MGI:1914474]	5.79139	7.20128	7.38939	7.04639	7.61003	7.63873	7.1985	6.97284
ENSMUSG00000003452	35.3618	0.231249	0.285374	0.776304	0.43757	0.99992	Bicd1	bicaudal D homolog 1 (Drosophila) [Source:MGI Symbol;Acc:MGI:1101760]	5.69852	4.91804	5.8928	5.72419	4.6202	5.40016	4.93406	5.26985
ENSMUSG00000003458	1591.78	0.0179544	0.118994	0.150792	0.88014	0.99992	Ncstn	nicastrin [Source:MGI Symbol;Acc:MGI:1891700]	10.9249	10.5164	10.6606	10.7462	10.592	10.9311	10.6131	10.6405
ENSMUSG00000003464	1703.51	0.156532	0.168503	0.93075	0.351983	0.99992	Pex19	peroxisomal biogenesis factor 19 [Source:MGI Symbol;Acc:MGI:1334458]	10.2828	10.5358	10.5442	10.5517	10.2777	10.1643	10.6857	10.0243
ENSMUSG00000003500	144.611	0.120949	0.287762	0.43949	0.660307	0.99992	Impdh1	inosine monophosphate dehydrogenase 1 [Source:MGI Symbol;Acc:MGI:96567]	6.70858	7.45412	7.282	5.80513	7.08555	4.06231	7.62315	6.13401
ENSMUSG00000003518	30.893	-0.232806	0.289237	-0.77615	0.43766	0.99992	Dusp3	dual specificity phosphatase 3 (vaccinia virus phosphatase VH1-related) [Source:MGI Symbol;Acc:MGI:1919599]	3.26789	5.76143	4.87526	5.02346	5.33351	4.88105	6.30138	4.44419
ENSMUSG00000003526	504.801	-0.264447	0.220727	-1.19564	0.231839	0.99992	Prodh	proline dehydrogenase [Source:MGI Symbol;Acc:MGI:97770]	9.12357	8.56184	8.49909	9.31419	9.03184	9.39537	8.78337	9.6006
ENSMUSG00000003527	318.872	-0.120966	0.154239	-0.7843	0.432864	0.99992	Dgcr14	DiGeorge syndrome critical region gene 14 [Source:MGI Symbol;Acc:MGI:107854]	8.24381	8.47983	8.18243	7.98412	8.1953	8.45312	8.3191	8.46789
ENSMUSG00000003531	2000.61	-0.00495214	0.18818	-0.0263171	0.979004	0.99992	Dgcr6	DiGeorge syndrome critical region gene 6 [Source:MGI Symbol;Acc:MGI:1202877]	11.1526	10.6013	11.0247	11.0693	10.7954	11.1096	10.6104	11.3127
ENSMUSG00000003534	3133.17	-0.133063	0.104507	-1.27319	0.202951	0.99992	Ddr1	discoidin domain receptor family, member 1 [Source:MGI Symbol;Acc:MGI:99216]	11.8306	11.4947	11.5737	11.5826	11.6792	11.8066	11.6503	11.9048
ENSMUSG00000003541	985.372	-0.203451	0.149305	-1.36255	0.173024	0.99992	Ier3	immediate early response 3 [Source:MGI Symbol;Acc:MGI:104814]	9.56452	9.82364	9.93967	10.0672	10.2698	10.0514	10.0916	9.87735
ENSMUSG00000003545	75.7504	-0.446279	0.279231	-1.57625	0.114968	0.99992	Fosb	FBJ osteosarcoma oncogene B [Source:MGI Symbol;Acc:MGI:95575]	5.40719	6.70541	4.59663	5.11097	6.70545	4.22261	5.93372	8.12875
ENSMUSG00000003546	257.42	-0.107595	0.163211	-0.659251	0.509735	0.99992	Klc4	kinesin light chain 4 [Source:MGI Symbol;Acc:MGI:1922014]	8.08776	7.83667	7.78177	7.94893	7.91545	7.78717	8.24604	8.149
ENSMUSG00000003549	652.435	-0.135936	0.136281	-0.997465	0.318539	0.99992	Ercc1	excision repair cross-complementing rodent repair deficiency, complementation group 1 [Source:MGI Symbol;Acc:MGI:95412]	9.09197	9.25435	9.48504	9.26972	9.61898	9.30422	9.40549	9.3591
ENSMUSG00000003555	722.879	-0.228944	0.22011	-1.04129	0.297739	0.99992	Cyp17a1	cytochrome P450, family 17, subfamily a, polypeptide 1 [Source:MGI Symbol;Acc:MGI:88586]	9.72323	9.44361	9.10315	8.72112	9.87861	8.81567	9.59944	9.78171
ENSMUSG00000003573	894.837	0.0585934	0.150541	0.390088	0.696472	0.99992	Homer3	homer scaffolding protein 3 [Source:MGI Symbol;Acc:MGI:1347359]	9.54298	9.5659	9.41958	9.54382	9.26574	9.47514	9.61039	9.44962
ENSMUSG00000003575	513.367	-0.0304052	0.156904	-0.193693	0.846416	0.99992	Crtc1	CREB regulated transcription coactivator 1 [Source:MGI Symbol;Acc:MGI:2142523]	9.01221	8.69136	8.75573	9.14311	8.90233	8.79031	9.04262	9.03119
ENSMUSG00000003581	395.424	-0.172277	0.155058	-1.11068	0.266705	0.99992	Rnf215	ring finger protein 215 [Source:MGI Symbol;Acc:MGI:1918923]	8.78263	8.67671	8.62999	8.40784	8.66741	8.81567	8.82159	8.94985
ENSMUSG00000003585	779.449	-0.117075	0.150402	-0.778558	0.43624	0.99992	Sec14l2	SEC14-like lipid binding 2 [Source:MGI Symbol;Acc:MGI:1915065]	9.66152	9.11461	9.25691	9.67344	9.72046	9.3176	9.51838	9.70344
ENSMUSG00000003604	293.724	0.0715012	0.195221	0.367469	0.713269	0.99992	Aven	apoptosis, caspase activation inhibitor [Source:MGI Symbol;Acc:MGI:1921518]	7.92307	7.9011	8.28135	8.18903	8.26017	7.55083	7.97363	8.12875
ENSMUSG00000003623	665.928	0.0467712	0.21657	0.216199	0.828832	0.99992	Crot	carnitine O-octanoyltransferase [Source:MGI Symbol;Acc:MGI:1921364]	9.05029	9.95843	9.12994	9.10098	9.73194	8.88321	9.5884	8.78497
ENSMUSG00000003644	452.514	0.0161314	0.18712	0.0863059	0.931223	0.99992	Rps6ka1	ribosomal protein S6 kinase polypeptide 1 [Source:MGI Symbol;Acc:MGI:104558]	8.35828	9.06486	8.77	8.88525	8.27595	8.69784	9.26231	8.67756
ENSMUSG00000003660	1326.18	-0.0106433	0.117467	-0.0907251	0.927711	0.99992	Snrnp200	small nuclear ribonucleoprotein 200 (U5) [Source:MGI Symbol;Acc:MGI:2444401]	10.6097	10.4284	10.3948	10.4898	10.5066	10.6492	10.1947	10.5858
ENSMUSG00000003662	495.37	-0.0619476	0.18917	-0.327366	0.743391	0.99992	Ciao1	cytosolic iron-sulfur protein assembly 1 [Source:MGI Symbol;Acc:MGI:1346998]	8.55322	9.04218	9.01006	9.1991	8.73363	9.00122	9.28529	9.08473
ENSMUSG00000003721	3415.67	0.0363857	0.170297	0.213677	0.830799	0.99992	Insig2	insulin induced gene 2 [Source:MGI Symbol;Acc:MGI:1920249]	11.3463	11.6272	11.9338	11.9911	11.5678	11.6207	12.16	11.3498
ENSMUSG00000003731	1458.32	0.0877821	0.12187	0.719972	0.471542	0.99992	Kpna6	karyopherin (importin) alpha 6 [Source:MGI Symbol;Acc:MGI:1100836]	10.4788	10.558	10.9243	10.7419	10.6836	10.7406	10.419	10.5115
ENSMUSG00000003746	174.934	0.0384641	0.261468	0.143012	0.886281	0.99992	Man1a	mannosidase 1, alpha [Source:MGI Symbol;Acc:MGI:104677]	7.03726	8.33809	7.9911	7.7106	8.08621	6.7417	8.31017	7.56908
ENSMUSG00000003752	2351.67	-0.0896604	0.114271	-0.784601	0.432687	0.99992	Itpkc	inositol 1,4,5-trisphosphate 3-kinase C [Source:MGI Symbol;Acc:MGI:2442554]	11.2702	10.9637	11.1855	11.3889	11.1979	11.3554	11.4154	11.2355
ENSMUSG00000003778	712.174	0.0261568	0.164761	0.158764	0.873855	0.99992	Brd8	bromodomain containing 8 [Source:MGI Symbol;Acc:MGI:1925906]	9.05499	9.82198	9.4105	9.56914	9.15921	9.69781	9.54146	9.3892
ENSMUSG00000003808	535.926	-0.104555	0.128512	-0.813566	0.415894	0.99992	Farsa	phenylalanyl-tRNA synthetase, alpha subunit [Source:MGI Symbol;Acc:MGI:1913840]	8.96065	9.10096	9.05968	8.68949	9.05336	9.12306	9.0016	9.1056
ENSMUSG00000003809	240.783	-0.150489	0.165625	-0.909178	0.363256	0.99992	Gcdh	glutaryl-Coenzyme A dehydrogenase [Source:MGI Symbol;Acc:MGI:104541]	7.74875	7.82343	7.4685	7.25287	7.71404	7.59545	7.86802	7.82959
ENSMUSG00000003810	732.021	0.0591213	0.140487	0.421298	0.673538	0.99992	Mast2	microtubule associated serine/threonine kinase 2 [Source:MGI Symbol;Acc:MGI:894676]	9.34846	9.58564	9.39954	9.26258	9.45315	9.24244	9.44274	9.20806
ENSMUSG00000003812	2458.25	-0.0456742	0.091442	-0.49951	0.61742	0.99992	Dnase2a	deoxyribonuclease II alpha [Source:MGI Symbol;Acc:MGI:1329019]	11.3036	11.2606	11.2867	11.2845	11.3841	11.3025	11.4534	11.1683
ENSMUSG00000003813	1294.35	0.104554	0.103304	1.01244	0.311328	0.99992	Rad23a	RAD23 homolog A, nucleotide excision repair protein [Source:MGI Symbol;Acc:MGI:105126]	10.3578	10.0886	10.226	10.3806	10.1608	10.2295	10.1033	10.1439
ENSMUSG00000003814	6432	-0.0690942	0.118081	-0.585122	0.558466	0.99992	Calr	calreticulin [Source:MGI Symbol;Acc:MGI:88252]	12.3613	12.7128	12.7699	12.7464	12.6225	12.6317	12.9801	12.6489
ENSMUSG00000003824	48.3883	0.00657965	0.289277	0.0244709	0.980477	0.99992	Syce2	synaptonemal complex central element protein 2 [Source:MGI Symbol;Acc:MGI:1919096]	3.88867	6.25115	6.12362	3.02121	5.20758	4.92833	5.86219	5.37673
ENSMUSG00000003847	3208.18	-0.202201	0.196472	-1.0266	0.304608	0.99992	Nfat5	nuclear factor of activated T cells 5 [Source:MGI Symbol;Acc:MGI:1859333]	11.588	11.5087	11.9099	11.8845	11.5527	12.3415	11.5081	12.2575
ENSMUSG00000003848	431.914	0.0823017	0.148944	0.552985	0.580273	0.99992	Nob1	NIN1/RPN12 binding protein 1 homolog [Source:MGI Symbol;Acc:MGI:1914869]	8.6463	8.77626	8.82842	8.65351	8.85061	8.22128	8.59763	8.81062
ENSMUSG00000003863	3491.79	-0.109073	0.167666	-0.650135	0.515605	0.99992	Ppfia3	protein tyrosine phosphatase, receptor type, f polypeptide (PTPRF), interacting protein (liprin), alpha 3 [Source:MGI Symbol;Acc:MGI:1924037]	11.796	11.6167	11.5569	12.23	11.8588	12.1501	11.6521	12.0682
ENSMUSG00000003865	161.755	0.38454	0.211652	1.818	0.0690634	0.99992	Gys1	glycogen synthase 1, muscle [Source:MGI Symbol;Acc:MGI:101805]	7.46842	7.93226	7.61478	6.89437	6.9995	6.88038	7.22726	7.14402
ENSMUSG00000003868	280.908	0.278915	0.232511	1.20328	0.228867	0.99992	Ruvbl2	RuvB-like protein 2 [Source:MGI Symbol;Acc:MGI:1342299]	7.67144	8.65446	8.46792	7.72454	7.72174	7.3743	8.5491	7.39352
ENSMUSG00000003872	189.712	-0.0334298	0.232414	-0.143748	0.885699	0.99992	Lin7b	lin-7 homolog B (C. elegans) [Source:MGI Symbol;Acc:MGI:1330858]	7.30478	7.29057	7.99596	7.80546	7.60171	7.82513	7.35436	7.86062
ENSMUSG00000003873	265.362	0.0331948	0.214151	0.156066	0.875981	0.99992	Bax	BCL2-associated X protein [Source:MGI Symbol;Acc:MGI:99702]	7.55043	8.10085	8.28929	7.32784	7.36659	8.10264	8.23192	7.40198
ENSMUSG00000003882	67.0718	-0.0227902	0.284263	-0.0830373	0.933822	0.99992	Il7r	interleukin 7 receptor [Source:MGI Symbol;Acc:MGI:96562]	4.12114	6.03847	4.95733	5.90645	6.02324	3.78255	5.50321	5.76569
ENSMUSG00000003923	270.11	-0.0718628	0.151135	-0.475395	0.634505	0.99992	Tfam	transcription factor A, mitochondrial [Source:MGI Symbol;Acc:MGI:107810]	8.03176	8.04491	7.81517	7.99566	8.14465	7.96772	8.21288	7.85447
ENSMUSG00000003929	88.4892	-0.0429196	0.239399	-0.179195	0.857785	0.99992	Zfp81	zinc finger protein 81 [Source:MGI Symbol;Acc:MGI:1890752]	6.82299	6.66145	6.20986	6.56311	6.64195	6.2404	6.83735	6.75237
ENSMUSG00000003934	30.9292	-0.0578867	0.287171	-0.205146	0.837458	0.99992	Efnb3	ephrin B3 [Source:MGI Symbol;Acc:MGI:109196]	5.18558	5.06026	3.26164	5.15281	4.8055	5.18345	5.40594	4.23281
ENSMUSG00000003948	920.597	0.00424697	0.157061	0.0272076	0.978294	0.99992	Mmd	monocyte to macrophage differentiation-associated [Source:MGI Symbol;Acc:MGI:1914718]	9.81595	9.53983	9.64219	9.86181	9.51869	9.80302	9.54527	9.95128
ENSMUSG00000003949	477.826	0.00741739	0.250205	0.0302745	0.975848	0.99992	Hlf	hepatic leukemia factor [Source:MGI Symbol;Acc:MGI:96108]	9.31757	8.0392	8.79811	8.05203	8.57267	8.64576	7.64463	9.27638
ENSMUSG00000003970	17815.7	0.130136	0.0977501	1.33142	0.183051	0.99992	Rpl8	ribosomal protein L8 [Source:MGI Symbol;Acc:MGI:1350927]	13.8796	14.1036	14.1167	14.1127	13.866	13.8169	14.1083	13.8806
ENSMUSG00000003992	378.719	0.155066	0.149908	1.03391	0.30118	0.99992	Ssbp2	single-stranded DNA binding protein 2 [Source:MGI Symbol;Acc:MGI:1914220]	8.79109	8.67303	8.71797	8.63886	8.38663	8.71142	8.5717	8.46789
ENSMUSG00000004018	108.455	-0.104008	0.249602	-0.417302	0.676458	0.99992	Fancl	Fanconi anemia, complementation group L [Source:MGI Symbol;Acc:MGI:1914280]	6.55811	6.56929	7.22515	5.9307	6.89442	6.08218	6.78673	7.16405
ENSMUSG00000004032	904.29	-0.122922	0.15376	-0.799472	0.424017	0.99992	Gstm5	glutathione S-transferase, mu 5 [Source:MGI Symbol;Acc:MGI:1309466]	9.53461	9.45653	9.76692	10.1143	9.69916	9.88018	9.92466	9.97699
ENSMUSG00000004040	2926.8	0.156057	0.192835	0.810183	0.417835	0.99992	Stat3	signal transducer and activator of transcription 3 [Source:MGI Symbol;Acc:MGI:103038]	11.7907	11.6658	11.3659	11.0347	11.7845	11.5629	10.5985	11.0236
ENSMUSG00000004043	452.711	0.280352	0.154431	1.81625	0.0693319	0.99992	Stat5a	signal transducer and activator of transcription 5A [Source:MGI Symbol;Acc:MGI:103036]	8.99279	8.94161	8.99557	8.5978	8.62698	8.50861	8.36296	8.81696
ENSMUSG00000004044	809.369	0.0843168	0.178604	0.472238	0.636757	0.99992	Cavin1	caveolae associated 1 [Source:MGI Symbol;Acc:MGI:1277968]	9.78241	9.6823	9.8282	9.37511	9.67755	9.33525	9.77525	9.50762
ENSMUSG00000004054	1358.01	-0.0981794	0.13399	-0.732824	0.463666	0.99992	Map3k11	mitogen-activated protein kinase kinase kinase 11 [Source:MGI Symbol;Acc:MGI:1346880]	10.2371	10.3997	9.94847	10.442	10.4475	10.1167	10.5047	10.3934
ENSMUSG00000004056	2389.16	0.0104265	0.0926024	0.112625	0.910327	0.99992	Akt2	thymoma viral proto-oncogene 2 [Source:MGI Symbol;Acc:MGI:104874]	11.3026	11.1759	11.0217	11.262	11.1445	11.1815	11.1523	11.2538
ENSMUSG00000004069	579.672	0.199489	0.123959	1.60948	0.107511	0.99992	Dnaja3	DnaJ heat shock protein family (Hsp40) member A3 [Source:MGI Symbol;Acc:MGI:1933786]	9.44632	9.17057	9.25894	9.13008	9.28145	8.94486	9.0154	8.92658
ENSMUSG00000004070	847.873	0.193176	0.124511	1.55072	0.120969	0.99992	Hmox2	heme oxygenase 2 [Source:MGI Symbol;Acc:MGI:109373]	9.88738	9.99431	10.0063	9.95492	9.79351	9.64041	10.003	9.5577
ENSMUSG00000004071	776.367	0.092581	0.155365	0.595916	0.551232	0.99992	Cdip1	cell death inducing Trp53 target 1 [Source:MGI Symbol;Acc:MGI:1913876]	9.43916	9.73097	9.71773	9.68061	9.44387	9.15073	9.87403	9.62068
ENSMUSG00000004085	1841.06	-0.0514414	0.127137	-0.404608	0.685766	0.99992	Map3k20	mitogen-activated protein kinase kinase kinase 20 [Source:MGI Symbol;Acc:MGI:2443258]	10.8621	10.7354	11.1169	11.1137	11.1566	11.233	10.8263	10.8177
ENSMUSG00000004096	728.88	-0.0151722	0.145239	-0.104394	0.916857	0.99992	Cwc15	CWC15 spliceosome-associated protein [Source:MGI Symbol;Acc:MGI:1913320]	9.56288	9.26173	9.61874	9.36847	9.81166	9.20693	9.37583	9.44758
ENSMUSG00000004098	27.7157	-0.266599	0.288977	-0.906947	0.364435	0.99992	Col5a3	collagen, type V, alpha 3 [Source:MGI Symbol;Acc:MGI:1858212]	4.19099	4.30688	5.27795	4.60817	5.25079	4.498	6.1693	3.79253
ENSMUSG00000004099	1701.93	0.0486746	0.131804	0.369223	0.711961	0.99992	Dnmt1	DNA methyltransferase (cytosine-5) 1 [Source:MGI Symbol;Acc:MGI:94912]	10.9281	10.9248	10.7337	10.5959	10.9336	10.7497	10.5414	10.7531
ENSMUSG00000004100	681.05	0.288584	0.188068	1.53749	0.124174	0.99992	Ppan	peter pan homolog (Drosophila) [Source:MGI Symbol;Acc:MGI:2178445]	8.80786	9.57975	9.63441	9.30262	8.51181	9.11542	9.36724	9.02572
ENSMUSG00000004105	336.25	-0.186684	0.240975	-0.776226	0.437616	0.99992	Angptl2	angiopoietin-like 2 [Source:MGI Symbol;Acc:MGI:1347002]	8.67095	8.18088	8.28533	7.41639	8.85411	8.23074	8.67968	7.79789
ENSMUSG00000004110	112.79	-0.370434	0.257431	-1.4714	0.141183	0.99992	Cacna1e	calcium channel, voltage-dependent, R type, alpha 1E subunit [Source:MGI Symbol;Acc:MGI:106217]	6.61003	5.45303	5.73886	5.88178	6.11963	6.01807	6.60876	7.03944
ENSMUSG00000004127	410.12	0.0937318	0.218473	0.428542	0.668256	0.99992	Trmt10a	tRNA methyltransferase 10A [Source:MGI Symbol;Acc:MGI:1920421]	8.61488	8.46286	8.94113	9.0493	8.0128	8.99568	8.78981	8.71878
ENSMUSG00000004187	255.205	-0.289621	0.171222	-1.69072	0.09089	0.99992	Kifc2	kinesin family member C2 [Source:MGI Symbol;Acc:MGI:109187]	7.68361	7.95065	7.73017	8.21889	8.42014	8.06083	8.2876	8.12364
ENSMUSG00000004207	5722.4	0.168725	0.148881	1.13364	0.256945	0.99992	Psap	prosaposin [Source:MGI Symbol;Acc:MGI:97783]	12.5358	12.5986	12.5217	12.2134	12.283	12.0357	12.5886	12.2089
ENSMUSG00000004221	752.688	0.0789031	0.145513	0.542258	0.587641	0.99992	Ikbkg	inhibitor of kappaB kinase gamma [Source:MGI Symbol;Acc:MGI:1338074]	9.81871	9.63004	9.265	9.61664	9.60656	9.62793	9.33016	9.46181
ENSMUSG00000004233	59.6364	0.246957	0.25126	0.981317	0.326437	0.99992	Wars2	tryptophanyl tRNA synthetase 2 (mitochondrial) [Source:MGI Symbol;Acc:MGI:1917810]	5.46473	6.47083	6.12362	6.21371	5.52168	5.80663	6.12923	5.59907
ENSMUSG00000004263	227.057	-0.0628391	0.200807	-0.31288	0.754372	0.99992	Atn1	atrophin 1 [Source:MGI Symbol;Acc:MGI:104725]	7.37398	8.1334	7.98133	7.73834	7.83965	7.80627	8.05073	7.91484
ENSMUSG00000004264	2020.75	0.194845	0.109013	1.78766	0.0738314	0.99992	Phb2	prohibitin 2 [Source:MGI Symbol;Acc:MGI:102520]	10.9358	11.0755	11.0547	10.8275	10.7899	10.5488	10.9608	10.7695
ENSMUSG00000004267	43.0826	-0.232989	0.269347	-0.86026	0.389646	0.99992	Eno2	enolase 2, gamma neuronal [Source:MGI Symbol;Acc:MGI:95394]	5.18558	6.03847	4.91688	5.15281	6.20999	5.46572	5.73447	5.30636
ENSMUSG00000004268	1197.98	0.269681	0.169468	1.59218	0.111345	0.99992	Emg1	EMG1 N1-specific pseudouridine methyltransferase [Source:MGI Symbol;Acc:MGI:1315195]	9.9186	10.3394	10.5375	10.2769	9.73003	9.86508	10.4499	9.77847
ENSMUSG00000004270	3044.96	0.236262	0.207816	1.13917	0.254633	0.99992	Lpcat3	lysophosphatidylcholine acyltransferase 3 [Source:MGI Symbol;Acc:MGI:1315211]	11.1548	11.5252	11.7855	11.705	10.9278	11.0574	11.9461	10.9236
ENSMUSG00000004285	941.644	0.0796818	0.147348	0.540815	0.588635	0.99992	Atp6v1f	ATPase, H+ transporting, lysosomal V1 subunit F [Source:MGI Symbol;Acc:MGI:1913394]	9.69496	9.75557	9.92572	10.2091	9.76585	9.99981	9.91143	9.58768
ENSMUSG00000004317	659.857	-0.253	0.177924	-1.42054	0.15545	0.99992	Clcn5	chloride channel, voltage-sensitive 5 [Source:MGI Symbol;Acc:MGI:99486]	9.32147	8.81021	9.23034	9.86968	9.79168	9.73651	9.3034	9.68102
ENSMUSG00000004319	1892.49	-0.0913784	0.139206	-0.65637	0.511586	0.99992	Clcn3	chloride channel, voltage-sensitive 3 [Source:MGI Symbol;Acc:MGI:103555]	10.8647	10.6424	10.9751	11.0361	11.0071	11.2354	10.5948	11.0291
ENSMUSG00000004347	20.276	-0.348561	0.260443	-1.21203	0.225501	0.99992	Pde1c	phosphodiesterase 1C [Source:MGI Symbol;Acc:MGI:108413]	5.18558	1.03141	3.26164	4.34494	3.85619	5.06152	5.33725	5.79168
ENSMUSG00000004356	330.538	-0.0900082	0.153306	-0.587131	0.557116	0.99992	Utp20	UTP20 small subunit processome component [Source:MGI Symbol;Acc:MGI:1917933]	8.26015	8.54177	8.16094	8.18903	8.38663	8.29978	8.43046	8.4476
ENSMUSG00000004364	6719.12	0.0523244	0.173119	0.30194	0.762698	0.99992	Cul3	cullin 3 [Source:MGI Symbol;Acc:MGI:1347360]	12.5996	12.6083	12.9147	13.3083	12.7433	13.1355	12.4783	12.884
ENSMUSG00000004383	111.383	-0.156139	0.267522	-0.585341	0.558318	0.99992	Large1	LARGE xylosyl- and glucuronyltransferase 1 [Source:MGI Symbol;Acc:MGI:1342270]	5.98078	6.53721	7.09522	6.75191	6.92142	6.2404	7.64463	6.15418
ENSMUSG00000004393	520.581	0.170653	0.177866	0.960769	0.336669	0.99992	Ddx56	DEAD (Asp-Glu-Ala-Asp) box polypeptide 56 [Source:MGI Symbol;Acc:MGI:1277172]	9.0385	9.11189	8.71207	9.0043	8.726	8.25875	9.20081	8.79464
ENSMUSG00000004394	345.529	0.135582	0.131356	1.03279	0.301702	0.99992	Tmed4	transmembrane p24 trafficking protein 4 [Source:MGI Symbol;Acc:MGI:1915070]	8.42503	8.22182	8.55288	8.48357	8.21179	8.42867	8.15419	8.32393
ENSMUSG00000004446	230.459	-0.175157	0.155345	-1.12731	0.259612	0.99992	Bid	BH3 interacting domain death agonist [Source:MGI Symbol;Acc:MGI:108093]	7.83854	7.59321	7.79857	8.02412	7.90196	8.07665	8.00164	8.05556
ENSMUSG00000004451	375.871	-0.318891	0.189991	-1.67906	0.0931395	0.99992	Ralb	v-ral simian leukemia viral oncogene B [Source:MGI Symbol;Acc:MGI:1927244]	8.30021	8.18606	8.56929	8.19905	8.49842	8.55076	9.12389	8.45981
ENSMUSG00000004455	1620.22	-0.0781529	0.202609	-0.385452	0.699902	0.99992	Ppp1cc	protein phosphatase 1, catalytic subunit, gamma isoform [Source:MGI Symbol;Acc:MGI:104872]	10.8385	10.2207	10.4185	11.0693	10.2685	11.2593	10.486	10.8521
ENSMUSG00000004460	1194.04	-0.107072	0.112856	-0.948776	0.342735	0.99992	Dnajb11	DnaJ heat shock protein family (Hsp40) member B11 [Source:MGI Symbol;Acc:MGI:1915088]	9.92886	10.3417	9.98195	10.1701	10.1508	10.3731	10.1529	10.2129
ENSMUSG00000004462	135.895	0.235678	0.216767	1.09191	0.274872	0.99992	Tbccd1	TBCC domain containing 1 [Source:MGI Symbol;Acc:MGI:1917823]	7.29688	6.6909	7.24162	6.91883	6.83887	6.76792	6.0239	7.23207
ENSMUSG00000004473	24.9718	0.425972	0.289249	1.49675	0.134458	0.99992	Clec11a	C-type lectin domain family 11, member a [Source:MGI Symbol;Acc:MGI:1298219]	5.34727	4.86734	5.17879	4.48255	5.0205	3.43515	4.15028	3.44492
ENSMUSG00000004500	130.834	-0.0742331	0.21994	-0.337616	0.735653	0.99992	Zfp324	zinc finger protein 324 [Source:MGI Symbol;Acc:MGI:2444641]	6.93918	7.08406	6.65324	7.20396	7.3861	7.10274	7.02374	6.69843
ENSMUSG00000004508	197.994	-0.0774332	0.247839	-0.312989	0.754289	0.99992	Gab2	growth factor receptor bound protein 2-associated protein 2 [Source:MGI Symbol;Acc:MGI:1333854]	7.62172	7.48807	6.72529	8.0128	8.00019	6.97348	7.43052	7.90891
ENSMUSG00000004530	3937.1	0.0647789	0.120313	0.538334	0.590347	0.99992	Coro1c	coronin, actin binding protein 1C [Source:MGI Symbol;Acc:MGI:1345964]	12.0602	11.9505	12.0772	12.099	12.1785	12.0587	11.5623	12.0481
ENSMUSG00000004535	2642.57	-0.0153644	0.100643	-0.152699	0.878635	0.99992	Tax1bp1	Tax1 (human T cell leukemia virus type I) binding protein 1 [Source:MGI Symbol;Acc:MGI:1289308]	11.5581	11.1575	11.4351	11.4928	11.5293	11.4348	11.3515	11.4187
ENSMUSG00000004552	162.471	0.00660145	0.158258	0.0281435	0.977548	0.99992	Ctse	cathepsin E [Source:MGI Symbol;Acc:MGI:107361]	3.13243	9.76426	7.10426	4.41539	4.2461	0	9.92026	3.30757
ENSMUSG00000004558	2471.77	-0.074856	0.115027	-0.650739	0.515215	0.99992	Ndrg2	N-myc downstream regulated gene 2 [Source:MGI Symbol;Acc:MGI:1352498]	11.2907	11.3236	11.3753	11.3691	11.4955	11.4368	11.3875	11.3487
ENSMUSG00000004561	423.504	0.0437119	0.199157	0.219245	0.826459	0.99992	Mettl17	methyltransferase like 17 [Source:MGI Symbol;Acc:MGI:1098577]	8.75983	8.74149	8.72091	8.99283	8.21725	8.40797	9.17152	9.01197
ENSMUSG00000004562	192.516	0.211762	0.204159	1.03675	0.29985	0.99992	Arhgef40	Rho guanine nucleotide exchange factor (GEF) 40 [Source:MGI Symbol;Acc:MGI:2685515]	7.31263	8.15469	7.66449	7.7106	7.42435	7.17312	7.88014	7.40198
ENSMUSG00000004565	1018.2	-0.104494	0.184789	-0.565201	0.571937	0.99992	Pnpla6	patatin-like phospholipase domain containing 6 [Source:MGI Symbol;Acc:MGI:1354723]	9.88607	10.2457	10.005	9.81045	9.82065	10.3985	9.72741	10.3785
ENSMUSG00000004567	844.773	-0.0792461	0.136634	-0.579981	0.561928	0.99992	Mcoln1	mucolipin 1 [Source:MGI Symbol;Acc:MGI:1890498]	10.0228	9.5758	9.46062	9.69661	9.85255	9.88768	9.72741	9.67928
ENSMUSG00000004568	1126.99	-0.0242235	0.136478	-0.17754	0.859085	0.99992	Arhgef18	rho/rac guanine nucleotide exchange factor (GEF) 18 [Source:MGI Symbol;Acc:MGI:2142567]	10.2848	10.0394	10.1495	10.3154	10.2672	10.4193	9.90551	10.2694
ENSMUSG00000004591	634.156	-0.0773031	0.139599	-0.553748	0.579751	0.99992	Pkn2	protein kinase N2 [Source:MGI Symbol;Acc:MGI:109211]	9.41017	9.35208	9.27303	9.31189	9.3869	9.53935	9.14915	9.56714
ENSMUSG00000004610	113.358	-0.151829	0.188148	-0.807432	0.419418	0.99992	Etfb	electron transferring flavoprotein, beta polypeptide [Source:MGI Symbol;Acc:MGI:106098]	6.29813	6.76201	6.70167	6.81841	6.81027	6.68777	6.95664	6.84215
ENSMUSG00000004612	31.8975	0.0790529	0.286677	0.282706	0.777402	0.99992	Nkg7	natural killer cell group 7 sequence [Source:MGI Symbol;Acc:MGI:1931250]	4.49703	5.346	3.70343	5.75168	5.11707	5.01848	4.62388	4.50829
ENSMUSG00000004626	1740.26	-0.0300381	0.0876359	-0.342771	0.731771	0.99992	Stxbp2	syntaxin binding protein 2 [Source:MGI Symbol;Acc:MGI:107370]	10.7275	10.7051	10.8328	10.7741	10.8465	10.8351	10.848	10.6252
ENSMUSG00000004630	64.1362	0.314441	0.24544	1.26586	0.205563	0.99992	Pcp2	Purkinje cell protein 2 (L7) [Source:MGI Symbol;Acc:MGI:97508]	6.28222	6.29017	7.01124	5.9307	6.33572	5.95097	6.0239	5.79168
ENSMUSG00000004637	90.7463	-0.204904	0.270842	-0.758491	0.448157	0.99992	Wwox	WW domain-containing oxidoreductase [Source:MGI Symbol;Acc:MGI:1931237]	4.4408	6.56929	6.73695	6.62388	6.70545	6.41652	6.87418	6.47606
ENSMUSG00000004642	321.456	-0.18975	0.157158	-1.2073	0.227318	0.99992	Slbp	stem-loop binding protein [Source:MGI Symbol;Acc:MGI:108402]	8.40312	8.47983	8.10352	7.90063	8.15606	8.51637	8.52228	8.55013
ENSMUSG00000004665	1757.65	-0.163436	0.148955	-1.09702	0.272634	0.99992	Cnn2	calponin 2 [Source:MGI Symbol;Acc:MGI:105093]	10.9491	10.4053	10.788	10.8056	10.877	11.0587	10.5642	11.1408
ENSMUSG00000004667	801.302	0.151744	0.125031	1.21415	0.22469	0.99992	Polr2e	polymerase (RNA) II (DNA directed) polypeptide E [Source:MGI Symbol;Acc:MGI:1913670]	9.45522	9.61283	9.59008	9.77907	9.15921	9.49882	9.62307	9.49185
ENSMUSG00000004677	1375.21	-0.105993	0.108031	-0.981143	0.326522	0.99992	Myo9b	myosin IXb [Source:MGI Symbol;Acc:MGI:106624]	10.4173	10.3975	10.2271	10.4176	10.5709	10.3319	10.58	10.4093
ENSMUSG00000004709	48.9267	-0.109135	0.27509	-0.406189	0.684604	0.99992	Cd244	CD244 natural killer cell receptor 2B4 [Source:MGI Symbol;Acc:MGI:109294]	5.25244	5.41823	4.37564	5.309	5.77947	4.06231	5.06727	5.73922
ENSMUSG00000004768	106.665	0.18149	0.224496	0.803201	0.421859	0.99992	Rab23	RAB23, member RAS oncogene family [Source:MGI Symbol;Acc:MGI:99833]	7.37398	7.29057	6.76001	6.57854	6.70545	6.81899	7.23672	6.39361
ENSMUSG00000004771	3831.56	-0.0841665	0.129526	-0.649759	0.515848	0.99992	Rab11a	RAB11A, member RAS oncogene family [Source:MGI Symbol;Acc:MGI:1858202]	11.88	11.723	11.9549	12.0652	12.1035	12.1473	11.6494	12.0481
ENSMUSG00000004788	616.901	0.0398312	0.174178	0.228767	0.81905	0.99992	Eif2b2	eukaryotic translation initiation factor 2B, subunit 2 beta [Source:MGI Symbol;Acc:MGI:2145118]	9.26591	9.50709	8.87404	9.34385	9.14782	8.95916	9.63206	9.04476
ENSMUSG00000004789	1358.9	0.0546256	0.148717	0.367372	0.713341	0.99992	Dlst	dihydrolipoamide S-succinyltransferase (E2 component of 2-oxo-glutarate complex) [Source:MGI Symbol;Acc:MGI:1926170]	10.3512	10.4988	10.2312	10.5536	10.5516	9.90551	10.5106	10.3677
ENSMUSG00000004798	219.818	0.0152762	0.236216	0.0647536	0.94837	0.99992	Ulk2	unc-51 like kinase 2 [Source:MGI Symbol;Acc:MGI:1352758]	8.43226	7.58539	7.47548	7.35498	8.14465	7.42463	7.31024	7.99532
ENSMUSG00000004815	1255.82	-0.110776	0.171258	-0.646553	0.517922	0.99992	Dgkq	diacylglycerol kinase, theta [Source:MGI Symbol;Acc:MGI:102918]	10.5108	9.94168	10.1539	10.5624	10.279	10.8172	10.0693	10.4759
ENSMUSG00000004837	118.895	0.329103	0.261993	1.23308	0.217547	0.99992	Grap	GRB2-related adaptor protein [Source:MGI Symbol;Acc:MGI:1918770]	6.86634	7.88844	7.69472	6.85689	7.14402	5.7811	7.66579	6.58411
ENSMUSG00000004843	2044.47	-0.100928	0.110931	-0.909808	0.362924	0.99992	Chmp2b	charged multivesicular body protein 2B [Source:MGI Symbol;Acc:MGI:1916192]	10.9185	10.8998	10.9922	11.1644	11.0935	11.1711	10.9743	11.1621
ENSMUSG00000004846	240.869	0.109461	0.206504	0.530867	0.595511	0.99992	Plod3	procollagen-lysine, 2-oxoglutarate 5-dioxygenase 3 [Source:MGI Symbol;Acc:MGI:1347008]	7.48242	7.95065	8.05308	8.06851	7.41488	7.24956	8.31465	7.88497
ENSMUSG00000004849	1380.75	-0.169878	0.117983	-1.43997	0.149877	0.99992	Ap1s1	adaptor protein complex AP-1, sigma 1 [Source:MGI Symbol;Acc:MGI:1098244]	10.2257	10.2655	10.2229	10.3096	10.5331	10.2494	10.6213	10.2981
ENSMUSG00000004864	10675.5	0.0297801	0.162866	0.18272	0.855018	0.99992	Mapk13	mitogen-activated protein kinase 13 [Source:MGI Symbol;Acc:MGI:1346864]	13.193	13.3338	13.6477	13.855	13.3107	13.6964	13.6026	13.3453
ENSMUSG00000004865	13555.8	-0.0852462	0.173089	-0.491995	0.622723	0.99992	Srpk1	serine/arginine-rich protein specific kinase 1 [Source:MGI Symbol;Acc:MGI:106908]	13.6006	13.5225	13.8471	14.2579	13.8447	14.2714	13.4519	14.0351
ENSMUSG00000004880	627.396	-0.12824	0.173551	-0.738791	0.460034	0.99992	Lbr	lamin B receptor [Source:MGI Symbol;Acc:MGI:2138281]	8.99034	9.72742	9.13215	9.06034	9.43218	9.42039	9.52032	9.21288
ENSMUSG00000004885	1826.16	-0.302369	0.203331	-1.47773	0.139479	0.99992	Crabp2	cellular retinoic acid binding protein II [Source:MGI Symbol;Acc:MGI:88491]	11.1194	10.7858	11.1096	11.0997	12.0232	11.0353	11.1585	11.0775
ENSMUSG00000004894	44.5885	0.0703655	0.278635	0.231603	0.816846	0.99992	Hapln2	hyaluronan and proteoglycan link protein 2 [Source:MGI Symbol;Acc:MGI:2137300]	6.21675	4.14604	5.6675	6.53174	6.96098	5.36622	5.33725	1.57434
ENSMUSG00000004895	1094.09	-0.0182381	0.137445	-0.132684	0.894444	0.99992	Prcc	papillary renal cell carcinoma (translocation-associated) [Source:MGI Symbol;Acc:MGI:2137738]	9.87019	9.97947	10.2146	10.2029	10.1235	10.0987	9.97215	10.1726
ENSMUSG00000004896	1095.91	0.0759103	0.0944475	0.803713	0.421563	0.99992	Rrnad1	ribosomal RNA adenine dimethylase domain containing 1 [Source:MGI Symbol;Acc:MGI:2387197]	10.232	10.0663	10.1231	10.1405	10.0505	10.0766	10.052	10.0768
ENSMUSG00000004897	6680.88	-0.130439	0.129116	-1.01033	0.312339	0.99992	Hdgf	hepatoma-derived growth factor [Source:MGI Symbol;Acc:MGI:1194494]	12.5946	12.3184	12.5003	12.883	12.6062	12.9827	12.5681	12.7107
ENSMUSG00000004929	6463.16	0.114773	0.144464	0.794268	0.42704	0.99992	Thop1	thimet oligopeptidase 1 [Source:MGI Symbol;Acc:MGI:1354165]	12.506	12.7152	12.8444	13.0866	12.9071	12.6437	12.5297	12.6132
ENSMUSG00000004931	982.912	-0.0623523	0.136555	-0.456603	0.647956	0.99992	Apba3	amyloid beta (A4) precursor protein-binding, family A, member 3 [Source:MGI Symbol;Acc:MGI:1888527]	9.94916	9.93092	9.88828	9.66443	9.63742	10.1077	10.0386	9.88643
ENSMUSG00000004933	55.4982	0.347307	0.288219	1.21115	0.225839	0.99992	Matk	megakaryocyte-associated tyrosine kinase [Source:MGI Symbol;Acc:MGI:99259]	4.25761	6.21105	6.19302	6.89437	6.02324	3.88195	5.70751	5.23238
ENSMUSG00000004934	754.154	0.00792731	0.163356	0.0485008	0.961317	0.99992	Pias4	protein inhibitor of activated STAT 4 [Source:MGI Symbol;Acc:MGI:2136940]	9.38431	9.44577	9.71626	9.7504	9.30471	9.54505	9.76712	9.64048
ENSMUSG00000004936	462.267	-0.176982	0.19899	-0.8894	0.373788	0.99992	Map2k1	mitogen-activated protein kinase kinase 1 [Source:MGI Symbol;Acc:MGI:1346866]	8.47138	9.17839	8.85543	8.37287	9.37474	8.87419	8.99882	8.44351
ENSMUSG00000004937	2719.59	0.216719	0.123441	1.75592	0.0791017	0.99992	Sgta	small glutamine-rich tetratricopeptide repeat (TPR)-containing, alpha [Source:MGI Symbol;Acc:MGI:1098703]	11.1283	11.5108	11.5054	11.5682	11.354	11.0851	11.3151	11.0649
ENSMUSG00000004945	490.268	0.140164	0.15376	0.912	0.361769	0.99992	Tmem242	transmembrane protein 242 [Source:MGI Symbol;Acc:MGI:1917794]	9.05499	8.9629	8.61109	9.11956	8.67932	8.76774	8.95078	8.77849
ENSMUSG00000004947	1452	-0.0959268	0.146766	-0.653556	0.513398	0.99992	Dtx2	deltex 2, E3 ubiquitin ligase [Source:MGI Symbol;Acc:MGI:1921448]	10.7363	10.3464	10.2291	10.5701	10.5983	10.839	10.1466	10.6767
ENSMUSG00000004951	22415.8	-0.194927	0.217349	-0.89586	0.370328	0.99992	Hspb1	heat shock protein 1 [Source:MGI Symbol;Acc:MGI:96240]	14.3391	13.7066	14.2725	14.9713	14.1503	15.0192	14.4041	14.7795
ENSMUSG00000004952	32.0877	-0.0892335	0.287972	-0.343318	0.731359	0.99992	Rasa4	RAS p21 protein activator 4 [Source:MGI Symbol;Acc:MGI:1858600]	2.98293	5.5844	4.37564	2.60517	3.73968	4.22261	5.53423	4.07244
ENSMUSG00000004980	5153.51	-0.000115465	0.13246	-0.000854894	0.999318	0.99992	Hnrnpa2b1	heterogeneous nuclear ribonucleoprotein A2/B1 [Source:MGI Symbol;Acc:MGI:104819]	12.3665	12.4644	12.3149	11.893	12.3977	12.0834	12.3912	12.2062
ENSMUSG00000004988	157	-0.205253	0.215552	-0.952817	0.340683	0.99992	Fxyd4	FXYD domain-containing ion transport regulator 4 [Source:MGI Symbol;Acc:MGI:1889005]	6.91874	7.02746	7.47548	7.03525	7.4431	7.20226	7.61592	7.20331
ENSMUSG00000004994	220.735	0.06449	0.200002	0.322091	0.747383	0.99992	Ccdc130	coiled-coil domain containing 130 [Source:MGI Symbol;Acc:MGI:1914986]	7.62803	7.60873	8.10352	8.06851	7.3861	7.72158	7.83726	8.13891
ENSMUSG00000005034	262.591	-0.0455535	0.186126	-0.244695	0.806692	0.99992	Prkacb	protein kinase, cAMP dependent, catalytic, beta [Source:MGI Symbol;Acc:MGI:97594]	7.73127	7.79658	7.51667	8.12216	7.55937	7.97899	8.13408	7.68455
ENSMUSG00000005043	1743.27	-0.199619	0.225644	-0.884771	0.37628	0.99992	Sgsh	N-sulfoglucosamine sulfohydrolase (sulfamidase) [Source:MGI Symbol;Acc:MGI:1350341]	10.354	10.1241	10.6131	11.2171	10.7119	11.4084	10.3758	10.8366
ENSMUSG00000005045	75.9777	-0.549097	0.28161	-1.9094	0.0562103	0.99992	Chd5	chromodomain helicase DNA binding protein 5 [Source:MGI Symbol;Acc:MGI:3036258]	6.28222	3.64204	3.49938	6.5158	5.80868	7.1829	7.38019	7.06097
ENSMUSG00000005054	3043.17	0.100173	0.163696	0.612406	0.540269	0.99992	Cstb	cystatin B [Source:MGI Symbol;Acc:MGI:109514]	11.2947	11.6979	11.3766	11.524	11.5183	11.0272	11.818	10.9426
ENSMUSG00000005057	37.0485	-0.0857934	0.268447	-0.329422	0.741837	0.99992	Sh2b2	SH2B adaptor protein 2 [Source:MGI Symbol;Acc:MGI:1345171]	5.11546	5.01439	4.78823	5.11097	1.08644	2.30058	6.88626	4.93875
ENSMUSG00000005069	1061.84	0.0487388	0.171156	0.28515	0.775529	0.99992	Pex5	peroxisomal biogenesis factor 5 [Source:MGI Symbol;Acc:MGI:1098808]	9.55793	10.0293	10.0135	10.0699	9.91433	9.81092	10.2128	9.47791
ENSMUSG00000005078	311.555	-0.0882208	0.171899	-0.513202	0.60781	0.99992	Jkamp	JNK1/MAPK8-associated membrane protein [Source:MGI Symbol;Acc:MGI:1915057]	8.42865	7.9688	8.22447	8.37728	8.63107	8.24482	8.38013	8.13384
ENSMUSG00000005087	2534.82	0.175062	0.199599	0.877695	0.380109	0.99992	Cd44	CD44 antigen [Source:MGI Symbol;Acc:MGI:88338]	11.4506	11.6634	11.3522	10.799	11.7767	10.7122	11.0594	10.7719
ENSMUSG00000005102	100.523	-0.297371	0.241719	-1.22729	0.219715	0.99992	Eif2ak4	eukaryotic translation initiation factor 2 alpha kinase 4 [Source:MGI Symbol;Acc:MGI:1353427]	6.49046	6.5044	6.32255	6.80535	6.29501	6.7284	7.37163	7.06097
ENSMUSG00000005103	1846.5	-0.00133416	0.12673	-0.0104463	0.991665	0.99992	Wdr1	WD repeat domain 1 [Source:MGI Symbol;Acc:MGI:1337100]	10.7516	10.9115	10.8315	10.4979	11.0298	10.5365	10.6648	10.7547
ENSMUSG00000005107	31.3078	0.192637	0.286522	0.661875	0.508051	0.99992	Slc2a9	solute carrier family 2 (facilitated glucose transporter), member 9 [Source:MGI Symbol;Acc:MGI:2152844]	5.37754	5.30849	5.71546	4.41539	5.06959	4.97411	5.53423	3.68571
ENSMUSG00000005125	1516.98	-0.248216	0.180446	-1.37291	0.16978	0.99992	Ndrg1	N-myc downstream regulated gene 1 [Source:MGI Symbol;Acc:MGI:1341799]	10.5512	10.6225	10.6233	10.8064	10.592	10.9901	11.2588	10.8018
ENSMUSG00000005131	20.1323	0.178252	0.251729	0.72696	0.46725	0.99992	4930550C14Rik	RIKEN cDNA 4930550C14 gene [Source:MGI Symbol;Acc:MGI:1922561]	5.59926	4.64459	4.64697	1.60115	5.44933	2.30058	0	3.79253
ENSMUSG00000005142	783.336	-0.167096	0.126406	-1.32194	0.186188	0.99992	Man2b1	mannosidase 2, alpha B1 [Source:MGI Symbol;Acc:MGI:107286]	9.72175	9.39746	9.25894	9.57107	9.79168	9.79507	9.55853	9.52902
ENSMUSG00000005148	2812.99	-0.0070829	0.167126	-0.0423828	0.966194	0.99992	Klf5	Kruppel-like factor 5 [Source:MGI Symbol;Acc:MGI:1338056]	11.7515	11.1376	11.5975	11.3325	11.4654	11.651	10.9486	11.7406
ENSMUSG00000005150	714.524	0.136758	0.145335	0.941595	0.3464	0.99992	Wdr83	WD repeat domain containing 83 [Source:MGI Symbol;Acc:MGI:1915086]	9.26793	9.39969	9.7655	9.2792	9.59403	9.19006	9.29437	9.05553
ENSMUSG00000005161	6294.09	-0.112331	0.136267	-0.824123	0.40987	0.99992	Prdx2	peroxiredoxin 2 [Source:MGI Symbol;Acc:MGI:109486]	12.5075	12.7604	12.8086	12.6364	12.5824	12.9516	12.8695	12.7795
ENSMUSG00000005198	1526.38	-0.0656658	0.117854	-0.55718	0.577404	0.99992	Polr2a	polymerase (RNA) II (DNA directed) polypeptide A [Source:MGI Symbol;Acc:MGI:98086]	10.6812	10.7608	10.5681	10.5517	10.7012	10.846	10.4345	10.828
ENSMUSG00000005204	1209.27	-0.00406096	0.123657	-0.0328771	0.973773	0.99992	Senp3	SUMO/sentrin specific peptidase 3 [Source:MGI Symbol;Acc:MGI:2158736]	10.0734	10.4053	10.2353	10.3663	10.2393	10.576	10.0825	10.1702
ENSMUSG00000005225	555.395	-0.0615472	0.133179	-0.462094	0.644014	0.99992	Plekha8	pleckstrin homology domain containing, family A (phosphoinositide binding specific) member 8 [Source:MGI Symbol;Acc:MGI:2681164]	8.7798	9.1442	8.83386	9.1991	9.10136	8.97332	9.12389	9.05553
ENSMUSG00000005233	75.8108	0.34065	0.288944	1.21899	0.222849	0.99992	Spc25	SPC25, NDC80 kinetochore complex component, homolog (S. cerevisiae) [Source:MGI Symbol;Acc:MGI:1913692]	5.28475	7.42811	6.33795	5.11097	6.04795	4.22261	6.50298	4.93875
ENSMUSG00000005251	922.887	-0.0434099	0.161024	-0.269581	0.787483	0.99992	Ripk4	receptor-interacting serine-threonine kinase 4 [Source:MGI Symbol;Acc:MGI:1919638]	10.2464	10.0046	9.71478	9.42078	10.1537	9.96056	9.6986	9.85903
ENSMUSG00000005262	1257.59	0.0322554	0.111246	0.289861	0.771923	0.99992	Ufd1	ubiquitin recognition factor in ER-associated degradation 1 [Source:MGI Symbol;Acc:MGI:109353]	10.2174	10.367	10.3471	10.515	10.4428	10.4307	10.2807	10.154
ENSMUSG00000005299	1147.72	0.190916	0.103219	1.84983	0.0643383	0.99992	Letm1	leucine zipper-EF-hand containing transmembrane protein 1 [Source:MGI Symbol;Acc:MGI:1932557]	10.151	10.2861	10.2987	10.0876	10.0732	10.0299	9.95219	9.98827
ENSMUSG00000005312	6244.72	-0.0423259	0.139915	-0.302493	0.762276	0.99992	Ubqln1	ubiquilin 1 [Source:MGI Symbol;Acc:MGI:1860276]	12.4909	12.3507	12.5428	12.9972	12.7144	12.761	12.364	12.7705
ENSMUSG00000005354	1074.56	0.222863	0.135881	1.6408	0.100838	0.99992	Txn2	thioredoxin 2 [Source:MGI Symbol;Acc:MGI:1929468]	10.0838	10.1522	10.1331	9.88992	10.0732	9.83283	9.8403	9.53288
ENSMUSG00000005355	11475.1	0.35965	0.194019	1.84536	0.0649846	0.99992	Casp14	caspase 14 [Source:MGI Symbol;Acc:MGI:1335092]	13.602	14.422	14.1181	13.8479	14.1788	13.3708	13.5118	13.2142
ENSMUSG00000005360	88.931	-0.0967608	0.287404	-0.346612	0.728883	0.99992	Slc1a3	solute carrier family 1 (glial high affinity glutamate transporter), member 3 [Source:MGI Symbol;Acc:MGI:99917]	5.31635	5.96804	6.30698	6.68219	3.73968	6.68777	7.17901	5.89119
ENSMUSG00000005362	335.17	-0.00870364	0.181703	-0.0480433	0.961682	0.99992	Crbn	cereblon [Source:MGI Symbol;Acc:MGI:1913277]	8.41776	8.19637	8.63934	8.47947	8.77122	8.29076	8.06673	8.58399
ENSMUSG00000005370	392.193	-0.114066	0.148772	-0.766741	0.443236	0.99992	Msh6	mutS homolog 6 [Source:MGI Symbol;Acc:MGI:1343961]	8.4214	8.695	8.67616	8.33702	8.86806	8.46118	8.40132	8.86058
ENSMUSG00000005371	1184.83	-0.219145	0.129308	-1.6946	0.0901509	0.99992	Fbxo11	F-box protein 11 [Source:MGI Symbol;Acc:MGI:2147134]	10.1111	10.1875	10.0583	10.2239	10.3907	10.4069	10.0956	10.5765
ENSMUSG00000005374	347.838	-0.157614	0.199215	-0.791688	0.428543	0.99992	Tbl2	transducin (beta)-like 2 [Source:MGI Symbol;Acc:MGI:1351652]	8.42503	8.61659	8.02004	8.01847	8.55123	8.21176	8.63388	8.47192
ENSMUSG00000005378	608.883	-0.0514194	0.158642	-0.324129	0.74584	0.99992	Wbscr22	Williams Beuren syndrome chromosome region 22 [Source:MGI Symbol;Acc:MGI:1913388]	9.08281	9.13619	8.99557	9.37953	9.08653	9.32645	9.33237	9.07682
ENSMUSG00000005410	262.281	0.0547906	0.288631	0.197867	0.843149	0.99992	Mcm5	minichromosome maintenance complex component 5 [Source:MGI Symbol;Acc:MGI:103197]	7.06543	8.86938	7.66449	7.03525	7.89517	5.43331	8.55667	7.65654
ENSMUSG00000005413	3418.68	-0.0848886	0.203368	-0.416593	0.676976	0.99992	Hmox1	heme oxygenase 1 [Source:MGI Symbol;Acc:MGI:96163]	11.4731	11.4619	11.9169	12.3099	11.4464	12.2342	12.0818	11.8536
ENSMUSG00000005417	11056.3	-0.0708506	0.185038	-0.382488	0.702099	0.99992	Mprip	myosin phosphatase Rho interacting protein [Source:MGI Symbol;Acc:MGI:1349438]	13.2821	13.1463	13.5252	13.9698	13.2882	13.9001	13.4704	13.6541
ENSMUSG00000005442	1530.41	-0.0761542	0.120206	-0.633531	0.526387	0.99992	Cic	capicua transcriptional repressor [Source:MGI Symbol;Acc:MGI:1918972]	10.6993	10.6386	10.4552	10.2863	10.4999	10.5862	10.7499	10.5867
ENSMUSG00000005447	312.278	0.192015	0.222126	0.865812	0.386593	0.99992	Pafah1b3	platelet-activating factor acetylhydrolase, isoform 1b, subunit 3 [Source:MGI Symbol;Acc:MGI:108414]	8.2763	8.3884	8.80367	7.61654	7.40535	8.41213	8.4751	7.84208
ENSMUSG00000005469	1172.91	-0.122065	0.10534	-1.15877	0.246549	0.99992	Prkaca	protein kinase, cAMP dependent, catalytic, alpha [Source:MGI Symbol;Acc:MGI:97592]	10.2382	10.1535	10.2209	10.2214	10.5741	10.2093	10.2472	10.2833
ENSMUSG00000005470	75.2165	0.0375522	0.288067	0.141562	0.887426	0.99992	Asf1b	anti-silencing function 1B histone chaperone [Source:MGI Symbol;Acc:MGI:1914179]	5.15094	6.63137	6.03189	5.15281	6.14276	3.56047	6.57932	5.44383
ENSMUSG00000005481	921.597	0.00531643	0.149785	0.0357804	0.971457	0.99992	Ddx39	DEAD (Asp-Glu-Ala-Asp) box polypeptide 39 [Source:MGI Symbol;Acc:MGI:1915528]	9.35988	9.93708	9.73383	9.4795	9.68742	9.41417	9.73243	9.70001
ENSMUSG00000005483	2265.61	-0.115922	0.146294	-0.792447	0.4281	0.99992	Dnajb1	DnaJ heat shock protein family (Hsp40) member B1 [Source:MGI Symbol;Acc:MGI:1931874]	10.9622	11.1921	11.1418	10.9045	10.8412	11.4265	11.1277	11.2596
ENSMUSG00000005501	393.959	-0.197719	0.189187	-1.04482	0.296107	0.99992	Usp40	ubiquitin specific peptidase 40 [Source:MGI Symbol;Acc:MGI:2443184]	8.58276	8.74149	8.2036	8.61661	9.29183	8.36136	8.55667	8.71199
ENSMUSG00000005505	609.584	0.0389338	0.138151	0.281709	0.778166	0.99992	Kbtbd4	kelch repeat and BTB (POZ) domain containing 4 [Source:MGI Symbol;Acc:MGI:1914386]	9.08051	9.40192	9.19694	9.53988	9.30214	9.20693	9.07726	9.47791
ENSMUSG00000005506	838.792	-0.0661127	0.137286	-0.481575	0.630108	0.99992	Celf1	CUGBP, Elav-like family member 1 [Source:MGI Symbol;Acc:MGI:1342295]	9.97042	9.91696	9.66832	9.40355	9.92437	9.67547	9.91143	9.78495
ENSMUSG00000005510	805.681	0.125783	0.117765	1.06852	0.285286	0.99992	Ndufs3	"NADH dehydrogenase (ubiquinone) Fe-S protein 3 [Source:MGI Symbol;Acc:MGI:1915599]"	9.70693	9.5876	9.68196	9.46089	9.35508	9.50663	9.66572	9.37637
ENSMUSG00000005514	2475.2	-0.0196398	0.148494	-0.132249	0.894787	0.99992	Por	P450 (cytochrome) oxidoreductase [Source:MGI Symbol;Acc:MGI:97744]	11.1025	11.4263	11.2818	11.6753	11.3088	11.7067	11.1684	11.3913
ENSMUSG00000005533	611.798	-0.11201	0.181702	-0.615698	0.538094	0.99992	Igf1r	insulin-like growth factor I receptor [Source:MGI Symbol;Acc:MGI:96433]	9.51261	9.21434	8.97601	9.64806	9.04418	9.70292	9.43455	9.67055
ENSMUSG00000005534	488.306	0.0439929	0.199355	0.22059	0.825412	0.99992	Insr	insulin receptor [Source:MGI Symbol;Acc:MGI:96575]	9.42111	8.31935	8.96365	8.99571	9.33514	8.76774	8.43046	9.02298
ENSMUSG00000005553	57.7867	-0.221714	0.273249	-0.846372	0.397345	0.99992	Atp4a	ATPase, H+/K+ exchanging, gastric, alpha polypeptide [Source:MGI Symbol;Acc:MGI:88113]	5.34727	4.58307	4.31466	5.34554	4.96968	4.97411	5.86219	5.23238
ENSMUSG00000005566	1537.15	-0.0584109	0.123181	-0.474187	0.635367	0.99992	Trim28	tripartite motif-containing 28 [Source:MGI Symbol;Acc:MGI:109274]	10.532	10.7686	10.4657	10.3629	10.4636	10.5815	10.8105	10.5242
ENSMUSG00000005575	1841.42	0.114489	0.115602	0.990541	0.32191	0.99992	Ube2m	ubiquitin-conjugating enzyme E2M [Source:MGI Symbol;Acc:MGI:108278]	10.5091	11.0265	10.8396	10.919	10.7659	10.7071	10.8026	10.5793
ENSMUSG00000005580	85.1754	0.153762	0.265955	0.575136	0.565199	0.99992	Adcy9	adenylate cyclase 9 [Source:MGI Symbol;Acc:MGI:108450]	6.37517	6.94429	7.15731	5.34554	6.50589	5.55879	6.50298	6.73907
ENSMUSG00000005609	741.729	-0.0464838	0.130694	-0.355696	0.722068	0.99992	Ctr9	CTR9 homolog, Paf1/RNA polymerase II complex component [Source:MGI Symbol;Acc:MGI:109345]	9.76819	9.48624	9.16707	9.7019	9.5209	9.66853	9.57354	9.6243
ENSMUSG00000005610	14159.8	-0.091245	0.129492	-0.704639	0.481035	0.99992	Eif4g2	eukaryotic translation initiation factor 4, gamma 2 [Source:MGI Symbol;Acc:MGI:109207]	13.9508	13.6617	13.5889	13.7409	14.009	13.9585	13.4211	13.8936
ENSMUSG00000005615	1585.98	-0.117521	0.185877	-0.63162	0.527635	0.99992	Pcyt1a	phosphate cytidylyltransferase 1, choline, alpha isoform [Source:MGI Symbol;Acc:MGI:88557]	10.9778	10.0969	10.5835	10.9114	10.5418	11.1325	10.4149	11.04
ENSMUSG00000005621	426.762	0.064553	0.175711	0.367338	0.713367	0.99992	Zfp592	zinc finger protein 592 [Source:MGI Symbol;Acc:MGI:2443541]	9.23937	8.80348	8.30505	8.63148	8.8853	8.50081	8.78659	8.65296
ENSMUSG00000005625	2247.71	-0.046766	0.10412	-0.449119	0.653346	0.99992	Psmd4	proteasome (prosome, macropain) 26S subunit, non-ATPase, 4 [Source:MGI Symbol;Acc:MGI:1201670]	10.93	10.9683	10.9904	11.0802	10.8924	11.1501	11.1935	10.9029
ENSMUSG00000005628	101.2	0.000411872	0.284666	0.00152635	0.998782	0.99992	Tmod4	tropomodulin 4 [Source:MGI Symbol;Acc:MGI:1355285]	7.09305	5.5844	6.89109	6.62388	6.07224	5.90444	6.3193	7.60617
ENSMUSG00000005656	963.589	-0.0112179	0.148237	-0.0757025	0.939656	0.99992	Snx6	sorting nexin 6 [Source:MGI Symbol;Acc:MGI:1919433]	10.0792	9.76772	9.6668	10.1752	10.0274	10.0857	9.56418	10.0609
ENSMUSG00000005667	128.681	0.177449	0.203242	0.877808	0.380048	0.99992	Mthfd2	methylenetetrahydrofolate dehydrogenase (NAD+ dependent), methenyltetrahydrofolate cyclohydrolase [Source:MGI Symbol;Acc:MGI:1338850]	6.76692	7.19101	6.71352	6.77888	6.33572	6.70144	7.13921	6.32408
ENSMUSG00000005672	43.7661	-0.156003	0.263871	-0.597935	0.549883	0.99992	Kit	KIT proto-oncogene receptor tyrosine kinase [Source:MGI Symbol;Acc:MGI:96677]	3.26789	6.60066	4.37564	4.1928	4.96968	1.56719	7.30125	4.07244
ENSMUSG00000005674	447.837	0.20016	0.164635	1.21664	0.223742	0.99992	Tomm40l	translocase of outer mitochondrial membrane 40 homolog-like (yeast) [Source:MGI Symbol;Acc:MGI:3589112]	8.6982	8.96591	9.05735	8.51198	8.40588	8.69443	8.56421	8.73226
ENSMUSG00000005677	368.211	-0.0745521	0.177662	-0.419747	0.67467	0.99992	Nr1i3	nuclear receptor subfamily 1, group I, member 3 [Source:MGI Symbol;Acc:MGI:1346307]	8.15921	8.63565	8.23274	8.57104	8.57692	8.24948	8.47909	8.64941
ENSMUSG00000005682	1214.41	0.114502	0.106812	1.0719	0.283767	0.99992	Pan2	PAN2 poly(A) specific ribonuclease subunit [Source:MGI Symbol;Acc:MGI:1918984]	10.3125	10.3065	10.4076	10.3188	10.148	10.142	10.3346	10.2403
ENSMUSG00000005683	8024.15	-0.0200826	0.0847782	-0.236882	0.812748	0.99992	Cs	citrate synthase [Source:MGI Symbol;Acc:MGI:88529]	12.9661	12.8425	12.9385	13.0583	13.0238	13.0043	12.881	12.9826
ENSMUSG00000005686	966.211	0.232298	0.184469	1.25791	0.208425	0.99992	Ampd3	adenosine monophosphate deaminase 3 [Source:MGI Symbol;Acc:MGI:1096344]	9.74951	10.116	10.3929	10.2804	9.67359	10.1026	10.1149	9.6006
ENSMUSG00000005687	888.937	-0.0842709	0.121345	-0.694479	0.487382	0.99992	Bcas2	breast carcinoma amplified sequence 2 [Source:MGI Symbol;Acc:MGI:1915433]	9.87947	9.79341	9.74543	9.61102	10.0102	9.66155	9.89509	9.80901
ENSMUSG00000005698	1116.7	0.0119935	0.110196	0.108812	0.913352	0.99992	Ctcf	CCCTC-binding factor [Source:MGI Symbol;Acc:MGI:109447]	9.9642	10.2764	10.2333	10.1037	10.1805	10.0974	9.97073	10.281
ENSMUSG00000005699	95.0242	-0.448933	0.234874	-1.91264	0.0557941	0.99992	Pard6a	par-6 family cell polarity regulator alpha [Source:MGI Symbol;Acc:MGI:1927223]	6.11261	6.19057	6.6284	6.00111	7.18914	6.4493	6.79955	6.73907
ENSMUSG00000005705	64.9161	-0.311515	0.267279	-1.17513	0.239941	0.99992	Agrp	agouti related neuropeptide [Source:MGI Symbol;Acc:MGI:892013]	5.54694	5.346	6.05071	5.57829	5.65632	6.97348	5.18921	5.96157
ENSMUSG00000005718	102.28	-0.137512	0.249241	-0.552204	0.580808	0.99992	Tfap4	transcription factor AP4 [Source:MGI Symbol;Acc:MGI:103239]	7.24856	6.53721	6.29124	5.77865	6.76627	6.06112	6.92188	7.05024
ENSMUSG00000005732	392.333	0.129956	0.225898	0.578347	0.56303	0.99992	Ranbp1	RAN binding protein 1 [Source:MGI Symbol;Acc:MGI:96269]	8.35067	8.92622	8.73843	7.53187	8.15036	7.7678	8.74742	8.42287
ENSMUSG00000005763	123.036	-0.114735	0.208738	-0.549341	0.582772	0.99992	Cd247	CD247 antigen [Source:MGI Symbol;Acc:MGI:88334]	7.37398	6.5044	6.6284	7.09012	6.92142	6.84386	7.22726	7.26954
ENSMUSG00000005774	243.052	-0.0394742	0.204651	-0.192883	0.847051	0.99992	Rfx5	regulatory factor X, 5 (influences HLA class II expression) [Source:MGI Symbol;Acc:MGI:1858421]	8.47838	7.78297	7.75907	7.75881	7.83965	7.96772	7.714	8.46789
ENSMUSG00000005779	2771.55	0.0696985	0.0830205	0.839693	0.40108	0.99992	Psmb4	proteasome (prosome, macropain) subunit, beta type 4 [Source:MGI Symbol;Acc:MGI:1098257]	11.2514	11.2898	11.4502	11.4122	11.3253	11.3075	11.3028	11.1892
ENSMUSG00000005802	1519.95	-0.201358	0.165544	-1.21605	0.223965	0.99992	Slc30a4	solute carrier family 30 (zinc transporter), member 4 [Source:MGI Symbol;Acc:MGI:1345282]	10.7886	10.631	10.4437	10.0562	10.7557	11.1019	10.418	10.5319
ENSMUSG00000005803	196.915	0.0264934	0.27092	0.129668	0.896829	0.99992	Sqor	sulfide quinone oxidoreductase [Source:MGI Symbol;Acc:MGI:1929899]	5.00345	7.6543	6.74853	6.17362	5.33351	5.72865	7.95082	5.41067
ENSMUSG00000005804	339.699	0.0193069	0.1803	0.106915	0.914857	0.99992	Bloc1s6	biogenesis of lysosomal organelles complex-1, subunit 6, pallidin [Source:MGI Symbol;Acc:MGI:1927580]	8.64319	8.46712	8.16957	8.56718	8.20081	8.23074	8.95365	8.26949
ENSMUSG00000005813	757.236	-0.0900573	0.156474	-0.575704	0.564815	0.99992	Metap1	methionyl aminopeptidase 1 [Source:MGI Symbol;Acc:MGI:1922874]	9.3973	9.49043	9.32806	9.21152	9.77142	9.19006	9.44683	9.36344
ENSMUSG00000005823	1172.95	0.0719091	0.115338	0.623502	0.532955	0.99992	Gpr108	G protein-coupled receptor 108 [Source:MGI Symbol;Acc:MGI:1925558]	10.1279	10.1849	10.3865	10.1483	9.98	10.2319	10.014	10.3094
ENSMUSG00000005836	279.149	0.313594	0.226228	1.39126	0.164148	0.99992	Gata6	GATA binding protein 6 [Source:MGI Symbol;Acc:MGI:107516]	8.11497	8.52142	8.1303	7.79229	7.80382	7.21185	8.33681	7.50768
ENSMUSG00000005846	785.133	-0.0126197	0.148627	-0.0847209	0.932483	0.99992	Rsl1d1	ribosomal L1 domain containing 1 [Source:MGI Symbol;Acc:MGI:1913659]	9.24142	9.62432	9.76835	9.14311	9.5428	9.47115	9.60127	9.2924
ENSMUSG00000005871	577.262	-0.134894	0.171298	-0.787431	0.431029	0.99992	Apc	adenomatosis polyposis coli [Source:MGI Symbol;Acc:MGI:88039]	8.97062	9.44361	9.12551	8.87591	9.57503	8.88321	9.30115	9.23673
ENSMUSG00000005873	3207.86	0.105981	0.133963	0.791364	0.428732	0.99992	Reep5	receptor accessory protein 5 [Source:MGI Symbol;Acc:MGI:1270152]	11.5936	11.5739	11.6354	11.5409	11.398	11.2063	11.8865	11.3054
ENSMUSG00000005881	1355.42	-0.0153542	0.100983	-0.152068	0.879133	0.99992	Ergic3	ERGIC and golgi 3 [Source:MGI Symbol;Acc:MGI:1913616]	10.5184	10.4372	10.2749	10.4165	10.5111	10.5298	10.3607	10.3071
ENSMUSG00000005882	193.002	0.00225822	0.178166	0.0127872	0.989798	0.99992	Uqcc1	ubiquinol-cytochrome c reductase complex assembly factor 1 [Source:MGI Symbol;Acc:MGI:1929472]	7.57676	7.6543	7.75334	7.29084	7.46161	7.72158	7.41394	7.68455
ENSMUSG00000005886	1830.64	-0.0903101	0.101858	-0.88662	0.375283	0.99992	Ncoa2	nuclear receptor coactivator 2 [Source:MGI Symbol;Acc:MGI:1276533]	10.9004	10.8879	10.9044	11.149	11.0142	11.1967	10.9714	11.038
ENSMUSG00000005893	427.63	0.0853035	0.162462	0.524322	0.600055	0.99992	Nr2c2	nuclear receptor subfamily 2, group C, member 2 [Source:MGI Symbol;Acc:MGI:1352466]	9.282	8.92001	8.76716	8.57874	8.726	8.65633	8.86798	8.99808
ENSMUSG00000005897	83.9003	0.0223339	0.26018	0.0838821	0.93315	0.99992	Nr2c1	nuclear receptor subfamily 2, group C, member 1 [Source:MGI Symbol;Acc:MGI:1352465]	7.1815	6.32816	6.85942	5.38118	6.7209	6.68777	6.337	6.44365
ENSMUSG00000005899	483.961	-0.00275597	0.132018	-0.0208461	0.983368	0.99992	Smpd4	sphingomyelin phosphodiesterase 4 [Source:MGI Symbol;Acc:MGI:1924876]	9.04794	8.94161	8.67919	8.946	8.85061	8.81567	8.97358	9.00087
ENSMUSG00000005907	197.169	0.100836	0.1918	0.527108	0.598119	0.99992	Pex1	peroxisomal biogenesis factor 1 [Source:MGI Symbol;Acc:MGI:1918632]	7.50316	7.82343	7.56982	7.2335	6.83887	7.76129	7.45504	7.5155
ENSMUSG00000005936	1421.72	-0.0734353	0.147353	-0.498282	0.618285	0.99992	Kctd20	potassium channel tetramerisation domain containing 20 [Source:MGI Symbol;Acc:MGI:1914239]	10.7858	10.4884	10.1883	10.5566	10.6963	10.6351	10.3422	10.6948
ENSMUSG00000005949	498.289	-0.0689162	0.213153	-0.321759	0.747635	0.99992	Ctns	cystinosis, nephropathic [Source:MGI Symbol;Acc:MGI:1932872]	9.11011	9.53781	8.99799	9.11956	8.7675	9.34399	9.87706	8.88795
ENSMUSG00000005950	39.7541	0.217959	0.279762	0.760894	0.446721	0.99992	P2rx5	purinergic receptor P2X, ligand-gated ion channel, 5 [Source:MGI Symbol;Acc:MGI:2137026]	5.00345	6.29017	5.54011	5.80513	5.0205	4.6182	6.08802	5.44383
ENSMUSG00000005951	79.1964	-0.188991	0.274236	-0.680596	0.496127	0.99992	Shpk	sedoheptulokinase [Source:MGI Symbol;Acc:MGI:1921887]	6.07616	6.86897	5.76188	6.43332	5.37316	6.2404	7.42225	6.71211
ENSMUSG00000005958	1544.46	-0.138745	0.196533	-0.704253	0.481275	0.99992	Ephb3	Eph receptor B3 [Source:MGI Symbol;Acc:MGI:104770]	10.386	10.7866	10.5697	11.0326	10.1322	10.9003	11.364	10.8405
ENSMUSG00000005968	6691.33	-0.133471	0.194646	-0.684901	0.493406	0.99992	Tuft1	tuftelin 1 [Source:MGI Symbol;Acc:MGI:109572]	12.6345	12.3668	12.6589	13.1725	12.6483	13.2395	12.4655	13.0796
ENSMUSG00000005973	3886.17	0.0433099	0.12628	0.342937	0.731646	0.99992	Rcn1	reticulocalbin 1 [Source:MGI Symbol;Acc:MGI:104559]	11.7953	12.1549	11.9652	11.982	12.1258	12.117	11.6481	11.7874
ENSMUSG00000005980	50.79	-0.000107597	0.28135	-0.000462002	0.999631	0.99992	Dnase1	deoxyribonuclease I [Source:MGI Symbol;Acc:MGI:103157]	5.43625	6.01537	5.61789	5.75168	4.2461	4.88105	6.56437	6.07173
ENSMUSG00000005981	775.344	0.0884363	0.154706	0.571937	0.567364	0.99992	Trap1	TNF receptor-associated protein 1 [Source:MGI Symbol;Acc:MGI:1915265]	9.56945	9.77805	9.56084	9.35956	9.52311	9.1949	9.69518	9.45776
ENSMUSG00000005982	827.07	0.0589831	0.124707	0.473086	0.636152	0.99992	Naa60	N(alpha)-acetyltransferase 60, NatF catalytic subunit [Source:MGI Symbol;Acc:MGI:1922013]	9.78523	9.46508	9.72067	9.74186	9.47153	9.68582	9.45698	9.83736
ENSMUSG00000005983	409.385	0.121779	0.180503	0.67541	0.499415	0.99992	1700037C18Rik	RIKEN cDNA 1700037C18 gene [Source:MGI Symbol;Acc:MGI:1920511]	8.75983	8.37031	8.95868	8.42928	8.17861	8.81567	8.49495	8.49583
ENSMUSG00000005986	428.778	-0.197248	0.181782	-1.08487	0.277981	0.99992	Ankrd13d	ankyrin repeat domain 13 family, member D [Source:MGI Symbol;Acc:MGI:1915673]	8.53655	8.34737	8.56929	9.08486	8.89554	9.05546	8.84032	8.71878
ENSMUSG00000005994	78.4871	0.0276987	0.176787	0.121149	0.903573	0.99992	Tyrp1	tyrosinase-related protein 1 [Source:MGI Symbol;Acc:MGI:98881]	2.62747	8.57375	6.19302	2.0182	4.06428	0	8.53383	3.89199
ENSMUSG00000006005	1158.35	0.0862309	0.153355	0.562237	0.573955	0.99992	Tpr	translocated promoter region, nuclear basket protein [Source:MGI Symbol;Acc:MGI:1922066]	10.4745	10.3897	10.0111	10.041	10.4087	9.86204	10.044	10.2308
ENSMUSG00000006010	399.176	0.0399746	0.144836	0.27652	0.782148	0.99992	BC003331	cDNA sequence BC003331 [Source:MGI Symbol;Acc:MGI:2385108]	8.6525	8.45	8.6548	8.42075	8.39147	8.29528	8.60495	8.69832
ENSMUSG00000006014	80.0069	0.228439	0.264203	0.866583	0.38617	0.99992	Prg4	proteoglycan 4 (megakaryocyte stimulating factor, articular superficial zone protein) [Source:MGI Symbol;Acc:MGI:1891344]	6.4483	5.91909	6.7827	6.54751	6.11963	5.46572	6.54927	6.21307
ENSMUSG00000006019	536.277	-0.0803716	0.151809	-0.52942	0.596514	0.99992	Dhx34	DEAH (Asp-Glu-Ala-His) box polypeptide 34 [Source:MGI Symbol;Acc:MGI:1918973]	8.93544	8.93547	9.10315	8.71065	9.33514	8.7935	9.05337	8.81379
ENSMUSG00000006021	310.285	0.13754	0.172376	0.797967	0.424889	0.99992	Kptn	kaptin [Source:MGI Symbol;Acc:MGI:1890380]	8.43586	7.98672	8.56602	8.33702	8.51624	8.18281	8.14417	7.87284
ENSMUSG00000006024	3338.24	-0.0632105	0.11743	-0.53829	0.590377	0.99992	Napa	N-ethylmaleimide sensitive fusion protein attachment protein alpha [Source:MGI Symbol;Acc:MGI:104563]	11.4796	11.5974	11.6524	11.8523	11.6871	11.7713	11.6969	11.7141
ENSMUSG00000006050	603.222	0.149626	0.142014	1.05413	0.291823	0.99992	Sra1	steroid receptor RNA activator 1 [Source:MGI Symbol;Acc:MGI:1344414]	8.96065	9.29088	9.4286	9.18908	9.11604	9.00674	9.3079	8.79142
ENSMUSG00000006057	1258.17	0.174672	0.0995671	1.7551	0.0792427	0.99992	Atp5g1	ATP synthase, H+ transporting, mitochondrial F0 complex, subunit C1 (subunit 9) [Source:MGI Symbol;Acc:MGI:107653]	10.1077	10.323	10.1766	10.0781	10.0747	9.93908	10.0786	9.87431
ENSMUSG00000006058	985.017	0.0565286	0.111358	0.507934	0.611499	0.99992	Snf8	SNF8, ESCRT-II complex subunit, homolog (S. cerevisiae) [Source:MGI Symbol;Acc:MGI:1343161]	9.7335	9.76599	9.86588	10.0354	9.79168	9.75466	9.89509	9.73727
ENSMUSG00000006095	945.84	0.0949337	0.126057	0.753293	0.451274	0.99992	Tbcb	tubulin folding cofactor B [Source:MGI Symbol;Acc:MGI:1913661]	9.76533	9.70954	10.1582	9.83797	9.93103	9.6633	9.71223	9.79783
ENSMUSG00000006127	797.86	0.0281013	0.164615	0.17053	0.864593	0.99992	Inpp5k	inositol polyphosphate 5-phosphatase K [Source:MGI Symbol;Acc:MGI:1194899]	10.1133	9.39298	9.57228	9.74528	9.6024	9.89811	9.30115	9.91626
ENSMUSG00000006134	604.972	-0.0996362	0.158671	-0.627803	0.530133	0.99992	Crkl	v-crk avian sarcoma virus CT10 oncogene homolog-like [Source:MGI Symbol;Acc:MGI:104686]	9.56123	9.08718	9.27503	9.1991	9.68545	9.43478	9.10335	9.31945
ENSMUSG00000006154	20213.5	-0.20678	0.206247	-0.999334	0.317633	0.99992	Eps8l1	EPS8-like 1 [Source:MGI Symbol;Acc:MGI:1914675]	14.3027	13.9226	14.2614	14.8962	14.4611	14.8792	14.2428	14.8481
ENSMUSG00000006169	1696.46	-0.0801047	0.142022	-0.563985	0.572764	0.99992	Clint1	clathrin interactor 1 [Source:MGI Symbol;Acc:MGI:2144243]	10.7652	10.8353	10.7675	10.5721	11.0567	10.6961	10.7291	10.7858
ENSMUSG00000006191	105.788	-0.175253	0.221675	-0.789208	0.42999	0.99992	Cdkal1	CDK5 regulatory subunit associated protein 1-like 1 [Source:MGI Symbol;Acc:MGI:1921765]	6.81195	6.38333	6.79391	6.83135	6.46977	6.93926	7.22726	6.97284
ENSMUSG00000006204	312.76	0.251833	0.196179	1.28674	0.198184	0.99992	5430419D17Rik	RIKEN cDNA 5430419D17 gene [Source:MGI Symbol;Acc:MGI:1918645]	8.23143	8.34737	8.32838	8.16878	8.48943	8.08189	7.3887	7.739
ENSMUSG00000006205	593.95	0.2757	0.187982	1.46882	0.141881	0.99992	Htra1	HtrA serine peptidase 1 [Source:MGI Symbol;Acc:MGI:1929076]	9.17187	9.31945	9.33575	9.01001	8.24423	8.87117	9.46907	8.75556
ENSMUSG00000006215	763.352	-0.0939377	0.166522	-0.56412	0.572673	0.99992	Zbtb17	zinc finger and BTB domain containing 17 [Source:MGI Symbol;Acc:MGI:107410]	9.10786	9.63762	9.54599	9.7521	9.77882	9.75629	9.62847	9.32613
ENSMUSG00000006218	137.316	-0.100743	0.264816	-0.383115	0.701635	0.99992	Fam131c	family with sequence similarity 131, member C [Source:MGI Symbol;Acc:MGI:2685539]	6.88753	7.52125	6.70167	6.13239	7.53336	6.39984	7.27394	6.67069
ENSMUSG00000006219	32.7442	-0.0565685	0.280284	-0.209528	0.834036	0.99992	Fblim1	filamin binding LIM protein 1 [Source:MGI Symbol;Acc:MGI:1921452]	4.55116	5.89398	3.96386	4.11026	2.95252	3.29789	6.28324	5.02891
ENSMUSG00000006262	1469.13	-0.109158	0.109462	-0.997196	0.318669	0.99992	Mob1b	MOB kinase activator 1B [Source:MGI Symbol;Acc:MGI:1915723]	10.6033	10.5205	10.4814	10.659	10.8368	10.8258	10.3939	10.6243
ENSMUSG00000006273	2796.39	0.0377038	0.16033	0.235238	0.814024	0.99992	Atp6v1b2	ATPase, H+ transporting, lysosomal V1 subunit B2 [Source:MGI Symbol;Acc:MGI:109618]	11.4625	11.3446	11.3172	11.5512	11.7991	11.087	11.2248	11.3082
ENSMUSG00000006276	1566.07	-0.0711285	0.144495	-0.492096	0.622651	0.99992	Eps15l1	epidermal growth factor receptor pathway substrate 15-like 1 [Source:MGI Symbol;Acc:MGI:104582]	10.7957	10.5808	10.6826	10.9288	10.9607	10.7644	10.6022	10.9585
ENSMUSG00000006281	417.586	0.0989545	0.149569	0.66179	0.508105	0.99992	Tep1	telomerase associated protein 1 [Source:MGI Symbol;Acc:MGI:109573]	8.88891	8.70586	8.80367	8.49175	8.7823	8.68069	8.52614	8.49187
ENSMUSG00000006288	427.796	-0.00600803	0.180383	-0.0334012	0.973355	0.99992	Ttc5	tetratricopeptide repeat domain 5 [Source:MGI Symbol;Acc:MGI:2683584]	9.08969	8.71306	8.68522	8.64254	8.55123	8.88321	9.00714	8.72216
ENSMUSG00000006289	334.918	0.188065	0.162214	1.1603	0.245928	0.99992	Osgep	O-sialoglycoprotein endopeptidase [Source:MGI Symbol;Acc:MGI:1913496]	8.44303	8.46712	8.47142	8.19405	8.0315	7.95065	8.41804	8.31947
ENSMUSG00000006299	2849.78	0.0743966	0.10732	0.693295	0.488124	0.99992	Aamp	angio-associated migratory protein [Source:MGI Symbol;Acc:MGI:107809]	11.425	11.2606	11.5639	11.5745	11.3491	11.4515	11.3559	11.379
ENSMUSG00000006301	2581.66	-0.254352	0.175617	-1.44705	0.147884	0.99992	Tmbim1	transmembrane BAX inhibitor motif containing 1 [Source:MGI Symbol;Acc:MGI:1916910]	11.4853	10.944	11.1765	11.5745	11.3132	11.7481	11.4112	11.8552
ENSMUSG00000006304	4374.61	-0.00403656	0.104316	-0.03872	0.969114	0.99992	Arpc2	actin related protein 2/3 complex, subunit 2 [Source:MGI Symbol;Acc:MGI:1923959]	12.1991	12.0607	12.182	12.1787	12.2581	12.2742	11.8611	12.2108
ENSMUSG00000006307	2002.15	-0.0704694	0.131906	-0.534175	0.59322	0.99992	Kmt2b	lysine (K)-specific methyltransferase 2B [Source:MGI Symbol;Acc:MGI:109565]	10.9808	11.1436	10.9192	11.0977	11.1917	11.187	11.0936	10.9663
ENSMUSG00000006310	46.8792	-0.0506995	0.27462	-0.182832	0.854929	0.99992	Zbtb32	zinc finger and BTB domain containing 32 [Source:MGI Symbol;Acc:MGI:1891838]	5.00345	5.45303	4.99668	6.65333	5.29274	5.95097	5.91027	5.84229
ENSMUSG00000006333	15128.9	0.103974	0.101632	1.02313	0.306246	0.99992	Rps9	ribosomal protein S9 [Source:MGI Symbol;Acc:MGI:1924096]	13.7986	13.8716	13.9051	13.7358	13.7685	13.5026	13.8863	13.7037
ENSMUSG00000006335	256.654	-0.30928	0.199944	-1.54741	0.121765	0.99992	Tfpt	TCF3 (E2A) fusion partner [Source:MGI Symbol;Acc:MGI:1916964]	7.44002	7.80334	7.96157	7.89447	7.53336	8.41213	8.59763	7.77201
ENSMUSG00000006342	18217.8	-0.0641131	0.189744	-0.3373	0.735891	0.99992	Susd2	sushi domain containing 2 [Source:MGI Symbol;Acc:MGI:1918983]	14.4137	13.959	14.0733	14.6215	14.421	14.7393	13.5956	14.4695
ENSMUSG00000006344	22.0762	0.211821	0.278111	0.903821	0.36609	0.99992	Ggt5	gamma-glutamyltransferase 5 [Source:MGI Symbol;Acc:MGI:1346063]	1.44704	3.86516	5.21261	4.27087	3.61294	1.56719	4.62388	2.79368
ENSMUSG00000006356	3879.69	-0.112756	0.120311	-0.937186	0.348663	0.99992	Crip2	cysteine rich protein 2 [Source:MGI Symbol;Acc:MGI:1915587]	12.0322	11.621	11.8112	12.0256	11.8762	12.1824	11.7744	12.129
ENSMUSG00000006360	238.021	-0.285285	0.2142	-1.32942	0.183708	0.99992	Crip1	cysteine-rich protein 1 (intestinal) [Source:MGI Symbol;Acc:MGI:88501]	7.94345	7.28092	8.00564	7.94893	7.8746	8.11802	8.44686	8.15401
ENSMUSG00000006362	21.8654	0.0154573	0.260473	0.0674697	0.946208	0.99992	Cbfa2t3	core-binding factor, runt domain, alpha subunit 2, translocated to, 3 (human) [Source:MGI Symbol;Acc:MGI:1338013]	4.32129	5.26997	3.3854	2.34133	4.06428	0.986694	5.4391	3.15574
ENSMUSG00000006369	298.306	0.0107433	0.213308	0.0500158	0.96011	0.99992	Fbln1	fibulin 1 [Source:MGI Symbol;Acc:MGI:95487]	8.2642	8.3839	8.34753	8.33702	8.73744	8.26337	8.37586	7.739
ENSMUSG00000006373	3028.67	0.257153	0.153001	1.68336	0.0923051	0.99992	Pgrmc1	progesterone receptor membrane component 1 [Source:MGI Symbol;Acc:MGI:1858305]	11.0418	11.1323	11.4909	11.253	10.7215	10.8651	11.3051	10.8834
ENSMUSG00000006378	648.41	0.0512556	0.18098	0.284075	0.776353	0.99992	Gcat	glycine C-acetyltransferase (2-amino-3-ketobutyrate-coenzyme A ligase) [Source:MGI Symbol;Acc:MGI:1349389]	8.77412	9.22445	9.24879	9.17645	8.75255	9.35701	9.0016	9.06355
ENSMUSG00000006390	17090.4	-0.176264	0.227474	-0.772133	0.440036	0.99992	Elovl1	elongation of very long chain fatty acids (FEN1/Elo2, SUR4/Elo3, yeast)-like 1 [Source:MGI Symbol;Acc:MGI:1858959]	13.9112	13.354	14.0011	14.7625	13.8405	14.781	13.7693	14.5899
ENSMUSG00000006392	1002.57	-0.00854963	0.178619	-0.0478691	0.961821	0.99992	Med8	mediator complex subunit 8 [Source:MGI Symbol;Acc:MGI:1915269]	9.78382	9.57383	10.4113	9.99285	9.92437	10.2517	9.87857	9.84514
ENSMUSG00000006395	466.9	0.0673725	0.180662	0.373303	0.708923	0.99992	Hyi	hydroxypyruvate isomerase (putative) [Source:MGI Symbol;Acc:MGI:1915430]	8.61488	8.55785	9.18847	8.86965	8.51181	8.63154	8.78981	9.03119
ENSMUSG00000006398	284.889	0.0784749	0.254219	0.311358	0.755529	0.99992	Cdc20	cell division cycle 20 [Source:MGI Symbol;Acc:MGI:1859866]	7.83309	8.27627	8.48186	7.2335	8.10987	7.84374	8.13408	7.53101
ENSMUSG00000006411	7020.13	-0.15968	0.147637	-1.08122	0.279601	0.99992	Nectin4	nectin cell adhesion molecule 4 [Source:MGI Symbol;Acc:MGI:1918990]	12.7563	12.6296	12.6855	13.0688	12.7806	13.2513	12.7863	12.997
ENSMUSG00000006412	359.019	-0.275736	0.195737	-1.40961	0.158654	0.99992	Pfdn2	prefoldin 2 [Source:MGI Symbol;Acc:MGI:1276111]	8.19789	8.60889	8.03901	8.184	8.9653	7.9846	8.73413	8.50371
ENSMUSG00000006418	369.538	0.00310612	0.209119	0.0147821	0.988206	0.99992	Rnf114	ring finger protein 114 [Source:MGI Symbol;Acc:MGI:1933159]	8.7995	8.91378	8.13912	8.28152	8.75255	8.45312	8.84342	8.10821
ENSMUSG00000006423	380.37	0.23069	0.160413	1.43745	0.15059	0.99992	C330007P06Rik	RIKEN cDNA C330007P06 gene [Source:MGI Symbol;Acc:MGI:1924894]	8.92009	8.71306	8.70615	8.63517	8.82582	8.3309	8.13913	8.60246
ENSMUSG00000006442	479.995	-0.00417996	0.186151	-0.0218347	0.98258	0.99992	Srm	spermidine synthase [Source:MGI Symbol;Acc:MGI:102690]	8.2642	8.99277	8.22032	8.21395	8.35233	8.26337	8.70375	8.50764
ENSMUSG00000006445	1180.22	-0.193206	0.140011	-1.37913	0.167853	0.99992	Epha2	Eph receptor A2 [Source:MGI Symbol;Acc:MGI:95278]	10.4953	10.4142	10.0984	10.2875	10.8288	10.488	10.458	10.3261
ENSMUSG00000006456	303.811	0.0442248	0.177201	0.249238	0.803176	0.99992	Rbm14	RNA binding motif protein 14 [Source:MGI Symbol;Acc:MGI:1929092]	8.47488	8.37938	8.37018	8.0794	8.67536	8.14828	7.91591	8.29697
ENSMUSG00000006462	153.9	-0.127479	0.197928	-0.642484	0.520559	0.99992	A530013C23Rik	RIKEN cDNA A530013C23 gene [Source:MGI Symbol;Acc:MGI:3041178]	7.09305	7.4455	7.34434	7.78565	7.32676	7.60276	7.91001	7.41875
ENSMUSG00000006463	176.631	-0.0360021	0.191891	-0.187519	0.851254	0.99992	Zdhhc24	zinc finger, DHHC domain containing 24 [Source:MGI Symbol;Acc:MGI:1917855]	7.43283	7.60099	7.29784	7.22372	6.94791	7.528	7.74084	7.41039
ENSMUSG00000006464	98.8263	-0.0739612	0.224589	-0.329563	0.741731	0.99992	Bbs1	Bardet-Biedl syndrome 1 (human) [Source:MGI Symbol;Acc:MGI:1277215]	6.0945	6.84297	6.4414	6.66783	6.67405	6.57346	6.67983	6.56916
ENSMUSG00000006471	401.251	-0.0455819	0.144454	-0.31557	0.752329	0.99992	Ndor1	"NADPH dependent diflavin oxidoreductase 1 [Source:MGI Symbol;Acc:MGI:1926047]"	8.72199	8.58947	8.64244	8.63148	8.56841	8.88321	8.50281	8.79464
ENSMUSG00000006476	249.531	-0.0852507	0.243337	-0.349628	0.726618	0.99992	Nsmf	NMDA receptor synaptonuclear signaling and neuronal migration factor [Source:MGI Symbol;Acc:MGI:1861755]	7.67144	8.60116	7.71256	7.7106	8.0315	7.29536	8.86798	7.6776
ENSMUSG00000006494	756.128	0.153403	0.181271	0.844454	0.398416	0.99992	Pdk1	pyruvate dehydrogenase kinase, isoenzyme 1 [Source:MGI Symbol;Acc:MGI:1926119]	9.98892	9.8086	10.0349	9.48156	10.0926	9.54316	9.21524	9.70344
ENSMUSG00000006498	3090.13	0.0590543	0.124608	0.473956	0.635531	0.99992	Ptbp1	polypyrimidine tract binding protein 1 [Source:MGI Symbol;Acc:MGI:97791]	11.758	11.632	11.5623	11.424	11.711	11.4741	11.6026	11.3339
ENSMUSG00000006517	2439.37	0.26058	0.1587	1.64304	0.100374	0.99992	Mvd	mevalonate (diphospho) decarboxylase [Source:MGI Symbol;Acc:MGI:2179327]	11.0797	11.1978	11.397	11.2674	11.015	10.9838	10.9443	10.8781
ENSMUSG00000006519	23.5599	-0.302288	0.272357	-1.1473	0.251256	0.99992	Cyba	cytochrome b-245, alpha polypeptide [Source:MGI Symbol;Acc:MGI:1316658]	2.62747	5.23039	2.62162	4.02271	4.40755	2.30058	5.70751	5.47624
ENSMUSG00000006526	415.296	-0.0835052	0.150252	-0.555754	0.578379	0.99992	Tmem110	transmembrane protein 110 [Source:MGI Symbol;Acc:MGI:1921500]	8.57625	8.30036	8.58873	8.76562	8.28637	8.84369	8.84342	8.58026
ENSMUSG00000006527	157.36	0.254968	0.210808	1.21212	0.225467	0.99992	Sfmbt1	Scm-like with four mbt domains 1 [Source:MGI Symbol;Acc:MGI:1859609]	6.61003	7.2712	7.64605	7.6388	6.83887	7.42463	6.92188	6.9149
ENSMUSG00000006575	206.066	0.17812	0.215954	0.826849	0.408323	0.99992	Rundc3a	RUN domain containing 3A [Source:MGI Symbol;Acc:MGI:1858752]	7.48242	7.40163	7.73017	8.04093	7.12091	7.35713	8.02912	7.18382
ENSMUSG00000006576	52.048	-0.563123	0.28823	-1.94935	0.051253	0.99992	Slc4a3	solute carrier family 4 (anion exchanger), member 3 [Source:MGI Symbol;Acc:MGI:109350]	5.15094	5.67563	5.54011	3.7228	5.52168	6.16346	7.20815	4.93875
ENSMUSG00000006585	129.697	0.0119995	0.287288	0.0443589	0.964618	0.99992	Cdt1	chromatin licensing and DNA replication factor 1 [Source:MGI Symbol;Acc:MGI:1914427]	6.6353	6.96854	7.13103	5.54725	6.70545	3.88195	7.35436	6.93836
ENSMUSG00000006599	621.295	-0.0925701	0.121565	-0.761393	0.446422	0.99992	Gtf2h1	general transcription factor II H, polypeptide 1 [Source:MGI Symbol;Acc:MGI:1277216]	9.00496	9.07606	9.12994	9.11428	9.37474	8.9705	9.20323	9.14141
ENSMUSG00000006611	99.3965	0.247633	0.239434	1.0488	0.294271	0.99992	Hfe	hemochromatosis [Source:MGI Symbol;Acc:MGI:109191]	6.6353	6.40126	6.5774	6.00111	6.18792	6.48136	5.37201	6.17408
ENSMUSG00000006638	444.328	0.189928	0.202883	0.940391	0.347017	0.99992	Abhd1	abhydrolase domain containing 1 [Source:MGI Symbol;Acc:MGI:1931013]	8.54324	8.66563	8.70318	8.45459	8.38178	8.02865	8.87405	8.03394
ENSMUSG00000006641	140.086	0.250402	0.224402	1.12325	0.261333	0.99992	Slc5a6	solute carrier family 5 (sodium-dependent vitamin transporter), member 6 [Source:MGI Symbol;Acc:MGI:2660847]	7.01817	7.03896	7.08613	6.96653	5.91995	6.80639	7.04544	6.86681
ENSMUSG00000006642	100.037	0.268809	0.288342	0.920361	0.357384	0.99992	Tcf23	transcription factor 23 [Source:MGI Symbol;Acc:MGI:1934960]	6.9493	7.49644	6.90149	6.36377	6.89442	5.97369	7.22726	4.89146
ENSMUSG00000006651	63.3287	-0.133632	0.289264	-0.466171	0.641093	0.99992	Aplp1	amyloid beta (A4) precursor-like protein 1 [Source:MGI Symbol;Acc:MGI:88046]	4.32129	7.11698	5.40038	4.66711	6.60912	5.36622	6.67983	4.89146
ENSMUSG00000006673	792.095	-0.0405327	0.14832	-0.273296	0.784626	0.99992	Qrich1	glutamine-rich 1 [Source:MGI Symbol;Acc:MGI:1916482]	9.83925	9.3704	9.78389	9.57107	9.59822	9.90551	9.46102	9.78333
ENSMUSG00000006676	2901.68	-0.0763579	0.118038	-0.646863	0.51772	0.99992	Usp19	ubiquitin specific peptidase 19 [Source:MGI Symbol;Acc:MGI:1918722]	11.6598	11.3219	11.5046	11.6241	11.6391	11.8367	11.3406	11.5946
ENSMUSG00000006678	107.381	0.168362	0.234926	0.720796	0.471035	0.99992	Pola1	polymerase (DNA directed), alpha 1 [Source:MGI Symbol;Acc:MGI:99660]	7.06543	6.40126	6.93226	6.30931	6.94791	6.33115	6.74757	5.71226
ENSMUSG00000006699	4508.85	-0.0892896	0.122451	-0.729129	0.465923	0.99992	Cdc42	cell division cycle 42 [Source:MGI Symbol;Acc:MGI:106211]	12.3207	11.9294	12.0657	12.3044	12.3085	12.3613	12.0273	12.3122
ENSMUSG00000006705	297.462	-0.276899	0.163876	-1.68903	0.0912138	0.99992	Pknox1	Pbx/knotted 1 homeobox [Source:MGI Symbol;Acc:MGI:1201409]	7.98828	8.43702	7.71845	8.30491	8.20631	8.51637	8.53383	8.47192
ENSMUSG00000006715	89.4705	-0.0808321	0.277209	-0.295664	0.767487	0.99992	Gmnn	geminin [Source:MGI Symbol;Acc:MGI:1927344]	6.18286	6.8818	6.4414	4.48255	5.77947	5.99605	7.09828	6.15418
ENSMUSG00000006717	228.855	0.198042	0.183976	1.0756	0.282106	0.99992	Acot13	acyl-CoA thioesterase 13 [Source:MGI Symbol;Acc:MGI:1914084]	7.50316	8.22685	8.21616	7.96663	7.62653	7.59545	7.95082	7.92074
ENSMUSG00000006728	1673.85	-0.0600755	0.145677	-0.412421	0.680031	0.99992	Cdk4	cyclin-dependent kinase 4 [Source:MGI Symbol;Acc:MGI:88357]	10.6224	10.9154	10.5656	10.328	10.6727	10.6207	11.0016	10.3871
ENSMUSG00000006731	968.679	0.0529221	0.142181	0.372561	0.709476	0.99992	B4galnt1	beta-1,4-N-acetyl-galactosaminyl transferase 1 [Source:MGI Symbol;Acc:MGI:1342057]	9.55958	10.0192	9.74254	9.86339	9.75463	9.4811	10.0099	9.70001
ENSMUSG00000006732	205.435	0.347518	0.207895	1.67816	0.0933153	0.99992	Mettl1	methyltransferase like 1 [Source:MGI Symbol;Acc:MGI:1339986]	7.47544	7.95672	7.82067	7.26246	6.79575	7.00689	7.3887	7.63517
ENSMUSG00000006736	793.503	-0.0625453	0.106383	-0.587829	0.556647	0.99992	Tspan31	tetraspanin 31 [Source:MGI Symbol;Acc:MGI:1914375]	9.48681	9.6109	9.61083	9.37953	9.62925	9.51246	9.59209	9.6243
ENSMUSG00000006740	2650.41	-0.121606	0.148523	-0.818568	0.413033	0.99992	Kif5b	kinesin family member 5B [Source:MGI Symbol;Acc:MGI:1098268]	11.7446	11.1621	11.1135	11.4557	11.7473	11.5144	11.1315	11.627
ENSMUSG00000006763	132.033	0.364785	0.202082	1.8023	0.0714985	0.99992	Saal1	serum amyloid A-like 1 [Source:MGI Symbol;Acc:MGI:1926185]	7.12909	7.58539	7.35952	7.18391	6.92142	7.29536	6.37176	6.87899
ENSMUSG00000006777	13503.8	-0.0798199	0.226216	-0.35144	0.725258	0.99992	Krt23	keratin 23 [Source:MGI Symbol;Acc:MGI:2148866]	13.5051	13.2504	13.7796	14.5031	13.5718	14.3856	13.5948	14.038
ENSMUSG00000006782	218.317	0.0310688	0.20772	0.148877	0.881651	0.99992	Cnp	2',3'-cyclic nucleotide 3' phosphodiesterase [Source:MGI Symbol;Acc:MGI:88437]	7.9485	8.22182	8.12143	7.1115	7.78924	7.75475	8.13408	7.78501
ENSMUSG00000006784	46.5439	0.315752	0.287141	1.11989	0.262759	0.99992	Ttc25	tetratricopeptide repeat domain 25 [Source:MGI Symbol;Acc:MGI:1921657]	5.64974	4.58307	6.70167	5.57829	3.85619	5.95097	5.56459	3.79253
ENSMUSG00000006800	820.566	-0.16454	0.238501	-0.688674	0.491029	0.99992	Sulf2	sulfatase 2 [Source:MGI Symbol;Acc:MGI:1919293]	9.19118	10.3219	9.37361	9.35285	9.4204	9.29298	10.7037	9.44554
ENSMUSG00000006818	1169.05	-0.0112832	0.11623	-0.097081	0.922662	0.99992	Sod2	superoxide dismutase 2, mitochondrial [Source:MGI Symbol;Acc:MGI:98352]	10.332	10.0983	10.1615	10.156	10.2971	9.96906	10.1213	10.3849
ENSMUSG00000006850	185.592	0.217544	0.205252	1.05756	0.290258	0.99992	Tmco6	transmembrane and coiled-coil domains 6 [Source:MGI Symbol;Acc:MGI:1919233]	7.67754	7.38371	8.28929	7.51593	7.3861	7.91589	7.35436	7.28792
ENSMUSG00000006906	559.756	-0.017712	0.166698	-0.106408	0.915258	0.99992	Stambp	STAM binding protein [Source:MGI Symbol;Acc:MGI:1917777]	9.22695	9.15481	9.31255	9.36625	9.27885	9.37845	8.92175	9.50566
ENSMUSG00000006920	1173.8	-0.0742933	0.139196	-0.533628	0.593599	0.99992	Ezh1	enhancer of zeste 1 polycomb repressive complex 2 subunit [Source:MGI Symbol;Acc:MGI:1097695]	10.2132	10.1927	10.155	10.5941	10.246	10.6413	10.1429	10.4342
ENSMUSG00000006930	71.531	-0.214217	0.24721	-0.869906	0.384352	0.99992	Hap1	huntingtin-associated protein 1 [Source:MGI Symbol;Acc:MGI:1261831]	5.76873	5.7048	5.6675	6.41624	6.09613	5.70169	6.48722	6.39361
ENSMUSG00000006931	652.523	-0.168803	0.189632	-0.889305	0.373839	0.99992	P3h4	prolyl 3-hydroxylase family member 4 (non-enzymatic) [Source:MGI Symbol;Acc:MGI:1913430]	9.38431	9.12814	9.25489	9.61102	9.27623	10.0149	9.16162	9.58024
ENSMUSG00000006932	6250.62	-0.107748	0.126539	-0.851375	0.394561	0.99992	Ctnnb1	catenin (cadherin associated protein), beta 1 [Source:MGI Symbol;Acc:MGI:88276]	12.705	12.8523	12.3705	12.6178	12.7614	12.6406	12.9748	12.6373
ENSMUSG00000006941	108.474	0.152439	0.213139	0.714067	0.475186	0.99992	Eif1b	eukaryotic translation initiation factor 1B [Source:MGI Symbol;Acc:MGI:1916219]	7.12909	7.17024	6.5512	6.71048	6.54112	6.31345	6.88626	7.07161
ENSMUSG00000006998	4493.43	-0.0308553	0.113819	-0.27109	0.786322	0.99992	Psmd2	proteasome (prosome, macropain) 26S subunit, non-ATPase, 2 [Source:MGI Symbol;Acc:MGI:1096584]	12.1454	12.0225	12.019	12.2599	12.3491	12.169	12.0085	12.0376
ENSMUSG00000007029	1136.51	0.15091	0.174525	0.865492	0.386769	0.99992	Vars	valyl-tRNA synthetase [Source:MGI Symbol;Acc:MGI:90675]	9.79648	10.4694	10.1925	9.87905	9.95409	9.71139	10.2738	9.75554
ENSMUSG00000007030	86.3986	0.512154	0.289285	1.78995	0.0734622	0.99992	Vwa7	von Willebrand factor A domain containing 7 [Source:MGI Symbol;Acc:MGI:1306798]	6.87697	6.96854	7.22515	6.1938	6.14276	2.30058	6.65182	5.71226
ENSMUSG00000007033	65.9273	0.124348	0.248814	0.499924	0.617129	0.99992	Hspa1l	heat shock protein 1-like [Source:MGI Symbol;Acc:MGI:96231]	6.26613	5.94377	5.82882	6.43332	5.89292	5.72865	6.534	5.53896
ENSMUSG00000007035	51.1371	0.0857758	0.271038	0.313223	0.754111	0.99992	Msh5	mutS homolog 5 [Source:MGI Symbol;Acc:MGI:1329021]	5.67434	5.84241	6.08762	5.85668	4.6202	6.22155	6.08802	5.56933
ENSMUSG00000007036	1429.61	0.106627	0.161275	0.661646	0.508198	0.99992	Abhd16a	abhydrolase domain containing 16A [Source:MGI Symbol;Acc:MGI:99476]	10.1749	10.3266	10.4552	10.6352	10.2109	10.109	10.593	10.202
ENSMUSG00000007038	214.546	-0.109262	0.18568	-0.588214	0.556389	0.99992	Neu1	neuraminidase 1 [Source:MGI Symbol;Acc:MGI:97305]	7.7254	7.84324	8.13912	7.28144	8.0315	7.89224	8.01269	7.64945
ENSMUSG00000007039	358.012	0.0876891	0.151706	0.577202	0.563803	0.99992	Ddah2	dimethylarginine dimethylaminohydrolase 2 [Source:MGI Symbol;Acc:MGI:1859016]	8.54991	8.62805	8.86609	8.56718	8.53821	8.84369	8.45903	8.3721
ENSMUSG00000007041	2670.51	-0.0460809	0.100014	-0.460725	0.644996	0.99992	Clic1	chloride intracellular channel 1 [Source:MGI Symbol;Acc:MGI:2148924]	11.4095	11.1811	11.3678	11.2863	11.3272	11.2702	11.2271	11.5928
ENSMUSG00000007050	261.297	0.257213	0.211269	1.2195	0.222653	0.99992	Lsm2	LSM2 homolog, U6 small nuclear RNA and mRNA degradation associated [Source:MGI Symbol;Acc:MGI:90676]	7.79994	8.65072	7.90582	7.85065	7.96819	7.3743	8.19358	7.46794
ENSMUSG00000007080	113.645	-0.131576	0.269715	-0.493499	0.62166	0.99992	Pole	polymerase (DNA directed), epsilon [Source:MGI Symbol;Acc:MGI:1196391]	5.81371	7.25157	6.45559	6.29069	6.93473	5.7811	7.32805	6.492
ENSMUSG00000007097	40.6497	0.22594	0.279598	1.05023	0.293612	0.99992	Atp1a2	ATPase, Na+/K+ transporting, alpha 2 polypeptide [Source:MGI Symbol;Acc:MGI:88106]	3.26789	5.91909	4.31466	3.7228	1.69911	3.67578	5.06727	3.44492
ENSMUSG00000007207	65.2602	-0.2798	0.28047	-1.02592	0.30493	0.99992	Stx1a	syntaxin 1A (brain) [Source:MGI Symbol;Acc:MGI:109355]	6.07616	5.346	4.31466	5.63843	5.65632	5.46572	6.63761	5.62821
ENSMUSG00000007216	29.6963	-0.0133802	0.287707	-0.0466933	0.962758	0.99992	Zfp775	zinc finger protein 775 [Source:MGI Symbol;Acc:MGI:2683557]	4.55116	4.70358	5.97391	4.1928	3.96398	5.18345	5.18921	5.47624
ENSMUSG00000007279	29.8671	-0.193413	0.289127	-0.626764	0.530814	0.99992	Scube2	signal peptide, CUB domain, EGF-like 2 [Source:MGI Symbol;Acc:MGI:1928765]	5.31635	5.10471	5.76188	3.82985	5.55653	5.01848	6.3193	4.44419
ENSMUSG00000007338	363.223	0.133176	0.189617	0.703237	0.481908	0.99992	Mrpl49	mitochondrial ribosomal protein L49 [Source:MGI Symbol;Acc:MGI:108180]	8.06933	8.45858	8.89502	8.44199	8.7563	8.17303	8.39288	7.93247
ENSMUSG00000007379	1274.19	-0.0991108	0.17477	-0.566886	0.570791	0.99992	Dennd2c	DENN/MADD domain containing 2C [Source:MGI Symbol;Acc:MGI:3036254]	10.5627	10.0607	10.1209	10.4857	10.4134	10.7726	9.8121	10.5728
ENSMUSG00000007415	593.966	0.00555426	0.159923	0.0352653	0.971868	0.99992	Gatad1	GATA zinc finger domain containing 1 [Source:MGI Symbol;Acc:MGI:1914460]	9.11461	8.95685	9.05503	8.76562	8.975	8.54319	9.17398	9.12105
ENSMUSG00000007458	1120.19	0.14119	0.144317	0.978753	0.327702	0.99992	M6pr	mannose-6-phosphate receptor, cation dependent [Source:MGI Symbol;Acc:MGI:96904]	10.1156	10.2606	10.0218	10.0298	10.1874	9.76609	9.98203	9.86669
ENSMUSG00000007476	250.955	-0.150169	0.210362	-0.715244	0.474458	0.99992	Lrrc8a	leucine rich repeat containing 8A [Source:MGI Symbol;Acc:MGI:2652847]	7.7195	8.19123	7.78739	7.0013	7.26487	8.09748	8.05073	8.07685
ENSMUSG00000007480	472.688	0.123411	0.288973	0.457525	0.647294	0.99992	Mc5r	melanocortin 5 receptor [Source:MGI Symbol;Acc:MGI:99420]	7.94345	8.41512	8.71797	8.76899	7.54208	6.20244	9.49492	7.85447
ENSMUSG00000007564	3619.06	-0.0172085	0.101704	-0.169215	0.865628	0.99992	Ppp2r1a	protein phosphatase 2, regulatory subunit A, alpha [Source:MGI Symbol;Acc:MGI:1926334]	11.9136	11.7947	11.7209	11.9619	11.8382	11.9803	11.6909	11.9477
ENSMUSG00000007570	469.81	-0.0207814	0.161515	-0.128631	0.89765	0.99992	Fance	Fanconi anemia, complementation group E [Source:MGI Symbol;Acc:MGI:1920025]	8.62753	9.07885	8.84738	8.76899	8.67536	8.80305	8.86798	9.07153
ENSMUSG00000007589	283.243	-0.151436	0.172187	-0.879555	0.379101	0.99992	Tinf2	Terf1 (TRF1)-interacting nuclear factor 2 [Source:MGI Symbol;Acc:MGI:107246]	8.16789	7.9011	8.35512	7.50789	8.0682	8.14328	8.3971	8.11337
ENSMUSG00000007591	43.3471	0.112544	0.280596	0.400383	0.688874	0.99992	Tssk4	testis-specific serine kinase 4 [Source:MGI Symbol;Acc:MGI:1918349]	5.34727	5.14783	6.20986	5.309	4.8055	5.01848	5.33725	6.07173
ENSMUSG00000007603	861.501	0.0761159	0.126311	0.602553	0.546806	0.99992	Dus3l	dihydrouridine synthase 3-like (S. cerevisiae) [Source:MGI Symbol;Acc:MGI:2147092]	9.56617	9.85975	9.78108	10.0072	9.52751	9.83748	9.83875	9.6983
ENSMUSG00000007610	217.683	0.129489	0.173708	0.744537	0.456552	0.99992	Gtpbp3	GTP binding protein 3 [Source:MGI Symbol;Acc:MGI:1917609]	8.07858	7.83667	7.885	7.857	8.00651	7.8499	7.59401	7.61347
ENSMUSG00000007613	147.063	-0.0908612	0.238991	-0.380002	0.703944	0.99992	Tgfbr1	transforming growth factor, beta receptor I [Source:MGI Symbol;Acc:MGI:98728]	7.24034	7.78297	7.11324	6.08994	7.50687	7.38281	7.18879	7.03944
ENSMUSG00000007617	189.77	-0.308001	0.216299	-1.42231	0.154935	0.99992	Homer1	homer scaffolding protein 1 [Source:MGI Symbol;Acc:MGI:1347345]	7.49628	7.18066	7.51667	7.53187	7.21119	8.02865	8.17893	7.61347
ENSMUSG00000007655	473.798	-0.0630919	0.179685	-0.35124	0.725408	0.99992	Cav1	caveolin 1, caveolae protein [Source:MGI Symbol;Acc:MGI:102709]	8.72787	8.49244	8.77567	8.61286	8.82582	8.67723	8.3412	8.98969
ENSMUSG00000007656	1131.43	0.0862454	0.128028	0.673765	0.500461	0.99992	Arpp19	cAMP-regulated phosphoprotein 19 [Source:MGI Symbol;Acc:MGI:1891691]	10.1032	10.344	10.2219	9.87281	9.99596	10.0136	10.1251	10.0808
ENSMUSG00000007659	1630.6	-0.305544	0.171538	-1.78004	0.0750687	0.99992	Bcl2l1	BCL2-like 1 [Source:MGI Symbol;Acc:MGI:88139]	10.4745	10.3029	10.5541	10.9791	10.6796	11.2051	10.9988	10.813
ENSMUSG00000007670	1174.49	-0.172014	0.123654	-1.39103	0.164217	0.99992	Khsrp	KH-type splicing regulatory protein [Source:MGI Symbol;Acc:MGI:1336214]	10.3897	10.101	10.1086	9.93108	10.4486	10.2295	10.4458	10.1452
ENSMUSG00000007682	29.4533	-0.315455	0.288433	-1.08188	0.279306	0.99992	Dio2	deiodinase, iodothyronine, type II [Source:MGI Symbol;Acc:MGI:1338833]	4.25761	4.58307	5.40038	4.27087	5.37316	5.55879	5.59433	4.15485
ENSMUSG00000007739	1327.41	-0.071213	0.133649	-0.532848	0.594139	0.99992	Cct4	chaperonin containing Tcp1, subunit 4 (delta) [Source:MGI Symbol;Acc:MGI:104689]	10.6017	10.1978	10.0962	10.0713	10.3252	10.1973	10.4065	10.3977
ENSMUSG00000007777	253.025	-0.202838	0.18486	-1.09719	0.27256	0.99992	0610009B22Rik	RIKEN cDNA 0610009B22 gene [Source:MGI Symbol;Acc:MGI:1913300]	7.58975	8.02192	7.80413	8.06851	8.05607	8.58436	7.69354	7.95564
ENSMUSG00000007783	99.3435	-0.323967	0.233204	-1.38252	0.166812	0.99992	Cpt1c	carnitine palmitoyltransferase 1c [Source:MGI Symbol;Acc:MGI:2446526]	6.7322	6.14873	6.35319	7.02402	6.96098	7.15336	7.09828	6.77859
ENSMUSG00000007812	298.102	-0.0797254	0.176004	-0.453024	0.650531	0.99992	Zfp655	zinc finger protein 655 [Source:MGI Symbol;Acc:MGI:1919861]	8.44303	8.06755	7.75334	7.88829	8.10399	8.43277	8.14417	7.86674
ENSMUSG00000007815	3948.81	-0.0824514	0.097809	-0.842982	0.399238	0.99992	Rhoa	ras homolog family member A [Source:MGI Symbol;Acc:MGI:1096342]	11.8513	11.9615	11.9326	11.9748	12.1969	11.9705	11.8782	11.9988
ENSMUSG00000007817	2428.95	-0.101736	0.117887	-0.862859	0.388215	0.99992	Zmiz1	zinc finger, MIZ-type containing 1 [Source:MGI Symbol;Acc:MGI:3040693]	11.2697	11.5128	11.2419	11.4325	11.5337	11.658	11.2966	11.3839
ENSMUSG00000007827	38.3916	0.50023	0.28073	1.74551	0.0808953	0.99992	Ankrd26	ankyrin repeat domain 26 [Source:MGI Symbol;Acc:MGI:1917887]	5.49266	6.30929	6.12362	5.11097	4.55274	5.58853	5.47151	4.15485
ENSMUSG00000007833	484.797	-0.0388338	0.159127	-0.244035	0.807203	0.99992	Aldh16a1	aldehyde dehydrogenase 16 family, member A1 [Source:MGI Symbol;Acc:MGI:1916998]	8.6117	9.16534	8.59195	9.01569	8.77862	9.04746	9.13405	8.61343
ENSMUSG00000007836	2960.49	0.130554	0.138426	0.943158	0.3456	0.99992	Hnrnpa0	heterogeneous nuclear ribonucleoprotein A0 [Source:MGI Symbol;Acc:MGI:1924384]	11.6267	11.9162	11.4157	11.3388	11.4259	11.357	11.7063	11.2867
ENSMUSG00000007837	1830.82	-0.124252	0.159372	-0.779686	0.435575	0.99992	Prrg2	proline-rich Gla (G-carboxyglutamic acid) polypeptide 2 [Source:MGI Symbol;Acc:MGI:1929596]	10.5487	10.4641	10.847	11.0706	10.7641	11.0974	10.7148	10.9448
ENSMUSG00000007850	2703.57	-0.0509119	0.119618	-0.425622	0.670383	0.99992	Hnrnph1	heterogeneous nuclear ribonucleoprotein H1 [Source:MGI Symbol;Acc:MGI:1891925]	11.3855	11.5343	11.2718	11.1885	11.4763	11.2471	11.5367	11.3388
ENSMUSG00000007867	153.062	-0.0189631	0.275692	-0.0692126	0.94482	0.99992	Ift43	intraflagellar transport 43 [Source:MGI Symbol;Acc:MGI:1923661]	6.77831	7.35639	7.62737	6.23334	6.9995	6.63174	7.40558	7.33286
ENSMUSG00000007872	327.285	0.0496809	0.261699	0.186805	0.851814	0.99992	Id3	inhibitor of DNA binding 3 [Source:MGI Symbol;Acc:MGI:96398]	8.46434	9.14153	8.7297	8.02974	7.07357	8.82195	9.21524	8.43941
ENSMUSG00000007880	2339.69	-0.0781545	0.112368	-0.695493	0.486747	0.99992	Arid1a	AT rich interactive domain 1A (SWI-like) [Source:MGI Symbol;Acc:MGI:1935147]	11.2437	11.4009	10.9947	11.4079	11.4774	11.1894	11.3526	11.3753
ENSMUSG00000007888	307.053	-0.0507345	0.250353	-0.206929	0.836065	0.99992	Crlf1	cytokine receptor-like factor 1 [Source:MGI Symbol;Acc:MGI:1340030]	6.80083	7.15975	7.84243	7.64614	6.07224	7.55083	7.65172	8.02849
ENSMUSG00000007891	21472	0.10955	0.141005	0.777163	0.437062	0.99992	Ctsd	cathepsin D [Source:MGI Symbol;Acc:MGI:88562]	14.0115	14.2856	14.439	14.4956	14.2433	14.1239	14.4589	13.9347
ENSMUSG00000007892	28456.5	0.161829	0.126076	1.28372	0.199239	0.99992	Rplp1	ribosomal protein, large, P1 [Source:MGI Symbol;Acc:MGI:1927099]	14.557	14.8028	14.9197	14.9416	14.5747	14.7687	14.6858	14.5296
ENSMUSG00000007944	29.2526	0.0100945	0.28488	0.0343339	0.972611	0.99992	Ttc9b	tetratricopeptide repeat domain 9B [Source:MGI Symbol;Acc:MGI:1920282]	5.31635	4.05835	5.03499	5.309	4.2461	4.92833	4.62388	5.73922
ENSMUSG00000007950	468.549	-0.223756	0.231109	-0.962758	0.335669	0.99992	Abhd8	abhydrolase domain containing 8 [Source:MGI Symbol;Acc:MGI:1918946]	8.4214	9.11189	8.98092	9.13008	8.7823	9.15819	9.32352	9.49976
ENSMUSG00000007987	140.108	0.460685	0.241167	1.92778	0.0538829	0.99992	Ift22	intraflagellar transport 22 [Source:MGI Symbol;Acc:MGI:1914536]	7.0561	7.38371	6.6655	7.36391	6.57552	5.52843	7.02374	6.68463
ENSMUSG00000007989	197.732	-0.40827	0.215274	-1.89778	0.0577251	0.99992	Fzd3	frizzled class receptor 3 [Source:MGI Symbol;Acc:MGI:108476]	6.46249	7.59321	7.67059	7.34599	7.6183	7.7081	8.20326	7.69147
ENSMUSG00000008035	4455.8	0.13602	0.145766	0.933975	0.350317	0.99992	Mid1ip1	Mid1 interacting protein 1 (gastrulation specific G12-like (zebrafish)) [Source:MGI Symbol;Acc:MGI:1915291]	11.6224	11.9263	11.8911	12.0737	11.5672	11.8692	11.9799	11.4908
ENSMUSG00000008036	1530.6	0.0861211	0.116745	0.738	0.460515	0.99992	Ap2s1	adaptor-related protein complex 2, sigma 1 subunit [Source:MGI Symbol;Acc:MGI:2141861]	10.2647	10.6167	10.4883	10.5458	10.5265	10.357	10.4919	10.1776
ENSMUSG00000008090	34.1031	-0.0650104	0.28871	-0.21974	0.826074	0.99992	Fgfrl1	fibroblast growth factor receptor-like 1 [Source:MGI Symbol;Acc:MGI:2150920]	3.50574	6.10563	4.64697	5.38118	3.73968	5.58853	6.08802	4.93875
ENSMUSG00000008136	188.252	0.260038	0.288695	0.914589	0.360407	0.99992	Fhl2	four and a half LIM domains 2 [Source:MGI Symbol;Acc:MGI:1338762]	7.15553	8.7309	7.27402	6.75191	8.10399	6.22155	7.27394	6.41048
ENSMUSG00000008140	1806.8	0.127115	0.132849	0.956757	0.33869	0.99992	Emc10	ER membrane protein complex subunit 10 [Source:MGI Symbol;Acc:MGI:1916933]	10.624	10.8451	10.9658	11.1733	10.8243	10.9398	10.7817	10.551
ENSMUSG00000008153	1159.34	0.368341	0.2267	1.64017	0.100971	0.99992	Clstn3	calsyntenin 3 [Source:MGI Symbol;Acc:MGI:2178323]	9.33117	10.1875	10.2947	9.68239	9.39173	8.82819	10.0956	9.25085
ENSMUSG00000008167	680.174	-0.169666	0.165438	-1.02512	0.305309	0.99992	Fbxw9	F-box and WD-40 domain protein 9 [Source:MGI Symbol;Acc:MGI:1915878]	9.68742	8.86938	9.35859	9.59023	9.69526	9.38693	9.41593	9.8358
ENSMUSG00000008200	1328.02	-0.0799015	0.11331	-0.705139	0.480724	0.99992	Fnbp4	formin binding protein 4 [Source:MGI Symbol;Acc:MGI:1860513]	10.4228	10.0235	10.3509	10.2875	10.2393	10.4811	10.3101	10.4072
ENSMUSG00000008301	268.897	0.0169352	0.183792	0.0922218	0.926522	0.99992	Phax	phosphorylated adaptor for RNA export [Source:MGI Symbol;Acc:MGI:1891839]	8.04124	8.04491	8.12143	8.05203	7.65093	7.8682	8.2876	8.2741
ENSMUSG00000008305	335.633	-0.157977	0.209305	-0.757163	0.448952	0.99992	Tle1	transducin-like enhancer of split 1 [Source:MGI Symbol;Acc:MGI:104636]	8.05536	8.21676	7.97641	7.88829	8.48943	7.61002	8.70034	7.82959
ENSMUSG00000008307	42.8263	-0.400251	0.284567	-1.42999	0.15272	0.99992	1700109H08Rik	RIKEN cDNA 1700109H08 gene [Source:MGI Symbol;Acc:MGI:1924286]	5.15094	3.37799	5.30955	5.15281	5.55653	5.36622	5.83753	5.59907
ENSMUSG00000008333	257.337	-0.00596935	0.185029	-0.0321488	0.974353	0.99992	Snrpb2	U2 small nuclear ribonucleoprotein B [Source:MGI Symbol;Acc:MGI:104805]	8.12838	8.01611	7.79299	7.937	8.02529	7.9846	8.27388	7.54636
ENSMUSG00000008348	1497.27	-0.0078214	0.287404	-0.0273727	0.978162	0.99992	Ubc	ubiquitin C [Source:MGI Symbol;Acc:MGI:98889]	10.0228	10.503	10.602	10.7453	10.0566	10.4929	11.1155	10.0952
ENSMUSG00000008373	504.1	-0.00619444	0.173964	-0.0355353	0.971653	0.99992	Prpf31	pre-mRNA processing factor 31 [Source:MGI Symbol;Acc:MGI:1916238]	8.95564	9.16008	8.70615	8.85071	8.86806	8.9129	8.99882	8.95273
ENSMUSG00000008384	1225.05	-0.177641	0.196573	-0.902684	0.366694	0.99992	Sertad1	SERTA domain containing 1 [Source:MGI Symbol;Acc:MGI:1913438]	10.063	9.79341	10.2689	10.7238	10.0867	10.7871	10.4998	10.3688
ENSMUSG00000008393	929.466	-0.178743	0.141832	-1.26054	0.207476	0.99992	Carhsp1	calcium regulated heat stable protein 1 [Source:MGI Symbol;Acc:MGI:1196368]	9.83925	9.5174	9.78108	9.34835	9.82423	9.83438	9.65164	9.9784
ENSMUSG00000008398	57.3695	-0.352358	0.271843	-1.30032	0.193492	0.99992	Elk3	ELK3, member of ETS oncogene family [Source:MGI Symbol;Acc:MGI:101762]	5.85732	6.08359	5.21261	4.60817	6.65809	5.99605	5.76093	5.62821
ENSMUSG00000008429	926.243	-0.0124908	0.125224	-0.0998705	0.920447	0.99992	Herpud2	HERPUD family member 2 [Source:MGI Symbol;Acc:MGI:1915393]	9.84603	9.94015	9.94093	10.0781	9.81526	10.1103	10.1188	9.78657
ENSMUSG00000008435	1801.28	0.0514537	0.183535	0.279793	0.779636	0.99992	Rdh13	retinol dehydrogenase 13 (all-trans and 9-cis) [Source:MGI Symbol;Acc:MGI:1918732]	10.8385	10.7434	10.9776	11.4515	11.0994	11.1413	10.4701	11.0781
ENSMUSG00000008450	190.478	0.0316763	0.213745	0.148985	0.881565	0.99992	Nutf2	nuclear transport factor 2 [Source:MGI Symbol;Acc:MGI:1915301]	7.68965	7.60099	7.38198	7.18391	7.3861	7.32216	7.88617	7.02855
ENSMUSG00000008461	983.507	-0.253224	0.199712	-1.26744	0.204998	0.99992	Fut1	fucosyltransferase 1 [Source:MGI Symbol;Acc:MGI:109375]	9.64294	9.34515	9.58201	10.4651	9.79168	10.4631	9.72405	10.3482
ENSMUSG00000008475	3364.2	-0.102574	0.09178	-1.11761	0.263735	0.99992	Arpc5	actin related protein 2/3 complex, subunit 5 [Source:MGI Symbol;Acc:MGI:1915021]	11.7315	11.6003	11.6908	11.6864	11.8976	11.8567	11.5642	11.7934
ENSMUSG00000008540	3534.76	0.427551	0.222861	1.93819	0.0526004	0.99992	Mgst1	microsomal glutathione S-transferase 1 [Source:MGI Symbol;Acc:MGI:1913850]	11.3771	11.4496	11.8697	10.9266	10.8394	10.0594	11.6067	10.7439
ENSMUSG00000008575	1810.22	0.119246	0.126972	0.939462	0.347494	0.99992	Nfib	nuclear factor I/B [Source:MGI Symbol;Acc:MGI:103188]	10.8794	10.8311	10.8531	10.4463	10.4158	10.627	10.8876	10.5784
ENSMUSG00000008601	5357.82	0.0218699	0.105276	0.207765	0.835412	0.99992	Rab25	RAB25, member RAS oncogene family [Source:MGI Symbol;Acc:MGI:1858203]	12.4154	12.1031	12.4424	12.4195	12.3986	12.4032	12.2194	12.2872
ENSMUSG00000008604	1023.52	0.0373144	0.107609	0.347023	0.728574	0.99992	Ubqln4	ubiquilin 4 [Source:MGI Symbol;Acc:MGI:2150152]	9.75095	10.0607	9.93967	9.83957	9.89403	9.84366	9.76875	9.94115
ENSMUSG00000008668	15632.7	0.147055	0.0944023	1.55783	0.119273	0.99992	Rps18	ribosomal protein S18 [Source:MGI Symbol;Acc:MGI:98146]	13.7982	13.9626	14.0167	13.8654	13.8011	13.662	13.8356	13.7435
ENSMUSG00000008682	15461.8	0.108477	0.0889994	1.21891	0.222878	0.99992	Rpl10	ribosomal protein L10 [Source:MGI Symbol;Acc:MGI:105943]	13.7289	13.8403	13.9886	13.9288	13.7554	13.7571	13.737	13.8048
ENSMUSG00000008683	5178.28	0.0524227	0.146786	0.357302	0.720866	0.99992	Rps15a	ribosomal protein S15A [Source:MGI Symbol;Acc:MGI:2389091]	12.0131	12.4577	12.3384	12.0933	12.3451	11.9311	12.3656	12.0301
ENSMUSG00000008690	2927.68	-0.00746418	0.0924412	-0.0807194	0.935665	0.99992	Ncaph2	non-SMC condensin II complex, subunit H2 [Source:MGI Symbol;Acc:MGI:1289164]	11.3649	11.3371	11.54	11.6278	11.4075	11.5643	11.4278	11.5149
ENSMUSG00000008730	1498.36	0.153321	0.160908	0.952803	0.34069	0.99992	Hipk1	homeodomain interacting protein kinase 1 [Source:MGI Symbol;Acc:MGI:1314873]	10.5889	10.4153	10.3911	11.0652	10.3846	10.6315	10.3023	10.5548
ENSMUSG00000008734	44.3712	-0.0350423	0.283743	-0.123565	0.90166	0.99992	Gprc5b	G protein-coupled receptor, family C, group 5, member B [Source:MGI Symbol;Acc:MGI:1927596]	5.49266	5.73339	5.27795	5.309	4.68465	4.88105	6.60876	4.93875
ENSMUSG00000008763	1536.94	-0.179292	0.121659	-1.47351	0.140612	0.99992	Man1a2	mannosidase, alpha, class 1A, member 2 [Source:MGI Symbol;Acc:MGI:104676]	10.7537	10.4404	10.4131	10.7462	10.6865	10.9311	10.6622	10.8436
ENSMUSG00000008822	76.3177	0.0414398	0.271021	0.156978	0.875262	0.99992	Acyp1	acylphosphatase 1, erythrocyte (common) type [Source:MGI Symbol;Acc:MGI:1913454]	6.57126	6.1698	4.99668	5.88178	5.06959	5.90444	5.56459	6.72565
ENSMUSG00000008855	4220.48	-0.138842	0.185651	-0.747224	0.454928	0.99992	Hdac5	histone deacetylase 5 [Source:MGI Symbol;Acc:MGI:1333784]	11.994	11.7561	11.9351	12.4653	11.8328	12.5336	12.0232	12.3812
ENSMUSG00000008859	963.605	-0.125835	0.136839	-0.919514	0.357827	0.99992	Rala	v-ral simian leukemia viral oncogene A (ras related) [Source:MGI Symbol;Acc:MGI:1927243]	9.9567	9.76772	9.91292	9.95788	10.2738	9.67026	10.196	9.92363
ENSMUSG00000008892	482.173	0.202021	0.200528	1.00867	0.313132	0.99992	Vdac3	voltage-dependent anion channel 3 [Source:MGI Symbol;Acc:MGI:106922]	8.76556	8.8822	9.46062	8.47947	8.61876	8.79031	9.01815	8.31947
ENSMUSG00000008958	689.824	0.168508	0.14523	1.15974	0.246153	0.99992	Vps72	vacuolar protein sorting 72 [Source:MGI Symbol;Acc:MGI:1202305]	9.56288	9.53172	9.56902	9.74528	9.11604	9.64749	9.5623	9.30824
ENSMUSG00000008976	793.795	-0.0428692	0.160907	-0.266428	0.78991	0.99992	Gabpa	GA repeat binding protein, alpha [Source:MGI Symbol;Acc:MGI:95610]	9.89525	9.70052	9.47984	9.57107	10.0102	9.46916	9.37583	9.91183
ENSMUSG00000008999	1039.92	-0.0916117	0.187756	-0.488048	0.625516	0.99992	Bmp7	bone morphogenetic protein 7 [Source:MGI Symbol;Acc:MGI:103302]	9.74951	10.4789	9.75119	9.61851	10.018	9.80777	10.5184	9.69486
ENSMUSG00000009013	8150.3	-0.143131	0.0939516	-1.52345	0.127646	0.99992	Dynll1	dynein light chain LC8-type 1 [Source:MGI Symbol;Acc:MGI:1861457]	12.822	12.8281	12.8902	13.1396	12.9894	13.1994	13.0121	13.0816
ENSMUSG00000009030	486.365	-0.194176	0.165064	-1.17617	0.239528	0.99992	Pdcl	phosducin-like [Source:MGI Symbol;Acc:MGI:1914716]	8.64007	8.53772	8.77284	9.33251	8.89554	9.15819	8.93923	9.24615
ENSMUSG00000009035	271.944	-0.115647	0.226544	-0.509482	0.610415	0.99992	Tmem184b	transmembrane protein 184b [Source:MGI Symbol;Acc:MGI:2445179]	7.78872	8.68406	8.0484	7.7106	7.7446	8.08189	8.91292	7.97845
ENSMUSG00000009073	1513.26	-0.0971997	0.119556	-0.813018	0.416208	0.99992	Nf2	neurofibromin 2 [Source:MGI Symbol;Acc:MGI:97307]	10.5644	10.48	10.4525	10.4599	10.7789	10.6377	10.5595	10.3602
ENSMUSG00000009075	55.6516	-0.298602	0.276941	-1.06612	0.286371	0.99992	Cabp7	calcium binding protein 7 [Source:MGI Symbol;Acc:MGI:2183437]	5.11546	5.84241	6.46965	4.9303	6.20999	5.99605	6.43886	6.00665
ENSMUSG00000009076	116.266	-0.132903	0.223707	-0.593302	0.552979	0.99992	Zmat5	zinc finger, matrin type 5 [Source:MGI Symbol;Acc:MGI:1914428]	7.12016	6.25115	6.7827	7.19397	7.49793	6.89235	6.79955	6.87899
ENSMUSG00000009079	3915.1	0.0384071	0.0898127	0.427645	0.66891	0.99992	Ewsr1	Ewing sarcoma breakpoint region 1 [Source:MGI Symbol;Acc:MGI:99960]	12.02	11.8743	11.99	11.8857	11.8882	11.8593	11.9421	11.9277
ENSMUSG00000009090	3527.44	0.0494582	0.14559	0.339545	0.7342	0.99992	Ap1b1	adaptor protein complex AP-1, beta 1 subunit [Source:MGI Symbol;Acc:MGI:1096368]	12.0456	11.8843	11.6882	12.0645	11.7725	12.1637	11.5232	11.9649
ENSMUSG00000009097	642.043	-0.0706581	0.25634	-0.271749	0.785815	0.99992	Tbx1	T-box 1 [Source:MGI Symbol;Acc:MGI:98493]	9.29594	10.3005	9.13436	9.15087	8.90909	9.84212	10.4448	8.75556
ENSMUSG00000009112	1740.34	0.176774	0.143752	1.22972	0.218801	0.99992	Bcl2l13	BCL2-like 13 (apoptosis facilitator) [Source:MGI Symbol;Acc:MGI:2136959]	11.0221	10.8386	10.8123	10.7376	10.8666	10.4621	10.6347	10.6784
ENSMUSG00000009145	68.2939	0.0607484	0.272892	0.218956	0.826684	0.99992	Dqx1	DEAQ RNA-dependent ATPase [Source:MGI Symbol;Acc:MGI:2136388]	5.76873	6.25115	6.64087	6.5158	4.917	6.51271	6.28324	6.68463
ENSMUSG00000009207	343.265	0.291216	0.167396	1.74082	0.0817158	0.99992	Lnpk	lunapark, ER junction formation factor [Source:MGI Symbol;Acc:MGI:1918115]	8.36585	8.52551	8.4253	8.68949	8.4667	8.25875	7.64463	8.25555
ENSMUSG00000009248	117.448	0.206564	0.248647	0.83747	0.402329	0.99992	Ascl2	achaete-scute family bHLH transcription factor 2 [Source:MGI Symbol;Acc:MGI:96920]	7.0561	6.64649	7.13103	6.36377	6.60912	6.20244	6.35448	6.96144
ENSMUSG00000009281	146.259	-0.0735214	0.227308	-0.322634	0.746973	0.99992	Rarres2	retinoic acid receptor responder (tazarotene induced) 2 [Source:MGI Symbol;Acc:MGI:1918910]	7.21542	7.09512	7.26599	7.59394	6.98677	7.81259	7.32805	7.32398
ENSMUSG00000009291	1398.99	-0.0622744	0.163233	-0.381428	0.702886	0.99992	Pttg1ip	pituitary tumor-transforming 1 interacting protein [Source:MGI Symbol;Acc:MGI:2652132]	10.3047	10.2295	10.5721	10.7393	10.4659	10.8406	10.3011	10.5145
ENSMUSG00000009293	1530.9	-0.0761339	0.142559	-0.53411	0.593265	0.99992	Ube2g2	ubiquitin-conjugating enzyme E2G 2 [Source:MGI Symbol;Acc:MGI:1343188]	10.3155	10.2519	10.4463	10.7949	10.329	10.6054	10.649	10.5914
ENSMUSG00000009350	24.7239	0.475541	0.271687	1.72898	0.083812	0.99992	Mpo	myeloperoxidase [Source:MGI Symbol;Acc:MGI:97137]	5.64974	5.7048	5.56651	3.7228	4.48197	3.67578	0.989633	4.68509
ENSMUSG00000009356	218.188	-0.178971	0.274583	-0.722097	0.470235	0.99992	Lpo	lactoperoxidase [Source:MGI Symbol;Acc:MGI:1923363]	5.28475	6.89452	4.95733	5.4831	6.52361	6.68777	5.56459	5.47624
ENSMUSG00000009376	172.859	-0.0584399	0.24039	-0.242768	0.808185	0.99992	Met	met proto-oncogene [Source:MGI Symbol;Acc:MGI:96969]	7.66532	7.66918	7.35952	7.1115	7.50687	7.60276	7.09828	7.86674
ENSMUSG00000009406	162.517	0.00652164	0.192889	0.0335701	0.97322	0.99992	Elk1	ELK1, member of ETS oncogene family [Source:MGI Symbol;Acc:MGI:101833]	7.68361	7.09512	7.23341	7.49168	7.54208	7.5203	7.24611	7.21296
ENSMUSG00000009418	53.2491	0.339205	0.286411	1.24476	0.213221	0.99992	Nav1	neuron navigator 1 [Source:MGI Symbol;Acc:MGI:2183683]	5.72231	6.1698	6.511	4.66711	5.44933	0.986694	5.86219	5.07197
ENSMUSG00000009470	684.854	0.00971057	0.155141	0.0626905	0.950013	0.99992	Tnpo1	transportin 1 [Source:MGI Symbol;Acc:MGI:2681523]	9.68289	9.49252	9.08272	9.17899	9.57078	9.35052	9.16162	9.3656
ENSMUSG00000009535	393.877	-0.0408068	0.155877	-0.261757	0.793509	0.99992	Rnmt	RNA (guanine-7-) methyltransferase [Source:MGI Symbol;Acc:MGI:1915147]	8.51288	8.68771	8.50592	8.5902	8.58116	8.62797	8.8026	8.44351
ENSMUSG00000009549	697.562	0.106668	0.134979	0.790616	0.429168	0.99992	Srp14	signal recognition particle 14 [Source:MGI Symbol;Acc:MGI:107169]	9.34846	9.24196	9.53099	9.54774	9.46466	9.07398	9.43865	9.22961
ENSMUSG00000009555	1195.81	-0.126868	0.154618	-0.820592	0.411879	0.99992	Cdk9	cyclin-dependent kinase 9 (CDC2-related kinase) [Source:MGI Symbol;Acc:MGI:1328368]	10.0746	10.1562	10.2083	10.0645	9.86477	10.5862	10.2944	10.2213
ENSMUSG00000009563	714.817	-0.0414482	0.158074	-0.262207	0.793162	0.99992	Tor2a	torsin family 2, member A [Source:MGI Symbol;Acc:MGI:1353596]	9.33695	9.40192	9.33767	9.73327	9.20387	9.83748	9.20323	9.67055
ENSMUSG00000009566	190.818	0.00779375	0.262351	0.0303361	0.975799	0.99992	Fpgs	folylpolyglutamyl synthetase [Source:MGI Symbol;Acc:MGI:95576]	7.4256	7.82343	7.67059	6.38147	7.17799	6.63174	7.96227	7.54636
ENSMUSG00000009569	486.711	0.00386672	0.169744	0.0228691	0.981755	0.99992	Mkl2	MKL/myocardin-like 2 [Source:MGI Symbol;Acc:MGI:3050795]	9.11011	9.05356	8.52287	8.81857	9.15068	8.67377	8.74742	8.94117
ENSMUSG00000009575	425.273	0.0342448	0.24823	0.139202	0.889291	0.99992	Cbx5	chromobox 5 [Source:MGI Symbol;Acc:MGI:109372]	8.40312	9.28123	8.17387	7.95485	8.71447	7.69449	8.69692	8.67407
ENSMUSG00000009585	55.6342	0.135351	0.255518	0.53086	0.595516	0.99992	Apobec3	apolipoprotein B mRNA editing enzyme, catalytic polypeptide 3 [Source:MGI Symbol;Acc:MGI:1933111]	5.79139	5.26997	5.87179	6.36377	5.33351	5.90444	5.93372	5.50794
ENSMUSG00000009621	69.9699	-0.267712	0.282379	-0.962318	0.33589	0.99992	Vav2	vav 2 oncogene [Source:MGI Symbol;Acc:MGI:102718]	5.76873	6.5209	5.54011	4.60817	5.44933	5.06152	7.03463	6.42716
ENSMUSG00000009630	1332.12	-0.109067	0.149613	-0.72884	0.4661	0.99992	Ppp2cb	protein phosphatase 2 (formerly 2A), catalytic subunit, beta isoform [Source:MGI Symbol;Acc:MGI:1321161]	10.4471	10.2169	10.2517	10.6269	10.1874	10.8749	10.5018	10.3966
ENSMUSG00000009640	255.822	0.286358	0.181051	1.58141	0.113783	0.99992	Dmap1	DNA methyltransferase 1-associated protein 1 [Source:MGI Symbol;Acc:MGI:1913483]	8.07858	8.05061	8.01525	8.46293	7.3861	7.85602	8.27388	7.70521
ENSMUSG00000009647	451.789	-0.31312	0.203595	-1.53204	0.125513	0.99992	Mcu	mitochondrial calcium uniporter [Source:MGI Symbol;Acc:MGI:3026965]	8.96564	8.22182	8.96613	9.20905	8.90233	9.32645	9.19111	9.50762
ENSMUSG00000009681	717.321	-0.244534	0.187342	-1.30499	0.191897	0.99992	Bcr	breakpoint cluster region [Source:MGI Symbol;Acc:MGI:88141]	9.4711	9.67495	9.19482	9.06856	9.66163	9.17543	10.1591	9.40822
ENSMUSG00000009687	174.52	-0.246444	0.245312	-1.01466	0.310268	0.99992	Fxyd5	FXYD domain-containing ion transport regulator 5 [Source:MGI Symbol;Acc:MGI:1201785]	6.41949	7.1278	6.8487	7.34599	7.08555	6.34863	7.88617	7.45173
ENSMUSG00000009733	149.278	-0.0764968	0.217936	-0.350758	0.72577	0.99992	Tfcp2	transcription factor CP2 [Source:MGI Symbol;Acc:MGI:98509]	7.26484	7.1278	7.08613	7.46702	6.88073	7.15336	7.03463	7.98972
ENSMUSG00000009741	1663.25	-0.158578	0.120211	-1.31907	0.187146	0.99992	Ubp1	upstream binding protein 1 [Source:MGI Symbol;Acc:MGI:104889]	10.7709	10.559	10.8123	10.5359	10.7973	10.8313	10.7938	10.9375
ENSMUSG00000009772	538.375	0.0129125	0.172972	0.0747346	0.940426	0.99992	Nuak2	NUAK family, SNF1-like kinase, 2 [Source:MGI Symbol;Acc:MGI:1921387]	9.03138	8.95988	8.91313	9.25539	9.08056	9.10517	8.97641	8.95848
ENSMUSG00000009828	151.279	-0.0456758	0.261407	-0.175621	0.860592	0.99992	Ick	intestinal cell kinase [Source:MGI Symbol;Acc:MGI:1934157]	7.07469	7.53755	6.87005	6.72442	6.81027	6.99584	7.94506	6.34178
ENSMUSG00000009863	772.054	0.207618	0.22347	0.929088	0.352843	0.99992	Sdhb	succinate dehydrogenase complex, subunit B, iron sulfur (Ip) [Source:MGI Symbol;Acc:MGI:1914930]	9.78805	10.1429	9.38107	9.41864	9.11604	8.71142	10.2331	9.33279
ENSMUSG00000009894	367.724	0.0306043	0.153387	0.199208	0.8421	0.99992	Snap47	synaptosomal-associated protein, 47 [Source:MGI Symbol;Acc:MGI:1915076]	8.52983	8.72379	8.67313	8.54771	8.4154	8.7514	8.78014	8.3504
ENSMUSG00000009900	85.7656	-0.015738	0.279516	-0.0563761	0.955042	0.99992	Wnt3a	wingless-type MMTV integration site family, member 3A [Source:MGI Symbol;Acc:MGI:98956]	5.64974	7.37466	6.03189	5.88178	6.27422	6.12339	6.00188	7.07161
ENSMUSG00000009905	1745.44	0.0022573	0.127117	0.017694	0.985883	0.99992	Kdsr	3-ketodihydrosphingosine reductase [Source:MGI Symbol;Acc:MGI:1918000]	10.8688	10.7556	10.9038	10.8154	11.1609	10.5852	10.7224	10.8074
ENSMUSG00000009907	2279.84	-0.0804347	0.131917	-0.60969	0.542067	0.99992	Vps4b	vacuolar protein sorting 4B [Source:MGI Symbol;Acc:MGI:1100499]	11.3343	11.001	11.0271	11.3159	11.3615	11.4455	10.8996	11.2884
ENSMUSG00000009927	10794	0.134023	0.093365	1.4356	0.151116	0.99992	Rps25	ribosomal protein S25 [Source:MGI Symbol;Acc:MGI:1922867]	13.2253	13.2611	13.5326	13.2748	13.2386	13.0708	13.2921	13.1533
ENSMUSG00000009995	1199.87	-0.0955368	0.121003	-0.789546	0.429793	0.99992	Taz	tafazzin [Source:MGI Symbol;Acc:MGI:109626]	10.129	10.0322	10.1776	10.2757	10.3227	10.1643	10.134	10.3892
ENSMUSG00000010025	1551.51	-0.242032	0.171523	-1.41076	0.158315	0.99992	Aldh3a2	aldehyde dehydrogenase family 3, subfamily A2 [Source:MGI Symbol;Acc:MGI:1353452]	10.6452	10.384	10.3985	10.5536	10.6355	10.5086	11.3477	10.3645
ENSMUSG00000010045	856.582	0.0477312	0.135146	0.35331	0.723856	0.99992	Tmem115	transmembrane protein 115 [Source:MGI Symbol;Acc:MGI:1930765]	9.54964	9.6109	9.62973	10.0396	9.76212	9.76283	9.42009	9.70857
ENSMUSG00000010047	626.921	-0.0146463	0.133137	-0.11004	0.912378	0.99992	Hyal2	hyaluronoglucosaminidase 2 [Source:MGI Symbol;Acc:MGI:1196334]	9.21233	9.57185	9.25894	9.14051	9.2631	9.44701	9.43455	9.11077
ENSMUSG00000010048	437.43	-0.0400068	0.218172	-0.183953	0.85405	0.99992	Ifrd2	interferon-related developmental regulator 2 [Source:MGI Symbol;Acc:MGI:1316708]	7.78872	8.86292	8.47142	8.52	8.56841	8.16811	8.93923	8.21771
ENSMUSG00000010051	250.034	0.0729136	0.183145	0.398495	0.690265	0.99992	Hyal1	hyaluronoglucosaminidase 1 [Source:MGI Symbol;Acc:MGI:96298]	7.90239	8.10632	7.96157	7.8696	7.90196	8.00679	7.79946	7.80428
ENSMUSG00000010054	603.715	0.123906	0.132362	0.936397	0.349069	0.99992	Tusc2	tumor suppressor candidate 2 [Source:MGI Symbol;Acc:MGI:1931086]	9.16755	9.09547	9.30473	9.40788	9.12768	9.20693	9.09557	9.03663
ENSMUSG00000010057	357.842	-0.211419	0.140474	-1.50513	0.13229	0.99992	Nprl2	nitrogen permease regulator-like 2 [Source:MGI Symbol;Acc:MGI:1914482]	8.21476	8.43702	8.51611	8.16368	8.82224	8.47716	8.52614	8.40615
ENSMUSG00000010064	425.444	-0.292404	0.264274	-1.10034	0.271185	0.99992	Slc38a3	solute carrier family 38, member 3 [Source:MGI Symbol;Acc:MGI:1923507]	7.82762	8.71306	8.06238	9.36402	7.96819	9.27252	9.38436	9.11592
ENSMUSG00000010066	87.1154	0.140535	0.277706	0.529687	0.596329	0.99992	Cacna2d2	calcium channel, voltage-dependent, alpha 2/delta subunit 2 [Source:MGI Symbol;Acc:MGI:1929813]	6.67241	5.89398	5.6675	5.69617	6.3947	4.36687	5.47151	6.26964
ENSMUSG00000010067	525.354	-0.002989	0.156915	-0.0190182	0.984827	0.99992	Rassf1	Ras association (RalGDS/AF-6) domain family member 1 [Source:MGI Symbol;Acc:MGI:1928386]	8.586	9.03071	9.25286	9.13791	8.94242	8.91583	9.16658	9.06355
ENSMUSG00000010080	5155.13	-0.0886213	0.163943	-0.540282	0.589003	0.99992	Epn3	epsin 3 [Source:MGI Symbol;Acc:MGI:1919139]	11.9329	12.2846	12.4422	12.7755	12.3247	12.7616	12.4542	12.3675
ENSMUSG00000010095	1412.98	0.0693822	0.21334	0.328104	0.742833	0.99992	Slc3a2	solute carrier family 3 (activators of dibasic and neutral amino acid transport), member 2 [Source:MGI Symbol;Acc:MGI:96955]	10.0653	10.1024	9.93334	9.6035	9.68151	9.20213	10.5519	9.63331
ENSMUSG00000010097	3035.42	-0.130183	0.103709	-1.25526	0.209384	0.99992	Nxf1	nuclear RNA export factor 1 [Source:MGI Symbol;Acc:MGI:1858330]	11.4528	11.5185	11.4569	11.6485	11.5516	11.7907	11.6674	11.602
ENSMUSG00000010110	1909.46	-0.0866114	0.129983	-0.666325	0.505203	0.99992	Stx5a	syntaxin 5A [Source:MGI Symbol;Acc:MGI:1928483]	10.7667	10.6205	10.8849	11.1117	10.7687	11.1218	10.907	10.9741
ENSMUSG00000010154	238.865	-0.0618925	0.216801	-0.285659	0.775139	0.99992	Spire2	spire homolog 2 (Drosophila) [Source:MGI Symbol;Acc:MGI:2446256]	7.68965	7.8563	7.67666	7.99566	8.30186	6.96216	8.14417	7.79789
ENSMUSG00000010277	2641.11	0.0230951	0.115169	0.200544	0.841055	0.99992	2610507B11Rik	RIKEN cDNA 2610507B11 gene [Source:MGI Symbol;Acc:MGI:1919753]	11.4501	11.3891	11.3724	11.253	11.6197	11.4121	11.2062	11.0801
ENSMUSG00000010290	258.538	-0.26605	0.159186	-1.67119	0.0946851	0.99992	AI597479	expressed sequence AI597479 [Source:MGI Symbol;Acc:MGI:2138299]	7.98828	7.49644	7.80966	8.14307	8.20081	8.00679	8.13408	8.315
ENSMUSG00000010307	1808.58	-0.00678252	0.213805	-0.0316752	0.974731	0.99992	Tmem86a	transmembrane protein 86A [Source:MGI Symbol;Acc:MGI:1915143]	10.4082	11.1443	10.9186	11.3131	11.0298	10.6377	11.581	10.4506
ENSMUSG00000010311	36.3907	-0.172151	0.277481	-0.552859	0.58036	0.99992	Optc	opticin [Source:MGI Symbol;Acc:MGI:2151113]	6.49046	4.14604	5.14416	4.60817	4.55274	5.67422	5.02422	6.86681
ENSMUSG00000010358	285.091	0.0554274	0.198748	0.279402	0.779936	0.99992	Ifi35	interferon-induced protein 35 [Source:MGI Symbol;Acc:MGI:1917360]	7.92307	8.36117	8.26935	7.85065	8.43427	7.89819	7.9849	7.81699
ENSMUSG00000010362	233.221	-0.216504	0.208049	-1.03899	0.298809	0.99992	Rdm1	RAD52 motif 1 [Source:MGI Symbol;Acc:MGI:1913849]	7.31263	7.92608	7.83702	8.17895	7.54208	8.03406	8.50672	8.149
ENSMUSG00000010376	1122.26	-0.0287825	0.125897	-0.228564	0.819208	0.99992	Nedd8	neural precursor cell expressed, developmentally down-regulated gene 8 [Source:MGI Symbol;Acc:MGI:97301]	9.90957	10.0747	10.2799	9.91293	9.97678	10.233	10.174	9.92363
ENSMUSG00000010392	759.413	-0.106435	0.119474	-0.890866	0.373001	0.99992	Gosr1	golgi SNAP receptor complex member 1 [Source:MGI Symbol;Acc:MGI:1858260]	9.70693	9.63951	9.3567	9.62966	9.7825	9.62614	9.60493	9.77847
ENSMUSG00000010406	766.194	0.0987817	0.14403	0.686605	0.492332	0.99992	Mrpl52	mitochondrial ribosomal protein L52 [Source:MGI Symbol;Acc:MGI:1916086]	9.16321	9.49461	9.4105	9.61851	8.98783	9.35485	9.38436	9.51738
ENSMUSG00000010453	646.704	-0.0648083	0.149281	-0.434124	0.664199	0.99992	Kansl3	KAT8 regulatory NSL complex subunit 3 [Source:MGI Symbol;Acc:MGI:1918055]	9.40099	9.21687	9.33191	9.29096	8.98143	9.39537	9.38649	9.67754
ENSMUSG00000010492	170.729	0.0934766	0.191538	0.48681	0.626393	0.99992	Uckl1os	uridine-cytidine kinase 1-like 1, opposite strand [Source:MGI Symbol;Acc:MGI:3801877]	7.87613	7.86279	7.17457	7.28144	7.58492	7.39969	7.35436	7.56155
ENSMUSG00000010517	1686.88	0.093049	0.141556	0.657136	0.511093	0.99992	Faf1	Fas-associated factor 1 [Source:MGI Symbol;Acc:MGI:109419]	10.7414	10.5379	10.8294	11.1822	10.6667	10.7798	10.5912	10.9118
ENSMUSG00000010554	329.703	0.159866	0.19363	0.826204	0.408688	0.99992	Mettl16	methyltransferase like 16 [Source:MGI Symbol;Acc:MGI:1914743]	8.52646	8.46286	8.30113	8.34155	8.18976	7.69449	8.491	8.41034
ENSMUSG00000010601	188.884	-0.0645666	0.274058	-0.22539	0.821676	0.99992	Apol7a	apolipoprotein L 7a [Source:MGI Symbol;Acc:MGI:1923011]	7.85477	6.56929	7.85319	8.87591	7.71404	8.95631	7.81849	7.35045
ENSMUSG00000010607	213.502	0.374653	0.209087	1.79681	0.0723656	0.99992	Pigyl	phosphatidylinositol glycan anchor biosynthesis, class Y-like [Source:MGI Symbol;Acc:MGI:1913518]	7.96354	7.4455	8.17816	7.44192	7.21119	7.19261	7.60865	7.35917
ENSMUSG00000010608	1751.5	0.0933675	0.128436	0.726993	0.46723	0.99992	Rbm25	RNA binding motif protein 25 [Source:MGI Symbol;Acc:MGI:1914289]	10.5985	10.9478	10.839	10.8267	10.7453	10.3645	10.8981	10.7785
ENSMUSG00000010609	72.8435	-0.0437104	0.289285	-0.155762	0.876221	0.99992	Psen2	presenilin 2 [Source:MGI Symbol;Acc:MGI:109284]	6.03876	6.40126	4.91688	6.08994	2.45785	6.39984	6.83735	5.89119
ENSMUSG00000010651	165.927	-0.482027	0.273722	-1.81094	0.07015	0.99992	Acaa1b	acetyl-Coenzyme A acyltransferase 1B [Source:MGI Symbol;Acc:MGI:3605455]	7.01817	6.06121	6.25924	6.71048	6.7209	6.27739	8.34994	6.94995
ENSMUSG00000010660	1731.13	-0.0491572	0.138723	-0.354343	0.723082	0.99992	Plcd1	phospholipase C, delta 1 [Source:MGI Symbol;Acc:MGI:97614]	10.7068	10.7883	10.7117	10.9318	11.0483	10.918	10.5856	10.767
ENSMUSG00000010663	94.1534	-0.128739	0.289134	-0.437156	0.661998	0.99992	Fads1	fatty acid desaturase 1 [Source:MGI Symbol;Acc:MGI:1923517]	4.12114	7.53755	6.71352	6.04621	6.70545	6.41652	7.78018	5.23238
ENSMUSG00000010721	363.583	-0.0627898	0.178573	-0.35162	0.725124	0.99992	Lmbr1	limb region 1 [Source:MGI Symbol;Acc:MGI:1861746]	8.42865	8.15469	8.80367	8.43353	8.9588	8.03406	8.53383	8.51155
ENSMUSG00000010751	37.4843	0.120362	0.28896	0.412951	0.679642	0.99992	Tnfrsf22	tumor necrosis factor receptor superfamily, member 22 [Source:MGI Symbol;Acc:MGI:1930270]	4.25761	6.14873	6.06928	3.9295	4.55274	5.67422	4.88678	5.44383
ENSMUSG00000010755	1879.41	-0.0743444	0.137779	-0.539483	0.589554	0.99992	Cars	cysteinyl-tRNA synthetase [Source:MGI Symbol;Acc:MGI:1351477]	10.6629	10.9092	10.9224	11.2674	10.9068	11.2069	11.0547	10.9549
ENSMUSG00000010760	73.1997	-0.06897	0.271878	-0.252304	0.800806	0.99992	Phlda2	pleckstrin homology like domain, family A, member 2 [Source:MGI Symbol;Acc:MGI:1202307]	6.05758	6.41897	6.29124	6.29069	6.93473	5.10332	6.78673	6.00665
ENSMUSG00000010825	388.89	-0.211091	0.243147	-0.862429	0.388451	0.99992	Grid2ip	glutamate receptor, ionotropic, delta 2 (Grid2) interacting protein 1 [Source:MGI Symbol;Acc:MGI:2176213]	8.98543	8.54177	8.71207	8.30954	9.59613	9.1256	7.65877	8.70517
ENSMUSG00000010911	31.4042	0.248889	0.286925	0.872194	0.383103	0.99992	Apip	APAF1 interacting protein [Source:MGI Symbol;Acc:MGI:1926788]	4.32129	5.55266	5.76188	4.60817	4.32909	4.06231	5.4391	4.79196
ENSMUSG00000010914	174.949	-0.0120585	0.250944	-0.0475706	0.962058	0.99992	Pdhx	pyruvate dehydrogenase complex, component X [Source:MGI Symbol;Acc:MGI:1351627]	7.06543	7.02746	7.42589	7.09012	7.6183	7.16327	7.43052	6.07173
ENSMUSG00000010936	405.906	0.146282	0.16061	0.912257	0.361634	0.99992	Vac14	Vac14 homolog (S. cerevisiae) [Source:MGI Symbol;Acc:MGI:2157980]	8.63695	8.39289	8.58873	8.61286	8.34736	8.21653	8.51841	8.50371
ENSMUSG00000011034	1739.17	-0.0881422	0.210071	-0.419637	0.674751	0.99992	Slc5a1	solute carrier family 5 (sodium/glucose cotransporter), member 1 [Source:MGI Symbol;Acc:MGI:107678]	10.9204	10.6667	10.5275	10.6726	11.4785	10.7935	9.79299	10.6957
ENSMUSG00000011096	1572.55	0.0818013	0.150485	0.543855	0.586541	0.99992	Akt1s1	AKT1 substrate 1 (proline-rich) [Source:MGI Symbol;Acc:MGI:1914855]	10.3291	10.5328	10.6273	10.7203	10.2606	10.5008	10.5566	10.5463
ENSMUSG00000011114	1799.85	0.0590565	0.144718	0.4084	0.68298	0.99992	Tbrg1	transforming growth factor beta regulated gene 1 [Source:MGI Symbol;Acc:MGI:1100877]	10.5294	10.6667	11.0013	10.4754	10.708	10.5403	10.8042	10.3945
ENSMUSG00000011158	1080.56	0.021269	0.142408	0.149443	0.881204	0.99992	Brf1	BRF1, RNA polymerase III transcription initiation factor 90 kDa subunit [Source:MGI Symbol;Acc:MGI:1919558]	9.96045	10.0691	10.0159	10.0727	9.71661	10.0541	10.2295	9.98123
ENSMUSG00000011179	1294	-0.141657	0.254834	-0.571998	0.567323	0.99992	Odc1	ornithine decarboxylase, structural 1 [Source:MGI Symbol;Acc:MGI:97402]	8.70119	10.4075	9.12329	8.74525	9.32	9.0394	10.4149	9.31049
ENSMUSG00000011254	175.744	0.140832	0.234156	0.602291	0.546981	0.99992	Thg1l	tRNA-histidine guanylyltransferase 1-like (S. cerevisiae) [Source:MGI Symbol;Acc:MGI:1913878]	7.89195	7.79658	6.61581	7.42495	7.41488	7.53565	7.53389	6.69843
ENSMUSG00000011256	386.993	0.385651	0.265242	1.44116	0.149541	0.99992	Adam19	a disintegrin and metallopeptidase domain 19 (meltrin beta) [Source:MGI Symbol;Acc:MGI:105377]	8.63381	9.01914	9.20536	9.08756	8.24956	9.0286	8.31017	8.02849
ENSMUSG00000011257	449.265	0.13302	0.189109	0.704971	0.480828	0.99992	Pabpc4	poly(A) binding protein, cytoplasmic 4 [Source:MGI Symbol;Acc:MGI:2385206]	8.6463	8.8302	8.74711	8.594	8.35728	8.19252	9.07199	8.43529
ENSMUSG00000011263	80.5076	0.0114908	0.242697	0.0481075	0.961631	0.99992	Exoc3l2	exocyst complex component 3-like 2 [Source:MGI Symbol;Acc:MGI:1921713]	6.07616	6.80306	6.32255	5.54725	5.97252	6.27739	6.42237	6.25103
ENSMUSG00000011267	151.548	-0.128197	0.181669	-0.705685	0.480384	0.99992	Zfp296	zinc finger protein 296 [Source:MGI Symbol;Acc:MGI:1926956]	7.41104	7.21148	7.0585	6.89437	7.41488	6.9847	7.38019	7.38501
ENSMUSG00000011305	34.5522	-0.233177	0.287086	-0.821091	0.411595	0.99992	Plin5	perilipin 5 [Source:MGI Symbol;Acc:MGI:1914218]	4.38228	4.81479	5.40038	4.54673	5.48596	4.22261	5.78692	5.07197
ENSMUSG00000011306	647.325	-0.0581666	0.173546	-0.335184	0.737486	0.99992	Sugp1	SURP and G patch domain containing 1 [Source:MGI Symbol;Acc:MGI:1917866]	8.93289	9.52355	9.21373	9.45672	9.40135	9.30646	9.52032	9.20806
ENSMUSG00000011427	156.441	0.0356291	0.192341	0.185338	0.852964	0.99992	Zfp790	zinc finger protein 790 [Source:MGI Symbol;Acc:MGI:1923431]	7.67754	7.15975	7.11324	7.18391	7.02461	7.16327	7.29221	7.52328
ENSMUSG00000011658	788.683	0.178781	0.137984	1.29584	0.195032	0.99992	Fuz	fuzzy planar cell polarity protein [Source:MGI Symbol;Acc:MGI:1917550]	9.53964	9.79849	9.73964	9.64073	9.22569	9.65278	9.68485	9.35256
ENSMUSG00000011751	141.019	0.227621	0.231369	0.988143	0.323083	0.99992	Sptbn4	spectrin beta, non-erythrocytic 4 [Source:MGI Symbol;Acc:MGI:1890574]	6.24985	7.64681	7.32901	7.01271	6.86691	6.81899	6.76074	6.98416
ENSMUSG00000011752	1000.91	0.0172027	0.192071	0.0895189	0.92867	0.99992	Pgam1	phosphoglycerate mutase 1 [Source:MGI Symbol;Acc:MGI:97552]	9.9617	10.247	10.0242	9.73671	10.4954	9.72985	9.63743	9.91183
ENSMUSG00000011831	1001.32	0.228745	0.14755	1.55006	0.121127	0.99992	Evi5	ecotropic viral integration site 5 [Source:MGI Symbol;Acc:MGI:104736]	10.1554	10.0017	9.85521	10.4111	9.95082	9.96056	9.56793	9.98123
ENSMUSG00000011832	1333.41	-0.201545	0.169842	-1.18557	0.235792	0.99992	Evi5l	ecotropic viral integration site 5 like [Source:MGI Symbol;Acc:MGI:2442167]	10.2688	10.2679	10.4543	10.6554	10.2855	11.0607	10.4345	10.6679
ENSMUSG00000011837	265.46	0.22327	0.185643	1.20402	0.22858	0.99992	Snapc2	small nuclear RNA activating complex, polypeptide 2 [Source:MGI Symbol;Acc:MGI:1914861]	8.05536	7.9688	8.2078	8.12741	8.00651	7.73494	7.92179	7.6776
ENSMUSG00000011877	1595.21	-0.0302199	0.109333	-0.276341	0.782286	0.99992	Git1	G protein-coupled receptor kinase-interactor 1 [Source:MGI Symbol;Acc:MGI:1927140]	10.4788	10.6301	10.3818	10.6092	10.5342	10.5639	10.4929	10.6423
ENSMUSG00000011884	26978.8	0.0706732	0.139477	0.506559	0.612464	0.99992	Gltp	glycolipid transfer protein [Source:MGI Symbol;Acc:MGI:1929253]	14.9229	14.6687	14.7615	15.0775	14.9581	14.924	14.3328	14.8644
ENSMUSG00000011958	741.424	-0.171314	0.144247	-1.18758	0.234998	0.99992	Bnip2	BCL2/adenovirus E1B interacting protein 2 [Source:MGI Symbol;Acc:MGI:109327]	9.55296	9.39746	9.60766	9.25299	9.75087	9.49097	9.78011	9.52902
ENSMUSG00000011960	777.128	-0.0355843	0.138711	-0.256525	0.797546	0.99992	Ccnt1	cyclin T1 [Source:MGI Symbol;Acc:MGI:1328363]	9.83925	9.45224	9.62346	9.34835	9.65963	9.59901	9.55097	9.65471
ENSMUSG00000012076	180.937	-0.0768349	0.222259	-0.345608	0.729638	0.99992	Brms1l	breast cancer metastasis-suppressor 1-like [Source:MGI Symbol;Acc:MGI:1196337]	8.03651	7.45412	7.1486	7.05745	7.59334	7.01786	7.495	8.012
ENSMUSG00000012114	592.513	0.108619	0.138088	0.786318	0.431681	0.99992	Med15	mediator complex subunit 15 [Source:MGI Symbol;Acc:MGI:2137379]	9.31952	9.37721	9.14971	9.44624	9.48968	9.11286	9.10593	9.10041
ENSMUSG00000012117	579.629	-0.0145588	0.157938	-0.0920639	0.926647	0.99992	Dhdds	dehydrodolichyl diphosphate synthase [Source:MGI Symbol;Acc:MGI:1914672]	9.05499	8.91378	9.19694	9.17645	8.85061	9.49097	8.85268	9.12872
ENSMUSG00000012123	3161.05	-0.0202257	0.144578	-0.139875	0.888759	0.99992	Crybg2	crystallin beta-gamma domain containing 2 [Source:MGI Symbol;Acc:MGI:1334463]	11.5908	11.6555	11.7886	12.0497	11.601	11.9584	11.8101	11.8228
ENSMUSG00000012126	1862.5	-0.0013469	0.198111	-0.00679782	0.994576	0.99992	Ubxn11	UBX domain protein 11 [Source:MGI Symbol;Acc:MGI:1914836]	10.4858	10.9455	10.3929	11.402	10.8063	10.6832	10.8176	11.1185
ENSMUSG00000012296	410.142	-0.124849	0.176225	-0.708384	0.478707	0.99992	Tjap1	tight junction associated protein 1 [Source:MGI Symbol;Acc:MGI:1921344]	8.37339	8.44136	8.61109	9.01569	8.30699	8.95916	8.7606	8.96135
ENSMUSG00000012350	1923.93	-0.123193	0.158561	-0.776877	0.437231	0.99992	Ehf	ets homologous factor [Source:MGI Symbol;Acc:MGI:1270840]	10.6978	10.8966	10.9584	10.9061	11.4932	10.8148	10.8097	10.7539
ENSMUSG00000012405	5625.93	0.103398	0.115781	0.89318	0.371761	0.99992	Rpl15	ribosomal protein L15 [Source:MGI Symbol;Acc:MGI:1913730]	12.5968	12.4853	12.3352	12.2097	12.5003	12.1619	12.3351	12.2041
ENSMUSG00000012422	768.921	0.0643352	0.136696	0.470945	0.63768	0.99992	Tmem167	transmembrane protein 167 [Source:MGI Symbol;Acc:MGI:1913324]	9.49891	9.5174	9.5493	9.55751	9.58983	9.35701	9.19111	9.66529
ENSMUSG00000012428	108.176	-0.110539	0.270124	-0.412213	0.680183	0.99992	Steap4	STEAP family member 4 [Source:MGI Symbol;Acc:MGI:1923560]	7.16424	6.32816	6.67765	5.54725	7.31663	6.10293	7.05616	5.84229
ENSMUSG00000012429	199.628	-0.36098	0.198855	-1.81433	0.0696264	0.99992	Mplkip	M-phase specific PLK1 intereacting protein [Source:MGI Symbol;Acc:MGI:1913558]	7.65917	6.90712	7.64605	7.52392	8.24956	7.96206	7.60865	7.61347
ENSMUSG00000012443	183.926	0.238022	0.276156	0.86784	0.385482	0.99992	Kif11	kinesin family member 11 [Source:MGI Symbol;Acc:MGI:1098231]	7.04671	8.1494	7.86387	7.13256	7.53336	6.7284	7.82477	6.55406
ENSMUSG00000012483	108.189	0.0399609	0.213318	0.186215	0.852277	0.99992	Rpa3	replication protein A3 [Source:MGI Symbol;Acc:MGI:1915490]	6.87697	6.70541	7.31351	6.54751	6.65809	6.46542	6.97935	7.17397
ENSMUSG00000012519	31.8382	0.370757	0.28547	1.47824	0.139345	0.99992	Mlkl	mixed lineage kinase domain-like [Source:MGI Symbol;Acc:MGI:1921818]	4.04774	4.96702	5.27795	5.02346	3.61294	0	4.93406	4.07244
ENSMUSG00000012535	1653.55	0.117704	0.122442	0.960924	0.33659	0.99992	Tnpo3	transportin 3 [Source:MGI Symbol;Acc:MGI:1196412]	10.8774	10.9286	10.7235	11.0326	10.8018	10.9441	10.4149	10.869
ENSMUSG00000012609	207.541	0.251941	0.181914	1.38534	0.165949	0.99992	Ttll5	tubulin tyrosine ligase-like family, member 5 [Source:MGI Symbol;Acc:MGI:2443657]	7.44717	7.95065	8.09448	7.67514	7.4431	7.68764	7.74084	7.18382
ENSMUSG00000012640	203.684	0.119662	0.212808	0.562642	0.573679	0.99992	Zfp715	zinc finger protein 715 [Source:MGI Symbol;Acc:MGI:1917180]	8.11047	7.30969	7.96654	7.29084	7.6183	7.5203	7.714	7.44356
ENSMUSG00000012705	36.6515	-0.0712571	0.196885	-1.41062	0.158356	0.99992	Retn	resistin [Source:MGI Symbol;Acc:MGI:1888506]	0	2.63695	2.62162	0	1.08644	1.56719	0	5.47624
ENSMUSG00000012777	81.9547	0.00635031	0.234524	0.0274053	0.978137	0.99992	Acpt	acid phosphatase, testicular [Source:MGI Symbol;Acc:MGI:3644563]	5.83568	6.5044	6.29124	6.56311	5.74965	6.58825	6.69364	6.00665
ENSMUSG00000012848	13324.5	0.12637	0.0874585	1.44497	0.148467	0.99992	Rps5	ribosomal protein S5 [Source:MGI Symbol;Acc:MGI:1097682]	13.654	13.6961	13.7452	13.6566	13.6393	13.4477	13.632	13.5081
ENSMUSG00000013033	642.063	0.0403616	0.211068	0.192199	0.847586	0.99992	Adgrl1	adhesion G protein-coupled receptor L1 [Source:MGI Symbol;Acc:MGI:1929461]	8.93034	9.5758	8.84469	8.91594	9.09841	8.17303	9.47307	9.16397
ENSMUSG00000013076	4647.7	-0.215475	0.1854	-1.16023	0.245953	0.99992	Amotl1	angiomotin-like 1 [Source:MGI Symbol;Acc:MGI:1922973]	12.3449	11.7768	12.0076	12.6833	12.4865	12.8135	11.9268	12.5842
ENSMUSG00000013089	57.0023	-0.108427	0.28717	-0.373081	0.709088	0.99992	Etv5	ets variant 5 [Source:MGI Symbol;Acc:MGI:1096867]	4.70232	6.95647	5.27795	5.06788	3.85619	4.83218	7.25545	6.05036
ENSMUSG00000013091	19.7737	-0.267928	0.261409	-1.03027	0.302886	0.99992	Tmem190	transmembrane protein 190 [Source:MGI Symbol;Acc:MGI:1925302]	2.15476	5.01439	3.12625	3.82985	1.08644	5.29587	5.40594	4.73952
ENSMUSG00000013150	628.416	-0.11724	0.172393	-0.679804	0.496629	0.99992	Gfod2	glucose-fructose oxidoreductase domain containing 2 [Source:MGI Symbol;Acc:MGI:1917825]	9.21652	9.25927	9.20536	9.52602	9.19006	9.58985	9.36293	9.56902
ENSMUSG00000013155	114.419	0.445426	0.247484	1.8023	0.0714986	0.99992	Enkd1	enkurin domain containing 1 [Source:MGI Symbol;Acc:MGI:2142593]	6.34485	7.29057	7.4114	7.06842	5.71921	6.14356	6.9101	6.87899
ENSMUSG00000013158	37.6781	0.195416	0.282965	0.679099	0.497075	0.99992	4933405L10Rik	RIKEN cDNA 4933405L10 gene [Source:MGI Symbol;Acc:MGI:1918296]	5.00345	5.5844	6.19302	5.11097	5.33351	5.58853	5.06727	4.89146
ENSMUSG00000013160	3492.09	-0.0415634	0.0989575	-0.420018	0.674472	0.99992	Atp6v0d1	ATPase, H+ transporting, lysosomal V0 subunit D1 [Source:MGI Symbol;Acc:MGI:1201778]	11.6192	11.7742	11.7557	11.9486	11.8645	11.8947	11.6507	11.8648
ENSMUSG00000013236	1342.3	0.189553	0.186782	1.01534	0.309943	0.99992	Ptprs	protein tyrosine phosphatase, receptor type, S [Source:MGI Symbol;Acc:MGI:97815]	10.5277	10.7203	10.5697	9.78906	10.0505	10.1013	10.5994	10.086
ENSMUSG00000013275	1296.21	-0.176371	0.190993	-0.922551	0.356241	0.99992	Slc41a1	solute carrier family 41, member 1 [Source:MGI Symbol;Acc:MGI:2444823]	10.1345	10.5459	10.1441	10.4826	10.7927	10.8529	10.0358	10.325
ENSMUSG00000013367	28.5012	-0.0223028	0.284625	-0.0783793	0.937526	0.99992	Iglon5	IgLON family member 5 [Source:MGI Symbol;Acc:MGI:2686277]	5.04176	5.30849	4.74266	4.9303	5.37316	4.78158	4.62388	5.30636
ENSMUSG00000013418	19.125	-0.297149	0.232146	-1.18222	0.237117	0.99992	B4galnt2	beta-1,4-N-acetyl-galactosaminyl transferase 2 [Source:MGI Symbol;Acc:MGI:1342058]	5.07908	3.96499	2.40473	0	5.41175	5.58853	3.9805	4.93875
ENSMUSG00000013419	32.0869	0.227476	0.281725	0.766835	0.44318	0.99992	Zfp651	zinc finger protein 651 [Source:MGI Symbol;Acc:MGI:2670992]	4.25761	5.7048	6.06928	5.41596	3.14804	5.61766	5.70751	3.79253
ENSMUSG00000013465	1206.87	-0.024894	0.120423	-0.206747	0.836207	0.99992	Nelfb	negative elongation factor complex member B [Source:MGI Symbol;Acc:MGI:1931035]	10.3464	10.0593	10.2947	10.3073	10.2177	10.3645	10.0759	10.4445
ENSMUSG00000013483	4681.02	-0.232275	0.214558	-1.0817	0.279387	0.99992	Card14	caspase recruitment domain family, member 14 [Source:MGI Symbol;Acc:MGI:2386258]	11.854	11.6801	12.0109	12.6492	12.3129	12.8673	11.7307	12.371
ENSMUSG00000013495	912.396	-0.0336657	0.165321	-0.20364	0.838635	0.99992	Tmem175	transmembrane protein 175 [Source:MGI Symbol;Acc:MGI:1919642]	10.0395	9.29807	9.88173	10.0438	10.0551	9.78708	9.75893	9.91331
ENSMUSG00000013523	49.5484	-0.0757227	0.257717	-0.294553	0.768335	0.99992	Bcas1	breast carcinoma amplified sequence 1 [Source:MGI Symbol;Acc:MGI:1924210]	4.12114	6.76201	5.03499	4.60817	0	5.18345	7.29221	4.73952
ENSMUSG00000013539	162.66	0.0182668	0.215363	0.0855783	0.931802	0.99992	Tango2	transport and golgi organization 2 [Source:MGI Symbol;Acc:MGI:101825]	7.7254	7.18066	7.03978	6.85689	6.92142	7.27722	7.11889	7.49192
ENSMUSG00000013593	1835.7	-0.0336372	0.128604	-0.261532	0.793682	0.99992	Ndufs2	"NADH dehydrogenase (ubiquinone) Fe-S protein 2 [Source:MGI Symbol;Acc:MGI:2385112]"	10.588	10.7807	10.8697	10.7177	11.004	10.5648	10.8891	10.6079
ENSMUSG00000013622	506.929	0.102234	0.140987	0.725577	0.468098	0.99992	Atraid	all-trans retinoic acid induced differentiation factor [Source:MGI Symbol;Acc:MGI:1918918]	9.286	8.83351	8.86077	8.77904	8.71447	8.962	8.7769	8.91776
ENSMUSG00000013629	377.633	0.186169	0.24576	0.762555	0.445729	0.99992	Cad	carbamoyl-phosphate synthetase 2, aspartate transcarbamylase, and dihydroorotase [Source:MGI Symbol;Acc:MGI:1916969]	8.20213	9.10644	8.53628	7.84428	8.51624	7.34847	8.72407	8.07156
ENSMUSG00000013646	2140.43	-0.020349	0.135095	-0.150646	0.880255	0.99992	Sh3bp5l	SH3 binding domain protein 5 like [Source:MGI Symbol;Acc:MGI:1933124]	11.1559	11.1403	11.0419	11.345	10.9583	11.2354	11.3817	11.1782
ENSMUSG00000013662	574	-0.0427886	0.165152	-0.259056	0.795592	0.99992	Atad1	ATPase family, AAA domain containing 1 [Source:MGI Symbol;Acc:MGI:1915229]	9.17619	9.26418	8.95868	8.77235	9.30471	9.03131	9.13151	8.9148
ENSMUSG00000013663	1379.43	-0.185827	0.13651	-1.36113	0.173474	0.99992	Pten	phosphatase and tensin homolog [Source:MGI Symbol;Acc:MGI:109583]	10.4345	10.4852	10.2435	10.354	10.7109	10.5279	10.3897	10.6679
ENSMUSG00000013698	1905.06	-0.0154889	0.155843	-0.0993833	0.920834	0.99992	Pea15a	phosphoprotein enriched in astrocytes 15A [Source:MGI Symbol;Acc:MGI:104799]	10.9088	10.5071	10.8914	11.105	10.7538	11.1419	10.487	11.0675
ENSMUSG00000013701	1063.02	0.237357	0.120587	1.969	0.048953	0.99992	Timm23	translocase of inner mitochondrial membrane 23 [Source:MGI Symbol;Acc:MGI:1858317]	10.0324	10.0928	10.1397	9.93408	9.99437	9.79347	9.5106	9.87431
ENSMUSG00000013707	37.2586	-0.113308	0.287992	-0.398403	0.690333	0.99992	Tnfaip8l2	tumor necrosis factor, alpha-induced protein 8-like 2 [Source:MGI Symbol;Acc:MGI:1917019]	4.38228	4.38104	5.97391	4.72373	4.15805	5.18345	4.88678	6.07173
ENSMUSG00000013736	421.396	0.0273673	0.122261	0.224082	0.822694	0.99992	Trnt1	tRNA nucleotidyl transferase, CCA-adding, 1 [Source:MGI Symbol;Acc:MGI:1917297]	8.73081	8.61274	8.61426	8.77235	8.86458	8.49297	8.59027	8.65296
ENSMUSG00000013766	1494.74	-0.15828	0.187006	-0.845382	0.397897	0.99992	Ly6g6e	lymphocyte antigen 6 complex, locus G6E [Source:MGI Symbol;Acc:MGI:1917524]	10.6835	10.1732	10.424	10.952	10.7491	11.0713	10.3542	10.8026
ENSMUSG00000013787	2021.59	0.100887	0.102536	0.9841	0.325066	0.99992	Ehmt2	euchromatic histone lysine N-methyltransferase 2 [Source:MGI Symbol;Acc:MGI:2148922]	10.8707	11.0039	10.9307	10.9281	10.75	10.7122	11.0486	10.7825
ENSMUSG00000013822	996.197	0.00392354	0.145379	0.0270219	0.978442	0.99992	Elof1	ELF1 homolog, elongation factor 1 [Source:MGI Symbol;Acc:MGI:1913376]	9.83517	9.84509	9.86188	10.1828	10.0807	9.81564	9.84958	9.97699
ENSMUSG00000013833	497.519	0.224389	0.146414	1.533	0.125277	0.99992	Med16	mediator complex subunit 16 [Source:MGI Symbol;Acc:MGI:2158394]	9.14573	8.85968	9.08728	9.01001	9.13058	8.48904	8.87708	8.57653
ENSMUSG00000013846	42.0209	0.12283	0.242846	0.454368	0.649564	0.99992	St3gal1	ST3 beta-galactoside alpha-2,3-sialyltransferase 1 [Source:MGI Symbol;Acc:MGI:98304]	0.897811	7.51302	5.24565	4.1928	2.45785	2.97663	7.13921	4.23281
ENSMUSG00000013858	5605.05	0.0612463	0.142767	0.428974	0.667942	0.99992	Tmem259	transmembrane protein 259 [Source:MGI Symbol;Acc:MGI:2177957]	12.2601	12.4737	12.4623	12.7665	12.3908	12.609	12.2907	12.437
ENSMUSG00000013878	581.052	-0.210318	0.164187	-1.28025	0.200456	0.99992	Rnf170	ring finger protein 170 [Source:MGI Symbol;Acc:MGI:1924983]	9.3973	9.01623	9.22206	9.06856	9.61692	9.50078	8.9276	9.51933
ENSMUSG00000013973	651.743	-0.0874486	0.141808	-0.616646	0.537468	0.99992	Dedd	death effector domain-containing [Source:MGI Symbol;Acc:MGI:1333874]	9.34272	9.44793	9.11437	9.46919	9.30982	9.34181	9.54527	9.55581
ENSMUSG00000013997	1240.27	-0.0893582	0.125893	-0.70978	0.47784	0.99992	Nit1	nitrilase 1 [Source:MGI Symbol;Acc:MGI:1350916]	10.1478	10.0264	10.4221	10.4025	10.3151	10.5202	10.3346	10.2284
ENSMUSG00000014039	315.964	0.0217946	0.173449	0.12546	0.90016	0.99992	Prdm15	PR domain containing 15 [Source:MGI Symbol;Acc:MGI:1930121]	8.46081	8.4283	8.4253	8.12741	8.24956	8.56579	8.06142	8.44351
ENSMUSG00000014074	388.114	-0.0717415	0.156108	-0.459553	0.645837	0.99992	Rnf168	ring finger protein 168 [Source:MGI Symbol;Acc:MGI:1917488]	8.62438	8.59338	8.33607	8.47123	8.67932	8.37422	8.41804	8.83269
ENSMUSG00000014077	3694.94	0.000469134	0.152323	0.00304726	0.997569	0.99992	Chp1	calcineurin-like EF hand protein 1 [Source:MGI Symbol;Acc:MGI:1927185]	12.1705	11.9068	11.8524	11.808	12.3234	12.1115	11.5314	11.6525
ENSMUSG00000014158	502.052	-0.114142	0.205894	-0.553696	0.579787	0.99992	Trpv4	transient receptor potential cation channel, subfamily V, member 4 [Source:MGI Symbol;Acc:MGI:1926945]	8.37339	8.9169	9.11213	9.40139	8.61463	9.30422	9.27843	9.22007
ENSMUSG00000014177	351.071	-0.290393	0.153097	-1.89619	0.0579351	0.99992	Tvp23b	trans-golgi network vesicle protein 23B [Source:MGI Symbol;Acc:MGI:1914760]	8.33147	8.18606	8.4108	8.52	8.67536	8.88321	8.70716	8.41871
ENSMUSG00000014195	1640.51	0.0162502	0.125409	0.129488	0.896972	0.99992	Dnajc7	DnaJ heat shock protein family (Hsp40) member C7 [Source:MGI Symbol;Acc:MGI:1928373]	10.8452	10.9402	10.6202	10.6708	10.5342	10.7398	11.0433	10.6626
ENSMUSG00000014198	82.7913	-0.102732	0.263802	-0.388743	0.697467	0.99992	Zfp385c	zinc finger protein 385C [Source:MGI Symbol;Acc:MGI:3608347]	5.92037	6.1698	6.24297	6.89437	6.07224	6.96216	6.28324	6.50777
ENSMUSG00000014226	571.431	-0.0107851	0.159452	-0.067507	0.946178	0.99992	Cacybp	calcyclin binding protein [Source:MGI Symbol;Acc:MGI:1270839]	9.19118	8.95382	9.24062	8.91594	9.1845	8.91876	9.08775	9.17389
ENSMUSG00000014232	137.538	-0.156422	0.195641	-0.800224	0.423581	0.99992	Cluap1	clusterin associated protein 1 [Source:MGI Symbol;Acc:MGI:1924029]	6.70858	6.85603	6.97229	7.07931	6.7209	7.46527	7.05616	7.00652
ENSMUSG00000014243	58.7131	-0.104988	0.259124	-0.408804	0.682684	0.99992	Zswim7	zinc finger SWIM-type containing 7 [Source:MGI Symbol;Acc:MGI:1916997]	5.62472	5.84241	4.99668	5.66759	6.07224	5.33147	5.81245	5.50794
ENSMUSG00000014294	591.037	0.235592	0.179418	1.31437	0.188721	0.99992	Ndufa2	"NADH dehydrogenase (ubiquinone) 1 alpha subcomplex, 2 [Source:MGI Symbol;Acc:MGI:1343103]"	8.87571	9.72742	9.04333	9.11956	9.01	8.79031	9.27155	8.72216
ENSMUSG00000014303	68.5038	0.335121	0.234728	1.42359	0.154564	0.99992	Glis2	GLIS family zinc finger 2 [Source:MGI Symbol;Acc:MGI:1932535]	6.57126	6.27079	5.91351	6.66783	5.77947	5.61766	6.18893	6.1937
ENSMUSG00000014313	2249.41	0.107665	0.115033	0.936024	0.349261	0.99992	Cox6c	cytochrome c oxidase subunit VIc [Source:MGI Symbol;Acc:MGI:104614]	11.0917	11.2195	11.2937	10.9835	11.0158	10.9455	11.1832	11.0036
ENSMUSG00000014349	1474.78	-0.164544	0.127074	-1.29473	0.195414	0.99992	Ube2z	ubiquitin-conjugating enzyme E2Z [Source:MGI Symbol;Acc:MGI:1343160]	10.729	10.2993	10.3298	10.6435	10.5994	10.8313	10.5037	10.7849
ENSMUSG00000014353	687.409	-0.178191	0.113237	-1.57351	0.1156	0.99992	Tmem87b	transmembrane protein 87B [Source:MGI Symbol;Acc:MGI:1919727]	9.39545	9.52764	9.36987	9.35509	9.50983	9.45913	9.62487	9.77847
ENSMUSG00000014355	877.304	0.0309784	0.125787	0.246257	0.805483	0.99992	Anapc1	anaphase promoting complex subunit 1 [Source:MGI Symbol;Acc:MGI:103097]	9.82422	10.0279	9.69249	9.64257	9.68545	9.78065	9.74905	9.86516
ENSMUSG00000014402	1562.35	-0.0595487	0.120305	-0.494979	0.620615	0.99992	Tsg101	tumor susceptibility gene 101 [Source:MGI Symbol;Acc:MGI:106581]	10.5816	10.3885	10.4338	10.7816	10.6796	10.7693	10.3411	10.6431
ENSMUSG00000014418	455.06	0.0493283	0.171242	0.287821	0.773484	0.99992	Hps5	HPS5, biogenesis of lysosomal organelles complex 2 subunit 2 [Source:MGI Symbol;Acc:MGI:2180307]	9.18263	8.84338	8.77284	8.82829	8.40109	9.19972	8.80896	8.92365
ENSMUSG00000014426	698.156	0.145978	0.147805	0.98782	0.323241	0.99992	Map3k4	mitogen-activated protein kinase kinase kinase 4 [Source:MGI Symbol;Acc:MGI:1346875]	9.38804	9.04788	9.79231	9.63336	9.41566	9.21171	9.35643	9.35256
ENSMUSG00000014444	4845.33	-0.0419697	0.193245	-0.216763	0.828393	0.99992	Piezo1	piezo-type mechanosensitive ion channel component 1 [Source:MGI Symbol;Acc:MGI:3603204]	11.9995	12.1245	12.4045	12.9025	12.1997	12.7652	12.255	12.5056
ENSMUSG00000014470	376.178	0.00548788	0.199792	0.0274024	0.978139	0.99992	Rnf166	ring finger protein 166 [Source:MGI Symbol;Acc:MGI:1915968]	8.58276	8.75898	8.24912	8.73151	8.57692	8.82195	8.47909	8.43941
ENSMUSG00000014496	306.789	-0.0393487	0.162766	-0.241978	0.808797	0.99992	Ankrd28	ankyrin repeat domain 28 [Source:MGI Symbol;Acc:MGI:2145661]	8.46081	8.52142	8.38508	8.02974	8.60217	8.3309	8.48704	8.164
ENSMUSG00000014498	1005	-0.0249776	0.131286	-0.190323	0.849056	0.99992	Ankrd52	ankyrin repeat domain 52 [Source:MGI Symbol;Acc:MGI:2444029]	10.2708	10.1092	9.76122	9.9667	10.1944	10.0647	9.90402	10.0847
ENSMUSG00000014503	162.518	-0.0669084	0.227791	-0.293478	0.769157	0.99992	Pkd2l2	polycystic kidney disease 2-like 2 [Source:MGI Symbol;Acc:MGI:1858231]	8.02221	7.26142	6.87005	7.03525	7.34681	7.5203	7.56426	7.36783
ENSMUSG00000014504	584.714	0.0492433	0.132988	0.370543	0.710978	0.99992	Srp19	signal recognition particle 19 [Source:MGI Symbol;Acc:MGI:1913634]	9.08969	9.31709	9.09183	9.06034	9.0411	9.18763	9.25999	8.83894
ENSMUSG00000014547	1651.2	-0.115501	0.142272	-0.811961	0.416814	0.99992	Wdfy2	WD repeat and FYVE domain containing 2 [Source:MGI Symbol;Acc:MGI:2442811]	10.478	10.4544	10.4203	10.8145	10.7715	10.8078	10.2413	10.8018
ENSMUSG00000014550	1013.06	-0.0713588	0.168159	-0.42426	0.671377	0.99992	Rbsn	rabenosyn, RAB effector [Source:MGI Symbol;Acc:MGI:1925537]	10.043	9.82031	9.72946	10.3257	9.72046	10.4751	9.94932	10.0542
ENSMUSG00000014551	570.191	0.108975	0.126739	0.859973	0.389804	0.99992	Mrps25	mitochondrial ribosomal protein S25 [Source:MGI Symbol;Acc:MGI:1928140]	9.15668	9.40192	9.05269	9.11692	9.0503	9.10517	9.19354	8.92951
ENSMUSG00000014554	313.763	0.227948	0.182598	1.247	0.212398	0.99992	Dguok	deoxyguanosine kinase [Source:MGI Symbol;Acc:MGI:1351602]	8.62438	8.19123	8.72677	8.40784	7.92882	8.58066	8.26928	8.12875
ENSMUSG00000014592	765.282	-0.0264334	0.174856	-0.151197	0.87982	0.99992	Camta1	calmodulin binding transcription activator 1 [Source:MGI Symbol;Acc:MGI:2140230]	9.8595	9.55793	9.76977	9.8039	9.91433	10.0581	9.28756	9.75719
ENSMUSG00000014599	396.048	-0.0114184	0.220477	-0.0516575	0.958802	0.99992	Csf1	colony stimulating factor 1 (macrophage) [Source:MGI Symbol;Acc:MGI:1339753]	8.67705	8.71306	8.34753	8.13265	9.0194	8.61358	7.50287	8.48392
ENSMUSG00000014601	2598.17	0.0160086	0.181449	0.0881785	0.929735	0.99992	Strip1	striatin interacting protein 1 [Source:MGI Symbol;Acc:MGI:2443884]	11.0687	11.2364	11.3859	11.8105	11.2778	11.7657	11.1628	11.2502
ENSMUSG00000014606	1750.57	-0.0143605	0.100933	-0.142287	0.886854	0.99992	Slc25a11	solute carrier family 25 (mitochondrial carrier oxoglutarate carrier), member 11 [Source:MGI Symbol;Acc:MGI:1915113]	10.6668	10.7292	10.7901	10.9129	10.8163	10.8281	10.7232	10.7994
ENSMUSG00000014633	138.212	0.358069	0.23323	1.54455	0.122456	0.99992	Cmc2	COX assembly mitochondrial protein 2 [Source:MGI Symbol;Acc:MGI:1913781]	6.36009	7.29057	7.282	7.38162	6.62563	6.22155	6.79955	6.97284
ENSMUSG00000014668	1144.94	-0.112946	0.0995335	-1.13476	0.256477	0.99992	Chfr	checkpoint with forkhead and ring finger domains [Source:MGI Symbol;Acc:MGI:2444898]	10.2928	9.96145	10.1894	10.165	10.2473	10.333	10.2681	10.2461
ENSMUSG00000014704	26.8627	0.0787562	0.288647	0.26296	0.792581	0.99992	Hoxa2	homeobox A2 [Source:MGI Symbol;Acc:MGI:96174]	5.37754	4.81479	3.70343	5.63843	5.55653	5.14394	4.30217	4.07244
ENSMUSG00000014748	1353.11	0.105296	0.175049	0.602768	0.546663	0.99992	Tex261	testis expressed gene 261 [Source:MGI Symbol;Acc:MGI:1096575]	9.89787	10.1349	10.6351	9.91293	9.62104	9.85746	10.2738	10.3634
ENSMUSG00000014763	491.436	-0.258562	0.146255	-1.76816	0.0770344	0.99992	Fam120b	family with sequence similarity 120, member B [Source:MGI Symbol;Acc:MGI:1914794]	8.99279	8.53772	8.81472	8.47535	8.73363	9.05546	8.99325	9.17635
ENSMUSG00000014767	479.662	-0.00210827	0.159647	-0.0131884	0.989478	0.99992	Tbp	TATA box binding protein [Source:MGI Symbol;Acc:MGI:101838]	9.16321	8.90123	9.00766	8.43353	9.06551	9.00674	8.88913	8.61707
ENSMUSG00000014769	2826.01	0.0140474	0.0981641	0.143177	0.886151	0.99992	Psmb1	proteasome (prosome, macropain) subunit, beta type 1 [Source:MGI Symbol;Acc:MGI:104884]	11.4017	11.2667	11.4947	11.3512	11.2501	11.4394	11.4478	11.3194
ENSMUSG00000014771	238.295	-0.0698834	0.195327	-0.35782	0.720478	0.99992	Pdcd2	programmed cell death 2 [Source:MGI Symbol;Acc:MGI:104643]	7.98828	7.86279	7.68873	7.76557	8.23887	7.59545	8.08255	7.62074
ENSMUSG00000014773	249.575	0.167425	0.235745	0.711842	0.476563	0.99992	Dll1	delta-like 1 (Drosophila) [Source:MGI Symbol;Acc:MGI:104659]	8.01741	7.58539	8.44677	7.77899	7.30642	7.77429	7.88014	8.06624
ENSMUSG00000014778	232.213	0.242585	0.211075	1.15323	0.248815	0.99992	Fhod1	formin homology 2 domain containing 1 [Source:MGI Symbol;Acc:MGI:2679008]	7.89718	7.74837	8.26533	7.19397	7.68283	7.50479	7.65877	7.27876
ENSMUSG00000014786	29.547	0.477272	0.289174	1.81517	0.069497	0.99992	Slc9a5	solute carrier family 9 (sodium/hydrogen exchanger), member 5 [Source:MGI Symbol;Acc:MGI:2685542]	3.70988	5.1897	5.40038	4.54673	3.85619	4.43392	2.3053	3.89199
ENSMUSG00000014791	989.064	0.165455	0.133604	1.23878	0.215426	0.99992	Elmo3	engulfment and cell motility 3 [Source:MGI Symbol;Acc:MGI:2679007]	9.85413	9.88387	9.97211	10.0943	9.83136	9.99843	9.48106	9.75719
ENSMUSG00000014837	249.743	0.217588	0.228403	0.954007	0.34008	0.99992	4931428F04Rik	RIKEN cDNA 4931428F04 gene [Source:MGI Symbol;Acc:MGI:1921606]	8.19789	8.44136	7.56328	7.85065	8.1953	6.80639	7.97927	7.80428
ENSMUSG00000014846	935.516	-0.27857	0.168216	-1.65534	0.0978553	0.99992	Tppp3	tubulin polymerization-promoting protein family member 3 [Source:MGI Symbol;Acc:MGI:1915221]	9.78664	9.66199	9.98806	9.66443	9.82423	9.67026	10.275	10.4455
ENSMUSG00000014850	194.117	0.0556773	0.171898	0.323784	0.746102	0.99992	Msh3	mutS homolog 3 [Source:MGI Symbol;Acc:MGI:109519]	7.85477	7.51302	7.68873	7.51593	7.55075	7.78717	7.57921	7.41875
ENSMUSG00000014852	19.3064	0.252071	0.263797	0.836798	0.402706	0.99992	Adamts13	a disintegrin-like and metallopeptidase (reprolysin type) with thrombospondin type 1 motif, 13 [Source:MGI Symbol;Acc:MGI:2685556]	5.31635	5.52021	3.79557	4.97763	3.96398	3.56047	5.02422	4.30676
ENSMUSG00000014856	490.357	-0.0235201	0.147218	-0.159442	0.873321	0.99992	Tmem208	transmembrane protein 208 [Source:MGI Symbol;Acc:MGI:1913570]	8.71607	8.68406	9.07585	8.53194	8.61049	9.03401	8.81844	8.66707
ENSMUSG00000014859	875.353	0.114317	0.12951	0.883088	0.377189	0.99992	E2f4	E2F transcription factor 4 [Source:MGI Symbol;Acc:MGI:103012]	9.58898	9.92163	9.8485	9.51202	9.51427	9.84057	9.55476	9.48987
ENSMUSG00000014867	2584.34	0.139896	0.108714	1.28733	0.19798	0.99992	Surf4	surfeit gene 4 [Source:MGI Symbol;Acc:MGI:98445]	11.0364	11.2163	11.3436	11.0368	11.0259	10.862	11.1678	11.0043
ENSMUSG00000014873	464.664	0.227013	0.140658	1.61528	0.106249	0.99992	Surf2	surfeit gene 2 [Source:MGI Symbol;Acc:MGI:98444]	8.74248	8.84666	8.75573	8.9608	8.5938	8.30874	8.82159	8.57653
ENSMUSG00000014905	429.022	0.0590272	0.135502	0.436456	0.662506	0.99992	Dnajb9	DnaJ heat shock protein family (Hsp40) member B9 [Source:MGI Symbol;Acc:MGI:1351618]	8.52646	8.65072	8.59195	8.62406	8.41065	8.72487	8.61587	8.35912
ENSMUSG00000014907	143.49	0.0656592	0.214798	0.305631	0.759886	0.99992	Naf1	nuclear assembly factor 1 ribonucleoprotein [Source:MGI Symbol;Acc:MGI:2682306]	6.90841	7.60873	7.26599	6.9898	7.16676	7.28632	6.94514	7.14402
ENSMUSG00000014932	475.916	-0.186512	0.144078	-1.29447	0.195505	0.99992	Yes1	YES proto-oncogene 1, Src family tyrosine kinase [Source:MGI Symbol;Acc:MGI:99147]	8.8704	8.87581	8.88194	8.60535	9.12478	8.68414	8.8801	9.29012
ENSMUSG00000014959	1441.89	0.0367707	0.109403	0.336223	0.736703	0.99992	Gorasp2	golgi reassembly stacking protein 2 [Source:MGI Symbol;Acc:MGI:2135962]	10.3329	10.6253	10.4892	10.3003	10.5055	10.293	10.4294	10.3828
ENSMUSG00000014980	78.1417	0.0399193	0.278427	0.147651	0.882618	0.99992	Tsen15	tRNA splicing endonuclease subunit 15 [Source:MGI Symbol;Acc:MGI:1913887]	6.6353	6.03847	6.05071	5.23302	5.37316	4.88105	6.63761	6.44365
ENSMUSG00000015013	315.1	0.046489	0.200217	0.232158	0.816415	0.99992	Trappc2l	trafficking protein particle complex 2-like [Source:MGI Symbol;Acc:MGI:1916295]	8.3276	8.4107	8.05308	8.52399	8.57267	8.29528	8.0773	8.14396
ENSMUSG00000015016	258.542	0.192558	0.240106	0.806012	0.420236	0.99992	Acsf3	acyl-CoA synthetase family member 3 [Source:MGI Symbol;Acc:MGI:2182591]	7.38147	8.2066	8.2036	8.00711	7.52458	6.80639	8.23192	8.00646
ENSMUSG00000015023	487.702	0.0224153	0.145345	0.154489	0.877224	0.99992	Ddx19a	DEAD (Asp-Glu-Ala-Asp) box polypeptide 19a [Source:MGI Symbol;Acc:MGI:99526]	9.04323	9.10644	8.49566	8.69658	8.78598	8.86511	8.84342	8.83269
ENSMUSG00000015083	34.4333	-0.0726593	0.272524	-0.261911	0.79339	0.99992	C8g	complement component 8, gamma polypeptide [Source:MGI Symbol;Acc:MGI:88237]	5.34727	5.45303	5.07231	5.66759	4.917	5.61766	5.59433	5.73922
ENSMUSG00000015085	69.3888	0.060235	0.273622	0.219404	0.826335	0.99992	Entpd2	ectonucleoside triphosphate diphosphohydrolase 2 [Source:MGI Symbol;Acc:MGI:1096863]	6.72044	5.64585	5.6429	6.5158	6.09613	6.63174	4.83789	6.37654
ENSMUSG00000015087	1704.23	0.0426024	0.120313	0.35414	0.723234	0.99992	Rabl6	RAB, member RAS oncogene family-like 6 [Source:MGI Symbol;Acc:MGI:2442633]	10.6706	10.5749	10.764	10.8806	10.3614	10.8973	10.5994	10.8114
ENSMUSG00000015090	132.066	-0.43506	0.289013	-1.43734	0.150621	0.99992	Ptgds	prostaglandin D2 synthase (brain) [Source:MGI Symbol;Acc:MGI:99261]	5.37754	7.69848	6.7714	6.60892	5.25079	7.5203	8.91292	6.96144
ENSMUSG00000015092	2269.45	0.0766217	0.123679	0.619611	0.535514	0.99992	Edf1	endothelial differentiation-related factor 1 [Source:MGI Symbol;Acc:MGI:1891227]	10.9629	11.081	11.2718	11.2085	10.9493	10.9463	11.2594	11.0434
ENSMUSG00000015093	5103.82	0.0066237	0.19189	0.0344813	0.972493	0.99992	Clic3	chloride intracellular channel 3 [Source:MGI Symbol;Acc:MGI:1916704]	12.2107	12.144	12.312	12.8265	12.2765	12.8133	12.0795	12.2918
ENSMUSG00000015094	408.918	0.0341148	0.16222	0.211057	0.832843	0.99992	Npdc1	neural proliferation, differentiation and control 1 [Source:MGI Symbol;Acc:MGI:1099802]	8.83265	8.46286	8.53294	8.14307	8.36713	8.18767	8.59763	8.70175
ENSMUSG00000015095	1023.12	-0.0489653	0.141632	-0.345717	0.729556	0.99992	Fbxw5	F-box and WD-40 domain protein 5 [Source:MGI Symbol;Acc:MGI:1354731]	9.88079	9.83852	10.1175	10.1815	9.70306	10.3264	10.1403	10.0161
ENSMUSG00000015112	236.695	0.292951	0.269143	1.09718	0.272562	0.99992	Slc25a13	solute carrier family 25 (mitochondrial carrier, adenine nucleotide translocator), member 13 [Source:MGI Symbol;Acc:MGI:1354721]	7.95855	8.22685	8.12143	7.49981	8.26017	5.85637	7.79306	7.34168
ENSMUSG00000015120	2032.21	-0.00320197	0.109474	-0.0292456	0.976669	0.99992	Ube2i	ubiquitin-conjugating enzyme E2I [Source:MGI Symbol;Acc:MGI:107365]	11.157	10.8137	11.0547	10.8892	10.9435	11.0877	10.9232	10.9946
ENSMUSG00000015126	349.001	0.134511	0.191274	0.704057	0.481397	0.99992	Tsr3	TSR3 20S rRNA accumulation [Source:MGI Symbol;Acc:MGI:1915577]	8.15484	8.60503	8.48877	8.49175	8.27595	7.97337	8.42219	8.44351
ENSMUSG00000015127	374.426	0.341063	0.225579	1.51394	0.130042	0.99992	Unkl	unkempt family like zinc finger [Source:MGI Symbol;Acc:MGI:1921404]	8.67401	8.62424	8.74999	8.72806	8.35233	8.67723	7.51069	8.32838
ENSMUSG00000015133	972.696	-0.167305	0.142342	-1.17551	0.23979	0.99992	Lrrk1	leucine-rich repeat kinase 1 [Source:MGI Symbol;Acc:MGI:2142227]	9.81871	9.63573	9.60288	10.027	9.69134	9.93184	9.8861	10.2671
ENSMUSG00000015134	353.375	-0.307257	0.281713	-1.15153	0.249516	0.99992	Aldh1a3	aldehyde dehydrogenase family 1, subfamily A3 [Source:MGI Symbol;Acc:MGI:1861722]	7.70764	8.46286	7.39677	7.38162	10.1089	6.55851	8.20326	6.77859
ENSMUSG00000015143	4054.31	-0.14841	0.193378	-0.766178	0.443571	0.99992	Actn1	actinin, alpha 1 [Source:MGI Symbol;Acc:MGI:2137706]	11.7677	11.7755	12.1469	12.4168	11.8114	12.6678	12.2212	12.0508
ENSMUSG00000015149	1330.41	0.0470206	0.122389	0.384002	0.700977	0.99992	Sirt2	sirtuin 2 [Source:MGI Symbol;Acc:MGI:1927664]	10.5345	10.323	10.471	10.6662	10.3315	10.6081	10.4386	10.426
ENSMUSG00000015165	5181.39	0.0362267	0.0840505	0.431002	0.666467	0.99992	Hnrnpl	heterogeneous nuclear ribonucleoprotein L [Source:MGI Symbol;Acc:MGI:104816]	12.3131	12.2591	12.4191	12.4877	12.4791	12.3153	12.2588	12.2787
ENSMUSG00000015176	563.224	0.188763	0.230265	0.822689	0.410685	0.99992	Nolc1	nucleolar and coiled-body phosphoprotein 1 [Source:MGI Symbol;Acc:MGI:1918019]	8.77127	9.69689	9.08272	8.65351	8.45289	8.4038	9.39707	9.00643
ENSMUSG00000015189	181.252	-0.0245174	0.242834	-0.100916	0.919618	0.99992	Casd1	CAS1 domain containing 1 [Source:MGI Symbol;Acc:MGI:2384865]	7.75453	8.0392	7.282	6.84418	7.61003	7.35713	7.92764	7.35045
ENSMUSG00000015202	270.882	-0.0372065	0.183249	-0.20304	0.839104	0.99992	Cnksr3	Cnksr family member 3 [Source:MGI Symbol;Acc:MGI:2674130]	8.24381	8.26652	7.44735	8.16368	7.80382	8.38274	8.11369	8.06624
ENSMUSG00000015214	1657.4	0.0307459	0.146296	0.209925	0.833726	0.99992	Mtmr1	myotubularin related protein 1 [Source:MGI Symbol;Acc:MGI:1858271]	10.9088	10.7582	10.7058	11.0916	10.9889	10.8436	10.4304	11.0278
ENSMUSG00000015217	134.197	-0.130596	0.269679	-0.483394	0.628816	0.99992	Hmgb3	high mobility group box 3 [Source:MGI Symbol;Acc:MGI:1098219]	7.01817	7.83667	6.22651	6.39896	7.27537	6.20244	7.93347	6.86681
ENSMUSG00000015222	5894.41	-0.120349	0.198783	-0.604257	0.545673	0.99992	Map2	microtubule-associated protein 2 [Source:MGI Symbol;Acc:MGI:97175]	12.6981	11.9958	12.4951	13.0592	12.779	12.9579	12.0243	13.04
ENSMUSG00000015224	106.176	-0.0144128	0.251765	-0.0576415	0.954034	0.99992	Cyp2j9	cytochrome P450, family 2, subfamily j, polypeptide 9 [Source:MGI Symbol;Acc:MGI:1921769]	7.48937	6.10563	6.56436	7.34599	6.64195	7.3743	6.534	7.26954
ENSMUSG00000015243	870.744	0.0032791	0.285493	0.0115713	0.990768	0.99992	Abca1	ATP-binding cassette, sub-family A (ABC1), member 1 [Source:MGI Symbol;Acc:MGI:99607]	9.42293	10.2679	9.99294	8.73151	9.23379	8.89218	10.7687	9.04476
ENSMUSG00000015247	168.66	0.104932	0.211573	0.497397	0.618909	0.99992	Nipsnap3b	nipsnap homolog 3B [Source:MGI Symbol;Acc:MGI:1913786]	7.30478	7.1278	7.73017	7.22372	7.55075	6.83148	7.36302	7.13389
ENSMUSG00000015289	274.645	0.21415	0.203801	1.05087	0.293319	0.99992	Lage3	L antigen family, member 3 [Source:MGI Symbol;Acc:MGI:1913442]	8.13283	8.65819	7.99596	8.00711	8.05607	7.59545	8.16414	8.02301
ENSMUSG00000015290	735.941	0.0349684	0.126162	0.277291	0.781557	0.99992	Ubl4a	ubiquitin-like 4A [Source:MGI Symbol;Acc:MGI:95049]	9.38989	9.52968	9.65915	9.40572	9.53189	9.27022	9.66747	9.35256
ENSMUSG00000015291	2179.18	-0.0644827	0.0860756	-0.749144	0.45377	0.99992	Gdi1	guanosine diphosphate (GDP) dissociation inhibitor 1 [Source:MGI Symbol;Acc:MGI:99846]	11.1082	11.0236	10.9983	11.1229	11.0883	11.1821	11.0916	11.1558
ENSMUSG00000015305	1770.54	-0.101715	0.152172	-0.668095	0.504073	0.99992	Sash1	SAM and SH3 domain containing 1 [Source:MGI Symbol;Acc:MGI:1917347]	10.8493	10.5954	10.7971	11.2251	10.8394	11.2708	10.6779	11.1172
ENSMUSG00000015312	1160.75	-0.159625	0.207379	-0.768905	0.44195	0.99992	Gadd45b	growth arrest and DNA-damage-inducible 45 beta [Source:MGI Symbol;Acc:MGI:107776]	9.78946	9.97648	10.3509	10.4283	10.0227	10.8336	10.3737	9.99388
ENSMUSG00000015335	59.2868	0.159142	0.276403	0.580826	0.561358	0.99992	Zdhhc12	zinc finger, DHHC domain containing 12 [Source:MGI Symbol;Acc:MGI:1913470]	5.31635	6.64649	5.37073	5.97802	5.20758	5.25936	5.9568	6.09279
ENSMUSG00000015337	243.374	0.291614	0.199318	1.46736	0.142277	0.99992	Endog	endonuclease G [Source:MGI Symbol;Acc:MGI:1261433]	7.70167	8.22182	8.22447	7.2335	7.60171	7.44915	7.80583	7.35917
ENSMUSG00000015341	2434.07	-0.114169	0.12687	-0.899839	0.368206	0.99992	Golga7	golgi autoantigen, golgin subfamily a, 7 [Source:MGI Symbol;Acc:MGI:1931029]	11.1121	11.088	11.2693	11.4526	11.3081	11.5723	11.2295	11.2981
ENSMUSG00000015357	1392.63	-0.0569519	0.116049	-0.490764	0.623593	0.99992	Clpx	caseinolytic mitochondrial matrix peptidase chaperone subunit [Source:MGI Symbol;Acc:MGI:1346017]	10.5561	10.375	10.1626	10.5817	10.4659	10.4541	10.4149	10.6079
ENSMUSG00000015363	2277.69	-0.0385882	0.107267	-0.359733	0.719047	0.99992	Trabd	TraB domain containing [Source:MGI Symbol;Acc:MGI:1915226]	11.1143	11.0046	11.0158	11.3073	11.1714	11.2318	11.068	11.1464
ENSMUSG00000015377	139.385	0.0557261	0.278547	0.199399	0.841951	0.99992	Dennd6b	DENN/MADD domain containing 6B [Source:MGI Symbol;Acc:MGI:1916690]	7.50316	7.03896	7.38939	6.79218	6.11963	6.34863	7.76065	7.56155
ENSMUSG00000015405	1838.6	-0.10726	0.119776	-0.895365	0.370592	0.99992	Ace2	angiotensin I converting enzyme (peptidyl-dipeptidase A) 2 [Source:MGI Symbol;Acc:MGI:1917258]	11.1504	10.8775	10.932	10.9864	11.317	10.9541	11.1014	11.0119
ENSMUSG00000015451	39.9823	0.117455	0.282746	0.410777	0.681236	0.99992	C4a	complement component 4A (Rodgers blood group) [Source:MGI Symbol;Acc:MGI:98320]	5.83568	4.58307	5.17879	6.08994	6.14276	4.43392	4.62388	5.53896
ENSMUSG00000015452	29.9287	-0.0162878	0.2843	-0.0559988	0.955343	0.99992	Ager	advanced glycosylation end product-specific receptor [Source:MGI Symbol;Acc:MGI:893592]	5.00345	5.96804	4.49036	4.02271	5.29274	3.88195	6.10877	3.79253
ENSMUSG00000015461	1543.94	-0.178777	0.0977006	-1.82986	0.0672704	0.99992	Atf6b	activating transcription factor 6 beta [Source:MGI Symbol;Acc:MGI:105121]	10.5759	10.5236	10.3753	10.3981	10.6647	10.6901	10.6631	10.5997
ENSMUSG00000015474	324.422	-0.145352	0.193215	-0.75258	0.451702	0.99992	Ppt2	palmitoyl-protein thioesterase 2 [Source:MGI Symbol;Acc:MGI:1860075]	8.16356	8.34274	8.06238	8.2768	7.65897	8.5125	8.80578	8.31051
ENSMUSG00000015476	43.5264	-0.116488	0.286086	-0.408354	0.683014	0.99992	Prrt1	proline-rich transmembrane protein 1 [Source:MGI Symbol;Acc:MGI:1932118]	4.74938	6.27079	4.54448	5.06788	4.74634	5.33147	6.89823	2.79368
ENSMUSG00000015478	828.374	0.0969032	0.160601	0.604487	0.54552	0.99992	Rnf5	ring finger protein 5 [Source:MGI Symbol;Acc:MGI:1860076]	9.19543	9.54387	9.53935	9.5826	9.13058	9.18032	9.78979	9.26483
ENSMUSG00000015488	486.55	0.0405753	0.197473	0.205625	0.837084	0.99992	Cacfd1	calcium channel flower domain containing 1 [Source:MGI Symbol;Acc:MGI:1924317]	8.83538	8.9169	9.21373	8.63148	8.5896	8.40797	9.39496	8.87888
ENSMUSG00000015501	420.386	-0.0909707	0.178442	-0.509085	0.610693	0.99992	Hivep2	human immunodeficiency virus type I enhancer binding protein 2 [Source:MGI Symbol;Acc:MGI:1338076]	9.2039	8.8822	8.69722	8.9129	9.08653	8.65281	8.8801	9.41868
ENSMUSG00000015533	74.3978	0.0154868	0.27817	0.055748	0.955543	0.99992	Itga2	integrin alpha 2 [Source:MGI Symbol;Acc:MGI:96600]	6.1305	6.66145	6.5774	5.15281	6.64195	6.68777	5.91027	5.11378
ENSMUSG00000015536	1960.96	0.0389233	0.134953	0.28856	0.772918	0.99992	Mocs2	molybdenum cofactor synthesis 2 [Source:MGI Symbol;Acc:MGI:1336894]	10.7165	10.5267	10.9708	11.1327	10.6954	11.0534	10.7663	10.7103
ENSMUSG00000015542	358.722	0.0855939	0.192459	0.445518	0.655945	0.99992	Nat9	N-acetyltransferase 9 (GCN5-related, putative) [Source:MGI Symbol;Acc:MGI:1913426]	8.03176	8.90123	8.24095	8.40784	8.5469	8.30427	8.26003	8.19841
ENSMUSG00000015568	1245.04	0.453799	0.286586	1.70974	0.0873137	0.99992	Lpl	lipoprotein lipase [Source:MGI Symbol;Acc:MGI:96820]	9.53125	10.7114	10.3075	8.44621	10.0459	8.7935	8.44277	8.53482
ENSMUSG00000015575	1972.13	0.0351674	0.12215	0.287879	0.77344	0.99992	Atp6v0e	ATPase, H+ transporting, lysosomal V0 subunit E [Source:MGI Symbol;Acc:MGI:1328318]	10.8527	10.8027	11.0289	11.2177	10.9865	11.109	10.7994	10.8781
ENSMUSG00000015597	255.422	-0.121837	0.199758	-0.609712	0.542052	0.99992	Zfp318	zinc finger protein 318 [Source:MGI Symbol;Acc:MGI:1889348]	8.11497	7.69848	7.79857	8.209	8.36713	7.88627	7.92179	8.21771
ENSMUSG00000015605	534.989	-0.126189	0.177815	-0.709872	0.477783	0.99992	Srf	serum response factor [Source:MGI Symbol;Acc:MGI:106658]	9.08281	9.3218	8.56929	8.67879	8.7563	9.32203	9.00437	9.19595
ENSMUSG00000015619	4149.32	-0.149117	0.159408	-0.935009	0.349784	0.99992	Gata3	GATA binding protein 3 [Source:MGI Symbol;Acc:MGI:95663]	12.1626	11.6718	12.0741	12.205	12.0119	12.3995	11.8618	12.461
ENSMUSG00000015647	881.206	0.248898	0.229144	1.08637	0.277314	0.99992	Lama5	laminin, alpha 5 [Source:MGI Symbol;Acc:MGI:105382]	9.96669	10.4447	9.85655	9.17137	9.09841	9.71308	10.1007	9.36776
ENSMUSG00000015656	7176.49	-0.0239175	0.164326	-0.145631	0.884212	0.99992	Hspa8	heat shock protein 8 [Source:MGI Symbol;Acc:MGI:105384]	12.5647	12.8665	12.6037	12.4803	12.6062	12.281	13.0126	12.6562
ENSMUSG00000015659	110.239	-0.111712	0.266914	-0.418538	0.675554	0.99992	Serac1	serine active site containing 1 [Source:MGI Symbol;Acc:MGI:2447813]	6.47655	7.30969	6.81608	5.9307	7.22209	6.03976	7.11889	6.86681
ENSMUSG00000015665	2747.2	-0.0270887	0.20656	-0.13151	0.895372	0.99992	Awat1	acyl-CoA wax alcohol acyltransferase 1 [Source:MGI Symbol;Acc:MGI:3588200]	10.8951	11.0046	11.0819	11.509	11.4458	10.5573	11.632	10.7922
ENSMUSG00000015668	1147.84	-0.0543596	0.169696	-0.320267	0.748766	0.99992	Pdzd11	PDZ domain containing 11 [Source:MGI Symbol;Acc:MGI:1919871]	9.93269	9.84509	10.3432	10.528	10.0274	10.5374	9.93631	10.4103
ENSMUSG00000015671	1489.82	0.00955558	0.105924	0.090355	0.928005	0.99992	Psma2	proteasome (prosome, macropain) subunit, alpha type 2 [Source:MGI Symbol;Acc:MGI:104885]	10.4246	10.4415	10.4918	10.409	10.4943	10.5076	10.4448	10.2706
ENSMUSG00000015672	286.108	-0.02353	0.183388	-0.128057	0.898104	0.99992	Mrpl32	mitochondrial ribosomal protein L32 [Source:MGI Symbol;Acc:MGI:2137226]	7.91277	7.88207	8.26129	8.09021	8.42958	8.00127	7.67278	8.08738
ENSMUSG00000015697	783.045	0.0697031	0.116502	0.598268	0.549661	0.99992	Setdb1	SET domain, bifurcated 1 [Source:MGI Symbol;Acc:MGI:1934229]	9.74516	9.70774	9.46238	9.70542	9.4392	9.59535	9.69518	9.60244
ENSMUSG00000015702	7636.86	-0.103271	0.193736	-0.531756	0.594895	0.99992	Anxa9	annexin A9 [Source:MGI Symbol;Acc:MGI:1923711]	12.7219	12.7637	13.0205	13.5488	13.0654	13.5348	12.8861	13.1188
ENSMUSG00000015709	55.0919	0.073742	0.282515	0.261192	0.793945	0.99992	Arnt2	aryl hydrocarbon receptor nuclear translocator 2 [Source:MGI Symbol;Acc:MGI:107188]	5.04176	5.81592	5.42943	6.66783	6.07224	4.92833	6.50298	4.73952
ENSMUSG00000015711	215.312	0.0371148	0.233948	0.159493	0.87328	0.99992	Prune1	prune exopolyphosphatase [Source:MGI Symbol;Acc:MGI:1925152]	7.64057	7.75535	7.75907	7.49168	7.98747	7.7081	7.07738	7.56155
ENSMUSG00000015714	338.656	-0.116725	0.226417	-0.517759	0.604627	0.99992	Cers2	ceramide synthase 2 [Source:MGI Symbol;Acc:MGI:1924143]	8.252	8.56979	8.08993	7.06842	8.43895	7.83136	8.49495	8.08212
ENSMUSG00000015733	1397.48	0.0375846	0.134493	0.279421	0.779922	0.99992	Capza2	capping protein (actin filament) muscle Z-line, alpha 2 [Source:MGI Symbol;Acc:MGI:106222]	10.5594	10.4469	10.4927	10.4526	10.6826	10.3911	10.3112	10.3828
ENSMUSG00000015745	74.1578	0.434564	0.269761	1.62257	0.104681	0.99992	Plekho1	pleckstrin homology domain containing, family O member 1 [Source:MGI Symbol;Acc:MGI:1914470]	5.62472	6.25115	6.6284	6.89437	5.33351	5.25936	6.65182	5.37673
ENSMUSG00000015747	218.033	-0.0411044	0.18441	-0.222535	0.823898	0.99992	Vps45	vacuolar protein sorting 45 [Source:MGI Symbol;Acc:MGI:891965]	7.7195	7.45412	7.35195	7.72454	7.83965	7.03956	7.68665	7.77852
ENSMUSG00000015748	310.489	0.145475	0.155263	0.93722	0.348645	0.99992	Prpf3	pre-mRNA processing factor 3 [Source:MGI Symbol;Acc:MGI:1918017]	8.21476	8.39736	8.12143	8.56331	8.29155	8.0871	8.2876	8.01752
ENSMUSG00000015749	742.714	-0.0791591	0.202748	-0.390701	0.696018	0.99992	Anp32e	acidic (leucine-rich) nuclear phosphoprotein 32 family, member E [Source:MGI Symbol;Acc:MGI:1913721]	9.35608	9.83523	9.36987	9.03539	9.66363	9.06078	9.90995	9.29921
ENSMUSG00000015750	1628.64	-0.0296755	0.0964152	-0.307782	0.758248	0.99992	Aph1a	aph1 homolog A, gamma secretase subunit [Source:MGI Symbol;Acc:MGI:2385110]	10.7837	10.662	10.564	10.5749	10.6517	10.783	10.6076	10.6697
ENSMUSG00000015755	3099.14	-0.0698182	0.171245	-0.407445	0.683681	0.99992	Tab2	TGF-beta activated kinase 1/MAP3K7 binding protein 2 [Source:MGI Symbol;Acc:MGI:1915902]	11.763	11.4224	11.6574	11.8279	11.8023	12.1038	11.2188	11.7522
ENSMUSG00000015757	497.078	-0.236205	0.126482	-1.86758	0.061821	0.99992	Ppil4	peptidylprolyl isomerase (cyclophilin)-like 4 [Source:MGI Symbol;Acc:MGI:1914668]	8.63381	8.71306	8.96365	8.84114	8.9588	9.00949	9.1391	9.05284
ENSMUSG00000015759	740.491	-0.0488357	0.148264	-0.329274	0.741949	0.99992	Cnih1	cornichon family AMPA receptor auxiliary protein 1 [Source:MGI Symbol;Acc:MGI:1277202]	9.4065	9.34515	9.16058	9.20159	9.46695	9.27937	9.41176	9.16148
ENSMUSG00000015766	95.5179	-0.028582	0.284485	-0.0996892	0.920591	0.99992	Eps8	epidermal growth factor receptor pathway substrate 8 [Source:MGI Symbol;Acc:MGI:104684]	6.70858	7.00418	7.06777	5.23302	6.27422	6.39984	7.60865	5.93849
ENSMUSG00000015776	1175.67	0.0815725	0.134314	0.607663	0.543411	0.99992	Med22	mediator complex subunit 22 [Source:MGI Symbol;Acc:MGI:98446]	10.0815	10.274	10.0745	10.0256	9.988	10.0501	10.3045	9.71876
ENSMUSG00000015790	493.851	0.0643322	0.171628	0.375227	0.707491	0.99992	Surf1	surfeit gene 1 [Source:MGI Symbol;Acc:MGI:98443]	8.72787	8.75898	8.80644	9.23849	8.74501	8.71142	8.59763	9.18128
ENSMUSG00000015804	580.632	-0.0891253	0.142074	-0.6273	0.530462	0.99992	Med28	mediator complex subunit 28 [Source:MGI Symbol;Acc:MGI:1914249]	9.33695	9.08718	8.97601	9.22629	9.05945	9.54126	9.2224	9.16148
ENSMUSG00000015806	594.398	0.220707	0.172766	1.27976	0.20063	0.99992	Qdpr	quinoid dihydropteridine reductase [Source:MGI Symbol;Acc:MGI:97836]	8.86239	9.3265	9.26701	8.90986	8.66341	8.9705	9.23189	8.45575
ENSMUSG00000015812	69.8551	0.171717	0.258448	0.664005	0.506687	0.99992	Gnrh1	gonadotropin releasing hormone 1 [Source:MGI Symbol;Acc:MGI:95789]	6.19991	5.73339	6.33795	6.63868	5.25079	5.97369	5.93372	6.62805
ENSMUSG00000015837	2752.9	-0.0353031	0.117173	-0.301275	0.763205	0.99992	Sqstm1	sequestosome 1 [Source:MGI Symbol;Acc:MGI:107931]	11.1684	11.2339	11.2718	11.4415	11.0763	11.6117	11.2881	11.2467
ENSMUSG00000015846	5865.35	-0.0334101	0.098489	-0.339219	0.734445	0.99992	Rxra	retinoid X receptor alpha [Source:MGI Symbol;Acc:MGI:98214]	12.5021	12.412	12.3794	12.4539	12.4551	12.5657	12.2518	12.5911
ENSMUSG00000015869	1362.86	0.0033443	0.139695	0.0240542	0.980809	0.99992	Prpsap1	phosphoribosyl pyrophosphate synthetase-associated protein 1 [Source:MGI Symbol;Acc:MGI:1915013]	10.1963	9.96899	10.3134	10.6334	10.1579	10.3031	10.4149	10.2901
ENSMUSG00000015880	93.6845	0.291007	0.28315	1.05833	0.289903	0.99992	Ncapg	non-SMC condensin I complex, subunit G [Source:MGI Symbol;Acc:MGI:1930197]	6.07616	7.35639	6.27533	5.80513	6.60912	4.78158	6.54927	5.34198
ENSMUSG00000015882	145.864	0.113979	0.211163	0.541623	0.588078	0.99992	Lcorl	ligand dependent nuclear receptor corepressor-like [Source:MGI Symbol;Acc:MGI:2651932]	6.96931	7.13852	7.39677	7.04639	7.37638	6.4493	7.21773	6.84215
ENSMUSG00000015889	833.958	-0.138301	0.178321	-0.774909	0.438394	0.99992	Lta4h	leukotriene A4 hydrolase [Source:MGI Symbol;Acc:MGI:96836]	10.0144	9.79849	9.55261	9.62223	10.2054	9.93329	9.37797	10.012
ENSMUSG00000015932	9648.89	-0.0809044	0.148181	-0.545846	0.585172	0.99992	Dstn	destrin [Source:MGI Symbol;Acc:MGI:1929270]	13.4754	13.0994	13.1677	13.3355	13.5988	13.597	12.8503	13.2865
ENSMUSG00000015937	2243.26	0.083272	0.1138	0.731521	0.464461	0.99992	H2afy	H2A histone family, member Y [Source:MGI Symbol;Acc:MGI:1349392]	11.3458	11.1436	11.2455	11.4426	11.2985	11.3516	11.0277	11.1483
ENSMUSG00000015942	125.06	0.0898855	0.262561	0.342724	0.731806	0.99992	Gtf2ird2	GTF2I repeat domain containing 2 [Source:MGI Symbol;Acc:MGI:2149780]	6.77831	7.4455	6.95242	6.80535	5.71921	6.78086	7.63035	6.84215
ENSMUSG00000015944	353.471	-0.325907	0.181092	-1.79715	0.0723123	0.99992	Gatsl2	GATS protein-like 2 [Source:MGI Symbol;Acc:MGI:1933384]	8.13283	8.4107	8.32452	8.80552	8.6554	8.79987	8.97358	8.76543
ENSMUSG00000015950	64.4258	-0.0691194	0.286331	-0.23323	0.815582	0.99992	Ncf1	neutrophil cytosolic factor 1 [Source:MGI Symbol;Acc:MGI:97283]	6.0945	4.81479	6.06928	7.14298	5.0205	7.19261	6.08802	6.37654
ENSMUSG00000015957	145.044	-0.180287	0.289041	-0.595274	0.551661	0.99992	Wnt11	wingless-type MMTV integration site family, member 11 [Source:MGI Symbol;Acc:MGI:101948]	5.74571	8.47983	6.6284	6.65333	7.01211	6.31345	9.0099	5.81721
ENSMUSG00000015961	493.283	0.23623	0.171021	1.38111	0.167247	0.99992	Adss	adenylosuccinate synthetase, non muscle [Source:MGI Symbol;Acc:MGI:87948]	9.22487	9.01623	9.09863	9.0043	9.06853	8.99846	8.41388	8.74562
ENSMUSG00000015966	115.061	0.0773352	0.244426	0.318453	0.750142	0.99992	Il17rb	interleukin 17 receptor B [Source:MGI Symbol;Acc:MGI:1355292]	6.86634	5.73339	7.35952	6.72442	6.73618	6.29553	6.86201	6.77859
ENSMUSG00000015968	343.812	0.183943	0.174008	1.05939	0.289424	0.99992	Cacna1d	calcium channel, voltage-dependent, L type, alpha 1D subunit [Source:MGI Symbol;Acc:MGI:88293]	8.43586	8.1334	8.58873	8.05754	8.09216	7.79993	8.39288	8.12364
ENSMUSG00000015970	1031.75	0.0806423	0.153597	0.525488	0.599244	0.99992	Chdh	choline dehydrogenase [Source:MGI Symbol;Acc:MGI:1860776]	10.2987	9.65454	9.90777	9.70893	9.74711	9.50078	9.88159	10.1172
ENSMUSG00000015971	287.982	0.0304755	0.17885	0.170972	0.864246	0.99992	Actr8	ARP8 actin-related protein 8 [Source:MGI Symbol;Acc:MGI:1860775]	8.47488	7.78979	7.96654	7.97831	7.92882	7.88027	8.07202	8.26021
[truncated: 12,234 more rows]
