# Supplementary material for: Mutant Nrf2E79Q enhances the promotion and progression of a subset of oncogenic Ras keratinocytes and skin tumors
Source: Redox Biol. 2024 Jun 28;75:103261. doi: 10.1016/j.redox.2024.103261 (PMC11269801; doi:10.1016/j.redox.2024.103261)
Supplement: Multimedia component 3 [file mmc3.xlsx]

## Sheet: Rob_K14Cre_CDDO_vs_K14Cre_ANNOT
gene	baseMean	log2FoldChange	lfcSE	stat	pvalue	padj	symbol	description	A8_K14Cre_CDDO	A11_K14Cre_CDDO	A12_K14Cre_CDDO	A13_K14Cre_CDDO	A14_K14Cre_CDDO	A1_K14Cre	A3_K14Cre	A9_K14Cre	A10_K14Cre
ENSMUSG00000058135	1936.58	2.85022	0.173814	16.3959	2.04684e-60	2.87438e-56	Gstm1	glutathione S-transferase, mu 1 [Source:MGI Symbol;Acc:MGI:95860]	11.5892	12.0093	11.5385	11.6899	12.2129	7.97464	8.79031	8.82159	8.87281
ENSMUSG00000025934	670.967	3.62878	0.233725	15.6163	5.63542e-55	3.95691e-51	Gsta3	glutathione S-transferase, alpha 3 [Source:MGI Symbol;Acc:MGI:95856]	10.4434	10.6674	9.69967	10.1034	10.8574	4.74634	5.58853	6.56437	5.37673
ENSMUSG00000019102	5998.63	3.1635	0.213527	14.9245	2.28225e-50	1.06832e-46	Aldh3a1	aldehyde dehydrogenase family 3, subfamily A1 [Source:MGI Symbol;Acc:MGI:1353451]	13.2079	13.7507	12.9693	13.2073	14.1786	10.148	9.51633	9.283	9.79302
ENSMUSG00000079020	1282.8	-2.0216	0.136762	-14.7506	3.04902e-49	1.07044e-45	Slc45a4	solute carrier family 45, member 4 [Source:MGI Symbol;Acc:MGI:2146236]	8.5811	8.25789	8.7631	8.60567	8.74104	10.778	10.6633	10.8208	10.7128
ENSMUSG00000020865	986.376	3.07348	0.217531	14.2197	6.9178e-46	1.94293e-42	Abcc3	ATP-binding cassette, sub-family C (CFTR/MRP), member 3 [Source:MGI Symbol;Acc:MGI:1923658]	10.5288	11.0361	10.7589	10.9236	10.9762	5.91995	6.75487	7.83726	7.25092
ENSMUSG00000003849	848.794	3.18983	0.247907	13.0318	8.07006e-39	1.8888e-35	Nqo1	"NAD(P)H dehydrogenase, quinone 1 [Source:MGI Symbol;Acc:MGI:103187]"	10.5552	11.056	9.82228	10.3988	11.5624	6.31551	6.71498	7.01277	5.56933
ENSMUSG00000031584	673.068	2.08505	0.163185	12.7238	4.35973e-37	8.74623e-34	Gsr	glutathione reductase [Source:MGI Symbol;Acc:MGI:95804]	9.90875	10.3258	9.98503	10.3243	10.6494	7.88834	7.7081	8.26928	8.02301
ENSMUSG00000031379	303.915	1.79571	0.150872	11.8449	2.28816e-32	4.01658e-29	Pir	pirin [Source:MGI Symbol;Acc:MGI:1916906]	8.96707	9.03086	8.94565	8.96069	8.96941	6.76627	7.24956	6.69364	7.35045
ENSMUSG00000074183	367.261	2.59571	0.229416	11.2929	1.42211e-29	2.21897e-26	Gsta1	glutathione S-transferase, alpha 1 (Ya) [Source:MGI Symbol;Acc:MGI:1095417]	9.49232	9.5371	8.61853	9.09578	10.1705	6.37531	5.83171	6.337	6.32408
ENSMUSG00000109877	274.517	-3.68427	0.273265	-11.2684	1.87894e-29	2.63859e-26	Gm45609	predicted gene 45609 [Source:MGI Symbol;Acc:MGI:5791445]	0.813839	0	0	2.68578	0	8.24423	8.85596	7.80583	8.56528
ENSMUSG00000031760	142.144	3.39439	0.282903	11.2238	3.11471e-29	3.645e-26	Mt3	metallothionein 3 [Source:MGI Symbol;Acc:MGI:97173]	7.82076	8.71229	7.19475	8.21514	9.37627	0	3.14618	2.78954	2.30917
ENSMUSG00000044349	957.627	2.19657	0.195385	11.228	2.97128e-29	3.645e-26	Snhg11	small nucleolar RNA host gene 11 [Source:MGI Symbol;Acc:MGI:2441845]	10.6957	10.5861	10.5942	10.5991	11.1885	7.96819	8.56579	8.45092	7.75889
ENSMUSG00000022947	2122.09	1.8277	0.166697	10.9431	7.16899e-28	7.74417e-25	Cbr3	carbonyl reductase 3 [Source:MGI Symbol;Acc:MGI:1309992]	11.5598	11.8921	11.5123	11.6981	12.3299	10.0702	9.62793	9.53189	9.98827
ENSMUSG00000111709	390.883	2.59801	0.241237	10.8166	2.87191e-27	2.88074e-24	Gm3776	predicted gene 3776 [Source:NCBI gene;Acc:100042295]	9.28536	9.8609	8.74962	9.38969	10.111	6.25313	5.36622	6.10877	6.65662
ENSMUSG00000021996	1843.37	2.33387	0.228854	10.2306	1.44641e-24	1.35413e-21	Esd	esterase D/formylglutathione hydrolase [Source:MGI Symbol;Acc:MGI:95421]	11.4457	12.0221	10.6731	11.6809	12.4213	9.01	8.62438	8.90997	8.83269
ENSMUSG00000028961	5657.64	1.25396	0.123895	10.1121	4.88054e-24	4.28359e-21	Pgd	phosphogluconate dehydrogenase [Source:MGI Symbol;Acc:MGI:97553]	12.9572	13.0308	12.7543	12.9458	13.3943	11.7955	11.7867	11.7424	11.5227
ENSMUSG00000094497	72.1164	4.05565	0.278032	10.1017	5.42687e-24	4.48291e-21	Gm8210	predicted pseudogene 8210 [Source:MGI Symbol;Acc:MGI:3643593]	7.39003	7.68889	7.49868	6.94569	8.00167	0	0	1.57112	2.30917
ENSMUSG00000040562	591.65	1.70458	0.177476	9.58965	8.83866e-22	6.89563e-19	Gstm2	glutathione S-transferase, mu 2 [Source:MGI Symbol;Acc:MGI:95861]	9.86721	10.2872	9.51477	9.65334	10.0278	7.7063	7.61002	8.36296	8.15901
ENSMUSG00000055301	4563.7	2.44404	0.273027	9.15867	5.25421e-20	3.88342e-17	Adh7	alcohol dehydrogenase 7 (class IV), mu or sigma polypeptide [Source:MGI Symbol;Acc:MGI:87926]	12.7186	13.4864	12.0185	12.8839	14.1276	9.65361	9.03401	9.06934	9.87887
ENSMUSG00000110350	2327.01	2.23079	0.242496	9.14521	5.9512e-20	4.17863e-17	Gm10252	predicted gene 10252 [Source:MGI Symbol;Acc:MGI:3704292]	12.0301	12.2863	11.5108	11.672	12.9942	8.46211	9.16066	10.1213	9.04206
ENSMUSG00000032802	2106.34	1.83843	0.204298	8.95749	3.32156e-19	2.22117e-16	Srxn1	sulfiredoxin 1 homolog (S. cerevisiae) [Source:MGI Symbol;Acc:MGI:104971]	11.5324	11.902	11.3363	11.4904	12.7357	9.80804	9.74973	9.94066	9.47591
ENSMUSG00000018381	3378.27	1.08443	0.1229	8.8244	1.10048e-18	7.02457e-16	Abi3	ABI gene family, member 3 [Source:MGI Symbol;Acc:MGI:1913860]	12.1669	12.0378	12.058	12.0474	12.4005	11.0994	11.038	10.6329	11.2092
ENSMUSG00000034987	73.9095	2.58035	0.288649	8.72497	2.66261e-18	1.6257e-15	Hrh2	histamine receptor H2 [Source:MGI Symbol;Acc:MGI:108482]	7.17989	8.12405	6.88518	6.70392	7.88667	0	0.986694	2.98181	2.30917
ENSMUSG00000032315	1321.2	1.27133	0.146374	8.66385	4.56105e-18	2.66878e-15	Cyp1a1	cytochrome P450, family 1, subfamily a, polypeptide 1 [Source:MGI Symbol;Acc:MGI:88588]	10.8983	10.6862	11.1551	10.866	11.2878	9.62515	9.50078	9.77038	9.6243
ENSMUSG00000001270	827.865	-1.48452	0.172643	-8.579	9.57013e-18	5.37573e-15	Ckb	creatine kinase, brain [Source:MGI Symbol;Acc:MGI:88407]	8.80784	8.45791	8.38994	8.59557	8.48216	9.95572	10.2941	10.1124	10.3892
ENSMUSG00000037852	3430.16	-1.20816	0.141005	-8.5519	1.21078e-17	6.53959e-15	Cpe	carboxypeptidase E [Source:MGI Symbol;Acc:MGI:101932]	10.7009	10.8564	11.1519	10.7916	10.7619	12.3444	12.089	12.3894	11.664
ENSMUSG00000029188	1525.26	-1.32287	0.154676	-8.53402	1.41347e-17	7.3516e-15	Slc34a2	solute carrier family 34 (sodium phosphate), member 2 [Source:MGI Symbol;Acc:MGI:1342284]	9.32511	9.4257	9.62779	9.6582	9.78739	11.4388	10.9634	10.7638	10.7356
ENSMUSG00000030659	1885.97	1.25831	0.148061	8.48498	2.15754e-17	1.08208e-14	Nucb2	nucleobindin 2 [Source:MGI Symbol;Acc:MGI:1858179]	11.2463	11.4343	11.3856	11.2983	11.8794	10.0039	10.1319	10.2307	10.0873
ENSMUSG00000060803	1178.92	1.95414	0.234134	8.34875	6.89866e-17	3.34062e-14	Gstp1	glutathione S-transferase, pi 1 [Source:MGI Symbol;Acc:MGI:95865]	10.8547	11.2037	10.2899	10.5119	11.8694	8.84357	7.93338	9.02908	8.315
ENSMUSG00000047281	27536	1.07837	0.129435	8.3159	9.10552e-17	4.26229e-14	Sfn	stratifin [Source:MGI Symbol;Acc:MGI:1891831]	15.0411	15.5849	15.096	15.1438	15.5766	14.2471	14.1858	14.2126	14.0346
ENSMUSG00000087254	188.016	-1.59467	0.286819	-8.00221	1.22209e-15	5.53608e-13	2310005A03Rik	RIKEN cDNA 2310005A03 gene [Source:MGI Symbol;Acc:MGI:1923981]	3.53734	3.28056	2.33389	0	0	8.16173	8.47716	7.62315	7.62074
ENSMUSG00000042808	1743.6	2.12452	0.286948	7.98574	1.39677e-15	6.12964e-13	Gpx2	glutathione peroxidase 2 [Source:MGI Symbol;Acc:MGI:106609]	11.4335	12.0424	11.164	11.4192	12.5629	7.18914	7.16327	8.8801	6.44365
ENSMUSG00000051483	933.246	1.73865	0.219933	7.88858	3.05647e-15	1.30067e-12	Cbr1	carbonyl reductase 1 [Source:MGI Symbol;Acc:MGI:88284]	10.4284	10.5427	10.1429	10.3289	11.4373	8.29155	7.83757	8.95365	8.84825
ENSMUSG00000020142	510.109	1.67522	0.213642	7.84821	4.2203e-15	1.74311e-12	Slc1a4	solute carrier family 1 (glutamate/neutral amino acid transporter), member 4 [Source:MGI Symbol;Acc:MGI:2135601]	9.57492	9.88917	9.081	9.62879	10.0476	7.56794	6.88038	8.00718	7.9841
ENSMUSG00000031400	3846.66	0.946666	0.120791	7.8336	4.74091e-15	1.90219e-12	G6pdx	glucose-6-phosphate dehydrogenase X-linked [Source:MGI Symbol;Acc:MGI:105979]	12.0703	12.3904	12.0921	12.3936	12.6286	11.4528	11.281	11.4432	11.1571
ENSMUSG00000021957	5051.43	1.33791	0.174815	7.64571	2.07793e-14	8.10566e-12	Tkt	transketolase [Source:MGI Symbol;Acc:MGI:105992]	12.8483	12.9169	12.3951	12.7526	13.4129	11.5277	11.1991	11.7536	11.0808
ENSMUSG00000045775	118.046	2.04414	0.27521	7.48268	7.28203e-14	2.76383e-11	Slc16a5	solute carrier family 16 (monocarboxylic acid transporters), member 5 [Source:MGI Symbol;Acc:MGI:2443515]	6.56951	8.44994	6.8477	7.92378	8.43984	4.32909	4.67474	4.56503	4.98454
ENSMUSG00000021792	1638.98	1.29206	0.174085	7.42144	1.15855e-13	4.28147e-11	Fam213a	family with sequence similarity 213, member A [Source:MGI Symbol;Acc:MGI:1917814]	11.1481	10.9183	11.3221	11.229	11.4432	9.61278	9.2471	10.2032	9.90886
ENSMUSG00000034282	16307.4	-0.723689	0.09806	-7.37332	1.66429e-13	5.99274e-11	Evpl	envoplakin [Source:MGI Symbol;Acc:MGI:107507]	13.3435	13.5039	13.6606	13.5207	13.5673	14.2719	14.3242	14.1284	14.3378
ENSMUSG00000039745	1439.89	0.846874	0.115062	7.35331	1.93356e-13	6.78824e-11	Htatip2	HIV-1 Tat interactive protein 2 [Source:MGI Symbol;Acc:MGI:1859271]	10.7379	11.0625	10.7437	10.8576	11.0547	10.1819	10.0726	9.92319	9.86669
ENSMUSG00000032349	11556.8	1.13036	0.154164	7.33257	2.25785e-13	7.73342e-11	Elovl5	ELOVL family member 5, elongation of long chain fatty acids (yeast) [Source:MGI Symbol;Acc:MGI:1916051]	13.8954	13.4844	14.1038	14.097	14.1727	12.7271	12.6609	12.9599	12.6113
ENSMUSG00000027737	774.04	2.02635	0.289024	7.3179	2.51889e-13	8.4221e-11	Slc7a11	solute carrier family 7 (cationic amino acid transporter, y+ system), member 11 [Source:MGI Symbol;Acc:MGI:1347355]	9.90533	10.8389	9.11558	9.69649	12.2179	6.43272	6.16346	6.94514	6.02867
ENSMUSG00000085742	138.652	-1.90379	0.283241	-7.26168	3.82308e-13	1.24855e-10	Gm13536	predicted gene 13536 [Source:MGI Symbol;Acc:MGI:3651924]	4.8219	3.28056	3.47302	4.81616	0	7.90196	7.14338	7.01277	7.48397
ENSMUSG00000006373	3028.67	1.05001	0.146076	7.17527	7.21656e-13	2.30323e-10	Pgrmc1	progesterone receptor membrane component 1 [Source:MGI Symbol;Acc:MGI:1858305]	11.9147	12.0418	11.9615	11.9724	12.466	10.7215	10.8651	11.3051	10.8834
ENSMUSG00000050708	3919.44	1.94497	0.270149	7.16698	7.66681e-13	2.39255e-10	Ftl1	ferritin light polypeptide 1 [Source:MGI Symbol;Acc:MGI:95589]	12.627	13.0882	12.4059	12.4599	13.7005	9.22027	9.91727	11.0016	9.52321
ENSMUSG00000029762	300.565	1.97008	0.276279	7.14211	9.19123e-13	2.80592e-10	Akr1b8	aldo-keto reductase family 1, member B8 [Source:MGI Symbol;Acc:MGI:107673]	9.01857	9.32689	7.72223	8.44623	10.3548	6.73618	5.52843	6.337	5.86695
ENSMUSG00000032046	2134.76	-0.781931	0.110102	-7.09118	1.32973e-12	3.97306e-10	Abhd12	abhydrolase domain containing 12 [Source:MGI Symbol;Acc:MGI:1923442]	10.2215	10.6167	10.4998	10.3871	10.6933	11.4797	11.2991	11.2413	11.1788
ENSMUSG00000037379	66.6126	1.9576	0.27768	7.06046	1.65948e-12	4.855e-10	Spon2	spondin 2, extracellular matrix protein [Source:MGI Symbol;Acc:MGI:1923724]	6.70144	7.36362	5.7151	6.79499	7.68406	3.61294	3.56047	4.43957	3.68571
ENSMUSG00000066894	413.231	-1.01416	0.143882	-7.04304	1.88086e-12	5.28257e-10	Vsig10	V-set and immunoglobulin domain containing 10 [Source:MGI Symbol;Acc:MGI:2448533]	8.08515	7.86104	8.28168	8.02507	8.16124	9.15353	9.37845	8.93633	9.18863
ENSMUSG00000072596	265.267	-1.75051	0.247997	-7.04401	1.86787e-12	5.28257e-10	Ear2	eosinophil-associated, ribonuclease A family, member 2 [Source:MGI Symbol;Acc:MGI:108020]	7.05389	6.02075	7.08092	6.29349	6.11306	9.75087	8.43687	8.32798	8.55013
ENSMUSG00000032440	923.186	1.25786	0.179367	7.01023	2.37922e-12	6.42528e-10	Tgfbr2	transforming growth factor, beta receptor II [Source:MGI Symbol;Acc:MGI:98729]	10.2406	10.4165	10.2109	10.2164	10.7815	9.38205	9.03131	8.58657	8.80744
ENSMUSG00000025931	1175.3	-1.35146	0.192345	-7.01148	2.35812e-12	6.42528e-10	Paqr8	progestin and adipoQ receptor family member VIII [Source:MGI Symbol;Acc:MGI:1921479]	9.09854	8.83364	9.44537	9.4665	9.15349	10.2339	11.0864	10.6338	10.9469
ENSMUSG00000066441	4094.57	1.12534	0.160463	6.99515	2.64973e-12	7.02079e-10	Rdh11	retinol dehydrogenase 11 [Source:MGI Symbol;Acc:MGI:102581]	12.4332	12.4305	12.5025	12.4702	12.9579	11.3335	10.9852	11.8255	11.0978
ENSMUSG00000022332	144.469	1.63498	0.234117	6.92381	4.39646e-12	1.13569e-09	Khdrbs3	KH domain containing, RNA binding, signal transduction associated 3 [Source:MGI Symbol;Acc:MGI:1313312]	7.65706	7.58355	8.13383	7.51608	8.62497	6.25313	5.99605	5.88643	5.47624
ENSMUSG00000033174	29049.6	1.21487	0.175447	6.92216	4.44798e-12	1.13569e-09	Mgll	monoglyceride lipase [Source:MGI Symbol;Acc:MGI:1346042]	15.2121	14.8714	15.6699	15.2387	15.667	14.096	13.8709	14.2035	13.8351
ENSMUSG00000024661	5902.34	1.10411	0.159259	6.91577	4.65313e-12	1.16686e-09	Fth1	ferritin heavy polypeptide 1 [Source:MGI Symbol;Acc:MGI:95588]	12.8735	13.3437	12.5959	13.12	13.3769	11.6057	11.9736	11.7278	12.184
ENSMUSG00000009356	218.188	1.92485	0.268276	6.91236	4.7666e-12	1.17434e-09	Lpo	lactoperoxidase [Source:MGI Symbol;Acc:MGI:1923363]	8.73786	9.25095	7.93969	8.81598	9.22001	6.52361	6.68777	5.56459	5.47624
ENSMUSG00000028691	5921.02	1.24053	0.179161	6.90585	4.99029e-12	1.20825e-09	Prdx1	peroxiredoxin 1 [Source:MGI Symbol;Acc:MGI:99523]	12.9855	13.2376	12.4524	12.9436	13.7831	11.9785	11.7101	11.6934	11.6337
ENSMUSG00000044534	122.41	1.68736	0.240994	6.90223	5.1193e-12	1.21848e-09	Ackr2	atypical chemokine receptor 2 [Source:MGI Symbol;Acc:MGI:1891697]	7.86833	8.36772	7.59229	7.75258	7.14536	5.65632	5.33147	5.86219	5.73922
ENSMUSG00000025503	4234.13	1.15286	0.169054	6.8089	9.83491e-12	2.30186e-09	Taldo1	transaldolase 1 [Source:MGI Symbol;Acc:MGI:1274789]	12.4038	12.6354	12.3153	12.4339	13.0613	11.4135	11.0961	11.7253	10.9361
ENSMUSG00000031700	2220.88	0.843867	0.124536	6.76916	1.29532e-11	2.982e-09	Gpt2	glutamic pyruvate transaminase (alanine aminotransferase) 2 [Source:MGI Symbol;Acc:MGI:1915391]	11.3877	11.6175	11.3856	11.5167	11.7023	10.7234	10.779	10.2646	10.7406
ENSMUSG00000004885	1826.16	-1.32541	0.195969	-6.74808	1.49811e-11	3.39322e-09	Crabp2	cellular retinoic acid binding protein II [Source:MGI Symbol;Acc:MGI:88491]	10.0598	9.61579	10.0661	9.19943	10.1535	12.0232	11.0353	11.1585	11.0775
ENSMUSG00000038155	116.475	1.82166	0.279586	6.70867	1.96412e-11	4.37812e-09	Gstp2	glutathione S-transferase, pi 2 [Source:MGI Symbol;Acc:MGI:95864]	7.60746	7.66843	6.64415	6.4807	8.85492	4.917	3.67578	5.06727	4.79196
ENSMUSG00000020572	969.483	1.33035	0.197964	6.68554	2.30071e-11	5.04827e-09	Nampt	nicotinamide phosphoribosyltransferase [Source:MGI Symbol;Acc:MGI:1929865]	10.5421	10.6167	10.0971	10.2981	11.2356	8.98463	8.90406	9.41801	8.95848
ENSMUSG00000021565	757.494	-0.939234	0.140167	-6.68005	2.38858e-11	5.16043e-09	Slc6a19	solute carrier family 6 (neurotransmitter transporter), member 19 [Source:MGI Symbol;Acc:MGI:1921588]	8.77077	8.50098	9.0702	8.83756	8.43984	9.72621	9.71308	9.9305	9.56526
ENSMUSG00000019883	5814.9	0.900812	0.134873	6.67513	2.47007e-11	5.17719e-09	Echdc1	enoyl Coenzyme A hydratase domain containing 1 [Source:MGI Symbol;Acc:MGI:1277169]	12.7336	12.7494	12.9213	12.92	13.2047	11.9119	11.8673	12.1758	11.8629
ENSMUSG00000020183	5769.58	-1.01831	0.152231	-6.67662	2.44523e-11	5.17719e-09	Cpm	carboxypeptidase M [Source:MGI Symbol;Acc:MGI:1917824]	11.546	11.7649	11.6338	11.9879	11.9702	12.6325	12.9437	13.2032	12.7096
ENSMUSG00000041737	1091.59	1.2195	0.182717	6.65991	2.73988e-11	5.65825e-09	Tmem45b	transmembrane protein 45b [Source:MGI Symbol;Acc:MGI:2384574]	10.5668	10.3969	10.7266	10.7592	10.8797	8.80059	9.30198	9.67444	9.30824
ENSMUSG00000032350	1766.82	1.86782	0.276674	6.65605	2.81281e-11	5.72467e-09	Gclc	glutamate-cysteine ligase, catalytic subunit [Source:MGI Symbol;Acc:MGI:104990]	11.3597	12.0868	10.5395	10.9013	12.9393	8.98143	8.64576	9.36508	8.80744
ENSMUSG00000039457	28708.3	-0.930194	0.139644	-6.65052	2.92063e-11	5.85921e-09	Ppl	periplakin [Source:MGI Symbol;Acc:MGI:1194898]	14.1565	14.0293	14.4557	14.2876	13.9437	15.0753	15.3107	14.9473	15.3368
ENSMUSG00000003528	3391.9	1.20537	0.182051	6.61393	3.74259e-11	7.40242e-09	Slc25a1	solute carrier family 25 (mitochondrial carrier, citrate transporter), member 1 [Source:MGI Symbol;Acc:MGI:1345283]	12.2024	11.9564	12.3124	12.1157	12.7177	10.8984	10.4551	11.3504	10.8735
ENSMUSG00000020123	117.153	1.70396	0.259489	6.59632	4.21498e-11	8.22096e-09	Avpr1a	arginine vasopressin receptor 1A [Source:MGI Symbol;Acc:MGI:1859216]	8.14431	6.44633	7.44949	7.45036	8.08091	5.11707	4.29654	5.76093	5.44383
ENSMUSG00000027187	3410.57	1.14154	0.173651	6.58965	4.40873e-11	8.48107e-09	Cat	catalase [Source:MGI Symbol;Acc:MGI:88271]	11.8873	12.2824	11.7922	12.0437	12.568	11.046	10.7054	10.8184	10.8924
ENSMUSG00000064120	914.429	0.956783	0.14492	6.58532	4.53896e-11	8.61359e-09	Mocs1	molybdenum cofactor synthesis 1 [Source:MGI Symbol;Acc:MGI:1928904]	10.1702	10.375	10.113	10.2345	10.7227	9.45546	9.10002	9.43865	9.2485
ENSMUSG00000046079	271.802	0.890083	0.135813	6.5456	5.92564e-11	1.10952e-08	Lrrc8d	leucine rich repeat containing 8D [Source:MGI Symbol;Acc:MGI:1922368]	8.56963	8.23951	8.5227	8.33531	8.62119	7.55937	7.48121	7.56426	7.49192
ENSMUSG00000018821	2406.51	0.980864	0.15041	6.50829	7.60098e-11	1.40448e-08	Avpi1	arginine vasopressin-induced 1 [Source:MGI Symbol;Acc:MGI:1916784]	11.4878	11.7201	11.6022	11.5967	12.149	10.6657	10.7546	10.7597	10.5047
ENSMUSG00000027636	1078.3	0.762264	0.117872	6.46181	1.03461e-10	1.88688e-08	Sla2	Src-like-adaptor 2 [Source:MGI Symbol;Acc:MGI:1925049]	10.4806	10.3634	10.3965	10.5749	10.34	9.77142	9.50663	9.71392	9.54248
ENSMUSG00000039159	2931.95	-0.829186	0.128212	-6.45831	1.0588e-10	1.90624e-08	Ube2h	ubiquitin-conjugating enzyme E2H [Source:MGI Symbol;Acc:MGI:104632]	10.6724	10.9023	11.1792	11.0575	10.9865	11.7799	11.7786	12.0486	11.7389
ENSMUSG00000019726	1936.1	-0.847208	0.132761	-6.37232	1.86192e-10	3.30974e-08	Lyst	lysosomal trafficking regulator [Source:MGI Symbol;Acc:MGI:107448]	10.2833	10.0586	10.4233	10.6229	10.3434	11.1903	11.2975	10.9799	11.4953
ENSMUSG00000063415	2353.62	-1.51406	0.238029	-6.35611	2.06921e-10	3.63224e-08	Cyp26b1	cytochrome P450, family 26, subfamily b, polypeptide 1 [Source:MGI Symbol;Acc:MGI:2176159]	9.95575	9.69042	10.3943	9.81656	9.01336	10.9793	12.109	11.5018	12.1813
ENSMUSG00000020393	2569.03	-0.761952	0.120183	-6.33479	2.37664e-10	4.12039e-08	Kremen1	kringle containing transmembrane protein 1 [Source:MGI Symbol;Acc:MGI:1933988]	10.7192	10.832	11.1481	10.8037	10.8067	11.5122	11.8544	11.4949	11.7715
ENSMUSG00000079049	317.284	1.25278	0.196463	6.33069	2.44074e-10	4.17992e-08	Serpinb1c	serine (or cysteine) peptidase inhibitor, clade B, member 1c [Source:MGI Symbol;Acc:MGI:2445363]	8.72241	8.62296	9.18734	9.21271	9.10286	7.3861	7.13332	8.01819	7.53871
ENSMUSG00000031924	2357.74	1.08824	0.172063	6.3213	2.59364e-10	4.38825e-08	Cyb5b	cytochrome b5 type B [Source:MGI Symbol;Acc:MGI:1913677]	11.7278	11.3458	11.9398	11.3895	11.9406	10.5243	10.1432	10.8105	10.3828
ENSMUSG00000016239	81.894	1.42356	0.221951	6.30743	2.83716e-10	4.74312e-08	Lonrf3	LON peptidase N-terminal domain and ring finger 3 [Source:MGI Symbol;Acc:MGI:1921615]	7.1494	7.30297	6.74272	7.43911	6.91763	5.44933	5.40016	5.56459	5.30636
ENSMUSG00000015002	1379.12	0.975587	0.154832	6.29925	2.99091e-10	4.94133e-08	Efr3a	EFR3 homolog A [Source:MGI Symbol;Acc:MGI:1923990]	10.8297	10.6396	10.8628	10.6838	11.1789	9.78066	9.50273	10.068	9.77195
ENSMUSG00000039701	390.425	-0.88712	0.141604	-6.25877	3.88023e-10	6.33605e-08	Usp53	ubiquitin specific peptidase 53 [Source:MGI Symbol;Acc:MGI:2139607]	7.97213	8.07307	8.10235	8.40056	7.66948	8.95554	9.12813	9.04262	8.87281
ENSMUSG00000045475	907.048	1.27481	0.203128	6.22072	4.94873e-10	7.98794e-08	Lce3c	late cornified envelope 3C [Source:MGI Symbol;Acc:MGI:2135932]	9.95685	10.6059	10.1235	10.5159	11.2226	9.33765	9.20453	8.7606	8.94407
ENSMUSG00000030483	1147.36	0.75075	0.12071	6.20871	5.34214e-10	8.52496e-08	Cyp2b10	cytochrome P450, family 2, subfamily b, polypeptide 10 [Source:MGI Symbol;Acc:MGI:88598]	10.4544	10.7995	10.3802	10.6217	10.5564	9.95735	9.56762	9.86643	9.71876
ENSMUSG00000026600	6314.27	1.26214	0.203393	6.18896	6.05622e-10	9.55589e-08	Soat1	sterol O-acyltransferase 1 [Source:MGI Symbol;Acc:MGI:104665]	13.1312	12.8205	13.2442	13.3068	13.6353	11.5608	11.4661	12.368	11.5144
ENSMUSG00000028124	988.792	1.73477	0.280711	6.1488	7.80702e-10	1.21816e-07	Gclm	glutamate-cysteine ligase, modifier subunit [Source:MGI Symbol;Acc:MGI:104995]	10.7411	11.1774	9.7171	10.3151	11.8658	8.14465	7.66688	8.81844	7.69147
ENSMUSG00000046203	127.939	1.8494	0.283738	6.14215	8.14119e-10	1.25634e-07	Sprr2g	small proline-rich protein 2G [Source:MGI Symbol;Acc:MGI:1330348]	7.64072	8.67858	7.27223	6.91354	9.07272	6.23172	4.72915	4.56503	4.68509
ENSMUSG00000032011	549.684	1.20736	0.196432	6.13048	8.76134e-10	1.33734e-07	Thy1	thymus cell antigen 1, theta [Source:MGI Symbol;Acc:MGI:98747]	10.0832	9.937	9.462	9.77465	8.88991	8.64733	7.92757	8.25538	8.27871
ENSMUSG00000115469	441.026	-1.1488	0.187063	-6.12716	8.94607e-10	1.35086e-07	NA	NA	8.02765	8.15379	7.88524	7.79732	7.91165	9.26574	9.65454	8.85575	9.14897
ENSMUSG00000068036	6845.83	-0.519278	0.0848025	-6.12155	9.26686e-10	1.38441e-07	Afdn	afadin, adherens junction formation factor [Source:MGI Symbol;Acc:MGI:1314653]	12.3047	12.4327	12.6554	12.485	12.3825	12.9382	13.0399	12.9563	13.0132
ENSMUSG00000022096	13136.3	-0.67318	0.110103	-6.11528	9.63891e-10	1.42483e-07	Hr	hairless [Source:MGI Symbol;Acc:MGI:96223]	13.2002	13.3408	13.5341	13.4933	13.199	13.9397	14.0949	14.0504	14.1468
ENSMUSG00000053279	41.8563	1.58122	0.287762	6.08421	1.17069e-09	1.71251e-07	Aldh1a1	aldehyde dehydrogenase family 1, subfamily A1 [Source:MGI Symbol;Acc:MGI:1353450]	5.49048	6.29439	4.71481	6.24263	6.52287	3.32019	2.30058	2.3053	2.30917
ENSMUSG00000048756	3177.04	-0.706484	0.116152	-6.07555	1.23564e-09	1.78888e-07	Foxo3	forkhead box O3 [Source:MGI Symbol;Acc:MGI:1890081]	11.1485	11.1151	11.2109	11.3153	11.1009	11.8492	11.8809	11.988	11.944
ENSMUSG00000006057	1258.17	0.573053	0.0944906	6.06063	1.35591e-09	1.94296e-07	Atp5g1	ATP synthase, H+ transporting, mitochondrial F0 complex, subunit C1 (subunit 9) [Source:MGI Symbol;Acc:MGI:107653]	10.5457	10.7097	10.4998	10.5477	10.6003	10.0747	9.93908	10.0786	9.87431
ENSMUSG00000075701	1408.37	0.69414	0.114855	6.03361	1.60338e-09	2.27437e-07	Selenos	selenoprotein S [Source:MGI Symbol;Acc:MGI:95994]	10.7049	10.7686	10.7914	10.9644	10.9754	10.1394	9.95629	10.3488	10.012
ENSMUSG00000074156	93.4414	1.01848	0.239522	6.03112	1.62832e-09	2.28665e-07	Ces1h	carboxylesterase 1H [Source:MGI Symbol;Acc:MGI:1922954]	7.37034	8.32042	5.7151	6.54509	9.11367	0	0	0	2.30917
ENSMUSG00000036775	618.139	0.712296	0.11828	6.01863	1.75898e-09	2.44568e-07	Decr2	2-4-dienoyl-Coenzyme A reductase 2, peroxisomal [Source:MGI Symbol;Acc:MGI:1347059]	9.54303	9.45785	9.43277	9.61636	9.85819	8.96854	8.81253	8.78014	8.81696
ENSMUSG00000022871	256.41	1.60753	0.280541	6.01661	1.78104e-09	2.45207e-07	Fetub	fetuin beta [Source:MGI Symbol;Acc:MGI:1890221]	8.09718	8.84584	7.63692	8.71232	9.56724	6.97394	4.36687	6.08802	5.37673
ENSMUSG00000032591	548.048	0.786384	0.13071	6.01037	1.85104e-09	2.5237e-07	Mst1	macrophage stimulating 1 (hepatocyte growth factor-like) [Source:MGI Symbol;Acc:MGI:96080]	9.18749	9.4815	9.65336	9.33914	9.59835	8.74123	8.75796	8.57543	8.43116
ENSMUSG00000054808	8466.86	-0.619044	0.102999	-6.00371	1.92856e-09	2.60411e-07	Actn4	actinin alpha 4 [Source:MGI Symbol;Acc:MGI:1890773]	12.6851	12.6392	12.5824	12.5803	12.7183	13.4183	13.0911	13.4588	13.1191
ENSMUSG00000038876	5260.25	0.887467	0.147782	6.00029	1.96966e-09	2.63429e-07	Rnf146	ring finger protein 146 [Source:MGI Symbol;Acc:MGI:1915281]	12.4981	12.5682	12.9841	12.767	12.9975	11.7822	11.6892	12.1219	11.652
ENSMUSG00000014867	2584.34	0.615902	0.103357	5.95361	2.62295e-09	3.47491e-07	Surf4	surfeit gene 4 [Source:MGI Symbol;Acc:MGI:98445]	11.5507	11.618	11.6162	11.6471	11.8294	11.0259	10.862	11.1678	11.0043
ENSMUSG00000042212	305.485	1.72058	0.27945	5.92751	3.07559e-09	4.03649e-07	Sprr2d	small proline-rich protein 2D [Source:MGI Symbol;Acc:MGI:1330347]	8.21225	9.38448	8.09704	8.88808	10.5435	7.08555	6.60289	6.04559	6.82966
ENSMUSG00000028618	3271.83	-0.641136	0.109371	-5.85582	4.74662e-09	6.17192e-07	Tmem59	transmembrane protein 59 [Source:MGI Symbol;Acc:MGI:1929278]	11.2268	11.2821	11.2353	11.4263	11.1351	12.0087	12.0792	11.6565	11.9371
ENSMUSG00000095213	1175.95	1.33373	0.227395	5.84185	5.16248e-09	6.65108e-07	Gm9944	predicted gene 9944 [Source:MGI Symbol;Acc:MGI:3642412]	10.8321	10.3016	11.251	10.741	11.1258	9.66762	9.51827	8.49495	9.02024
ENSMUSG00000106928	217.709	1.07223	0.18302	5.83074	5.51809e-09	7.04459e-07	Gm43860	predicted gene 43860 [Source:MGI Symbol;Acc:MGI:5663997]	7.77157	8.2209	8.44116	8.66964	8.3604	7.21119	6.95076	7.39717	6.85454
ENSMUSG00000022546	1082.15	0.851391	0.146153	5.82395	5.74711e-09	7.27088e-07	Gpt	glutamic pyruvic transaminase, soluble [Source:MGI Symbol;Acc:MGI:95802]	10.3085	10.5788	10.2195	10.3857	10.6951	9.58562	9.22597	9.36076	9.88038
ENSMUSG00000032311	525.127	1.06521	0.183114	5.80486	6.4419e-09	8.07711e-07	Nrg4	neuregulin 4 [Source:MGI Symbol;Acc:MGI:1933833]	9.50742	9.07298	9.65698	9.30855	10.022	8.40588	8.39961	8.42633	8.164
ENSMUSG00000053702	2169.94	-0.67009	0.115454	-5.80055	6.60959e-09	8.21403e-07	Nebl	nebulette [Source:MGI Symbol;Acc:MGI:1921353]	10.6261	10.7813	10.8721	10.6414	10.5554	11.482	11.5549	11.1535	11.3726
ENSMUSG00000028995	527.564	1.10983	0.191208	5.79629	6.7799e-09	8.35176e-07	Fam126a	family with sequence similarity 126, member A [Source:MGI Symbol;Acc:MGI:2149839]	9.43344	8.96807	9.70667	9.66545	9.87098	8.45751	7.74818	8.64458	8.17885
ENSMUSG00000099146	190.288	1.65097	0.287446	5.78038	7.45339e-09	9.0231e-07	0610031O16Rik	RIKEN cDNA 0610031O16 gene [Source:MGI Symbol;Acc:MGI:1915619]	7.98081	9.0468	7.15439	8.21514	9.45699	6.59242	3.88195	4.22822	5.96157
ENSMUSG00000027016	119.068	1.4213	0.245216	5.78165	7.39733e-09	9.0231e-07	Zfp385b	zinc finger protein 385B [Source:MGI Symbol;Acc:MGI:2444734]	7.8304	7.00959	7.38989	6.89719	8.27151	5.77947	5.10332	6.1693	5.65677
ENSMUSG00000028982	307.079	1.21297	0.20786	5.77642	7.63052e-09	9.15858e-07	Slc25a33	solute carrier family 25, member 33 [Source:MGI Symbol;Acc:MGI:1917806]	8.09318	8.72885	9.00076	9.34518	9.33761	7.34681	7.36574	7.73417	7.71882
ENSMUSG00000032348	2160.73	1.60911	0.288513	5.76518	8.15688e-09	9.70738e-07	Gsta4	glutathione S-transferase, alpha 4 [Source:MGI Symbol;Acc:MGI:1309515]	11.8284	12.4096	10.8737	11.6441	13.1516	9.76956	6.57346	8.61224	7.71203
ENSMUSG00000008540	3534.76	1.24193	0.215165	5.76004	8.40931e-09	9.9237e-07	Mgst1	microsomal glutathione S-transferase 1 [Source:MGI Symbol;Acc:MGI:1913850]	12.356	12.0086	12.315	12.3135	12.88	10.8394	10.0594	11.6067	10.7439
ENSMUSG00000024660	320.84	0.991789	0.17256	5.75673	8.57594e-09	1.0036e-06	Incenp	inner centromere protein [Source:MGI Symbol;Acc:MGI:1313288]	8.79559	8.79326	8.56565	8.21514	8.90555	7.50687	7.44915	7.79946	7.52328
ENSMUSG00000006315	852.068	0.642535	0.111661	5.75018	8.91505e-09	1.03466e-06	Tmem147	transmembrane protein 147 [Source:MGI Symbol;Acc:MGI:1915011]	10.0298	10.0214	10.0135	9.97296	10.1575	9.48968	9.17543	9.58099	9.20565
ENSMUSG00000025648	639.271	-1.02544	0.178166	-5.74116	9.40317e-09	1.08237e-06	Pfkfb4	6-phosphofructo-2-kinase/fructose-2,6-biphosphatase 4 [Source:MGI Symbol;Acc:MGI:2687284]	8.54935	8.61229	8.41578	8.54399	8.71289	10.2204	9.74643	9.5847	9.07418
ENSMUSG00000056656	75.0309	1.4215	0.247075	5.73189	9.93175e-09	1.13391e-06	Apol8	apolipoprotein L 8 [Source:MGI Symbol;Acc:MGI:2444921]	6.5463	7.40544	5.9689	7.20678	6.90524	4.68465	4.88105	5.26513	5.19392
ENSMUSG00000022892	7675.56	-0.744019	0.13025	-5.70551	1.15994e-08	1.31363e-06	App	amyloid beta (A4) precursor protein [Source:MGI Symbol;Acc:MGI:88059]	12.315	12.4902	12.4945	12.4768	12.4208	13.3429	13.3094	12.9673	13.2558
ENSMUSG00000006445	1180.22	-0.758757	0.134177	-5.64857	1.6179e-08	1.81762e-06	Epha2	Eph receptor A2 [Source:MGI Symbol;Acc:MGI:95278]	9.75527	9.52388	9.99078	9.60885	9.74458	10.8288	10.488	10.458	10.3261
ENSMUSG00000040703	251.843	-0.889706	0.157321	-5.64296	1.67148e-08	1.86291e-06	Cyp2s1	cytochrome P450, family 2, subfamily s, polypeptide 1 [Source:MGI Symbol;Acc:MGI:1921384]	7.17989	7.42995	7.41573	7.54785	6.92991	8.23349	8.47716	8.24604	8.11852
ENSMUSG00000020227	546.695	0.946885	0.167138	5.64064	1.69418e-08	1.87334e-06	Irak3	interleukin-1 receptor-associated kinase 3 [Source:MGI Symbol;Acc:MGI:1921164]	9.23725	9.76297	9.59801	9.65577	9.80417	8.76378	8.39541	8.08255	8.95561
ENSMUSG00000027637	1613.65	0.603488	0.106924	5.6388	1.71239e-08	1.87868e-06	1110008F13Rik	RIKEN cDNA 1110008F13 gene [Source:MGI Symbol;Acc:MGI:1914638]	10.8989	10.9701	10.8303	11.0126	11.1083	10.591	10.1218	10.2932	10.325
ENSMUSG00000030946	2354.97	1.09023	0.193862	5.63051	1.79681e-08	1.95602e-06	Lhpp	phospholysine phosphohistidine inorganic pyrophosphate phosphatase [Source:MGI Symbol;Acc:MGI:1923679]	11.5963	11.0315	12.1007	11.5087	11.8722	10.5836	10.2941	10.5884	10.1313
ENSMUSG00000038290	685.929	-0.82971	0.147421	-5.62128	1.89549e-08	2.04756e-06	Smg6	Smg-6 homolog, nonsense mediated mRNA decay factor (C. elegans) [Source:MGI Symbol;Acc:MGI:2144117]	9.1437	8.68539	8.9662	8.68401	8.99302	9.66762	10.0108	9.59944	9.87431
ENSMUSG00000081534	1968.59	0.802686	0.142752	5.61122	2.009e-08	2.15361e-06	Slc48a1	solute carrier family 48 (heme transporter), member 1 [Source:MGI Symbol;Acc:MGI:1914989]	11.102	11.3692	11.198	11.2882	11.7958	10.3074	10.6144	10.684	10.4218
ENSMUSG00000058542	34.6843	1.6663	0.288832	5.60878	2.03759e-08	2.16772e-06	Gm15590	predicted gene 15590 [Source:MGI Symbol;Acc:MGI:3831433]	5.96321	6.23996	4.92134	5.89284	7.26652	0	3.78255	2.98181	2.79368
ENSMUSG00000037278	905.848	0.787107	0.14035	5.60105	2.1306e-08	2.24962e-06	Tmem97	transmembrane protein 97 [Source:MGI Symbol;Acc:MGI:1916321]	10.1655	10.0268	10.3289	10.1932	10.305	9.60656	9.22597	9.44274	9.16148
ENSMUSG00000050052	105.657	1.4347	0.254434	5.58558	2.32915e-08	2.42611e-06	Tdrp	testis development related protein [Source:MGI Symbol;Acc:MGI:1919398]	7.55028	7.03112	8.02611	6.86392	7.68406	6.16552	5.70169	4.73485	5.34198
ENSMUSG00000079092	63.2641	0.637725	0.201481	5.58535	2.3323e-08	2.42611e-06	Prl2c2	prolactin family 2, subfamily c, member 2 [Source:MGI Symbol;Acc:MGI:97618]	5.90965	7.07324	5.6585	4.81616	9.11367	0	0	0	0
ENSMUSG00000056043	118.266	-1.24885	0.223312	-5.58107	2.39038e-08	2.46824e-06	Rgs9bp	regulator of G-protein signalling 9 binding protein [Source:MGI Symbol;Acc:MGI:2384418]	5.28148	5.88546	6.26267	6.0191	5.29436	7.12091	7.5203	7.24611	7.31505
ENSMUSG00000035274	454.98	-0.889502	0.159288	-5.57011	2.54576e-08	2.6095e-06	Tpbg	trophoblast glycoprotein [Source:MGI Symbol;Acc:MGI:1341264]	8.4434	8.03095	7.86037	8.18178	8.26183	8.95227	9.40376	8.93923	9.19595
ENSMUSG00000027995	112.931	1.31252	0.232044	5.56866	2.56709e-08	2.61229e-06	Tlr2	toll-like receptor 2 [Source:MGI Symbol;Acc:MGI:1346060]	7.33692	8.17812	7.2243	7.3337	7.60966	6.65809	5.75512	5.65203	5.53896
ENSMUSG00000022174	1077.4	0.785528	0.141039	5.56457	2.62807e-08	2.65511e-06	Dad1	defender against cell death 1 [Source:MGI Symbol;Acc:MGI:101912]	10.2763	10.3644	10.5483	10.4247	10.5829	9.60864	9.60629	9.6727	9.53288
ENSMUSG00000022982	719.881	1.20274	0.21622	5.55504	2.77552e-08	2.78405e-06	Sod1	superoxide dismutase 1, soluble [Source:MGI Symbol;Acc:MGI:98351]	10.2151	9.84123	9.86511	9.96121	10.3975	8.18976	7.94492	9.3034	8.69143
ENSMUSG00000028367	2774.32	1.0912	0.196294	5.55206	2.82315e-08	2.80356e-06	Txn1	thioredoxin 1 [Source:MGI Symbol;Acc:MGI:98874]	11.8927	11.9444	11.3856	11.9694	12.4333	11.1784	10.1754	10.8958	10.3471
ENSMUSG00000038217	1451.86	0.999115	0.17965	5.55134	2.8349e-08	2.80356e-06	Tlcd2	TLC domain containing 2 [Source:MGI Symbol;Acc:MGI:1917141]	11.0607	10.5788	11.1397	10.9357	11.1827	10.0971	9.62435	10.2152	9.427
ENSMUSG00000021303	591.57	-1.40545	0.254388	-5.54461	2.94616e-08	2.89321e-06	Gng4	guanine nucleotide binding protein (G protein), gamma 4 [Source:MGI Symbol;Acc:MGI:102703]	7.72582	6.95432	8.42853	8.00232	6.7887	9.54062	9.11286	9.86186	9.84514
ENSMUSG00000023068	754.813	0.936309	0.168377	5.53401	3.12997e-08	3.05237e-06	Nus1	NUS1 dehydrodolichyl diphosphate synthase subunit [Source:MGI Symbol;Acc:MGI:1196365]	10.174	9.8803	9.96912	9.82738	10.5314	9.42983	8.86511	8.90107	9.02846
ENSMUSG00000015405	1838.6	-0.630567	0.114527	-5.50016	3.79452e-08	3.67493e-06	Ace2	angiotensin I converting enzyme (peptidyl-dipeptidase A) 2 [Source:MGI Symbol;Acc:MGI:1917258]	10.3051	10.5115	10.3581	10.6849	10.3411	11.317	10.9541	11.1014	11.0119
ENSMUSG00000040466	836.262	0.972557	0.176778	5.47277	4.43043e-08	4.2614e-06	Blvrb	biliverdin reductase B (flavin reductase (NADPH)) [Source:MGI Symbol;Acc:MGI:2385271]	10.226	10.3855	10.0675	10.1559	10.4644	8.64733	9.56762	9.11108	9.27408
ENSMUSG00000005886	1830.64	-0.533061	0.0973589	-5.47113	4.47183e-08	4.27197e-06	Ncoa2	nuclear receptor coactivator 2 [Source:MGI Symbol;Acc:MGI:1276533]	10.4276	10.3792	10.5316	10.6266	10.5712	11.0142	11.1967	10.9714	11.038
ENSMUSG00000115925	697.439	1.11887	0.20438	5.46725	4.57062e-08	4.31788e-06	NA	NA	9.90989	9.40111	10.2437	10.1403	10.0686	8.44361	8.8313	9.08775	8.149
ENSMUSG00000051669	99.4543	-1.43293	0.263498	-5.46684	4.58139e-08	4.31788e-06	AU021092	expressed sequence AU021092 [Source:MGI Symbol;Acc:MGI:2146559]	5.36344	3.95688	4.71481	6.21651	4.7463	7.46161	7.20226	6.99058	7.16405
ENSMUSG00000034659	6034.81	0.740248	0.135464	5.46242	4.69686e-08	4.3972e-06	Tmem109	transmembrane protein 109 [Source:MGI Symbol;Acc:MGI:1915789]	12.8115	12.565	13.0494	12.7957	13.1795	11.8531	12.2129	12.2274	12.1172
ENSMUSG00000092220	2076.37	0.658608	0.120795	5.44864	5.07573e-08	4.72043e-06	Gm20528	predicted gene 20528 [Source:MGI Symbol;Acc:MGI:5141993]	11.3626	11.1018	11.4563	11.2968	11.4297	10.843	10.5535	10.7063	10.4486
ENSMUSG00000043472	310.413	1.57209	0.278358	5.43783	5.39336e-08	4.90726e-06	Lce3d	late cornified envelope 3D [Source:MGI Symbol;Acc:MGI:3642919]	9.02908	9.40935	8.43696	8.20853	10.3468	7.76709	6.46542	6.4057	6.53879
ENSMUSG00000038900	14967.5	0.457182	0.0840377	5.43927	5.34998e-08	4.90726e-06	Rpl12	ribosomal protein L12 [Source:MGI Symbol;Acc:MGI:98002]	14.0528	14.1653	13.99	14.1879	13.9896	13.6527	13.539	13.7043	13.5468
ENSMUSG00000028803	632.83	-0.729415	0.134054	-5.43707	5.4164e-08	4.90726e-06	Nipal3	NIPA-like domain containing 3 [Source:MGI Symbol;Acc:MGI:1921802]	8.68305	8.80893	9.10238	8.96462	8.7991	9.38932	9.65805	9.8247	9.68969
ENSMUSG00000056133	358.595	-1.10839	0.203122	-5.43893	5.36005e-08	4.90726e-06	Gm9992	predicted gene 9992 [Source:MGI Symbol;Acc:MGI:3712668]	7.35707	7.52406	7.88524	7.64897	7.32349	8.14465	9.41417	8.6231	8.9207
ENSMUSG00000003762	965.759	0.88087	0.162283	5.42716	5.72582e-08	5.15434e-06	Coq8b	coenzyme Q8B [Source:MGI Symbol;Acc:MGI:1924139]	10.1702	10.0079	10.4422	10.1034	10.6706	9.10431	9.13066	9.6883	9.34381
ENSMUSG00000027195	7613.06	0.785885	0.145171	5.41243	6.21738e-08	5.56119e-06	Hsd17b12	hydroxysteroid (17-beta) dehydrogenase 12 [Source:MGI Symbol;Acc:MGI:1926967]	13.1861	12.8978	13.2365	13.2568	13.5652	12.3664	12.2924	12.7131	12.176
ENSMUSG00000078507	736.267	1.26811	0.235223	5.40852	6.35474e-08	5.64807e-06	Aadacl3	arylacetamide deacetylase like 3 [Source:MGI Symbol;Acc:MGI:2685281]	10.0608	9.77099	10.1697	9.65334	10.6448	9.1956	8.21653	8.01269	8.23675
ENSMUSG00000028488	639.093	-0.975571	0.180085	-5.39864	6.71493e-08	5.93067e-06	Sh3gl2	SH3-domain GRB2-like 2 [Source:MGI Symbol;Acc:MGI:700009]	8.25583	8.60513	8.35919	8.83756	8.49874	9.61898	9.87265	8.93052	9.84669
ENSMUSG00000061983	20763.4	0.55793	0.103365	5.3968	6.78392e-08	5.95416e-06	Rps12	ribosomal protein S12 [Source:MGI Symbol;Acc:MGI:98105]	14.4556	14.6089	14.4989	14.855	14.5027	14.0146	13.9373	14.1019	14.0001
ENSMUSG00000024036	492.038	-0.855936	0.158876	-5.38097	7.4087e-08	6.46213e-06	Slc37a1	solute carrier family 37 (glycerol-3-phosphate transporter), member 1 [Source:MGI Symbol;Acc:MGI:2446181]	8.5868	8.32042	8.71535	8.38891	7.95436	9.33514	9.48505	9.31014	9.24615
ENSMUSG00000030220	799.403	0.826997	0.153746	5.37577	7.62549e-08	6.56962e-06	Arhgdib	Rho, GDP dissociation inhibitor (GDI) beta [Source:MGI Symbol;Acc:MGI:101940]	10.1062	9.9888	9.79629	9.97685	10.1821	9.19283	9.20453	9.13151	8.94407
ENSMUSG00000029090	2388.03	-1.15785	0.214856	-5.3765	7.59458e-08	6.56962e-06	Adgra3	adhesion G protein-coupled receptor A3 [Source:MGI Symbol;Acc:MGI:1917943]	10.3248	10.2612	10.7656	10.5145	9.91335	10.9984	12.0942	11.6766	12.0538
ENSMUSG00000032024	298.077	1.31261	0.242789	5.37326	7.73257e-08	6.62125e-06	Clmp	CXADR-like membrane protein [Source:MGI Symbol;Acc:MGI:1918816]	9.03742	8.51632	8.8791	8.79407	9.28838	6.54112	6.46542	7.97927	7.40198
ENSMUSG00000069721	1909.27	-1.45266	0.284367	-5.3675	7.98335e-08	6.79456e-06	Krtap3-2	keratin associated protein 3-2 [Source:MGI Symbol;Acc:MGI:1913958]	8.53763	7.58355	9.1672	9.07048	8.71998	10.7061	9.96906	12.3602	11.0695
ENSMUSG00000063296	46.1685	1.65533	0.288665	5.36562	8.06704e-08	6.82442e-06	Tmem117	transmembrane protein 117 [Source:MGI Symbol;Acc:MGI:2444580]	5.58462	7.47777	5.1438	6.96151	7.16627	3.61294	1.56719	4.22822	3.44492
ENSMUSG00000022037	2916.28	-0.685737	0.127624	-5.3631	8.18045e-08	6.87893e-06	Clu	clusterin [Source:MGI Symbol;Acc:MGI:88423]	10.9323	11.2078	10.8876	11.2199	10.8469	11.7013	12.0481	11.6977	11.4923
ENSMUSG00000038227	278.347	1.01383	0.190664	5.35583	8.51649e-08	7.11888e-06	Hoxa9	homeobox A9 [Source:MGI Symbol;Acc:MGI:96180]	8.06488	8.07825	8.7049	8.54923	8.28592	7.52458	7.50479	6.59411	6.94995
ENSMUSG00000063856	4084.39	0.787632	0.146831	5.35401	8.60248e-08	7.14821e-06	Gpx1	glutathione peroxidase 1 [Source:MGI Symbol;Acc:MGI:104887]	12.2431	12.6286	12.076	12.4024	12.6253	11.8988	11.327	11.4544	11.5203
ENSMUSG00000058022	1837.61	0.739694	0.138033	5.35113	8.74047e-08	7.22014e-06	Adtrp	androgen dependent TFPI regulating protein [Source:MGI Symbol;Acc:MGI:1924596]	11.0956	11.0527	11.3032	11.2034	11.4211	10.6667	10.5611	10.2164	10.245
ENSMUSG00000034621	1267.85	-0.568778	0.106215	-5.34942	8.82388e-08	7.24642e-06	Gpatch8	G patch domain containing 8 [Source:MGI Symbol;Acc:MGI:1918667]	9.94913	9.78848	10.0525	10.0471	9.8469	10.5407	10.6711	10.2966	10.5793
ENSMUSG00000081683	1146.23	-0.752419	0.140399	-5.34766	8.91008e-08	7.27467e-06	Fzd10	frizzled class receptor 10 [Source:MGI Symbol;Acc:MGI:2136761]	9.7952	9.68533	9.38996	9.77465	9.42046	10.6426	10.2873	10.22	10.5076
ENSMUSG00000097178	707.933	-0.77601	0.144791	-5.34598	8.99298e-08	7.29991e-06	2310002F09Rik	RIKEN cDNA 2310002F09 gene [Source:MGI Symbol;Acc:MGI:1916779]	8.8005	8.73542	8.93378	8.96853	8.94239	9.91936	9.86356	9.33677	9.63869
ENSMUSG00000021474	482.794	0.966099	0.180894	5.32354	1.0177e-07	8.21351e-06	Sfxn1	sideroflexin 1 [Source:MGI Symbol;Acc:MGI:2137677]	9.35547	9.65272	9.10503	9.04102	9.77383	8.45751	8.07665	8.51063	8.25555
ENSMUSG00000032462	2044.16	-0.76781	0.144206	-5.31573	1.06228e-07	8.52438e-06	Pik3cb	phosphatidylinositol-4,5-bisphosphate 3-kinase catalytic subunit beta [Source:MGI Symbol;Acc:MGI:1922019]	10.4117	10.4093	10.6425	10.7156	10.2375	11.2481	11.6243	11.0174	11.3009
ENSMUSG00000029120	262.892	1.33479	0.249907	5.3077	1.11018e-07	8.85814e-06	Ppp2r2c	protein phosphatase 2, regulatory subunit B, gamma [Source:MGI Symbol;Acc:MGI:2442660]	9.24087	9.04151	7.75634	8.27331	9.01336	7.36659	6.03976	6.79955	7.41875
ENSMUSG00000011118	964.28	0.921859	0.173955	5.30108	1.15119e-07	9.13346e-06	Panx3	pannexin 3 [Source:MGI Symbol;Acc:MGI:1918881]	10.4668	9.76458	10.39	10.2393	10.5544	9.33011	8.90406	9.58099	9.23909
ENSMUSG00000030208	4913.55	-0.788287	0.148637	-5.29596	1.18392e-07	9.34032e-06	Emp1	epithelial membrane protein 1 [Source:MGI Symbol;Acc:MGI:107941]	11.8463	11.75	11.7963	12.026	11.3162	12.355	12.6346	12.7299	12.7006
ENSMUSG00000031762	3581.36	1.15488	0.22021	5.28384	1.26501e-07	9.9243e-06	Mt2	metallothionein 2 [Source:MGI Symbol;Acc:MGI:97172]	12.4534	12.2283	11.3862	12.3208	12.5109	10.7982	9.90255	11.4825	10.6653
ENSMUSG00000055030	115.691	1.42752	0.272646	5.28136	1.2823e-07	1.00041e-05	Sprr2e	small proline-rich protein 2E [Source:MGI Symbol;Acc:MGI:1330346]	7.51485	8.38872	5.87267	7.40482	9.38075	4.55274	4.36687	2.56764	2.79368
ENSMUSG00000028860	4969.48	-0.487099	0.092395	-5.26806	1.37876e-07	1.06972e-05	Sytl1	synaptotagmin-like 1 [Source:MGI Symbol;Acc:MGI:1933365]	11.911	11.8582	12.1494	11.9932	11.9639	12.4919	12.4691	12.3597	12.5835
ENSMUSG00000001123	204.622	1.25392	0.239215	5.26004	1.44026e-07	1.10522e-05	Lgals9	lectin, galactose binding, soluble 9 [Source:MGI Symbol;Acc:MGI:109496]	8.06895	8.65104	7.87286	8.54399	7.86124	6.79575	6.03976	6.65182	6.89106
ENSMUSG00000089917	430.863	-0.744755	0.141364	-5.26034	1.4379e-07	1.10522e-05	Uckl1	uridine-cytidine kinase 1-like 1 [Source:MGI Symbol;Acc:MGI:1915806]	8.32224	8.06787	8.22435	8.49594	8.13496	9.06551	9.26793	8.96507	8.86058
ENSMUSG00000044340	622.548	-0.71791	0.136459	-5.25813	1.45525e-07	1.11066e-05	Phlpp1	PH domain and leucine rich repeat protein phosphatase 1 [Source:MGI Symbol;Acc:MGI:2138327]	9.0395	8.91695	8.94269	8.78076	8.69501	9.71468	9.83438	9.45293	9.54056
ENSMUSG00000064023	6241.04	-0.781605	0.148253	-5.25462	1.48331e-07	1.12595e-05	Klk8	kallikrein related-peptidase 8 [Source:MGI Symbol;Acc:MGI:1343327]	11.7906	11.8954	11.9883	12.075	12.1127	13.2067	12.8614	12.4597	12.622
ENSMUSG00000086578	124.729	1.32891	0.260361	5.24747	1.54205e-07	1.16425e-05	Gm13583	predicted gene 13583 [Source:MGI Symbol;Acc:MGI:3650462]	7.00365	6.52431	7.91575	7.6587	7.46524	5.86538	5.10332	5.33725	5.53896
ENSMUSG00000032301	2014.23	0.469823	0.0897195	5.23202	1.6767e-07	1.25914e-05	Psma4	proteasome (prosome, macropain) subunit, alpha type 4 [Source:MGI Symbol;Acc:MGI:1347060]	11.1624	11.1277	11.298	11.1842	11.3931	10.7273	10.8406	10.7399	10.7094
ENSMUSG00000030095	5981.63	-0.725648	0.13854	-5.23062	1.68939e-07	1.26192e-05	Tmem43	transmembrane protein 43 [Source:MGI Symbol;Acc:MGI:1921372]	12.0034	12.0348	12.128	12.218	12.0406	12.9328	13.0829	12.3928	12.9366
ENSMUSG00000110588	3768.26	1.16975	0.225825	5.21438	1.84435e-07	1.36465e-05	Gm45774	predicted gene 45774 [Source:MGI Symbol;Acc:MGI:5804889]	12.5143	12.392	11.4646	12.4157	12.6702	10.7263	9.99705	11.5985	10.8169
ENSMUSG00000029832	1270.26	-0.550797	0.105564	-5.21418	1.84635e-07	1.36465e-05	Nfe2l3	nuclear factor, erythroid derived 2, like 3 [Source:MGI Symbol;Acc:MGI:1339958]	9.71811	9.88917	10.1024	10.1882	9.98426	10.6627	10.5346	10.486	10.5242
ENSMUSG00000037709	94.4783	1.21583	0.229112	5.20829	1.90591e-07	1.40129e-05	Fam13a	family with sequence similarity 13, member A [Source:MGI Symbol;Acc:MGI:1889842]	7.13392	6.77455	7.36358	7.69699	7.44827	5.41175	5.99605	6.0239	5.84229
ENSMUSG00000024653	52.4751	-1.32757	0.284486	-5.20433	1.94699e-07	1.42404e-05	Scgb1a1	secretoglobin, family 1A, member 1 (uteroglobin) [Source:MGI Symbol;Acc:MGI:98919]	4.01415	0	4.10153	2.68578	0	5.83731	6.3659	7.53389	6.32408
ENSMUSG00000027712	1684.06	0.670814	0.129068	5.19289	2.07056e-07	1.50658e-05	Anxa5	annexin A5 [Source:MGI Symbol;Acc:MGI:106008]	11.0064	10.9729	11.0415	11.1081	11.0879	10.5505	10.0218	10.4117	10.3138
ENSMUSG00000037060	417.779	0.844094	0.162353	5.18173	2.19842e-07	1.59136e-05	Cavin3	caveolae associated 3 [Source:MGI Symbol;Acc:MGI:1923422]	9.29757	9.33557	8.7631	9.06683	9.27159	8.02529	8.17793	8.14417	8.56528
ENSMUSG00000033578	164.818	-1.33116	0.25611	-5.17854	2.23626e-07	1.61045e-05	Tmem35a	transmembrane protein 35A [Source:MGI Symbol;Acc:MGI:1914814]	5.89135	6.2025	7.19475	6.58646	5.17561	8.09216	8.58436	7.36302	8.34603
ENSMUSG00000054428	2466.76	0.66021	0.127639	5.17509	2.27803e-07	1.63216e-05	Atpif1	ATPase inhibitory factor 1 [Source:MGI Symbol;Acc:MGI:1196457]	11.5419	11.4088	11.2329	11.655	11.7385	10.8701	10.5778	10.9932	10.8482
ENSMUSG00000085023	14178.5	1.01512	0.195898	5.16986	2.34275e-07	1.66158e-05	Gm12744	predicted gene 12744 [Source:MGI Symbol;Acc:MGI:3702539]	14.1554	13.6637	14.626	14.4949	14.419	12.8503	12.8293	13.7444	12.9223
ENSMUSG00000096001	110.121	-1.30663	0.289007	-5.1707	2.33214e-07	1.66158e-05	2610528A11Rik	RIKEN cDNA 2610528A11 gene [Source:MGI Symbol;Acc:MGI:1917295]	3.53734	3.12907	5.01448	4.32337	3.50283	8.32226	6.20244	6.89823	5.86695
ENSMUSG00000027380	671.084	1.25907	0.243816	5.16737	2.37416e-07	1.67539e-05	Acoxl	acyl-Coenzyme A oxidase-like [Source:MGI Symbol;Acc:MGI:1921371]	9.68926	9.65965	9.99364	10.2872	10.3261	7.55937	7.99574	9.36076	7.84829
ENSMUSG00000038855	5077.5	-0.930592	0.18	-5.16386	2.41904e-07	1.69853e-05	Itpkb	inositol 1,4,5-trisphosphate 3-kinase B [Source:MGI Symbol;Acc:MGI:109235]	11.7175	11.5585	12.005	11.8321	11.5375	12.6553	13.1598	12.3182	12.8722
ENSMUSG00000008035	4455.8	0.719231	0.139128	5.16026	2.4661e-07	1.72296e-05	Mid1ip1	Mid1 interacting protein 1 (gastrulation specific G12-like (zebrafish)) [Source:MGI Symbol;Acc:MGI:1915291]	12.2807	12.3737	12.5279	12.4427	12.8409	11.5672	11.8692	11.9799	11.4908
ENSMUSG00000036395	309.168	-1.376	0.266575	-5.14651	2.65371e-07	1.84485e-05	Glb1l2	galactosidase, beta 1-like 2 [Source:MGI Symbol;Acc:MGI:2388283]	6.87914	7.39717	7.63692	6.52394	6.84166	7.91545	8.70125	10.1813	8.47993
ENSMUSG00000098112	87.8791	1.11074	0.215503	5.13231	2.86215e-07	1.97996e-05	Bin2	bridging integrator 2 [Source:MGI Symbol;Acc:MGI:3611448]	7.22444	7.04177	6.31854	6.82987	7.26652	5.86538	5.67422	5.59433	5.47624
ENSMUSG00000041361	1538.7	-0.811247	0.158085	-5.12236	3.01737e-07	2.0771e-05	Myzap	myocardial zonula adherens protein [Source:MGI Symbol;Acc:MGI:2142908]	10.1052	9.60686	10.2899	9.98074	10.1821	10.7881	10.9669	10.9565	11.0085
ENSMUSG00000018868	4042.74	0.924287	0.180156	5.11758	3.09477e-07	2.11999e-05	Pnpla5	patatin-like phospholipase domain containing 5 [Source:MGI Symbol;Acc:MGI:1923022]	12.1168	12.0605	12.7158	12.4623	12.7992	11.1552	11.2696	11.9479	11.1763
ENSMUSG00000101517	136.538	1.31317	0.256781	5.10132	3.3729e-07	2.2993e-05	4732465J04Rik	RIKEN cDNA 4732465J04 gene [Source:MGI Symbol;Acc:MGI:3041208]	7.52676	7.79965	6.67301	8.3534	8.06429	6.64195	6.01807	5.68003	5.30636
ENSMUSG00000063870	4724.67	-0.373539	0.0736147	-5.07214	3.93366e-07	2.66862e-05	Chd4	chromodomain helicase DNA binding protein 4 [Source:MGI Symbol;Acc:MGI:1344380]	11.9997	11.9451	12.1011	11.9802	11.8959	12.3829	12.4232	12.3529	12.3009
ENSMUSG00000020412	1619.2	-0.725861	0.142915	-5.06821	4.01567e-07	2.71116e-05	Ascc2	activating signal cointegrator 1 complex subunit 2 [Source:MGI Symbol;Acc:MGI:1922702]	10.1588	10.0133	10.2256	10.2618	10.0852	10.9253	11.0674	10.8778	10.8225
ENSMUSG00000021033	798.815	0.970014	0.191503	5.06352	4.1159e-07	2.75236e-05	Gstz1	glutathione transferase zeta 1 (maleylacetoacetate isomerase) [Source:MGI Symbol;Acc:MGI:1341859]	10.2559	9.68193	10.2097	10.0891	10.1311	8.94242	8.68414	9.44683	8.70517
ENSMUSG00000030861	1182.24	0.710512	0.139962	5.06367	4.11255e-07	2.75236e-05	Acadsb	acyl-Coenzyme A dehydrogenase, short/branched chain [Source:MGI Symbol;Acc:MGI:1914135]	10.6316	10.5305	10.6731	10.6402	10.5623	9.95409	9.85441	9.42009	10.0991
ENSMUSG00000002602	838.554	-0.783812	0.154817	-5.05669	4.26597e-07	2.8392e-05	Axl	AXL receptor tyrosine kinase [Source:MGI Symbol;Acc:MGI:1347244]	9.09854	9.20906	9.10767	9.40422	9.30025	10.4898	9.92749	9.60857	10.1363
ENSMUSG00000010095	1412.98	1.04195	0.205422	5.03705	4.72751e-07	3.13153e-05	Slc3a2	solute carrier family 3 (activators of dibasic and neutral amino acid transport), member 2 [Source:MGI Symbol;Acc:MGI:96955]	10.9605	10.9277	10.7386	10.9476	11.6099	9.68151	9.20213	10.5519	9.63331
ENSMUSG00000031765	2245.88	0.918061	0.182446	5.03606	4.75203e-07	3.133e-05	Mt1	metallothionein 1 [Source:MGI Symbol;Acc:MGI:97171]	11.5489	11.6514	10.9286	11.7343	11.6364	10.6637	9.87717	10.7752	10.4968
ENSMUSG00000035105	2013.23	-1.15611	0.228829	-5.03426	4.79694e-07	3.14782e-05	Egln3	egl-9 family hypoxia-inducible factor 3 [Source:MGI Symbol;Acc:MGI:1932288]	9.5401	9.84579	9.52272	10.0891	9.65863	11.8997	10.8266	11.025	10.5904
ENSMUSG00000033579	18326.9	1.00199	0.19957	5.02985	4.90855e-07	3.20608e-05	Fa2h	fatty acid 2-hydroxylase [Source:MGI Symbol;Acc:MGI:2443327]	14.6691	13.9181	14.7408	14.382	15.0126	13.3035	13.0881	13.9637	13.1666
ENSMUSG00000010601	188.884	-1.34514	0.269919	-5.02018	5.16233e-07	3.35623e-05	Apol7a	apolipoprotein L 7a [Source:MGI Symbol;Acc:MGI:1923011]	6.41151	5.88546	5.74258	6.36657	6.0242	7.71404	8.95631	7.81849	7.35045
ENSMUSG00000022754	8648.28	-0.656815	0.130757	-5.019	5.19416e-07	3.36137e-05	Tmem45a	transmembrane protein 45a [Source:MGI Symbol;Acc:MGI:1913122]	12.5165	12.8399	12.5361	12.863	12.6832	13.5518	13.4875	13.2853	13.2023
ENSMUSG00000020000	941.289	1.06352	0.211167	5.01791	5.22377e-07	3.36467e-05	Moxd1	monooxygenase, DBH-like 1 [Source:MGI Symbol;Acc:MGI:1921582]	10.3963	10.2737	10.6148	10.3724	10.5193	9.80079	9.1103	8.48704	9.02298
ENSMUSG00000029851	503.622	-1.01751	0.202419	-5.01705	5.24719e-07	3.36467e-05	Tcaf2	TRPM8 channel-associated factor 2 [Source:MGI Symbol;Acc:MGI:2385258]	8.8416	8.03095	7.98067	7.99465	8.43984	9.9277	9.45913	9.33677	9.08473
ENSMUSG00000024640	1929.96	0.620798	0.123611	5.01599	5.27602e-07	3.36778e-05	Psat1	phosphoserine aminotransferase 1 [Source:MGI Symbol;Acc:MGI:2183441]	11.2735	11.4155	10.985	11.1125	11.3594	10.4694	10.3591	10.7728	10.7069
ENSMUSG00000029217	938.29	-0.639624	0.127754	-5.00101	5.70318e-07	3.62397e-05	Tec	tec protein tyrosine kinase [Source:MGI Symbol;Acc:MGI:98662]	9.39985	9.41141	9.67135	9.49394	9.37851	10.2095	10.3176	9.93341	10.103
ENSMUSG00000031725	33.7907	1.1267	0.261996	4.99586	5.85754e-07	3.70529e-05	Ces1f	carboxylesterase 1F [Source:MGI Symbol;Acc:MGI:2142687]	5.441	5.73617	5.84757	4.50698	7.73394	2.45785	0	2.56764	0
ENSMUSG00000034949	121.358	-1.09389	0.218512	-4.99132	5.99666e-07	3.77628e-05	Zfr2	zinc finger RNA binding protein 2 [Source:MGI Symbol;Acc:MGI:2143792]	6.21945	6.34683	6.45772	5.67996	5.53848	7.06148	7.58073	7.4871	7.45173
ENSMUSG00000028378	6210.88	0.96085	0.192113	4.97815	6.41933e-07	4.0244e-05	Ptgr1	prostaglandin reductase 1 [Source:MGI Symbol;Acc:MGI:1914353]	12.6999	13.2849	12.4808	13.1002	13.7758	12.2498	12.1211	11.66	12.0873
ENSMUSG00000034926	52001.5	1.03586	0.208301	4.96545	6.85419e-07	4.27793e-05	Dhcr24	24-dehydrocholesterol reductase [Source:MGI Symbol;Acc:MGI:1922004]	16.0839	15.5996	16.3678	16.1141	16.5754	14.8535	14.3942	15.6317	14.6528
ENSMUSG00000034413	323.921	1.18872	0.236958	4.96445	6.88953e-07	4.28096e-05	Neurl1b	neuralized E3 ubiquitin protein ligase 1B [Source:MGI Symbol;Acc:MGI:3643092]	9.02698	9.33989	8.42004	9.07413	9.16393	8.32226	7.06093	7.37163	6.99539
ENSMUSG00000099590	1584.83	0.848774	0.170319	4.95995	7.05121e-07	4.34502e-05	C330022C24Rik	RIKEN cDNA C330022C24 gene [Source:MGI Symbol;Acc:MGI:1925770]	10.9605	11.3334	11.0648	11.0315	11.2362	10.5133	10.3253	9.3801	10.3306
ENSMUSG00000051510	1745.72	0.693614	0.139612	4.95986	7.05451e-07	4.34502e-05	Mafg	v-maf musculoaponeurotic fibrosarcoma oncogene family, protein G (avian) [Source:MGI Symbol;Acc:MGI:96911]	10.8931	11.0321	11.1679	11.0556	11.4602	10.2054	10.4761	10.5902	10.281
ENSMUSG00000086448	387.783	0.825754	0.166806	4.95669	7.17051e-07	4.39718e-05	9330162012Rik	cDNA RIKEN 9330162012 gene [Source:MGI Symbol;Acc:MGI:3604449]	8.60095	9.23248	9.25571	8.7355	8.56324	8.02529	8.0923	7.91591	7.96709
ENSMUSG00000084974	349.531	0.827608	0.167135	4.94386	7.65924e-07	4.67646e-05	Gm15567	predicted gene 15567 [Source:MGI Symbol;Acc:MGI:3783016]	9.00799	8.54654	8.72915	8.66964	9.1717	7.75963	7.9846	8.14417	7.82331
ENSMUSG00000031877	1975.21	0.714326	0.144252	4.94099	7.77264e-07	4.72516e-05	Ces2g	carboxylesterase 2G [Source:MGI Symbol;Acc:MGI:1919611]	11.0637	11.5028	11.5227	11.5234	10.9872	10.7613	10.6737	10.459	10.3764
ENSMUSG00000040613	53.4329	-1.40117	0.286721	-4.92221	8.55733e-07	5.17977e-05	Apobec1	apolipoprotein B mRNA editing enzyme, catalytic polypeptide 1 [Source:MGI Symbol;Acc:MGI:103298]	4.89722	3.95688	4.33613	3.194	3.74449	6.90798	6.5434	6.95664	5.81721
ENSMUSG00000027227	289.559	1.07507	0.218295	4.91245	8.99443e-07	5.42091e-05	Sord	sorbitol dehydrogenase [Source:MGI Symbol;Acc:MGI:98266]	8.73273	8.8759	8.29567	8.38306	9.13239	7.92215	6.78086	7.63035	7.10309
ENSMUSG00000053398	717.363	1.04505	0.21213	4.91162	9.03292e-07	5.42091e-05	Phgdh	3-phosphoglycerate dehydrogenase [Source:MGI Symbol;Acc:MGI:1355330]	10.014	10.2927	9.38996	10.0618	10.2226	9.32	8.07665	9.05871	8.35477
ENSMUSG00000020159	146.927	-1.33096	0.289121	-4.91072	9.07408e-07	5.42244e-05	Gabrp	gamma-aminobutyric acid (GABA) A receptor, pi [Source:MGI Symbol;Acc:MGI:2387597]	4.8219	3.86396	5.44086	6.24263	3.04179	6.73618	8.02865	8.73746	7.02855
ENSMUSG00000000326	1240.01	0.571656	0.116436	4.90383	9.39851e-07	5.58117e-05	Comt	catechol-O-methyltransferase [Source:MGI Symbol;Acc:MGI:88470]	10.6976	10.3865	10.7471	10.5966	10.4183	9.90083	10.0501	9.93341	10.0325
ENSMUSG00000020776	797.88	-0.57211	0.11647	-4.9034	9.41919e-07	5.58117e-05	Fbf1	Fas (TNFRSF6) binding factor 1 [Source:MGI Symbol;Acc:MGI:1922033]	9.39498	9.06518	9.31184	9.1657	9.16652	9.57503	9.81407	9.98904	9.87887
ENSMUSG00000046229	1748.21	0.512184	0.104443	4.89861	9.65185e-07	5.695e-05	Scand1	SCAN domain-containing 1 [Source:MGI Symbol;Acc:MGI:1343132]	10.8931	11.1585	11.0255	11.1934	10.965	10.5309	10.4214	10.7282	10.3807
ENSMUSG00000007888	307.053	1.20875	0.242653	4.89634	9.76385e-07	5.73698e-05	Crlf1	cytokine receptor-like factor 1 [Source:MGI Symbol;Acc:MGI:1340030]	8.69101	9.36554	8.71881	9.08138	9.14824	6.07224	7.55083	7.65172	8.02849
ENSMUSG00000040563	207.298	-0.924652	0.18848	-4.8871	1.02334e-06	5.98784e-05	Plppr2	phospholipid phosphatase related 2 [Source:MGI Symbol;Acc:MGI:2384575]	6.80285	6.29439	6.76969	6.99262	7.35115	7.89517	7.72158	7.97363	8.07685
ENSMUSG00000003573	894.837	0.702502	0.143417	4.88479	1.0354e-06	6.03325e-05	Homer3	homer scaffolding protein 3 [Source:MGI Symbol;Acc:MGI:1347359]	9.99592	10.1524	10.022	10.0545	10.6797	9.26574	9.47514	9.61039	9.44962
ENSMUSG00000028128	4098.42	-1.06334	0.216883	-4.88268	1.04655e-06	6.07303e-05	F3	coagulation factor III [Source:MGI Symbol;Acc:MGI:88381]	11.1296	10.8601	11.1786	11.2565	10.7085	11.9278	12.9394	11.9319	12.2114
ENSMUSG00000016349	37.7541	0.610379	0.212114	4.88065	1.05736e-06	6.11049e-05	Eef1a2	eukaryotic translation elongation factor 1 alpha 2 [Source:MGI Symbol;Acc:MGI:1096317]	3.43995	7.72896	5.10197	4.22199	7.34199	0	0	0.989633	0
ENSMUSG00000058216	295.564	1.06818	0.218691	4.87785	1.07248e-06	6.17246e-05	Gstp3	glutathione S-transferase pi 3 [Source:MGI Symbol;Acc:MGI:2385078]	8.67237	8.29395	8.44116	8.62566	9.35593	7.79655	7.58811	7.46312	6.69843
ENSMUSG00000035242	5278.23	0.357377	0.0734762	4.86187	1.1628e-06	6.66498e-05	Oaz1	ornithine decarboxylase antizyme 1 [Source:MGI Symbol;Acc:MGI:109433]	12.4724	12.5983	12.6116	12.5141	12.5688	12.2337	12.1176	12.2655	12.1414
ENSMUSG00000096054	1261.89	-1.12342	0.230545	-4.86082	1.169e-06	6.67327e-05	Syne1	spectrin repeat containing, nuclear envelope 1 [Source:MGI Symbol;Acc:MGI:1927152]	9.39985	9.47758	9.64974	9.55254	9.12706	10.1206	11.425	10.22	11.1819
ENSMUSG00000027610	427.344	1.27643	0.263139	4.85817	1.18474e-06	6.73574e-05	Gss	glutathione synthetase [Source:MGI Symbol;Acc:MGI:95852]	9.43818	9.05733	8.46611	8.83756	10.4528	7.39576	7.43285	8.19843	7.24153
ENSMUSG00000097730	662.926	1.06939	0.220609	4.85586	1.19864e-06	6.78729e-05	Gm26588	predicted gene, 26588 [Source:MGI Symbol;Acc:MGI:5477082]	9.7502	9.28046	9.63881	9.70356	10.578	8.89554	8.24014	8.75403	8.21771
ENSMUSG00000032518	34618.2	0.503409	0.103688	4.85421	1.2087e-06	6.81676e-05	Rpsa	ribosomal protein SA [Source:MGI Symbol;Acc:MGI:105381]	15.1555	15.3555	15.289	15.4686	15.2478	14.728	14.7682	14.8324	14.8147
ENSMUSG00000040624	1084.8	-0.780932	0.160629	-4.85275	1.2176e-06	6.83953e-05	Plekhg1	pleckstrin homology domain containing, family G (with RhoGef domain) member 1 [Source:MGI Symbol;Acc:MGI:2676551]	9.72716	9.23944	9.91881	9.62631	9.19733	10.2513	10.6261	10.3235	10.4486
ENSMUSG00000019907	1834.76	-0.580618	0.119694	-4.84723	1.25196e-06	7.00449e-05	Ppp1r12a	protein phosphatase 1, regulatory (inhibitor) subunit 12A [Source:MGI Symbol;Acc:MGI:1309528]	10.4989	10.4776	10.5198	10.7144	10.2764	11.1053	11.089	10.9122	11.3088
ENSMUSG00000038056	1226.97	-0.657539	0.135739	-4.84108	1.29136e-06	7.19624e-05	Kmt2c	lysine (K)-specific methyltransferase 2C [Source:MGI Symbol;Acc:MGI:2444959]	9.90533	9.7288	9.8991	10.1281	9.74978	10.7148	10.6729	10.2008	10.6966
ENSMUSG00000030272	238.922	-1.09733	0.227145	-4.81947	1.43937e-06	7.98938e-05	Camk1	calcium/calmodulin-dependent protein kinase I [Source:MGI Symbol;Acc:MGI:1098535]	6.92485	6.87321	7.43271	7.27164	6.77514	8.04384	8.53939	8.64813	8.39347
ENSMUSG00000025473	350.742	0.901508	0.187411	4.80952	1.51295e-06	8.35764e-05	Adam8	a disintegrin and metallopeptidase domain 8 [Source:MGI Symbol;Acc:MGI:107825]	8.90911	9.16593	8.66596	9.01474	8.40508	8.14465	7.74818	7.57176	7.81699
ENSMUSG00000007817	2428.95	-0.541902	0.112575	-4.8089	1.51762e-06	8.35764e-05	Zmiz1	zinc finger, MIZ-type containing 1 [Source:MGI Symbol;Acc:MGI:3040693]	10.921	10.7516	10.8838	10.8277	11.1411	11.5337	11.658	11.2966	11.3839
ENSMUSG00000022941	82.8859	1.3211	0.269661	4.8077	1.52674e-06	8.37499e-05	Ripply3	ripply transcriptional repressor 3 [Source:MGI Symbol;Acc:MGI:2181192]	7.49073	6.95432	6.8728	7.8061	6.45651	4.8055	4.22261	5.53423	6.00665
ENSMUSG00000060012	2188.6	-0.492344	0.102351	-4.80622	1.53809e-06	8.40444e-05	Kif13b	kinesin family member 13B [Source:MGI Symbol;Acc:MGI:1098265]	10.874	10.746	10.8454	10.6992	10.7874	11.496	11.3779	11.1302	11.1671
ENSMUSG00000028619	519.89	-0.727705	0.151295	-4.80207	1.57031e-06	8.54723e-05	Tceanc2	transcription elongation factor A (SII) N-terminal and central domain containing 2 [Source:MGI Symbol;Acc:MGI:1913776]	8.42761	8.66488	8.58476	8.52283	8.53135	9.48063	9.31538	9.00714	9.4739
ENSMUSG00000006442	479.995	0.858856	0.177853	4.80088	1.57968e-06	8.56506e-05	Srm	spermidine synthase [Source:MGI Symbol;Acc:MGI:102690]	9.31656	9.70556	9.05383	9.38676	9.5554	8.35233	8.26337	8.70375	8.50764
ENSMUSG00000038733	8478.45	-0.510746	0.106318	-4.79887	1.59562e-06	8.61291e-05	Wdr26	WD repeat domain 26 [Source:MGI Symbol;Acc:MGI:1923825]	12.6294	12.5886	12.9679	12.7838	12.6234	13.1855	13.2513	13.3428	13.2333
ENSMUSG00000030340	2534.57	-0.582377	0.121243	-4.79823	1.60078e-06	8.61291e-05	Scnn1a	sodium channel, nonvoltage-gated 1 alpha [Source:MGI Symbol;Acc:MGI:101782]	10.8452	10.9298	11.0086	11.0306	10.9203	11.6442	11.7923	11.214	11.5198
ENSMUSG00000020111	1975.46	-0.950619	0.197832	-4.79197	1.65154e-06	8.85212e-05	Micu1	mitochondrial calcium uptake 1 [Source:MGI Symbol;Acc:MGI:2384909]	10.2324	10.012	10.6633	10.4075	9.83225	10.9688	11.6939	10.9435	11.64
ENSMUSG00000039361	1548.93	-0.420982	0.0878851	-4.79002	1.66763e-06	8.90439e-05	Picalm	phosphatidylinositol binding clathrin assembly protein [Source:MGI Symbol;Acc:MGI:2385902]	10.3635	10.3886	10.4147	10.4861	10.3027	10.8474	10.8506	10.6934	10.8917
ENSMUSG00000014956	3570.06	-0.468203	0.0978175	-4.78801	1.68446e-06	8.96018e-05	Ppp1cb	protein phosphatase 1, catalytic subunit, beta isoform [Source:MGI Symbol;Acc:MGI:104871]	11.6592	11.7279	11.5043	11.6434	11.4276	12.2863	12.0258	11.9338	12.0474
ENSMUSG00000039904	152.84	-1.31107	0.277365	-4.78553	1.70533e-06	9.03697e-05	Gpr37	G protein-coupled receptor 37 [Source:MGI Symbol;Acc:MGI:1313297]	6.15953	5.70971	5.7151	6.34262	3.74449	7.78924	8.18767	7.14926	7.95564
ENSMUSG00000020697	1452.48	-0.618614	0.129127	-4.78196	1.73595e-06	9.16465e-05	Lig3	ligase III, DNA, ATP-dependent [Source:MGI Symbol;Acc:MGI:109152]	10.1693	9.937	10.1961	10.1299	9.92567	10.7109	10.9055	10.5135	10.7539
ENSMUSG00000040280	2134.48	-1.01052	0.210159	-4.77889	1.76265e-06	9.27076e-05	Ndufa4l2	"NADH dehydrogenase (ubiquinone) 1 alpha subcomplex, 4-like 2 [Source:MGI Symbol;Acc:MGI:3039567]"	9.3852	10.2872	9.90062	10.562	9.24234	11.0544	11.4944	11.0399	10.9599
ENSMUSG00000022992	462.047	0.563347	0.118015	4.77123	1.83105e-06	9.59457e-05	Kansl2	KAT8 regulatory NSL complex subunit 2 [Source:MGI Symbol;Acc:MGI:1916862]	9.25526	9.20196	9.03172	8.87144	9.11904	8.53821	8.48509	8.61224	8.42702
ENSMUSG00000046259	1636.43	1.08541	0.225302	4.76847	1.8563e-06	9.69071e-05	Sprr2h	small proline-rich protein 2H [Source:MGI Symbol;Acc:MGI:1330343]	10.7449	11.4358	10.6579	11.163	12.145	10.2353	9.59718	10.3422	9.74892
ENSMUSG00000003464	1703.51	0.770176	0.161157	4.76714	1.86862e-06	9.71892e-05	Pex19	peroxisomal biogenesis factor 19 [Source:MGI Symbol;Acc:MGI:1334458]	11.0059	10.7271	11.1836	11.1001	11.5907	10.2777	10.1643	10.6857	10.0243
ENSMUSG00000016496	265.408	1.004	0.210222	4.76284	1.90892e-06	9.89186e-05	Cd274	CD274 antigen [Source:MGI Symbol;Acc:MGI:1926446]	8.46213	8.39704	8.64426	8.02507	9.0532	6.92142	7.57332	7.8558	6.89106
ENSMUSG00000024479	2369.34	-0.591931	0.124196	-4.75947	1.94103e-06	0.000100213	Mal2	mal, T cell differentiation protein 2 [Source:MGI Symbol;Acc:MGI:2146021]	10.814	10.7345	10.7188	10.8005	11.0413	11.7018	11.5047	11.0567	11.4547
ENSMUSG00000019846	132.862	1.08142	0.224272	4.75783	1.95688e-06	0.000100661	Lama4	laminin, alpha 4 [Source:MGI Symbol;Acc:MGI:109321]	7.34367	7.78071	7.71531	8.04004	7.62485	5.74965	6.41652	7.09828	6.00665
ENSMUSG00000025278	2801.94	-0.411049	0.0865473	-4.75288	2.00543e-06	0.000102408	Flnb	filamin, beta [Source:MGI Symbol;Acc:MGI:2446089]	11.2517	11.4598	11.3369	11.1833	11.3086	11.6401	11.708	11.8038	11.7711
ENSMUSG00000040152	163.565	-1.3586	0.285108	-4.75335	2.00072e-06	0.000102408	Thbs1	thrombospondin 1 [Source:MGI Symbol;Acc:MGI:98737]	6.09701	6.08391	6.10219	6.36657	4.90403	7.60171	7.11301	9.67792	6.76554
ENSMUSG00000021236	1693.43	0.665944	0.14047	4.74547	2.08025e-06	0.000105844	Entpd5	ectonucleoside triphosphate diphosphohydrolase 5 [Source:MGI Symbol;Acc:MGI:1321385]	10.9963	10.8936	10.7283	10.7121	11.4216	10.3749	10.2342	10.3542	10.0728
ENSMUSG00000025068	2324.37	1.2564	0.272139	4.74345	2.10113e-06	0.00010652	Gsto1	glutathione S-transferase omega 1 [Source:MGI Symbol;Acc:MGI:1342273]	11.6232	11.943	10.6891	11.1125	12.6094	10.3112	10.0621	9.27384	9.346
ENSMUSG00000034471	514.467	0.999709	0.210902	4.73604	2.1794e-06	0.000110091	Caskin2	CASK-interacting protein 2 [Source:MGI Symbol;Acc:MGI:2157062]	9.4908	9.02013	9.55602	9.37795	9.87734	8.49842	7.84374	8.11882	8.63153
ENSMUSG00000039982	822.086	1.00543	0.211289	4.73393	2.20217e-06	0.000110843	Dtx4	deltex 4, E3 ubiquitin ligase [Source:MGI Symbol;Acc:MGI:2672905]	10.0423	9.84427	10.5714	10.2015	10.4324	8.65137	8.66682	9.82156	8.68451
ENSMUSG00000021665	1342.42	-0.779427	0.164336	-4.73027	2.2422e-06	0.000112454	Hexb	hexosaminidase B [Source:MGI Symbol;Acc:MGI:96074]	9.67996	9.68703	9.97348	10.161	9.55738	10.1451	10.7998	10.8534	10.813
ENSMUSG00000025794	14800.5	0.47291	0.100031	4.72628	2.28669e-06	0.000114277	Rpl14	ribosomal protein L14 [Source:MGI Symbol;Acc:MGI:1914365]	14.0435	14.1793	14.0611	14.1544	13.9234	13.5471	13.4205	13.7744	13.5846
ENSMUSG00000040423	1175.85	-0.487805	0.103239	-4.72437	2.30831e-06	0.000114949	Rc3h1	RING CCCH (C3H) domains 1 [Source:MGI Symbol;Acc:MGI:2685397]	9.95355	9.87585	10.0163	10.0563	9.84528	10.3663	10.4327	10.364	10.6387
ENSMUSG00000064330	454.013	0.923247	0.195614	4.714	2.42899e-06	0.000119851	Pde6h	phosphodiesterase 6H, cGMP-specific, cone, gamma [Source:MGI Symbol;Acc:MGI:1925850]	9.26595	9.28046	9.27701	9.05583	9.4442	8.36221	8.28623	8.08779	8.08212
ENSMUSG00000035863	1348.59	-0.621874	0.131689	-4.71372	2.43235e-06	0.000119851	Palm	paralemmin [Source:MGI Symbol;Acc:MGI:1261814]	9.68395	10.0362	10.1313	10.0909	9.8662	10.4205	10.7766	10.6003	10.6836
ENSMUSG00000039395	2936.74	-0.642542	0.136038	-4.71432	2.42522e-06	0.000119851	Mreg	melanoregulin [Source:MGI Symbol;Acc:MGI:2151839]	10.9205	10.9736	11.1384	11.4391	10.8606	11.6212	12.0282	11.6226	11.7385
ENSMUSG00000058254	518.192	-0.853112	0.1807	-4.70594	2.52705e-06	0.000124082	Tspan7	tetraspanin 7 [Source:MGI Symbol;Acc:MGI:1298407]	8.68038	8.08341	8.33231	8.31699	8.36493	8.97177	9.16066	9.8403	9.15649
ENSMUSG00000035547	591.81	-0.741148	0.157352	-4.70374	2.55445e-06	0.00012499	Capn5	calpain 5 [Source:MGI Symbol;Acc:MGI:1100859]	8.76576	8.92847	8.85096	8.69823	8.45692	9.33514	9.63686	9.38649	9.80263
ENSMUSG00000038422	85.7928	1.14256	0.239079	4.70228	2.57267e-06	0.000125445	Hdhd3	haloacid dehalogenase-like hydrolase domain containing 3 [Source:MGI Symbol;Acc:MGI:1919998]	7.26765	6.44633	7.30025	6.70392	7.57879	5.44933	5.06152	5.93372	6.09279
ENSMUSG00000020758	2186.52	0.626855	0.133571	4.69122	2.71581e-06	0.000131966	Itgb4	integrin beta 4 [Source:MGI Symbol;Acc:MGI:96613]	11.3864	11.4473	11.3464	11.0612	11.6142	10.6365	10.6789	10.5782	10.9505
ENSMUSG00000029467	6280.62	-0.54909	0.116988	-4.68967	2.7365e-06	0.000132513	Atp2a2	ATPase, Ca++ transporting, cardiac muscle, slow twitch 2 [Source:MGI Symbol;Acc:MGI:88110]	12.3003	12.0241	12.3714	12.3395	12.3994	13.023	13.0228	12.5646	12.8058
ENSMUSG00000008153	1159.34	1.0289	0.218989	4.68833	2.75438e-06	0.00013292	Clstn3	calsyntenin 3 [Source:MGI Symbol;Acc:MGI:2178323]	10.7114	10.0375	10.8643	10.5813	11.1311	9.39173	8.82819	10.0956	9.25085
ENSMUSG00000021958	165.022	0.901266	0.191939	4.68597	2.78634e-06	0.000134002	Pinx1	PIN2/TERF1 interacting, telomerase inhibitor 1 [Source:MGI Symbol;Acc:MGI:1919650]	7.75648	7.43804	8.05381	7.75258	7.88667	6.82464	7.03956	6.78673	6.32408
ENSMUSG00000015501	420.386	-0.807665	0.172284	-4.67694	2.91181e-06	0.000139558	Hivep2	human immunodeficiency virus type I enhancer binding protein 2 [Source:MGI Symbol;Acc:MGI:1338076]	8.24145	7.99306	7.8914	8.50136	8.02476	9.08653	8.65281	8.8801	9.41868
ENSMUSG00000049128	11206.5	-0.626707	0.133847	-4.67175	2.9865e-06	0.000142651	Ivl	involucrin [Source:MGI Symbol;Acc:MGI:96626]	12.8282	13.0667	12.9868	13.1784	12.9271	13.9218	13.4218	13.6091	13.6638
ENSMUSG00000019188	1876.64	0.518042	0.110771	4.67043	3.0057e-06	0.000143082	H13	histocompatibility 13 [Source:MGI Symbol;Acc:MGI:95886]	11.0281	11.2284	11.1792	11.1613	11.2107	10.6304	10.7919	10.7054	10.3339
ENSMUSG00000048578	3419.3	0.817426	0.17509	4.6612	3.14365e-06	0.000149143	Mlec	malectin [Source:MGI Symbol;Acc:MGI:1924015]	11.9978	11.9129	12.0484	12.0085	12.6508	11.1053	10.9556	11.6753	11.1197
ENSMUSG00000041654	1129.9	0.889161	0.190539	4.65547	3.23249e-06	0.000152841	Slc39a11	solute carrier family 39 (metal ion transporter), member 11 [Source:MGI Symbol;Acc:MGI:1917056]	10.489	10.4297	10.7839	10.4389	10.81	9.52311	9.00674	10.1188	9.48589
ENSMUSG00000087352	1133.57	0.571811	0.122783	4.65235	3.28178e-06	0.000154134	Gm12999	predicted gene 12999 [Source:MGI Symbol;Acc:MGI:3651167]	10.4768	10.3323	10.2581	10.4806	10.608	9.8872	9.55073	9.92026	9.95559
ENSMUSG00000025498	249.207	-0.771454	0.165503	-4.65257	3.27817e-06	0.000154134	Irf7	interferon regulatory factor 7 [Source:MGI Symbol;Acc:MGI:1859212]	7.37034	7.47777	7.42425	7.60937	7.31415	8.29155	8.52023	8.00164	8.2741
ENSMUSG00000021585	6448.76	-0.548801	0.11787	-4.64969	3.32441e-06	0.000155616	Cast	calpastatin [Source:MGI Symbol;Acc:MGI:1098236]	12.1146	12.2674	12.3752	12.4802	12.2229	13.1068	12.8338	12.6792	12.8278
ENSMUSG00000033629	2267.18	0.711335	0.153079	4.63841	3.51095e-06	0.000163259	Hacd3	3-hydroxyacyl-CoA dehydratase 3 [Source:MGI Symbol;Acc:MGI:1889341]	11.487	11.3049	11.4349	11.3169	11.9497	10.7789	10.5917	11.07	10.4958
ENSMUSG00000038600	1899.95	0.590917	0.127242	4.63845	3.51026e-06	0.000163259	Atp6v0a4	ATPase, H+ transporting, lysosomal V0 subunit A4 [Source:MGI Symbol;Acc:MGI:2153480]	11.0734	11.3538	10.9626	11.2756	11.2902	10.8063	10.6324	10.2092	10.596
ENSMUSG00000085403	103.919	1.09208	0.23157	4.63416	3.58384e-06	0.000166099	Gm13068	predicted gene 13068 [Source:MGI Symbol;Acc:MGI:3651967]	7.07025	7.33794	7.51471	7.82351	7.11341	5.86538	6.46542	6.0239	5.79168
ENSMUSG00000028684	628.964	0.900069	0.193714	4.62804	3.69136e-06	0.000170519	Urod	uroporphyrinogen decarboxylase [Source:MGI Symbol;Acc:MGI:98916]	9.66117	9.42773	9.78476	9.81438	10.1522	8.49393	8.48113	9.20804	8.72554
ENSMUSG00000022323	93.1298	0.978952	0.210006	4.62695	3.71093e-06	0.000170861	Rida	reactive intermediate imine deaminase A homolog [Source:MGI Symbol;Acc:MGI:1095401]	7.08644	6.72257	7.07011	7.3337	7.09171	5.77947	5.33147	6.22739	6.1937
ENSMUSG00000086618	206.557	-0.858531	0.185574	-4.62227	3.79561e-06	0.000174189	Gm13256	predicted gene 13256 [Source:MGI Symbol;Acc:MGI:3651464]	7.43496	7.24888	7.21451	7.21998	6.77514	8.16173	8.53939	7.72748	8.10821
ENSMUSG00000026655	1545.61	-0.741151	0.16031	-4.62044	3.82918e-06	0.000174588	Fam107b	family with sequence similarity 107, member B [Source:MGI Symbol;Acc:MGI:1913790]	10.0922	10.0612	10.2676	10.4834	9.91335	10.6816	11.2969	10.9543	10.9375
ENSMUSG00000005355	11475.1	-0.86687	0.186461	-4.62096	3.81973e-06	0.000174588	Casp14	caspase 14 [Source:MGI Symbol;Acc:MGI:1335092]	12.4296	12.7603	12.2495	12.7338	12.9332	14.1788	13.3708	13.5118	13.2142
ENSMUSG00000031553	70.3972	1.28125	0.281777	4.61694	3.89441e-06	0.000176988	Adam3	a disintegrin and metallopeptidase domain 3 (cyritestin) [Source:MGI Symbol;Acc:MGI:102518]	7.02899	6.58379	5.94544	6.91354	7.40493	4.68465	5.01848	5.18921	3.57033
ENSMUSG00000042540	99.2185	1.17086	0.254867	4.60977	4.03118e-06	0.000182613	Acot5	acyl-CoA thioesterase 5 [Source:MGI Symbol;Acc:MGI:2384969]	7.18741	6.93161	6.8603	6.91354	7.84836	6.16552	5.70169	4.83789	5.44383
ENSMUSG00000048981	1222.61	-0.346325	0.192519	-4.60368	4.15099e-06	0.000186936	Krt31	keratin 31 [Source:MGI Symbol;Acc:MGI:1309993]	4.701	3.65799	3.71424	3.86648	3.74449	6.09613	4.88105	12.8936	7.52328
ENSMUSG00000079491	302.037	-0.945895	0.205174	-4.60356	4.15324e-06	0.000186936	H2-T10	histocompatibility 2, T region locus 10 [Source:MGI Symbol;Acc:MGI:95942]	7.97213	7.3805	7.86037	7.49451	7.45678	8.52507	8.9391	8.13408	9.21288
ENSMUSG00000017404	8675.23	0.366943	0.0798258	4.59701	4.28594e-06	0.000192292	Rpl19	ribosomal protein L19 [Source:MGI Symbol;Acc:MGI:98020]	13.2621	13.2355	13.1762	13.3051	13.2045	12.8391	12.7421	13.0078	12.8507
ENSMUSG00000027465	3910.84	0.726402	0.157678	4.59618	4.30305e-06	0.000192445	Tbc1d20	TBC1 domain family, member 20 [Source:MGI Symbol;Acc:MGI:1914481]	12.2956	11.938	12.4425	12.2606	12.6128	11.3658	11.4348	11.9363	11.3278
ENSMUSG00000025329	628.883	-0.900975	0.259292	-4.59533	4.32074e-06	0.000192623	Padi1	peptidyl arginine deiminase, type I [Source:MGI Symbol;Acc:MGI:1338893]	6.1129	4.90966	5.94544	5.28688	6.84166	8.81865	7.36574	11.996	7.45173
ENSMUSG00000046364	10495.6	0.425614	0.0926082	4.5942	4.34415e-06	0.000193053	Rpl27a	ribosomal protein L27A [Source:MGI Symbol;Acc:MGI:1347076]	13.4489	13.5952	13.5412	13.6283	13.6025	13.147	13.016	13.2584	13.0776
ENSMUSG00000034724	2211.34	-0.575273	0.125083	-4.59185	4.39344e-06	0.000194628	Cnot6l	CCR4-NOT transcription complex, subunit 6-like [Source:MGI Symbol;Acc:MGI:2443154]	10.6261	10.8639	10.7798	10.7603	10.5858	11.6518	11.3821	11.0713	11.1452
ENSMUSG00000019923	479.535	0.805249	0.175819	4.5784	4.68545e-06	0.000206295	Zwint	ZW10 interactor [Source:MGI Symbol;Acc:MGI:1289227]	9.27657	9.51435	9.08906	8.90044	9.46966	8.33235	7.88627	8.7769	8.35912
ENSMUSG00000041570	1490.49	-0.609873	0.133118	-4.57837	4.68619e-06	0.000206295	Camsap2	calmodulin regulated spectrin-associated protein family, member 2 [Source:MGI Symbol;Acc:MGI:1922434]	10.2077	10.229	10.2389	10.0133	10.28	10.9534	11.0039	10.5096	10.8544
ENSMUSG00000032763	1524.54	-0.701731	0.153037	-4.57546	4.75165e-06	0.000208523	Ilvbl	ilvB (bacterial acetolactate synthase)-like [Source:MGI Symbol;Acc:MGI:1351911]	9.84598	9.89212	10.4651	10.2934	9.84851	10.8562	10.8681	10.7012	10.9606
ENSMUSG00000044533	28191.8	0.439108	0.0960123	4.57095	4.85512e-06	0.0002124	Rps2	ribosomal protein S2 [Source:MGI Symbol;Acc:MGI:105110]	14.7905	15.1154	14.9869	15.0686	15.0498	14.7511	14.4696	14.5094	14.4699
ENSMUSG00000019943	1110.72	-0.695327	0.152498	-4.56238	5.05767e-06	0.000220574	Atp2b1	ATPase, Ca++ transporting, plasma membrane 1 [Source:MGI Symbol;Acc:MGI:104653]	9.66117	9.87436	9.71015	9.99425	9.67878	10.4039	10.4801	10.1813	10.9756
ENSMUSG00000022193	968.554	0.725534	0.158726	4.5538	5.26857e-06	0.000228735	Psmb5	proteasome (prosome, macropain) subunit, beta type 5 [Source:MGI Symbol;Acc:MGI:1194513]	10.1356	10.2078	10.2437	10.4889	10.6032	9.33514	9.4121	9.99323	9.39132
ENSMUSG00000110020	240.964	-1.04301	0.228382	-4.55345	5.27738e-06	0.000228735	Gm45441	predicted gene 45441 [Source:MGI Symbol;Acc:MGI:5791277]	6.30491	6.29439	7.54624	7.3092	6.8546	8.35233	8.34403	7.88014	8.29697
ENSMUSG00000028076	238.967	1.191	0.263885	4.54999	5.36478e-06	0.000231808	Cd1d1	CD1d1 antigen [Source:MGI Symbol;Acc:MGI:107674]	8.77077	7.53163	8.26282	8.64537	8.90865	6.60912	5.99605	7.32805	6.93836
ENSMUSG00000004038	23.9633	1.07244	0.273667	4.54931	5.38211e-06	0.000231844	Gstm3	glutathione S-transferase, mu 3 [Source:MGI Symbol;Acc:MGI:106026]	5.33664	5.81275	4.6582	5.0111	6.36901	0	0	0.989633	3.44492
ENSMUSG00000059714	579.075	0.630217	0.138419	4.54475	5.50002e-06	0.000236198	Flot1	flotillin 1 [Source:MGI Symbol;Acc:MGI:1100500]	9.50892	9.49124	9.81906	9.33307	9.34221	8.78598	8.74151	9.06138	8.75225
ENSMUSG00000050756	4936.94	0.86685	0.190316	4.54081	5.60385e-06	0.000239923	Defb6	defensin beta 6 [Source:MGI Symbol;Acc:MGI:2151044]	12.8215	12.8954	12.6195	12.6284	12.694	12.2314	10.8741	12.0949	11.4072
ENSMUSG00000020019	66.0809	-1.27876	0.289059	-4.53974	5.63238e-06	0.000240412	Ntn4	netrin 4 [Source:MGI Symbol;Acc:MGI:1888978]	5.0033	4.71058	4.26209	2.68578	3.62872	6.46977	5.14394	8.36727	5.47624
ENSMUSG00000061787	7344.2	0.404346	0.0890823	4.53773	5.68635e-06	0.00024198	Rps17	ribosomal protein S17 [Source:MGI Symbol;Acc:MGI:1309526]	12.9642	13.089	12.9438	13.1274	13.0457	12.534	12.4934	12.8292	12.6047
ENSMUSG00000018672	537.051	0.741305	0.163478	4.5366	5.71693e-06	0.000242547	Copz2	coatomer protein complex, subunit zeta 2 [Source:MGI Symbol;Acc:MGI:1929008]	9.16861	9.07039	9.53456	9.33914	9.69146	8.55554	8.35272	8.7704	8.55772
ENSMUSG00000017002	76.9009	1.34619	0.288846	4.532	5.84289e-06	0.000247084	Slpi	secretory leukocyte peptidase inhibitor [Source:MGI Symbol;Acc:MGI:109297]	5.58462	7.85502	6.56937	6.36657	8.28113	5.74965	4.06231	4.73485	3.57033
ENSMUSG00000052974	233.15	1.19396	0.268812	4.53141	5.85908e-06	0.000247084	Cyp2f2	cytochrome P450, family 2, subfamily f, polypeptide 2 [Source:MGI Symbol;Acc:MGI:88608]	9.20427	7.21165	8.43696	7.91568	8.53939	7.02461	6.27739	5.53423	7.15407
ENSMUSG00000025409	1900.92	-0.461554	0.102162	-4.51371	6.37033e-06	0.00026784	Mbd6	methyl-CpG binding domain protein 6 [Source:MGI Symbol;Acc:MGI:106378]	10.6108	10.4697	10.8183	10.4682	10.627	10.9394	11.1582	11.1727	11.042
ENSMUSG00000032565	61.7048	-1.25079	0.284312	-4.50927	6.50511e-06	0.00027269	Nudt16	nudix (nucleoside diphosphate linked moiety X)-type motif 16 [Source:MGI Symbol;Acc:MGI:1922936]	3.43995	5.08458	2.33389	3.72543	5.21629	6.50589	5.97369	7.02374	6.13401
ENSMUSG00000032294	10147.2	0.707075	0.156897	4.50382	6.67441e-06	0.000278955	Pkm	pyruvate kinase, muscle [Source:MGI Symbol;Acc:MGI:97591]	13.4403	13.7883	13.329	13.6179	13.956	13.3067	12.6085	12.7785	12.7028
ENSMUSG00000024646	2482.21	0.63604	0.141096	4.50257	6.71353e-06	0.000279757	Cyb5a	cytochrome b5 type A (microsomal) [Source:MGI Symbol;Acc:MGI:1926952]	11.395	11.6639	11.3164	11.5353	11.9847	11.0748	10.6624	11.0507	10.8567
ENSMUSG00000039191	583.933	-0.566076	0.125613	-4.50183	6.73722e-06	0.000279914	Rbpj	recombination signal binding protein for immunoglobulin kappa J region [Source:MGI Symbol;Acc:MGI:96522]	8.5953	8.93419	8.94565	8.99567	8.69501	9.51427	9.50858	9.40758	9.2924
ENSMUSG00000021118	475.443	0.816732	0.181488	4.4973	6.88233e-06	0.000285099	Plek2	pleckstrin 2 [Source:MGI Symbol;Acc:MGI:1351466]	9.52682	9.39697	9.22193	9.43286	8.6174	8.5029	8.12818	8.03455	8.66707
ENSMUSG00000023147	159.698	0.938412	0.208827	4.49279	7.02963e-06	0.000289873	Wrb	tryptophan rich basic protein [Source:MGI Symbol;Acc:MGI:2136882]	7.73611	8.00398	6.9921	7.89112	7.88035	6.3947	6.84386	6.534	6.72565
ENSMUSG00000020034	785.396	-0.857589	0.190436	-4.49251	7.03886e-06	0.000289873	Tcp11l2	t-complex 11 (mouse) like 2 [Source:MGI Symbol;Acc:MGI:2444679]	8.8054	8.8275	9.23892	9.13117	9.06717	9.87344	9.92894	10.5856	9.32835
ENSMUSG00000027895	88.214	1.37254	0.285547	4.49058	7.10306e-06	0.000291662	Kcnc4	potassium voltage gated channel, Shaw-related subfamily, member 4 [Source:MGI Symbol;Acc:MGI:96670]	6.66957	8.09368	7.76976	6.04901	7.94229	5.29274	4.22261	5.91027	5.30636
ENSMUSG00000068749	942.523	0.710383	0.158023	4.48667	7.2345e-06	0.000296193	Psma5	proteasome (prosome, macropain) subunit, alpha type 5 [Source:MGI Symbol;Acc:MGI:1347009]	10.5162	10.1126	9.78311	10.1679	10.5385	9.64957	9.17053	9.66921	9.37207
ENSMUSG00000033952	120.802	1.04712	0.234163	4.48074	7.4386e-06	0.000303664	Aspm	asp (abnormal spindle)-like, microcephaly associated (Drosophila) [Source:MGI Symbol;Acc:MGI:1334448]	7.24621	7.70906	7.30947	6.81253	7.69129	6.76627	5.67422	5.81245	5.76569
ENSMUSG00000046908	557.56	0.652518	0.145575	4.47099	7.78597e-06	0.000316923	Ltb4r1	leukotriene B4 receptor 1 [Source:MGI Symbol;Acc:MGI:1309472]	9.34878	9.43784	9.57907	9.32086	9.70403	9.06551	8.72487	8.75403	8.56528
ENSMUSG00000011179	1294	1.12983	0.247969	4.46623	7.96114e-06	0.000322185	Odc1	ornithine decarboxylase, structural 1 [Source:MGI Symbol;Acc:MGI:97402]	10.9561	11.4052	10.7707	11.2452	10.9909	9.32	9.0394	10.4149	9.31049
ENSMUSG00000032724	1986.68	-0.955938	0.213476	-4.46666	7.9449e-06	0.000322185	Abtb2	ankyrin repeat and BTB (POZ) domain containing 2 [Source:MGI Symbol;Acc:MGI:2139365]	10.2415	9.71057	10.718	10.58	9.863	11.1001	11.844	11.0023	11.5448
ENSMUSG00000023832	2486.31	0.672397	0.150775	4.46342	8.06632e-06	0.000325504	Acat2	acetyl-Coenzyme A acetyltransferase 2 [Source:MGI Symbol;Acc:MGI:87871]	11.5613	11.2434	11.6457	11.3983	11.8204	10.7669	10.8936	11.0304	10.552
ENSMUSG00000095241	403.511	1.24762	0.285345	4.45534	8.37618e-06	0.000335119	Gm5478	predicted pseudogene 5478 [Source:MGI Symbol;Acc:MGI:3646318]	8.91365	9.56504	8.23889	9.40422	10.9072	6.86691	6.58825	6.42237	6.72565
ENSMUSG00000075602	723.276	0.973537	0.218369	4.4565	8.33102e-06	0.000335119	Ly6a	lymphocyte antigen 6 complex, locus A [Source:MGI Symbol;Acc:MGI:107527]	9.93579	10.196	9.13904	10.2279	10.1298	9.31747	8.48904	8.30569	8.87888
ENSMUSG00000025006	588.738	-0.912132	0.204222	-4.45593	8.35305e-06	0.000335119	Sorbs1	sorbin and SH3 domain containing 1 [Source:MGI Symbol;Acc:MGI:700014]	8.77826	8.35498	8.7897	8.59557	8.25696	9.49418	10.0514	8.95937	9.81694
ENSMUSG00000032386	761.333	-0.510476	0.114601	-4.45441	8.41232e-06	0.000335609	Trip4	thyroid hormone receptor interactor 4 [Source:MGI Symbol;Acc:MGI:1928469]	9.2695	9.25781	9.31642	9.49666	9.2546	9.69134	9.74808	10.0304	9.91183
ENSMUSG00000024827	202.956	-1.14327	0.256164	-4.45213	8.50233e-06	0.000338239	Gldc	glycine decarboxylase [Source:MGI Symbol;Acc:MGI:1341155]	6.70144	7.38886	6.50663	6.77723	6.04693	7.69852	8.76123	7.79946	8.63871
ENSMUSG00000074179	23.2273	1.22613	0.286966	4.44902	8.62624e-06	0.000342199	Gm10639	predicted gene 10639 [Source:MGI Symbol;Acc:MGI:3704339]	5.90965	5.44685	3.92084	3.99497	6.40465	1.69911	2.56272	2.78954	2.98604
ENSMUSG00000037710	1767.72	0.693628	0.155793	4.44624	8.73859e-06	0.000345178	Cisd1	CDGSH iron sulfur domain 1 [Source:MGI Symbol;Acc:MGI:1261855]	11.1581	10.7508	11.2305	11.0992	11.3718	10.0867	10.293	10.8192	10.226
ENSMUSG00000066406	2118.1	-0.587706	0.132048	-4.44595	8.75051e-06	0.000345178	Akap13	A kinase (PRKA) anchor protein 13 [Source:MGI Symbol;Acc:MGI:2676556]	10.5443	10.587	11.058	10.5902	10.6279	11.4283	11.2063	11.22	11.3956
ENSMUSG00000032479	3787.78	-0.560646	0.126028	-4.44238	8.897e-06	0.000349974	Map4	microtubule-associated protein 4 [Source:MGI Symbol;Acc:MGI:97178]	11.4721	11.4072	11.7049	11.6803	11.3388	11.9178	12.3019	12.0936	12.1293
ENSMUSG00000027678	1165.32	-0.521116	0.117212	-4.43749	9.10127e-06	0.000357009	Ncoa3	nuclear receptor coactivator 3 [Source:MGI Symbol;Acc:MGI:1276535]	9.94692	9.76939	9.98215	9.7315	9.5692	10.3303	10.448	10.0903	10.5037
ENSMUSG00000038845	889.635	0.533778	0.120256	4.43669	9.13508e-06	0.000357337	Phb	prohibitin [Source:MGI Symbol;Acc:MGI:97572]	9.98194	10.0214	9.91277	9.95134	10.3168	9.6313	9.36562	9.60493	9.31721
ENSMUSG00000019768	65.7877	1.25294	0.288083	4.43568	9.17842e-06	0.000358035	Esr1	estrogen receptor 1 (alpha) [Source:MGI Symbol;Acc:MGI:1352467]	6.8976	7.53916	6.12325	5.6014	7.24702	4.55274	3.14618	5.47151	3.79253
ENSMUSG00000081225	533.678	0.75792	0.171105	4.42567	9.61432e-06	0.000374	Cyp2j12	cytochrome P450, family 2, subfamily j, polypeptide 12 [Source:MGI Symbol;Acc:MGI:3717097]	9.19497	9.11391	9.75639	9.43286	9.49881	8.14465	8.75796	8.7769	8.55013
ENSMUSG00000072235	1815.68	-0.708861	0.159944	-4.42133	9.80942e-06	0.000380535	Tuba1a	tubulin, alpha 1A [Source:MGI Symbol;Acc:MGI:98869]	10.4791	10.3214	10.5473	10.4089	9.80584	11.0134	11.2884	11.1321	10.9699
ENSMUSG00000027784	164.963	-0.901088	0.202937	-4.42036	9.85359e-06	0.000381195	Ppm1l	protein phosphatase 1 (formerly 2C)-like [Source:MGI Symbol;Acc:MGI:2139740]	6.59236	6.99871	6.35461	5.82531	6.77514	7.83255	7.70131	7.56426	7.29702
ENSMUSG00000058325	750.208	-0.728607	0.164637	-4.41872	9.9285e-06	0.000383038	Dock1	dedicator of cytokinesis 1 [Source:MGI Symbol;Acc:MGI:2429765]	9.14176	9.01474	9.17226	9.12064	9.00467	10.1249	10.1482	9.20804	9.89694
ENSMUSG00000027792	133.002	0.962375	0.217639	4.41677	1.00189e-05	0.000385465	Bche	butyrylcholinesterase [Source:MGI Symbol;Acc:MGI:894278]	7.19489	7.19267	7.63692	7.28426	8.04184	5.9981	6.27739	6.74757	6.28802
ENSMUSG00000032262	60076.2	0.596279	0.134956	4.41458	1.01209e-05	0.000388326	Elovl4	elongation of very long chain fatty acids (FEN1/Elo2, SUR4/Elo3, yeast)-like 4 [Source:MGI Symbol;Acc:MGI:1933331]	16.0166	15.9662	16.1786	16.1922	16.446	15.5142	15.4194	15.8021	15.3747
ENSMUSG00000026788	1216.48	-0.67715	0.153098	-4.41391	1.01521e-05	0.000388464	Zbtb43	zinc finger and BTB domain containing 43 [Source:MGI Symbol;Acc:MGI:1919084]	9.45386	9.71224	9.90062	10.2131	9.54146	10.4965	10.4561	10.3843	10.7188
ENSMUSG00000009927	10794	0.391977	0.088789	4.413	1.0195e-05	0.000389046	Rps25	ribosomal protein S25 [Source:MGI Symbol;Acc:MGI:1922867]	13.5943	13.6609	13.5365	13.6405	13.5261	13.2386	13.0708	13.2921	13.1533
ENSMUSG00000021235	667.689	0.678779	0.153815	4.41162	1.02602e-05	0.000389802	Coq6	coenzyme Q6 monooxygenase [Source:MGI Symbol;Acc:MGI:1924408]	9.79766	9.19244	9.82228	9.49937	9.9916	8.95227	8.95631	9.06404	8.83269
ENSMUSG00000029314	438.354	-0.856273	0.1936	-4.4114	1.02704e-05	0.000389802	Gpat3	glycerol-3-phosphate acyltransferase 3 [Source:MGI Symbol;Acc:MGI:3603816]	8.18621	7.98756	8.42004	8.45184	7.64734	8.67932	9.54695	9.00714	9.20806
ENSMUSG00000029671	52.3294	1.20097	0.286045	4.40556	1.0551e-05	0.000398301	Wnt16	wingless-type MMTV integration site family, member 16 [Source:MGI Symbol;Acc:MGI:2136018]	5.58462	6.38077	6.74272	6.10703	6.49007	3.32019	4.6182	2.3053	4.89146
ENSMUSG00000004996	481.242	0.904958	0.205432	4.40583	1.05377e-05	0.000398301	Mri1	methylthioribose-1-phosphate isomerase 1 [Source:MGI Symbol;Acc:MGI:1915123]	9.13594	9.4073	9.18734	9.47754	9.42046	8.5896	8.53939	7.1985	8.3721
ENSMUSG00000040488	849.671	-0.925007	0.209219	-4.40382	1.0636e-05	0.000400433	Ltbp4	latent transforming growth factor beta binding protein 4 [Source:MGI Symbol;Acc:MGI:1321395]	9.36876	8.71894	9.04558	8.90862	8.72351	9.40375	9.82035	10.7266	9.97415
ENSMUSG00000032436	101.246	1.12842	0.257615	4.40196	1.07276e-05	0.000402802	Cmtm7	CKLF-like MARVEL transmembrane domain containing 7 [Source:MGI Symbol;Acc:MGI:2447166]	7.40301	7.47777	6.28154	7.3697	7.21727	4.68465	5.88061	6.12923	5.53896
ENSMUSG00000022723	1846.75	-0.590397	0.1341	-4.39828	1.09111e-05	0.000408601	Crybg3	beta-gamma crystallin domain containing 3 [Source:MGI Symbol;Acc:MGI:2676311]	10.246	10.5888	10.6687	10.4806	10.4823	11.2313	11.2194	10.793	11.2117
ENSMUSG00000110279	4214.79	0.299091	0.068153	4.38811	1.1434e-05	0.000425908	Gm45552	predicted gene 45552 [Source:MGI Symbol;Acc:MGI:5791388]	12.1468	12.2257	12.1792	12.2311	12.1036	11.8942	11.8238	11.9568	11.8193
ENSMUSG00000049303	137.123	-0.847821	0.19262	-4.38864	1.14062e-05	0.000425908	Syt12	synaptotagmin XII [Source:MGI Symbol;Acc:MGI:2159601]	6.78313	6.02075	6.68722	6.21651	6.50657	7.55075	7.31328	7.23672	7.62074
ENSMUSG00000032399	22994.6	0.361728	0.0825334	4.38219	1.17492e-05	0.000436492	Rpl4	ribosomal protein L4 [Source:MGI Symbol;Acc:MGI:1915141]	14.6342	14.7267	14.5068	14.7051	14.6948	14.3221	14.1167	14.421	14.2688
ENSMUSG00000032741	686.582	-0.53226	0.121316	-4.38153	1.1785e-05	0.000436666	Tpcn1	two pore channel 1 [Source:MGI Symbol;Acc:MGI:2182472]	9.06627	9.25095	9.23166	8.84184	8.95145	9.63742	9.62255	9.79139	9.4719
ENSMUSG00000031442	1207.91	-0.904764	0.205902	-4.38087	1.18208e-05	0.000436842	Mcf2l	mcf.2 transforming sequence-like [Source:MGI Symbol;Acc:MGI:103263]	9.55906	9.18286	10.0824	9.64357	9.1717	10.5751	10.997	10.06	10.7247
ENSMUSG00000028613	96.9609	1.27627	0.289087	4.37901	1.19222e-05	0.000439432	Lrp8	low density lipoprotein receptor-related protein 8, apolipoprotein e receptor [Source:MGI Symbol;Acc:MGI:1340044]	7.20974	7.10404	6.64415	6.60672	8.81905	4.48197	3.14618	6.24625	4.68509
ENSMUSG00000045414	839.63	0.790324	0.180081	4.3762	1.20766e-05	0.0004428	1190002N15Rik	RIKEN cDNA 1190002N15 gene [Source:MGI Symbol;Acc:MGI:1916111]	10.2674	9.70556	9.92782	10.1982	10.4655	9.29442	8.74811	9.42009	9.44758
ENSMUSG00000035376	5274.58	0.675094	0.154124	4.37666	1.2051e-05	0.0004428	Hacd2	3-hydroxyacyl-CoA dehydratase 2 [Source:MGI Symbol;Acc:MGI:1918007]	12.5779	12.3074	12.7963	12.81	12.8914	11.9595	11.799	12.2101	11.837
ENSMUSG00000036169	443.742	0.977074	0.222644	4.36771	1.25553e-05	0.000459153	Sostdc1	sclerostin domain containing 1 [Source:MGI Symbol;Acc:MGI:1913292]	9.36876	9.44186	8.85726	9.24214	9.64006	8.0128	7.81259	8.64102	7.97278
ENSMUSG00000034320	2151.8	-0.771742	0.176472	-4.36089	1.29536e-05	0.000472487	Slc26a2	solute carrier family 26 (sulfate transporter), member 2 [Source:MGI Symbol;Acc:MGI:892977]	10.5027	10.6553	10.2134	10.667	10.5203	11.5926	11.4214	10.8089	11.5652
ENSMUSG00000026568	800.999	0.796707	0.182984	4.35886	1.30743e-05	0.000475656	Mpc2	mitochondrial pyruvate carrier 2 [Source:MGI Symbol;Acc:MGI:1917706]	10.0536	9.46182	9.92182	9.95332	10.3696	8.726	9.03671	9.56418	8.85135
ENSMUSG00000041736	586.91	0.774424	0.177382	4.35804	1.31231e-05	0.000476196	Tspo	translocator protein [Source:MGI Symbol;Acc:MGI:88222]	9.47859	9.57973	9.29801	9.58097	9.92567	9.07155	8.05018	8.88312	8.70517
ENSMUSG00000057841	11515.5	0.426941	0.0980181	4.35576	1.32603e-05	0.000479253	Rpl32	ribosomal protein L32 [Source:MGI Symbol;Acc:MGI:98038]	13.6773	13.6162	13.6444	13.8125	13.6206	13.1803	13.1029	13.4156	13.2265
ENSMUSG00000038970	1997.05	-0.531331	0.12199	-4.35551	1.32756e-05	0.000479253	Lmtk2	lemur tyrosine kinase 2 [Source:MGI Symbol;Acc:MGI:3036247]	10.3376	10.771	10.9233	10.7705	10.6317	11.2946	11.4373	11.091	11.1788
ENSMUSG00000027186	308.508	-1.17833	0.289108	-4.34906	1.36722e-05	0.000492303	Elf5	E74-like factor 5 [Source:MGI Symbol;Acc:MGI:1335079]	6.26281	6.16404	6.2242	6.10703	6.69105	8.89554	7.69449	9.97639	7.45986
ENSMUSG00000033237	1416.96	-0.517966	0.119013	-4.34841	1.37127e-05	0.0004925	Arid2	AT rich interactive domain 2 (ARID, RFX-like) [Source:MGI Symbol;Acc:MGI:1924294]	10.0992	10.2067	10.228	10.3043	9.94395	10.5762	10.7063	10.5193	10.9649
ENSMUSG00000005125	1516.98	-0.754262	0.173265	-4.34675	1.38168e-05	0.000494972	Ndrg1	N-myc downstream regulated gene 1 [Source:MGI Symbol;Acc:MGI:1341799]	9.59485	10.0468	10.3323	10.5463	9.74805	10.592	10.9901	11.2588	10.8018
ENSMUSG00000098176	97.7403	-0.851239	0.195941	-4.33301	1.47085e-05	0.000525575	Ccdc166	coiled-coil domain containing 166 [Source:MGI Symbol;Acc:MGI:1925902]	5.92773	5.88546	6.12325	5.6014	6.35085	6.89442	7.17312	6.69364	7.08218
ENSMUSG00000052397	7389.76	-0.54766	0.126297	-4.33191	1.4782e-05	0.000526861	Ezr	ezrin [Source:MGI Symbol;Acc:MGI:98931]	12.5909	12.416	12.7268	12.5671	12.2783	13.0885	13.228	12.9502	13.1199
ENSMUSG00000025869	266.329	0.797958	0.183914	4.32825	1.50296e-05	0.000530674	Nop16	NOP16 nucleolar protein [Source:MGI Symbol;Acc:MGI:107862]	8.38899	8.53528	8.36804	8.20189	8.74799	7.63471	7.41636	7.92764	7.17397
ENSMUSG00000024856	1067.55	0.625871	0.1445	4.32701	1.51145e-05	0.000530674	Cdk2ap2	CDK2-associated protein 2 [Source:MGI Symbol;Acc:MGI:1098779]	10.2233	10.2371	10.378	10.4276	10.5455	9.82065	9.6598	9.8434	9.42907
ENSMUSG00000031996	4942.51	-0.420265	0.0970646	-4.32737	1.509e-05	0.000530674	Aplp2	amyloid beta (A4) precursor-like protein 2 [Source:MGI Symbol;Acc:MGI:88047]	12.0111	12.0438	12.0213	12.1935	11.8714	12.3263	12.4917	12.6054	12.4184
ENSMUSG00000030002	3166.57	-0.479725	0.110805	-4.32865	1.50029e-05	0.000530674	Dusp11	dual specificity phosphatase 11 (RNA/RNP complex 1-interacting) [Source:MGI Symbol;Acc:MGI:1919352]	11.317	11.3995	11.2347	11.514	11.4346	11.9044	11.7571	12.068	11.7744
ENSMUSG00000053470	1056.52	-0.518679	0.119698	-4.32747	1.5083e-05	0.000530674	Kdm3a	lysine (K)-specific demethylase 3A [Source:MGI Symbol;Acc:MGI:98847]	9.74639	9.78056	9.77148	9.78135	9.43561	10.3527	10.3932	9.98484	10.2391
ENSMUSG00000059475	230.157	-0.655276	0.151606	-4.327	1.51157e-05	0.000530674	Zfp426	zinc finger protein 426 [Source:MGI Symbol;Acc:MGI:1920248]	7.47238	7.58355	7.54624	7.86614	7.35115	8.04384	8.36566	8.30118	8.36346
ENSMUSG00000002831	1334.47	0.926485	0.213517	4.31525	1.59419e-05	0.000558285	Plin4	perilipin 4 [Source:MGI Symbol;Acc:MGI:1929709]	10.6296	10.7353	10.8976	10.8244	11.36	10.0336	9.40793	10.4034	9.00643
ENSMUSG00000039497	326.246	1.05617	0.244546	4.30233	1.69013e-05	0.000590411	Dse	dermatan sulfate epimerase [Source:MGI Symbol;Acc:MGI:2443455]	9.14948	8.53151	8.5618	8.4905	9.58482	7.42435	6.89235	8.26003	7.31505
ENSMUSG00000032846	128.843	-1.00747	0.233581	-4.29985	1.70914e-05	0.000595568	Zswim6	zinc finger SWIM-type containing 6 [Source:MGI Symbol;Acc:MGI:1914513]	6.43697	6.65485	5.53818	5.7177	6.36901	7.4431	7.86212	6.94514	7.47598
ENSMUSG00000014776	745.799	0.868674	0.202795	4.29792	1.72406e-05	0.000599283	Nol3	nucleolar protein 3 (apoptosis repressor with CARD domain) [Source:MGI Symbol;Acc:MGI:1925938]	9.73232	10.1164	9.69967	9.74298	10.0879	9.55362	8.42455	8.80578	8.3721
ENSMUSG00000083907	102.997	0.993461	0.230342	4.2925	1.76672e-05	0.000612594	Plk-ps1	polo-like kinase, pseudogene 1 [Source:MGI Symbol;Acc:MGI:103247]	7.09446	6.96555	7.00351	6.70392	7.93621	5.48596	6.29553	6.06696	5.96157
ENSMUSG00000024538	127.903	1.02187	0.237445	4.29021	1.785e-05	0.000614383	Ppic	peptidylprolyl isomerase C [Source:MGI Symbol;Acc:MGI:97751]	7.86364	7.53163	6.8728	7.61937	7.59431	5.71921	5.7811	6.97935	6.09279
ENSMUSG00000044345	479.39	0.757321	0.175615	4.29108	1.77803e-05	0.000614383	Marveld1	MARVEL (membrane-associating) domain containing 1 [Source:MGI Symbol;Acc:MGI:2147570]	9.63803	9.31816	9.20967	8.87144	9.5945	8.48038	8.66682	8.31465	8.57653
ENSMUSG00000041702	1250.25	-0.423971	0.0987807	-4.29037	1.78372e-05	0.000614383	Btbd7	BTB (POZ) domain containing 7 [Source:MGI Symbol;Acc:MGI:1917858]	10.0598	10.0961	10.1261	9.9904	10.0062	10.5941	10.5182	10.3737	10.4809
ENSMUSG00000036492	4732.39	-0.719912	0.167421	-4.28955	1.79035e-05	0.000614717	Rnf39	ring finger protein 39 [Source:MGI Symbol;Acc:MGI:2156378]	11.5998	11.5314	12.1729	11.7734	11.3509	12.346	12.8217	12.4735	12.3208
ENSMUSG00000051223	3460.9	0.520465	0.121375	4.28183	1.85363e-05	0.000634891	Bzw1	basic leucine zipper and W2 domains 1 [Source:MGI Symbol;Acc:MGI:1914132]	12.0324	12.1677	11.7076	12.1579	12.1117	11.7292	11.511	11.3661	11.3634
ENSMUSG00000028788	1786.81	0.465082	0.108536	4.28055	1.86435e-05	0.000637008	Ptp4a2	protein tyrosine phosphatase 4a2 [Source:MGI Symbol;Acc:MGI:1277117]	11.082	11.1376	11.0022	10.9277	11.1104	10.6826	10.7464	10.5057	10.3172
ENSMUSG00000021094	3324.95	0.679255	0.158664	4.27952	1.87301e-05	0.000638414	Dhrs7	dehydrogenase/reductase (SDR family) member 7 [Source:MGI Symbol;Acc:MGI:1913625]	11.8029	11.725	11.9706	12.1686	12.3197	11.2908	11.1045	11.6692	10.9266
ENSMUSG00000022679	229.466	1.01148	0.234694	4.27837	1.88269e-05	0.00064016	Mpv17l	Mpv17 transgene, kidney disease mutant-like [Source:MGI Symbol;Acc:MGI:2135951]	8.46831	8.60871	7.74279	7.91568	9.01912	7.51575	7.33098	6.337	7.21296
ENSMUSG00000035295	3496.46	0.505705	0.118136	4.27564	1.90591e-05	0.00064649	Wdr38	WD repeat domain 38 [Source:MGI Symbol;Acc:MGI:1923896]	11.9218	12.127	12.1864	12.0636	11.8982	11.571	11.25	11.7399	11.4583
ENSMUSG00000034075	3744.58	-0.388976	0.090998	-4.27344	1.9248e-05	0.000651324	Zdhhc5	zinc finger, DHHC domain containing 5 [Source:MGI Symbol;Acc:MGI:1923573]	11.603	11.7975	11.6781	11.508	11.7271	12.1024	12.0922	11.9464	12.1143
ENSMUSG00000087478	338.314	0.882366	0.205747	4.26965	1.95783e-05	0.000660909	4930506C21Rik	RIKEN cDNA 4930506C21 gene [Source:MGI Symbol;Acc:MGI:1922310]	8.76576	8.57613	8.93079	8.62566	9.38075	7.54208	7.49697	8.09821	8.15901
ENSMUSG00000071064	112.916	-0.892604	0.208458	-4.26765	1.97541e-05	0.000665245	Zfp827	zinc finger protein 827 [Source:MGI Symbol;Acc:MGI:2444807]	5.85403	6.62684	6.18466	5.6014	6.04693	7.4431	6.97348	7.14926	6.99539
ENSMUSG00000107040	349.119	0.80954	0.189243	4.26685	1.98252e-05	0.000666042	Gm43791	predicted gene 43791 [Source:MGI Symbol;Acc:MGI:5663928]	8.51986	8.86993	9.28871	8.53873	8.96345	8.08023	7.42463	7.84964	8.29697
ENSMUSG00000045679	436.03	0.867263	0.202203	4.26456	2.00298e-05	0.00067131	Pqlc3	PQ loop repeat containing [Source:MGI Symbol;Acc:MGI:2444067]	9.21535	9.49899	8.48658	9.51016	9.41392	8.36713	8.14828	7.83103	8.60613
ENSMUSG00000000881	1551.98	-0.588137	0.137779	-4.26264	2.02021e-05	0.000675473	Dlg3	discs, large homolog 3 (Drosophila) [Source:MGI Symbol;Acc:MGI:1888986]	10.1032	10.3844	10.378	10.1246	10.1284	11.1009	10.9369	10.4438	10.859
ENSMUSG00000045302	1446.86	0.553791	0.129818	4.25863	2.05686e-05	0.000684468	Preb	prolactin regulatory element binding [Source:MGI Symbol;Acc:MGI:1355326]	10.5288	10.7516	10.9786	10.6778	11.0249	10.1508	10.1961	10.3971	10.121
ENSMUSG00000025234	3153.69	-0.548628	0.128632	-4.25887	2.05465e-05	0.000684468	Arih1	ariadne RBR E3 ubiquitin protein ligase 1 [Source:MGI Symbol;Acc:MGI:1344363]	11.1691	11.2888	11.3774	11.4601	11.0149	11.6935	12.034	11.6538	11.972
ENSMUSG00000009647	451.789	-0.838155	0.196559	-4.25762	2.06618e-05	0.000685941	Mcu	mitochondrial calcium uniporter [Source:MGI Symbol;Acc:MGI:3026965]	8.18621	8.02559	8.15955	8.85036	8.04184	8.90233	9.32645	9.19111	9.50762
ENSMUSG00000053964	863.316	-0.711473	0.166899	-4.2547	2.09328e-05	0.000693299	Lgals4	lectin, galactose binding, soluble 4 [Source:MGI Symbol;Acc:MGI:107536]	9.10848	8.98747	9.38996	9.64111	9.21249	10.3626	10.1742	9.66747	9.96989
ENSMUSG00000109881	388.098	-0.931034	0.217911	-4.25284	2.11078e-05	0.000697451	Gm45507	predicted gene 45507 [Source:MGI Symbol;Acc:MGI:5791343]	7.66786	7.56153	7.6222	8.16821	7.52314	8.13315	8.99568	8.95651	9.0978
ENSMUSG00000038388	239.601	0.863802	0.202005	4.24796	2.15723e-05	0.000711127	Mpp6	membrane protein, palmitoylated 6 (MAGUK p55 subfamily member 6) [Source:MGI Symbol;Acc:MGI:1927340]	8.20856	8.48156	8.19977	8.09125	8.90555	7.40535	6.88038	7.83726	7.36783
ENSMUSG00000024118	294.783	0.856066	0.201653	4.24475	2.18833e-05	0.000719688	1600002H07Rik	RIKEN cDNA 1600002H07 gene [Source:MGI Symbol;Acc:MGI:1919266]	7.89154	8.6265	8.62961	8.81163	8.86134	7.75213	7.92757	7.26473	7.37645
ENSMUSG00000028655	456.491	0.988169	0.232888	4.24292	2.20634e-05	0.000723551	Mfsd2a	major facilitator superfamily domain containing 2A [Source:MGI Symbol;Acc:MGI:1923824]	9.54303	8.46584	9.27701	9.04844	9.92567	8.72982	8.04483	7.39717	7.87892
ENSMUSG00000048758	11036.3	-0.379174	0.089222	-4.24251	2.21038e-05	0.000723551	Rpl29	ribosomal protein L29 [Source:MGI Symbol;Acc:MGI:99687]	12.9762	13.157	13.1115	13.1879	13.1635	13.4663	13.4447	13.6474	13.4681
ENSMUSG00000022817	1333.15	-0.454026	0.107019	-4.24111	2.22418e-05	0.000726376	Itgb5	integrin beta 5 [Source:MGI Symbol;Acc:MGI:96614]	9.98518	10.1995	10.2497	10.2856	9.94243	10.6657	10.6072	10.482	10.6714
ENSMUSG00000049721	1233.37	-0.946774	0.222387	-4.24022	2.23304e-05	0.000727579	Gal3st1	galactose-3-O-sulfotransferase 1 [Source:MGI Symbol;Acc:MGI:1858277]	9.3588	9.19959	10.1064	9.61885	8.56324	10.3895	10.9246	10.0277	10.8954
ENSMUSG00000020736	848.378	0.452581	0.106704	4.23871	2.24808e-05	0.00072993	Nt5c	5',3'-nucleotidase, cytosolic [Source:MGI Symbol;Acc:MGI:1354954]	9.92796	9.8639	10.0107	9.91119	10.0377	9.55578	9.42657	9.37797	9.56526
ENSMUSG00000049709	3641.31	-0.944199	0.221939	-4.23845	2.25066e-05	0.00072993	Nlrp10	NLR family, pyrin domain containing 10 [Source:MGI Symbol;Acc:MGI:2444084]	10.9456	10.6086	11.5321	11.5367	10.1859	11.7891	12.7431	11.7228	12.3029
ENSMUSG00000027420	353.95	1.15566	0.263514	4.23471	2.28848e-05	0.0007389	Bfsp1	beaded filament structural protein 1, in lens-CP94 [Source:MGI Symbol;Acc:MGI:101770]	9.34205	9.52767	8.44535	9.36017	9.5887	8.2281	7.55837	8.06142	6.52336
ENSMUSG00000081406	299.184	0.919746	0.216405	4.23467	2.28884e-05	0.0007389	Rps6-ps4	ribosomal protein S6, pseudogene 4 [Source:MGI Symbol;Acc:MGI:3650907]	8.68305	8.93704	8.61109	8.98022	8.25696	7.03701	7.1232	8.08255	7.92074
ENSMUSG00000019818	5157.73	0.517274	0.122218	4.22881	2.34933e-05	0.000755094	Cd164	CD164 antigen [Source:MGI Symbol;Acc:MGI:1859568]	12.4117	12.4613	12.6039	12.7363	12.7287	12.133	11.8895	12.2827	11.8606
ENSMUSG00000022629	3645.87	-0.860987	0.20331	-4.22825	2.35511e-05	0.000755094	Kif21a	kinesin family member 21A [Source:MGI Symbol;Acc:MGI:109188]	11.1992	11.196	11.2817	11.6987	10.9538	11.9295	12.5526	11.8266	12.6697
ENSMUSG00000043857	227.098	-1.01331	0.239071	-4.22825	2.35513e-05	0.000755094	Mgat5b	mannoside acetylglucosaminyltransferase 5, isoenzyme B [Source:MGI Symbol;Acc:MGI:3606200]	7.22444	7.16373	7.01483	7.06759	6.95417	9.13922	7.95065	7.62315	8.33723
ENSMUSG00000029098	5719.09	0.79737	0.18815	4.22756	2.36239e-05	0.000755697	Acox3	acyl-Coenzyme A oxidase 3, pristanoyl [Source:MGI Symbol;Acc:MGI:1933156]	12.3704	12.7111	13.214	13.0766	12.9995	11.6678	11.9598	12.4422	11.805
ENSMUSG00000030879	735.787	0.48486	0.11479	4.22252	2.41587e-05	0.000771046	Mrpl17	mitochondrial ribosomal protein L17 [Source:MGI Symbol;Acc:MGI:1351608]	9.72974	9.63701	9.65698	9.79465	9.88682	9.15637	9.42245	9.29664	9.05015
ENSMUSG00000043613	33.3908	1.06923	0.284009	4.22032	2.43957e-05	0.000776846	Mmp3	matrix metallopeptidase 3 [Source:MGI Symbol;Acc:MGI:97010]	6.59236	6.16404	6.03708	5.23578	4.29312	3.61294	2.78447	1.57112	3.15574
ENSMUSG00000023048	2410.66	0.669033	0.158188	4.21674	2.47859e-05	0.000785707	Prr13	proline rich 13 [Source:MGI Symbol;Acc:MGI:1913401]	11.416	11.7118	11.4728	11.7639	11.6938	11.1134	11.2593	10.2518	10.7448
ENSMUSG00000027412	1634.63	-0.721245	0.170715	-4.2172	2.4735e-05	0.000785707	Lpin3	lipin 3 [Source:MGI Symbol;Acc:MGI:1891342]	10.0962	10.0755	10.5237	10.4046	9.85658	10.615	11.0373	11.4979	10.7077
ENSMUSG00000024812	2602.84	-0.61562	0.14597	-4.21309	2.51896e-05	0.000796706	Tjp2	tight junction protein 2 [Source:MGI Symbol;Acc:MGI:1341872]	10.8717	10.932	11.3009	10.9466	10.8109	11.515	11.6382	11.863	11.528
ENSMUSG00000028525	291.234	0.785558	0.185856	4.21206	2.5305e-05	0.000798558	Pde4b	phosphodiesterase 4B, cAMP specific [Source:MGI Symbol;Acc:MGI:99557]	8.70941	8.06265	8.82548	8.64047	8.69141	8.15606	7.74157	7.13921	7.69147
ENSMUSG00000029580	16098.6	-0.425158	0.100948	-4.21061	2.54688e-05	0.000801924	Actb	actin, beta [Source:MGI Symbol;Acc:MGI:87904]	13.8332	13.677	13.8388	13.7163	13.696	14.2348	14.432	13.9469	14.1144
ENSMUSG00000035851	949.012	-0.401437	0.0952907	-4.20905	2.56441e-05	0.000805639	Ythdc1	YTH domain containing 1 [Source:MGI Symbol;Acc:MGI:2443713]	9.73873	9.55579	9.5247	9.76342	9.57312	9.96386	10.0844	10.0263	10.1056
ENSMUSG00000048087	125.573	1.21717	0.279142	4.20232	2.64192e-05	0.000824455	Gm4737	predicted gene 4737 [Source:MGI Symbol;Acc:MGI:3643647]	7.61863	8.15379	7.23401	7.87452	8.18705	6.25313	5.40016	6.69364	5.11378
ENSMUSG00000056608	512.299	-0.583053	0.138437	-4.20299	2.63411e-05	0.000824455	Chd9	chromodomain helicase DNA binding protein 9 [Source:MGI Symbol;Acc:MGI:1924001]	8.70155	8.63003	8.44953	8.54399	8.62497	9.26837	8.91583	9.05069	9.53672
ENSMUSG00000062232	354.132	-1.02955	0.24436	-4.20242	2.64072e-05	0.000824455	Rapgef2	Rap guanine nucleotide exchange factor (GEF) 2 [Source:MGI Symbol;Acc:MGI:2659071]	7.97647	7.53163	7.52266	7.93183	6.91763	8.0315	9.05546	9.62307	8.67057
ENSMUSG00000038886	545.851	0.884944	0.210931	4.19577	2.71944e-05	0.000846765	Man2a2	mannosidase 2, alpha 2 [Source:MGI Symbol;Acc:MGI:2150656]	9.86486	8.88183	9.462	9.29925	9.83552	8.45289	8.16318	8.90107	8.21291
ENSMUSG00000028926	117.267	1.13773	0.270941	4.19001	2.78939e-05	0.000866623	Cdk14	cyclin-dependent kinase 14 [Source:MGI Symbol;Acc:MGI:894318]	7.54443	6.84917	7.91575	6.79499	8.11358	5.9981	5.25936	6.67983	4.84257
ENSMUSG00000097484	190.288	-1.03448	0.246485	-4.1893	2.79822e-05	0.000867448	Gm26807	predicted gene, 26807 [Source:MGI Symbol;Acc:MGI:5477301]	6.41151	6.52431	6.88518	7.56865	5.71917	8.27071	7.82513	7.63035	8.48392
ENSMUSG00000024608	12779.8	0.436089	0.104101	4.18616	2.83713e-05	0.000877574	Rps14	ribosomal protein S14 [Source:MGI Symbol;Acc:MGI:98107]	13.7843	13.9515	13.8403	14.055	13.6766	13.3733	13.3656	13.5832	13.3299
ENSMUSG00000001891	611.105	0.530094	0.126563	4.18291	2.87797e-05	0.000887273	Ugp2	UDP-glucose pyrophosphorylase 2 [Source:MGI Symbol;Acc:MGI:2183447]	9.49535	9.67511	9.52073	9.4357	9.51724	8.90572	8.93332	9.10851	8.94117
ENSMUSG00000041685	781.516	-0.531361	0.126895	-4.18266	2.88112e-05	0.000887273	Fcho2	FCH domain only 2 [Source:MGI Symbol;Acc:MGI:3505790]	9.40792	9.29388	9.35699	9.29301	9.0391	9.73384	9.62435	10.1529	9.80263
ENSMUSG00000037509	1224.69	-0.498588	0.119261	-4.1766	2.95902e-05	0.000909267	Arhgef4	Rho guanine nucleotide exchange factor (GEF) 4 [Source:MGI Symbol;Acc:MGI:2442507]	9.92796	9.95963	10.1326	9.80126	9.94848	10.411	10.5327	10.5434	10.4249
ENSMUSG00000048826	122.843	-1.04338	0.249076	-4.17423	2.98994e-05	0.000916762	Dact2	dishevelled-binding antagonist of beta-catenin 2 [Source:MGI Symbol;Acc:MGI:1920347]	6.8415	6.10436	6.01471	5.0111	6.40465	7.80382	7.61726	7.80583	6.86681
ENSMUSG00000025212	714.597	0.692134	0.165802	4.1681	3.07146e-05	0.000939705	Sfxn3	sideroflexin 3 [Source:MGI Symbol;Acc:MGI:2137679]	9.76158	9.60327	9.95744	9.7521	10.0292	8.61049	9.33306	9.21524	9.01749
ENSMUSG00000028692	4824.75	0.302015	0.0724275	4.16754	3.07902e-05	0.000939972	Akr1a1	aldo-keto reductase family 1, member A1 (aldehyde reductase) [Source:MGI Symbol;Acc:MGI:1929955]	12.3447	12.3899	12.3881	12.4367	12.4831	12.1203	12.1379	12.0557	12.0945
ENSMUSG00000027598	1296.28	-0.462544	0.110971	-4.16269	3.14526e-05	0.000956036	Itch	itchy, E3 ubiquitin protein ligase [Source:MGI Symbol;Acc:MGI:1202301]	9.96234	10.1037	9.87291	10.2065	10.0004	10.6924	10.3591	10.4065	10.5699
ENSMUSG00000039145	1490.18	-0.703742	0.168559	-4.16272	3.14484e-05	0.000956036	Camk1d	calcium/calmodulin-dependent protein kinase ID [Source:MGI Symbol;Acc:MGI:2442190]	9.7336	9.90091	10.171	9.9904	10.292	10.3602	11.1557	10.486	11.0521
ENSMUSG00000017417	91.2973	0.801789	0.191063	4.16174	3.15833e-05	0.000957935	Plxdc1	plexin domain containing 1 [Source:MGI Symbol;Acc:MGI:1919574]	7.07837	6.68232	7.16459	7.11078	6.8546	5.9981	6.01807	6.38883	5.89119
ENSMUSG00000000787	5364.67	-0.4632	0.111549	-4.14949	3.33224e-05	0.0010072	Ddx3x	DEAD/H (Asp-Glu-Ala-Asp/His) box polypeptide 3, X-linked [Source:MGI Symbol;Acc:MGI:103064]	12.2884	12.1478	12.0004	12.0521	12.1084	12.8734	12.524	12.3472	12.6232
ENSMUSG00000057899	881.559	-0.80766	0.194333	-4.14929	3.33508e-05	0.0010072	Adgrf2	adhesion G protein-coupled receptor F2 [Source:MGI Symbol;Acc:MGI:2182728]	9.21535	9.42367	9.32098	9.19275	9.19733	10.0792	10.3494	9.53955	10.617
ENSMUSG00000060938	10036.2	0.439861	0.106088	4.14562	3.38888e-05	0.00102125	Rpl26	ribosomal protein L26 [Source:MGI Symbol;Acc:MGI:106022]	13.3951	13.5244	13.4998	13.5846	13.4467	12.9622	12.9139	13.2308	13.0154
ENSMUSG00000018677	1396.73	0.820491	0.197552	4.14287	3.42981e-05	0.00103137	Slc25a39	solute carrier family 25, member 39 [Source:MGI Symbol;Acc:MGI:1196386]	10.7417	10.746	11.005	10.7353	11.1285	10.0289	9.17298	10.485	9.74892
ENSMUSG00000026604	2619.71	-0.60641	0.146151	-4.14237	3.43732e-05	0.00103142	Ptpn14	protein tyrosine phosphatase, non-receptor type 14 [Source:MGI Symbol;Acc:MGI:102467]	10.985	10.8586	11.0918	11.0315	10.8574	11.5172	11.8662	11.2194	11.7817
ENSMUSG00000028405	786.322	0.860981	0.208515	4.13663	3.5245e-05	0.00105497	Aco1	aconitase 1 [Source:MGI Symbol;Acc:MGI:87879]	10.122	9.63876	9.9633	9.82306	10.3468	8.52507	8.3912	9.71053	8.90293
ENSMUSG00000027879	955.329	0.502787	0.121536	4.13621	3.53085e-05	0.00105497	Sec22b	SEC22 homolog B, vesicle trafficking protein [Source:MGI Symbol;Acc:MGI:1338759]	10.0266	9.99976	10.2581	9.93941	10.3491	9.77142	9.60448	9.45495	9.54056
ENSMUSG00000028042	5237.98	0.354986	0.0858519	4.13171	3.60067e-05	0.00107355	Zbtb7b	zinc finger and BTB domain containing 7B [Source:MGI Symbol;Acc:MGI:102755]	12.4269	12.46	12.7113	12.5131	12.6459	12.2451	12.1131	12.1133	12.2907
ENSMUSG00000028792	2347.16	0.412845	0.0999437	4.12787	3.66136e-05	0.00108703	Ak2	adenylate kinase 2 [Source:MGI Symbol;Acc:MGI:87978]	11.4378	11.3969	11.4443	11.1892	11.5624	11.0935	11.1115	10.8097	10.9081
ENSMUSG00000051747	110.419	0.31405	0.179411	4.12798	3.65964e-05	0.00108703	Ttn	titin [Source:MGI Symbol;Acc:MGI:98864]	4.14351	9.41755	6.12325	5.43014	7.83536	0	0	0.989633	2.30917
ENSMUSG00000001507	706.639	0.69445	0.168496	4.12353	3.73118e-05	0.00110542	Itga3	integrin alpha 3 [Source:MGI Symbol;Acc:MGI:96602]	9.90989	9.64227	9.69088	9.62879	9.9087	8.99101	8.72487	9.12643	9.10818
ENSMUSG00000055762	2934.57	0.530063	0.128511	4.1208	3.77564e-05	0.00111624	Eef1d	eukaryotic translation elongation factor 1 delta (guanine nucleotide exchange protein) [Source:MGI Symbol;Acc:MGI:1913906]	11.732	11.9561	11.631	11.707	11.8857	11.4706	10.9441	11.4169	11.0078
ENSMUSG00000021670	6441.76	0.684577	0.165801	4.11887	3.80741e-05	0.00112327	Hmgcr	3-hydroxy-3-methylglutaryl-Coenzyme A reductase [Source:MGI Symbol;Acc:MGI:96159]	13.2082	12.6755	13.027	12.8279	13.3025	12.6832	12.1891	11.8943	12.2245
ENSMUSG00000061126	4702.28	0.477336	0.115806	4.11715	3.83579e-05	0.00112926	Cyp4f39	cytochrome P450, family 4, subfamily f, polypeptide 39 [Source:MGI Symbol;Acc:MGI:2445210]	12.2563	12.2503	12.6787	12.4257	12.6204	12.0913	11.9132	11.8576	11.9663
ENSMUSG00000033774	56.5926	-1.14477	0.28888	-4.11514	3.86942e-05	0.00113678	Npbwr1	neuropeptides B/W receptor 1 [Source:MGI Symbol;Acc:MGI:891989]	3.22292	5.20312	2.82017	3.194	4.80082	7.16676	5.90444	5.22767	6.65662
ENSMUSG00000099931	60.8872	-1.05235	0.254858	-4.11411	3.88676e-05	0.00113949	Gm29358	predicted gene 29358 [Source:MGI Symbol;Acc:MGI:5580064]	5.33664	4.86241	5.89733	4.66984	4.36725	6.20999	6.97348	6.1693	6.65662
ENSMUSG00000029036	652.402	0.586677	0.142725	4.11268	3.911e-05	0.00114421	Atad3a	ATPase family, AAA domain containing 3A [Source:MGI Symbol;Acc:MGI:1919214]	9.71811	9.39904	9.73431	9.51284	9.53343	8.61876	8.85291	9.1391	9.15399
ENSMUSG00000024132	248.246	0.67361	0.163187	4.11168	3.92784e-05	0.00114675	Eci1	enoyl-Coenzyme A delta isomerase 1 [Source:MGI Symbol;Acc:MGI:94871]	8.53468	8.30283	8.40722	8.33531	8.07539	7.22209	7.76129	7.65877	7.71882
ENSMUSG00000015478	828.374	0.6318	0.153302	4.11036	3.95041e-05	0.00115095	Rnf5	ring finger protein 5 [Source:MGI Symbol;Acc:MGI:1860076]	9.93356	9.77419	10.0756	10.1176	10.292	9.13058	9.18032	9.78979	9.26483
ENSMUSG00000020010	78.1367	1.16592	0.284386	4.10665	4.01439e-05	0.00116717	Vnn3	vanin 3 [Source:MGI Symbol;Acc:MGI:1347055]	6.91583	6.22135	7.27223	6.70392	7.68406	5.89292	3.67578	5.37201	4.44419
ENSMUSG00000044359	1099.09	-0.912541	0.221655	-4.1054	4.03623e-05	0.00117109	P2ry4	pyrimidinergic receptor P2Y, G-protein coupled, 4 [Source:MGI Symbol;Acc:MGI:1926594]	9.5283	9.38239	9.80934	9.5784	8.59829	10.5952	10.7464	9.60127	10.9036
ENSMUSG00000037366	1723.24	0.464128	0.113016	4.10432	4.05512e-05	0.00117414	Pafah2	platelet-activating factor acetylhydrolase 2 [Source:MGI Symbol;Acc:MGI:2140321]	10.9429	10.832	10.9986	10.9595	11.1424	10.2698	10.488	10.6419	10.5558
ENSMUSG00000030826	1722.12	0.85704	0.207702	4.10185	4.09867e-05	0.00118036	Bcat2	branched chain aminotransferase 2, mitochondrial [Source:MGI Symbol;Acc:MGI:1276534]	11.0016	10.8328	11.3363	11.1749	11.752	9.91936	10.1705	10.7704	9.97131
ENSMUSG00000030451	1449.81	-0.458698	0.11177	-4.10201	4.09572e-05	0.00118036	Herc2	HECT and RLD domain containing E3 ubiquitin protein ligase 2 [Source:MGI Symbol;Acc:MGI:103234]	10.5042	10.1364	10.2474	10.098	10.23	10.8216	10.8054	10.4761	10.7841
ENSMUSG00000116114	4494.67	-0.694336	0.168976	-4.10143	4.10612e-05	0.00118036	NA	NA	11.7343	11.4873	12.0644	11.6538	11.4036	12.2538	12.7466	12.1072	12.6111
ENSMUSG00000020140	106.018	-1.13344	0.277084	-4.10119	4.11022e-05	0.00118036	Lgr5	leucine rich repeat containing G protein coupled receptor 5 [Source:MGI Symbol;Acc:MGI:1341817]	5.81572	5.59875	5.40691	5.67996	5.47284	6.88073	7.66688	8.20808	5.26985
ENSMUSG00000037266	11241.1	-0.420813	0.10262	-4.09786	4.16982e-05	0.00119504	Rsrp1	arginine/serine rich protein 1 [Source:MGI Symbol;Acc:MGI:106498]	13.116	13.1113	13.4437	13.2959	13.0547	13.6419	13.7226	13.5693	13.6473
ENSMUSG00000074472	170.073	0.976907	0.236088	4.09585	4.20622e-05	0.00120301	Zfp872	zinc finger protein 872 [Source:MGI Symbol;Acc:MGI:3588272]	8.16351	7.16373	8.55406	7.84071	7.94834	6.07224	7.33975	6.97935	6.39361
ENSMUSG00000026087	752.279	0.622826	0.15219	4.09464	4.22833e-05	0.00120688	Mrpl30	mitochondrial ribosomal protein L30 [Source:MGI Symbol;Acc:MGI:1333820]	9.79643	9.95541	9.36807	9.94141	9.9226	9.25251	8.97613	9.0318	9.27408
ENSMUSG00000021051	939.735	-0.550561	0.134468	-4.09009	4.31208e-05	0.00122829	Ppp2r5e	protein phosphatase 2, regulatory subunit B', epsilon [Source:MGI Symbol;Acc:MGI:1349473]	9.64351	9.73209	9.54435	9.41	9.37851	10.018	10.3231	9.86338	10.2741
ENSMUSG00000001056	2225.4	0.421045	0.102861	4.08933	4.32622e-05	0.00122982	Nhp2	NHP2 ribonucleoprotein [Source:MGI Symbol;Acc:MGI:1098547]	11.2309	11.3121	11.3553	11.4313	11.4145	11.0305	10.9922	10.6952	10.9222
ENSMUSG00000059291	9799.18	0.372467	0.0911823	4.08446	4.41791e-05	0.00125335	Rpl11	ribosomal protein L11 [Source:MGI Symbol;Acc:MGI:1914275]	13.279	13.4486	13.5237	13.4601	13.4081	13.0598	12.891	13.1804	13.0298
ENSMUSG00000035529	619.14	-0.479985	0.117518	-4.08098	4.4846e-05	0.0012697	Prdm4	PR domain containing 4 [Source:MGI Symbol;Acc:MGI:1920093]	8.86289	8.97086	8.99219	9.12416	8.98421	9.58351	9.29749	9.52997	9.52515
ENSMUSG00000032026	1086.74	0.695729	0.170167	4.08044	4.49503e-05	0.00127009	Rexo2	RNA exonuclease 2 [Source:MGI Symbol;Acc:MGI:1888981]	10.3963	10.5705	10.1455	10.4403	10.6429	9.9426	9.2354	10.0493	9.31945
ENSMUSG00000000440	226.491	1.02059	0.247595	4.07519	4.5976e-05	0.00129387	Pparg	peroxisome proliferator activated receptor gamma [Source:MGI Symbol;Acc:MGI:97747]	8.62884	8.01483	7.99788	8.42927	8.97238	7.02461	5.85637	7.92764	7.00652
ENSMUSG00000085587	1452.47	0.690272	0.16882	4.07529	4.5958e-05	0.00129387	Gm14493	predicted gene 14493 [Source:MGI Symbol;Acc:MGI:3705313]	10.5399	10.8458	10.8628	10.5978	11.4485	9.9816	10.2021	10.3607	9.96989
ENSMUSG00000021638	1109.83	-0.628298	0.154091	-4.07204	4.6603e-05	0.00130889	Ocln	occludin [Source:MGI Symbol;Acc:MGI:106183]	9.5401	9.8042	9.87756	9.94539	9.42697	10.25	10.6702	10.3056	10.3796
ENSMUSG00000044894	2196.68	0.609996	0.149788	4.06723	4.75746e-05	0.00133052	Uqcrq	ubiquinol-cytochrome c reductase, complex III subunit VII [Source:MGI Symbol;Acc:MGI:107807]	11.1973	11.3538	11.3856	11.6137	11.4765	10.9127	10.4621	11.0975	10.4342
ENSMUSG00000039713	748.055	0.601385	0.147949	4.06683	4.76572e-05	0.00133052	Plekhg5	pleckstrin homology domain containing, family G (with RhoGef domain) member 5 [Source:MGI Symbol;Acc:MGI:2652860]	9.87887	9.76297	9.77315	9.54992	9.96648	8.86806	9.20453	9.12897	9.34381
ENSMUSG00000057788	1051.72	0.490935	0.120539	4.06765	4.74905e-05	0.00133052	Ddx49	DEAD (Asp-Glu-Ala-Asp) box polypeptide 49 [Source:MGI Symbol;Acc:MGI:2136689]	10.0045	10.1512	10.4527	10.4261	10.4248	9.66762	9.94052	9.72405	9.80583
ENSMUSG00000031441	1843.98	-0.448266	0.110131	-4.06608	4.78101e-05	0.00133214	Atp11a	ATPase, class VI, type 11A [Source:MGI Symbol;Acc:MGI:1354735]	10.5875	10.5474	10.58	10.5092	10.6222	11.2959	10.9613	10.7523	11.0788
ENSMUSG00000005779	2771.55	0.320353	0.0788552	4.06049	4.89695e-05	0.00136174	Psmb4	proteasome (prosome, macropain) subunit, beta type 4 [Source:MGI Symbol;Acc:MGI:1098257]	11.5331	11.6479	11.5895	11.6916	11.5766	11.3253	11.3075	11.3028	11.1892
ENSMUSG00000063455	151.343	1.08511	0.265732	4.05866	4.93557e-05	0.00136977	D630045J12Rik	RIKEN cDNA D630045J12 gene [Source:MGI Symbol;Acc:MGI:2669829]	7.52676	8.01483	7.30947	7.27164	8.75836	6.57552	5.61766	7.14926	5.34198
ENSMUSG00000000402	19.4185	-1.01868	0.273976	-4.0545	5.02406e-05	0.00139158	Egfl6	EGF-like-domain, multiple 6 [Source:MGI Symbol;Acc:MGI:1858599]	0	2.28521	3.33538	2.34361	1.02403	5.20758	6.18308	3.44053	5.26985
ENSMUSG00000028552	1683.96	-0.417321	0.102935	-4.05362	5.0431e-05	0.0013941	Eps15	epidermal growth factor receptor pathway substrate 15 [Source:MGI Symbol;Acc:MGI:104583]	10.4052	10.5286	10.5886	10.6054	10.3941	10.8359	11.0968	10.904	10.8999
ENSMUSG00000041426	277.458	0.606428	0.14991	4.05056	5.10952e-05	0.00140969	Hibch	3-hydroxyisobutyryl-Coenzyme A hydrolase [Source:MGI Symbol;Acc:MGI:1923792]	8.29116	8.09368	8.28168	8.43495	8.52732	7.63471	7.81259	7.43052	7.80428
ENSMUSG00000026853	4299.67	0.82693	0.203813	4.04954	5.13193e-05	0.00141033	Crat	carnitine acetyltransferase [Source:MGI Symbol;Acc:MGI:109501]	12.331	12.0011	12.8297	12.4243	12.758	11.0793	11.1967	12.231	11.3105
ENSMUSG00000029614	15918.8	0.383938	0.0947798	4.04967	5.12901e-05	0.00141033	Rpl6	ribosomal protein L6 [Source:MGI Symbol;Acc:MGI:108057]	14.0783	14.2828	14.0729	14.1441	14.1202	13.7688	13.5425	13.9356	13.7138
ENSMUSG00000063077	3267.14	-0.458846	0.113333	-4.04626	5.20427e-05	0.00142741	Kif1b	kinesin family member 1B [Source:MGI Symbol;Acc:MGI:108426]	11.2286	11.4078	11.4646	11.5247	11.4437	11.9469	11.996	11.6325	11.9734
ENSMUSG00000029097	539.328	0.682705	0.168512	4.04475	5.23783e-05	0.00143382	Trmt44	tRNA methyltransferase 44 [Source:MGI Symbol;Acc:MGI:1926140]	9.05603	9.28495	9.52272	9.2193	9.87257	8.47128	8.71142	8.63029	8.83582
ENSMUSG00000023861	462.254	0.857204	0.212111	4.04135	5.31448e-05	0.00145197	Mpc1	mitochondrial pyruvate carrier 1 [Source:MGI Symbol;Acc:MGI:1915240]	9.09454	8.97642	9.17479	9.09578	9.81082	7.99385	7.44102	8.71733	8.50371
ENSMUSG00000026640	703.188	-0.695641	0.171966	-4.0397	5.35194e-05	0.00145654	Plxna2	plexin A2 [Source:MGI Symbol;Acc:MGI:107684]	9.10252	9.02819	8.66954	8.85883	9.40074	9.91936	10.0554	9.8247	9.30824
ENSMUSG00000027171	391.785	-0.871913	0.215401	-4.03987	5.34803e-05	0.00145654	Prrg4	proline rich Gla (G-carboxyglutamic acid) 4 (transmembrane) [Source:MGI Symbol;Acc:MGI:2442211]	8.33922	8.19252	7.78966	8.14763	7.57879	9.38205	9.18276	8.46709	9.13127
ENSMUSG00000074340	38.0972	1.07438	0.26532	4.03904	5.36708e-05	0.00145713	Ovgp1	oviductal glycoprotein 1 [Source:MGI Symbol;Acc:MGI:106661]	5.53832	6.32956	4.87241	5.75447	6.21694	4.6202	3.97495	4.22822	4.37712
ENSMUSG00000078566	654.469	-0.855523	0.210747	-4.0387	5.37486e-05	0.00145713	Bnip3	BCL2/adenovirus E1B interacting protein 3 [Source:MGI Symbol;Acc:MGI:109326]	8.43078	8.2209	8.50274	9.2678	8.12431	9.33514	9.64041	9.55853	9.7456
ENSMUSG00000086529	66.922	1.07281	0.276889	4.03761	5.39997e-05	0.00146111	Acss2os	acyl-CoA synthetase short-chain family member 2, opposite strand [Source:MGI Symbol;Acc:MGI:1922195]	5.96321	5.5399	6.28154	5.95735	7.59431	4.74634	4.43392	5.22767	4.37712
ENSMUSG00000024277	1761.86	-0.689696	0.170551	-4.03438	5.47471e-05	0.00147804	Mapre2	microtubule-associated protein, RP/EB family, member 2 [Source:MGI Symbol;Acc:MGI:106271]	10.1347	10.3655	10.3153	10.4515	10.2896	11.3961	11.2765	10.379	11.0548
ENSMUSG00000003469	2848.14	-0.81015	0.200693	-4.034	5.48356e-05	0.00147804	Phyhip	phytanoyl-CoA hydroxylase interacting protein [Source:MGI Symbol;Acc:MGI:1860417]	11.026	10.8646	11.4328	11.2232	10.2176	11.4887	12.3388	11.7793	12.0525
ENSMUSG00000029999	2165.36	-0.693766	0.171607	-4.03267	5.51461e-05	0.00148356	Tgfa	transforming growth factor alpha [Source:MGI Symbol;Acc:MGI:98724]	10.5332	10.2532	11.1077	10.7179	10.2188	11.0158	11.6135	11.4934	11.2918
ENSMUSG00000032126	590.634	0.713409	0.176938	4.03031	5.57035e-05	0.00149569	Hmbs	hydroxymethylbilane synthase [Source:MGI Symbol;Acc:MGI:96112]	9.26595	9.36342	9.45371	9.5262	9.97391	8.52507	8.40797	9.23661	8.64941
ENSMUSG00000019944	205.113	-0.849315	0.210211	-4.02796	5.6264e-05	0.00150785	Rhobtb1	Rho-related BTB domain containing 1 [Source:MGI Symbol;Acc:MGI:1916538]	7.32333	6.77455	7.27223	7.27164	6.35085	7.90196	8.11291	8.08255	8.07156
ENSMUSG00000000934	177.611	0.764164	0.188021	4.02615	5.66984e-05	0.00151402	Top1mt	DNA topoisomerase 1, mitochondrial [Source:MGI Symbol;Acc:MGI:1920210]	8.08917	7.83067	7.48246	8.22172	8.14553	7.0493	6.86831	7.17901	7.34168
ENSMUSG00000003970	17815.7	0.374543	0.0929906	4.0261	5.67098e-05	0.00151402	Rpl8	ribosomal protein L8 [Source:MGI Symbol;Acc:MGI:1350927]	14.1419	14.3387	14.3798	14.3357	14.3276	13.866	13.8169	14.1083	13.8806
ENSMUSG00000024892	1026.93	0.854846	0.211448	4.02173	5.77724e-05	0.00153946	Pcx	pyruvate carboxylase [Source:MGI Symbol;Acc:MGI:97520]	9.96781	10.3148	10.5306	10.249	11.1364	9.41804	9.0766	10.0772	9.13635
ENSMUSG00000071659	2917.96	-0.316753	0.0789209	-4.01371	5.9771e-05	0.00158971	Hnrnpul2	heterogeneous nuclear ribonucleoprotein U-like 2 [Source:MGI Symbol;Acc:MGI:1915943]	11.3815	11.4312	11.2401	11.363	11.3975	11.7562	11.6681	11.6099	11.7103
ENSMUSG00000043881	111.682	-0.833036	0.207503	-4.01309	5.99298e-05	0.00159092	Kbtbd7	kelch repeat and BTB (POZ) domain containing 7 [Source:MGI Symbol;Acc:MGI:2685141]	6.59236	6.12453	6.20456	6.39013	6.45651	7.55937	7.51257	7.03463	7.18382
ENSMUSG00000106375	180.736	-0.815889	0.203096	-4.00913	6.0943e-05	0.00161476	Gm43361	predicted gene 43361 [Source:MGI Symbol;Acc:MGI:5663498]	7.0621	6.72257	6.82217	6.75925	7.32349	8.38178	7.78074	7.39717	7.89099
ENSMUSG00000092218	57.2958	0.988322	0.246548	4.00761	6.13362e-05	0.00161603	Gm20529	predicted gene 20529 [Source:MGI Symbol;Acc:MGI:5141994]	6.30491	6.16404	6.14401	6.07831	6.77514	4.2461	4.6182	5.26513	5.59907
ENSMUSG00000058709	1086.17	0.521651	0.130007	4.0079	6.12605e-05	0.00161603	Egln2	egl-9 family hypoxia-inducible factor 2 [Source:MGI Symbol;Acc:MGI:1932287]	10.1161	10.209	10.5198	10.4459	10.4399	9.5297	9.75956	10.0759	9.79462
ENSMUSG00000062127	1356.04	-0.6407	0.159507	-4.00829	6.11591e-05	0.00161603	Cttnbp2nl	CTTNBP2 N-terminal like [Source:MGI Symbol;Acc:MGI:1933137]	9.88235	9.67682	10.2521	10.1713	9.83061	10.4405	11.0122	10.3521	10.7954
ENSMUSG00000028494	3534.84	0.840161	0.209376	4.00608	6.17352e-05	0.0016235	Plin2	perilipin 2 [Source:MGI Symbol;Acc:MGI:87920]	12.2623	11.7742	12.158	11.9187	12.7773	11.0498	10.678	11.9579	10.8613
ENSMUSG00000062997	7301.49	0.428992	0.107075	4.00399	6.22838e-05	0.00163486	Rpl35	ribosomal protein L35 [Source:MGI Symbol;Acc:MGI:1913739]	12.9226	13.0677	13.0342	13.1191	13.1023	12.6636	12.4024	12.7702	12.5636
ENSMUSG00000071019	8983.93	0.616984	0.154154	4.00314	6.25081e-05	0.00163769	Sdr16c6	short chain dehydrogenase/reductase family 16C, member 6 [Source:MGI Symbol;Acc:MGI:2685269]	13.1375	13.3163	13.2347	13.534	13.7236	12.8248	12.4813	13.0989	12.4381
ENSMUSG00000039942	158.623	-0.723659	0.180847	-4.00111	6.30463e-05	0.00164871	Ptger4	prostaglandin E receptor 4 (subtype EP4) [Source:MGI Symbol;Acc:MGI:104311]	7.16473	6.73574	6.90964	7.00793	6.81542	7.75213	7.51257	7.66579	8.0009
ENSMUSG00000028996	51.2243	1.08745	0.282222	3.99958	6.34557e-05	0.00165559	Rbp7	retinol binding protein 7, cellular [Source:MGI Symbol;Acc:MGI:1890409]	5.77636	6.52431	6.05911	5.67996	6.6619	5.11707	4.14469	2.3053	4.62853
ENSMUSG00000031819	1101.58	0.443268	0.110814	3.99881	6.36629e-05	0.00165559	Emc8	ER membrane protein complex subunit 8 [Source:MGI Symbol;Acc:MGI:1343095]	10.255	10.3258	10.3747	10.223	10.3684	9.82065	9.65629	10.1162	9.76705
ENSMUSG00000025780	188.94	-0.856607	0.213931	-3.99902	6.36049e-05	0.00165559	Itih5	inter-alpha (globulin) inhibitor H5 [Source:MGI Symbol;Acc:MGI:1925751]	7.3835	6.90853	6.67301	7.23307	6.89275	8.32731	7.91589	7.44691	8.36779
ENSMUSG00000060002	176.012	1.02858	0.258194	3.99507	6.46758e-05	0.00167882	Chpt1	choline phosphotransferase 1 [Source:MGI Symbol;Acc:MGI:2384841]	8.04431	7.63367	7.49059	8.01752	8.56717	6.92142	5.55879	7.04544	6.37654
ENSMUSG00000064090	117.827	0.87215	0.21714	3.99051	6.593e-05	0.00170714	Vrk2	vaccinia related kinase 2 [Source:MGI Symbol;Acc:MGI:1917172]	7.58486	7.32928	7.09165	7.54785	7.24702	6.27422	6.81899	5.70751	6.32408
ENSMUSG00000033623	1901.84	-0.414387	0.103754	-3.99023	6.60098e-05	0.00170714	Pcgf3	polycomb group ring finger 3 [Source:MGI Symbol;Acc:MGI:1916837]	10.5221	10.6648	10.6121	10.6054	10.7713	11.1265	11.1147	10.8325	11.1646
ENSMUSG00000037152	732.39	0.53213	0.133419	3.98875	6.64217e-05	0.00171463	Ndufc1	"NADH dehydrogenase (ubiquinone) 1, subcomplex unknown, 1 [Source:MGI Symbol;Acc:MGI:1913627]"	9.49838	9.60865	9.78642	9.96905	9.82075	9.32	9.04478	9.2224	9.12361
ENSMUSG00000021697	62.6496	1.11935	0.289073	3.98652	6.70485e-05	0.00172764	Depdc1b	DEP domain containing 1B [Source:MGI Symbol;Acc:MGI:2145425]	5.75627	6.81234	4.96866	6.41331	7.98999	5.37316	3.67578	4.50366	3.68571
ENSMUSG00000035236	143.251	-0.767054	0.192373	-3.98522	6.74166e-05	0.00173077	Scai	suppressor of cancer cell invasion [Source:MGI Symbol;Acc:MGI:2443716]	7.0621	6.76173	6.12325	6.70392	6.89275	7.88834	7.72158	7.29221	7.49982
ENSMUSG00000049214	675.739	-0.953628	0.238534	-3.98539	6.73694e-05	0.00173077	Skint7	selection and upkeep of intraepithelial T cells 7 [Source:MGI Symbol;Acc:MGI:3041190]	8.78819	8.65451	8.88528	8.78965	7.63988	9.57503	10.5008	8.70375	9.97699
ENSMUSG00000075162	330.926	-0.800412	0.200073	-3.98156	6.84643e-05	0.00175446	Gm10812	predicted gene 10812 [Source:MGI Symbol;Acc:MGI:3708535]	8.02765	7.32056	7.3724	8.09841	7.32349	8.32226	8.61358	8.16909	9.0952
ENSMUSG00000020868	1012.84	0.838459	0.210119	3.98079	6.86854e-05	0.00175503	Xylt2	xylosyltransferase II [Source:MGI Symbol;Acc:MGI:2444797]	9.97652	10.1463	10.6111	10.5555	10.7112	8.9325	9.35052	10.0291	9.18863
ENSMUSG00000047496	303.565	-0.869274	0.218054	-3.98062	6.87366e-05	0.00175503	Rnf152	ring finger protein 152 [Source:MGI Symbol;Acc:MGI:2443787]	7.96339	7.62661	8.28168	7.1527	7.18689	8.74501	9.25871	8.61224	8.21771
ENSMUSG00000108190	87.0563	-0.980524	0.245802	-3.97985	6.89589e-05	0.00175751	Gm44731	predicted gene 44731 [Source:MGI Symbol;Acc:MGI:5753307]	5.7359	5.41445	6.08081	5.98855	5.09064	7.07357	7.07149	6.50298	7.15407
ENSMUSG00000028572	1362.12	-0.515352	0.129389	-3.97613	7.00465e-05	0.001782	Hook1	hook microtubule tethering protein 1 [Source:MGI Symbol;Acc:MGI:1925213]	10.2242	9.92123	10.1077	9.96121	10.1029	10.9278	10.5797	10.3224	10.5501
ENSMUSG00000086868	53.3912	1.0482	0.288997	3.97152	7.14141e-05	0.0018135	Gm15883	predicted gene 15883 [Source:MGI Symbol;Acc:MGI:3801875]	7.23899	5.31265	5.53818	6.24263	6.50657	4.06428	4.22261	3.15144	4.30676
ENSMUSG00000029101	1208.38	0.483767	0.121783	3.96934	7.20708e-05	0.00182688	Rgs12	regulator of G-protein signaling 12 [Source:MGI Symbol;Acc:MGI:1918979]	10.324	10.7525	10.4391	10.3546	10.4833	9.99278	9.66155	10.1175	10.0755
ENSMUSG00000038550	419.443	0.792623	0.198326	3.96375	7.37806e-05	0.00186685	Ciart	circadian associated repressor of transcription [Source:MGI Symbol;Acc:MGI:2684975]	9.3353	8.71562	9.28871	9.32393	9.33299	8.48491	7.79356	8.56796	8.2741
ENSMUSG00000021203	1755.48	-0.58653	0.14752	-3.96104	7.46247e-05	0.00188481	Otub2	OTU domain, ubiquitin aldehyde binding 2 [Source:MGI Symbol;Acc:MGI:1915399]	10.0952	10.1327	10.5247	10.4233	10.2522	10.9769	10.9092	11.0753	10.7043
ENSMUSG00000041954	174.797	0.812421	0.204818	3.95135	7.77102e-05	0.00195922	Tnfrsf18	tumor necrosis factor receptor superfamily, member 18 [Source:MGI Symbol;Acc:MGI:894675]	8.02346	8.04689	7.70137	7.43911	8.08641	6.85296	6.41652	7.32805	7.00652
ENSMUSG00000019082	645.368	0.665008	0.168127	3.94818	7.87472e-05	0.00197826	Slc25a22	solute carrier family 25 (mitochondrial carrier, glutamate), member 22 [Source:MGI Symbol;Acc:MGI:1915517]	9.63666	9.35063	9.81906	9.80345	9.72709	8.37691	9.2564	9.16658	8.82012
ENSMUSG00000024899	305.511	0.660057	0.166733	3.94842	7.86685e-05	0.00197826	Papss2	3'-phosphoadenosine 5'-phosphosulfate synthase 2 [Source:MGI Symbol;Acc:MGI:1330223]	8.51688	8.06265	8.71881	8.90044	8.71644	7.94864	8.05018	7.74084	7.77852
ENSMUSG00000052656	1000.69	-0.597283	0.151214	-3.94565	7.95828e-05	0.00199568	Rnf103	ring finger protein 103 [Source:MGI Symbol;Acc:MGI:109483]	9.41594	9.34635	9.9965	9.69886	9.51317	10.2231	10.491	10.1752	10.1069
ENSMUSG00000075567	422.51	-0.210753	0.157659	-3.94238	8.06781e-05	0.00201954	Krtap1-4	keratin associated protein 1-4 [Source:MGI Symbol;Acc:MGI:3651229]	3.10078	0.977163	2.82017	0	0	6.07224	0	11.3532	5.50794
ENSMUSG00000035441	1353.95	-0.715036	0.181275	-3.94069	8.12483e-05	0.0020302	Myo1d	myosin ID [Source:MGI Symbol;Acc:MGI:107728]	9.86838	10.0897	10.1545	10.0673	9.69507	10.1579	10.9887	10.9586	10.8939
ENSMUSG00000001755	693.938	0.609825	0.154761	3.9384	8.20272e-05	0.00204602	Coasy	Coenzyme A synthase [Source:MGI Symbol;Acc:MGI:1918993]	9.95685	9.29833	9.70667	9.58352	9.96051	8.81146	9.17298	9.31907	8.88493
ENSMUSG00000057522	2634.25	-0.412056	0.104574	-3.93726	8.24174e-05	0.00205211	Spop	speckle-type POZ protein [Source:MGI Symbol;Acc:MGI:1343085]	11.108	11.1389	10.9241	11.2142	11.191	11.6155	11.6194	11.6361	11.2775
ENSMUSG00000021488	1990.35	-0.344596	0.0874488	-3.93635	8.27306e-05	0.00205626	Nsd1	nuclear receptor-binding SET-domain protein 1 [Source:MGI Symbol;Acc:MGI:1276545]	10.7424	10.8174	10.6121	10.7062	10.7156	11.1156	11.0961	10.9493	11.1236
ENSMUSG00000034751	1748.49	-0.439467	0.11171	-3.93586	8.28988e-05	0.0020568	Mast4	microtubule associated serine/threonine kinase family member 4 [Source:MGI Symbol;Acc:MGI:1918885]	10.6017	10.5038	10.7119	10.5762	10.506	10.968	11.2371	10.8278	11.0919
ENSMUSG00000039168	1585.08	0.595241	0.151208	3.92913	8.52547e-05	0.00211152	Dap	death-associated protein [Source:MGI Symbol;Acc:MGI:1918190]	11.0338	10.7654	10.9412	10.9526	11.042	9.83136	10.5008	10.6086	10.1702
ENSMUSG00000025558	1886.69	-0.49382	0.125481	-3.9281	8.56202e-05	0.00211684	Dock9	dedicator of cytokinesis 9 [Source:MGI Symbol;Acc:MGI:106321]	10.4308	10.5576	10.5705	10.7547	10.3639	11.0665	11.2581	10.8356	11.0468
ENSMUSG00000044986	146.871	0.77289	0.196157	3.92538	8.65915e-05	0.00213496	Tst	thiosulfate sulfurtransferase, mitochondrial [Source:MGI Symbol;Acc:MGI:98852]	7.58486	7.79337	7.56176	6.97715	7.93011	6.70545	6.5434	6.83735	6.79153
ENSMUSG00000026458	730.392	-1.0193	0.258909	-3.9252	8.66572e-05	0.00213496	Ppfia4	protein tyrosine phosphatase, receptor type, f polypeptide (PTPRF), interacting protein (liprin), alpha 4 [Source:MGI Symbol;Acc:MGI:1915757]	8.84636	8.23023	9.44746	8.73089	7.93621	9.61898	10.9427	8.8801	10.3283
ENSMUSG00000078706	320.313	-0.64703	0.164705	-3.92375	8.71811e-05	0.00214411	Gm53	predicted gene 53 [Source:MGI Symbol;Acc:MGI:2684899]	7.61863	8.36772	8.06474	7.92378	7.53926	8.63515	8.62079	8.50672	8.7882
ENSMUSG00000035504	1207.21	0.963249	0.245104	3.92248	8.76431e-05	0.00215101	Reep6	receptor accessory protein 6 [Source:MGI Symbol;Acc:MGI:1917585]	10.5625	10.3452	10.9427	10.6004	11.2182	8.73744	8.65281	10.5155	9.28784
ENSMUSG00000107745	93.0979	-0.938526	0.238514	-3.92171	8.79214e-05	0.00215101	Gm43917	predicted gene, 43917 [Source:MGI Symbol;Acc:MGI:5690309]	5.94558	4.81355	6.08081	5.23578	6.09135	6.35565	7.16327	7.02374	6.96144
ENSMUSG00000061353	161.495	-1.10688	0.280377	-3.9218	8.78898e-05	0.00215101	Cxcl12	chemokine (C-X-C motif) ligand 12 [Source:MGI Symbol;Acc:MGI:103556]	7.04564	5.70971	6.89746	6.07831	5.53848	6.85296	7.528	9.36076	7.45173
ENSMUSG00000024737	879.615	0.602535	0.15347	3.92044	8.83858e-05	0.00215861	Slc15a3	solute carrier family 15, member 3 [Source:MGI Symbol;Acc:MGI:1929691]	9.90875	9.87585	10.3637	9.84241	10.3526	9.21755	9.37845	9.62847	9.49383
ENSMUSG00000018169	192.979	0.922975	0.238318	3.91876	8.90057e-05	0.00216486	Mfng	MFNG O-fucosylpeptide 3-beta-N-acetylglucosaminyltransferase [Source:MGI Symbol;Acc:MGI:1095404]	8.18996	6.81234	8.16464	8.06221	7.97229	6.02324	6.89235	6.88626	6.92668
ENSMUSG00000030303	13344.2	0.810721	0.207037	3.91849	8.91043e-05	0.00216486	Far2	fatty acyl CoA reductase 2 [Source:MGI Symbol;Acc:MGI:2687035]	13.8792	13.7275	14.0352	14.1262	14.5287	12.8464	12.7101	13.8354	12.808
ENSMUSG00000062328	12472.6	0.365579	0.0932827	3.91914	8.88652e-05	0.00216486	Rpl17	ribosomal protein L17 [Source:MGI Symbol;Acc:MGI:2448270]	13.6645	13.831	13.7257	13.9201	13.6634	13.3884	13.2393	13.4707	13.4455
ENSMUSG00000097032	256.705	-0.735647	0.186872	-3.91769	8.94011e-05	0.00216832	4930539J05Rik	RIKEN cDNA 4930539J05 gene [Source:MGI Symbol;Acc:MGI:1922477]	7.25339	7.13419	7.6873	7.68751	6.77514	8.13891	8.26337	8.28304	7.9841
ENSMUSG00000033610	1601.71	0.678108	0.172512	3.91691	8.96897e-05	0.00217157	Pank1	pantothenate kinase 1 [Source:MGI Symbol;Acc:MGI:1922985]	10.9317	10.8228	10.8439	10.9447	11.5132	9.99119	10.0421	10.7523	10.2248
ENSMUSG00000031782	885.878	0.637839	0.163099	3.916	9.00286e-05	0.00217603	Coq9	coenzyme Q9 [Source:MGI Symbol;Acc:MGI:1915164]	10.0832	9.59787	10.0303	10.0471	10.3491	9.61071	9.03401	9.49295	9.15399
ENSMUSG00000039450	199.883	0.823646	0.208727	3.91431	9.06623e-05	0.00218383	Dcxr	dicarbonyl L-xylulose reductase [Source:MGI Symbol;Acc:MGI:1915130]	7.92342	8.42577	8.24371	7.74346	8.28113	7.24364	6.5434	7.31917	7.46794
ENSMUSG00000048429	726.841	0.456415	0.116589	3.9147	9.05181e-05	0.00218383	Timm29	translocase of inner mitochondrial membrane 29 [Source:MGI Symbol;Acc:MGI:1917023]	9.67862	9.56504	9.73602	9.62134	9.88524	9.45083	9.11542	9.0099	9.29012
ENSMUSG00000020372	16903.7	0.319443	0.0816184	3.91308	9.11272e-05	0.00219126	Rack1	receptor for activated C kinase 1 [Source:MGI Symbol;Acc:MGI:101849]	14.0886	14.3054	14.1222	14.3067	14.1471	13.9199	13.7912	13.9697	13.7945
ENSMUSG00000031168	1714.4	0.50464	0.129147	3.90926	9.2578e-05	0.00222235	Ebp	phenylalkylamine Ca2+ antagonist (emopamil) binding protein [Source:MGI Symbol;Acc:MGI:107822]	10.6576	10.9603	10.8094	11.2043	11.0491	10.6119	10.5269	10.1315	10.3438
ENSMUSG00000024989	86.5139	0.941496	0.241515	3.90515	9.41655e-05	0.0022566	Cep55	centrosomal protein 55 [Source:MGI Symbol;Acc:MGI:1921357]	7.08644	6.81234	5.74258	7.1527	7.19708	5.94647	5.36622	5.78692	5.53896
ENSMUSG00000067336	2605.85	-0.43276	0.110884	-3.90349	9.48148e-05	0.00226829	Bmpr2	bone morphogenetic protein receptor, type II (serine/threonine kinase) [Source:MGI Symbol;Acc:MGI:1095407]	11.1748	11.1389	11.0241	11.2281	11.1542	11.69	11.6676	11.2413	11.731
ENSMUSG00000018548	275.712	0.706749	0.180569	3.90183	9.547e-05	0.00228008	Trim37	tripartite motif-containing 37 [Source:MGI Symbol;Acc:MGI:2153072]	8.20486	8.63003	8.11292	8.52283	8.84522	7.65093	7.53565	8.01819	7.53101
ENSMUSG00000091177	1239.5	-0.786522	0.201231	-3.90057	9.59662e-05	0.00228416	Gm15494	predicted gene 15494 [Source:MGI Symbol;Acc:MGI:3782940]	9.08853	9.35704	10.1849	10.0359	9.83388	10.71	10.8406	10.1378	10.8758
ENSMUSG00000078598	1125.54	-0.925958	0.236813	-3.90068	9.59231e-05	0.00228416	Skint5	selection and upkeep of intraepithelial T cells 5 [Source:MGI Symbol;Acc:MGI:3650151]	9.23181	9.57607	10.0456	9.61135	8.53135	10.242	11.0143	10.089	11.0216
ENSMUSG00000030082	3347.85	0.363865	0.0932481	3.89958	9.63616e-05	0.00228969	Sec61a1	Sec61 alpha 1 subunit (S. cerevisiae) [Source:MGI Symbol;Acc:MGI:1858417]	11.7097	11.8762	12.0026	11.9343	11.9702	11.4528	11.5374	11.6334	11.4829
ENSMUSG00000039501	661.196	-0.679654	0.174216	-3.89672	9.75039e-05	0.00231292	Znfx1	zinc finger, NFX1-type containing 1 [Source:MGI Symbol;Acc:MGI:2138982]	8.71462	8.91984	9.16466	9.04474	8.93631	9.77882	10.0974	9.25999	9.60611
ENSMUSG00000031540	1560.2	-0.563802	0.144665	-3.89478	9.82887e-05	0.0023276	Kat6a	K(lysine) acetyltransferase 6A [Source:MGI Symbol;Acc:MGI:2442415]	10.4875	10.229	10.1836	10.3944	10.1457	10.8692	11.0081	10.5184	11.1261
ENSMUSG00000028782	126.344	1.09329	0.270257	3.89384	9.86716e-05	0.00232882	Adgrb2	adhesion G protein-coupled receptor B2 [Source:MGI Symbol;Acc:MGI:2451244]	8.17112	7.5011	7.74958	7.03807	8.22243	6.55843	5.25936	6.65182	6.1937
ENSMUSG00000048612	907.167	0.606249	0.155374	3.89411	9.85601e-05	0.00232882	Myof	myoferlin [Source:MGI Symbol;Acc:MGI:1919192]	10.2657	10.3917	9.92782	10.2098	9.88682	9.75651	9.1256	9.49689	9.52902
ENSMUSG00000021709	2543.12	-0.462085	0.118568	-3.89203	9.94088e-05	0.00234228	Erbin	Erbb2 interacting protein [Source:MGI Symbol;Acc:MGI:1890169]	11.1842	11.0207	10.9908	11.0306	10.8364	11.6613	11.4746	11.2796	11.5567
ENSMUSG00000005949	498.289	-0.804928	0.206149	-3.89076	9.99323e-05	0.00235067	Ctns	cystinosis, nephropathic [Source:MGI Symbol;Acc:MGI:1932872]	8.69365	8.10387	8.26282	8.63555	7.86764	8.7675	9.34399	9.87706	8.88795
ENSMUSG00000114957	114.663	1.07141	0.271173	3.88016	0.000104389	0.0024514	AC133598.5		7.39654	8.13899	6.68722	7.19345	7.94834	6.35565	5.83171	6.37176	5.19392
ENSMUSG00000031812	4189.97	-0.407559	0.105001	-3.87808	0.000105285	0.00246832	Map1lc3b	microtubule-associated protein 1 light chain 3 beta [Source:MGI Symbol;Acc:MGI:1914693]	11.6246	11.7549	11.8945	11.9937	11.6279	12.1545	12.2633	12.1856	12.2245
ENSMUSG00000020105	962.217	-0.467021	0.120393	-3.87697	0.000105764	0.00247542	Lrig3	leucine-rich repeats and immunoglobulin-like domains 3 [Source:MGI Symbol;Acc:MGI:2443955]	9.63666	9.73209	9.53259	9.77689	9.56724	10.1664	10.3537	9.95363	10.0555
ENSMUSG00000027293	717.875	-0.661213	0.170526	-3.87557	0.000106376	0.00248559	Ehd4	EH-domain containing 4 [Source:MGI Symbol;Acc:MGI:1919619]	8.88619	9.19244	9.04282	9.33307	9.11904	9.66762	9.57878	10.3312	9.69486
ENSMUSG00000039183	412.649	0.545135	0.140306	3.87486	0.000106688	0.00248874	Nubp2	nucleotide binding protein 2 [Source:MGI Symbol;Acc:MGI:1347072]	8.84873	8.86095	8.9486	8.86725	9.41392	8.43427	8.30427	8.52614	8.43116
ENSMUSG00000029201	281.278	0.778651	0.201167	3.87326	0.000107389	0.00250093	Ugdh	UDP-glucose dehydrogenase [Source:MGI Symbol;Acc:MGI:1306785]	8.93838	8.36772	8.01488	8.44623	8.50696	7.83255	7.62445	7.41394	7.41875
ENSMUSG00000035498	768.611	-0.47584	0.122872	-3.86926	0.000109167	0.00253814	Cdcp1	CUB domain containing protein 1 [Source:MGI Symbol;Acc:MGI:2442010]	9.44133	9.21142	9.35699	9.04102	9.44206	9.87861	9.62076	10.0126	9.68276
ENSMUSG00000039157	1170.33	-0.542119	0.13994	-3.86817	0.000109656	0.00254528	Fam102a	family with sequence similarity 102, member A [Source:MGI Symbol;Acc:MGI:2138935]	9.86838	9.83053	9.97493	9.57069	9.97688	10.2447	10.3827	10.7606	10.2671
ENSMUSG00000053317	754.236	0.640522	0.165456	3.86463	0.000111256	0.00257816	Sec61b	Sec61 beta subunit [Source:MGI Symbol;Acc:MGI:1913462]	9.76158	9.88326	9.32326	10.2571	10.063	9.19283	9.10002	9.36724	9.07153
ENSMUSG00000030281	5787.15	0.476478	0.123179	3.86347	0.000111789	0.00258624	Il17rc	interleukin 17 receptor C [Source:MGI Symbol;Acc:MGI:2159336]	12.4651	12.8077	12.8486	12.8303	12.7912	12.3098	12.4016	11.9294	12.3361
ENSMUSG00000031972	384.056	0.245339	0.155164	3.86264	0.000112169	0.00259078	Acta1	actin, alpha 1, skeletal muscle [Source:MGI Symbol;Acc:MGI:87902]	0	11.4005	8.33682	4.66984	9.8025	3.14804	0	2.56764	0.992039
ENSMUSG00000036438	6615.86	-0.770926	0.19925	-3.86179	0.000112561	0.00259556	Calm2	calmodulin 2 [Source:MGI Symbol;Acc:MGI:103250]	12.3219	11.8556	12.4428	12.4952	11.6688	12.7307	13.4818	12.6803	13.2852
ENSMUSG00000056612	2809.86	0.431209	0.111599	3.86112	0.000112867	0.00259835	Ppp1r14b	protein phosphatase 1, regulatory (inhibitor) subunit 14B [Source:MGI Symbol;Acc:MGI:107682]	11.5123	11.6522	11.8279	11.5201	11.8319	11.2137	10.9956	11.2629	11.4082
ENSMUSG00000020089	1397.2	0.606583	0.157266	3.85874	0.000113974	0.00261526	Ppa1	pyrophosphatase (inorganic) 1 [Source:MGI Symbol;Acc:MGI:97831]	10.712	10.5933	10.5356	10.5851	11.0505	10.1636	9.89959	10.2796	9.79943
ENSMUSG00000054611	2588.16	-0.393491	0.101902	-3.85883	0.000113932	0.00261526	Kdm2a	lysine (K)-specific demethylase 2A [Source:MGI Symbol;Acc:MGI:1354736]	11.1213	11.0031	11.0777	11.1638	11.1711	11.5763	11.5935	11.2955	11.5732
ENSMUSG00000078515	4322.38	-0.531766	0.13774	-3.85712	0.000114732	0.00262835	Ddi2	DNA-damage inducible protein 2 [Source:MGI Symbol;Acc:MGI:1917244]	11.7562	11.6609	11.9854	11.8911	11.5091	12.2601	12.5639	12.0338	12.4306
ENSMUSG00000018770	2188.74	0.620065	0.160575	3.85536	0.000115561	0.00264304	Atp5g3	ATP synthase, H+ transporting, mitochondrial F0 complex, subunit C3 (subunit 9) [Source:MGI Symbol;Acc:MGI:2442035]	11.281	11.3745	11.107	11.4263	11.8071	10.9311	10.411	11.0078	10.5309
ENSMUSG00000015568	1245.04	1.08086	0.283959	3.8529	0.000116729	0.00266541	Lpl	lipoprotein lipase [Source:MGI Symbol;Acc:MGI:96820]	11.3157	10.5492	10.7673	10.5503	11.3752	10.0459	8.7935	8.44277	8.53482
ENSMUSG00000067925	98.4563	0.776185	0.201662	3.85094	0.000117666	0.00267809	Cxx1a	CAAX box 1A [Source:MGI Symbol;Acc:MGI:1913408]	6.64793	6.93161	7.14412	6.7226	7.21727	6.04795	6.08218	6.10877	5.96157
ENSMUSG00000056031	131.787	-0.991449	0.257246	-3.85095	0.000117658	0.00267809	9330154J02Rik	RIKEN cDNA 9330154J02 gene [Source:MGI Symbol;Acc:MGI:3045244]	6.61484	4.99977	5.79603	6.39013	5.92951	6.50589	7.82513	7.34564	7.59883
ENSMUSG00000031438	89.8482	1.03785	0.269981	3.84924	0.000118487	0.00269241	Rnf128	ring finger protein 128 [Source:MGI Symbol;Acc:MGI:1914139]	6.82231	6.43022	7.09165	6.89719	7.79564	4.68465	5.90444	5.86219	5.47624
ENSMUSG00000039968	403.213	-0.658871	0.171149	-3.84593	0.000120097	0.00272459	Rsbn1l	round spermatid basic protein 1-like [Source:MGI Symbol;Acc:MGI:3036237]	8.08917	8.11399	8.20965	8.26058	8.6136	9.11019	9.10517	8.6013	9.10818
ENSMUSG00000025964	28.8848	1.1513	0.288091	3.84501	0.000120547	0.0027304	Adam23	a disintegrin and metallopeptidase domain 23 [Source:MGI Symbol;Acc:MGI:1345162]	6.26281	5.68276	5.84757	5.0111	5.71917	4.68465	2.30058	2.78954	4.07244
ENSMUSG00000094733	33.2365	1.1138	0.288657	3.84228	0.000121898	0.00275525	Gm5416	predicted gene 5416 [Source:MGI Symbol;Acc:MGI:3644688]	5.673	5.73617	4.40655	5.7177	7.03598	4.15805	3.88195	3.44053	2.79368
ENSMUSG00000074582	1379.85	-0.454901	0.118383	-3.842	0.000122037	0.00275525	Arfgef2	ADP-ribosylation factor guanine nucleotide-exchange factor 2 (brefeldin A-inhibited) [Source:MGI Symbol;Acc:MGI:2139354]	10.0862	10.3005	10.2911	10.1882	10.1151	10.9615	10.6729	10.4949	10.5193
ENSMUSG00000055184	48.9931	-1.06386	0.275332	-3.84159	0.000122239	0.00275539	Fam72a	family with sequence similarity 72, member A [Source:MGI Symbol;Acc:MGI:1919669]	4.42377	5.24056	3.82124	4.66984	5.29436	6.78109	6.51271	6.0239	6.05036
ENSMUSG00000020656	9354.92	-0.438426	0.114113	-3.83979	0.00012314	0.0027668	Grhl1	grainyhead-like 1 (Drosophila) [Source:MGI Symbol;Acc:MGI:2182540]	12.8913	12.9025	13.0822	13.1089	12.7216	13.336	13.5643	13.2508	13.4486
ENSMUSG00000038127	1486.69	-0.797063	0.207184	-3.83993	0.000123071	0.0027668	Ccdc50	coiled-coil domain containing 50 [Source:MGI Symbol;Acc:MGI:1914751]	10.0771	9.69211	10.2605	10.3871	9.49468	10.6365	11.3624	10.49	11.1621
ENSMUSG00000096727	337.468	-0.587253	0.152824	-3.83828	0.000123898	0.00277939	Psmb9	proteasome (prosome, macropain) subunit, beta type 9 (large multifunctional peptidase 2) [Source:MGI Symbol;Acc:MGI:1346526]	8.02346	8.02022	8.03169	8.12674	8.03617	8.45289	9.06343	8.33681	8.75225
ENSMUSG00000026414	340.279	-0.874729	0.227379	-3.83719	0.000124449	0.00278729	Tnnt2	troponin T2, cardiac [Source:MGI Symbol;Acc:MGI:104597]	7.42226	7.15395	8.21946	8.30464	7.3693	8.44361	8.85596	8.6552	9.28784
ENSMUSG00000023885	180.251	0.907722	0.237613	3.83597	0.000125068	0.0027967	Thbs2	thrombospondin 2 [Source:MGI Symbol;Acc:MGI:98738]	8.46831	7.98756	7.3547	7.97141	7.45678	6.20999	7.24956	6.22739	7.00652
ENSMUSG00000025783	163.06	-0.762738	0.198448	-3.83397	0.000126089	0.00281059	4930412O13Rik	RIKEN cDNA 4930412O13 gene [Source:MGI Symbol;Acc:MGI:1921185]	6.87914	6.52431	7.21451	6.64639	6.74766	7.71404	7.7678	7.21773	7.99532
ENSMUSG00000074577	2318.1	-0.772484	0.20111	-3.83424	0.000125952	0.00281059	Ripor3	RIPOR family member 3 [Source:MGI Symbol;Acc:MGI:1916803]	10.2895	10.1635	11.3119	10.9516	10.3503	11.23	11.8605	11.5893	11.576
ENSMUSG00000074206	423.904	-1.00677	0.263377	-3.83225	0.000126975	0.00282585	Adh6b	alcohol dehydrogenase 6B (class V) [Source:MGI Symbol;Acc:MGI:2446626]	7.29576	7.86704	6.8603	7.92378	7.39611	7.39576	9.49097	9.66747	8.08212
ENSMUSG00000032418	7371.42	0.286118	0.0746748	3.831	0.000127626	0.00283583	Me1	malic enzyme 1, NADP(+)-dependent, cytosolic [Source:MGI Symbol;Acc:MGI:97043]	12.88	12.968	12.9576	12.9908	13.1033	12.7129	12.6909	12.6677	12.6907
ENSMUSG00000023046	22.6286	1.13604	0.288952	3.82866	0.000128845	0.00285841	Igfbp6	insulin-like growth factor binding protein 6 [Source:MGI Symbol;Acc:MGI:96441]	5.673	5.68276	5.29996	5.23578	5.00035	3.32019	0	3.88748	3.68571
ENSMUSG00000047428	173.637	0.717169	0.187215	3.82689	0.000129775	0.0028745	Dlk2	delta-like 2 homolog (Drosophila) [Source:MGI Symbol;Acc:MGI:2146838]	7.67322	7.69564	7.75634	7.9792	7.76854	6.46977	7.03956	7.15924	7.09267
ENSMUSG00000055561	30026.4	-0.549098	0.14338	-3.82546	0.00013053	0.00288667	Spink5	serine peptidase inhibitor, Kazal type 5 [Source:MGI Symbol;Acc:MGI:1919682]	14.4424	14.5028	14.7061	14.667	14.4048	15.2974	15.1201	14.7185	15.3331
ENSMUSG00000026822	68.9591	1.1142	0.287914	3.82403	0.000131288	0.00289887	Lcn2	lipocalin 2 [Source:MGI Symbol;Acc:MGI:96757]	6.63698	6.29439	6.45772	6.77723	8.16644	5.0205	4.55935	4.93406	3.79253
ENSMUSG00000029126	274.212	-0.871894	0.227073	-3.8225	0.000132103	0.00291228	Nsg1	neuron specific gene family member 1 [Source:MGI Symbol;Acc:MGI:109149]	7.3835	7.37208	6.95734	7.91568	6.31384	8.49842	8.43687	7.89217	8.47993
ENSMUSG00000101711	93.1939	0.895684	0.233927	3.81982	0.00013355	0.00293956	Gm28306	predicted gene 28306 [Source:MGI Symbol;Acc:MGI:5579012]	6.75304	6.94301	6.93368	6.81253	7.46524	6.09613	5.9279	5.59433	5.89119
ENSMUSG00000028521	166.027	0.826708	0.216936	3.81773	0.000134683	0.00295203	Slc35d1	solute carrier family 35 (UDP-glucuronic acid/UDP-N-acetylgalactosamine dual transporter), member D1 [Source:MGI Symbol;Acc:MGI:2140361]	7.61863	7.77434	7.24366	7.88284	8.06985	6.9995	5.90444	7.08787	6.73907
ENSMUSG00000046532	591.044	0.76382	0.199737	3.81752	0.000134798	0.00295203	Ar	androgen receptor [Source:MGI Symbol;Acc:MGI:88064]	9.66522	9.16349	9.74964	9.59117	9.74631	8.55123	8.01229	9.01265	9.05015
ENSMUSG00000020692	197.393	0.744717	0.194512	3.81658	0.000135313	0.00295203	Nle1	notchless homolog 1 (Drosophila) [Source:MGI Symbol;Acc:MGI:2429770]	7.8823	8.24413	7.97489	7.85771	8.09734	7.17799	6.84386	7.53389	7.02855
ENSMUSG00000037966	248.793	0.697907	0.182548	3.81518	0.000136083	0.00295203	Ninj1	ninjurin 1 [Source:MGI Symbol;Acc:MGI:1196617]	7.98081	8.29395	8.45369	7.98695	8.71289	7.36659	7.45723	7.79946	7.45986
ENSMUSG00000014748	1353.11	0.641285	0.167561	3.81566	0.000135818	0.00295203	Tex261	testis expressed gene 261 [Source:MGI Symbol;Acc:MGI:1096575]	10.6737	10.6059	10.8247	10.7938	10.9064	9.62104	9.85746	10.2738	10.3634
ENSMUSG00000026201	964.847	0.487465	0.127467	3.81563	0.000135837	0.00295203	Stk16	serine/threonine kinase 16 [Source:MGI Symbol;Acc:MGI:1313271]	10.0475	10.3181	10.2146	10.2328	10.1986	9.58773	9.63686	9.90551	9.61523
ENSMUSG00000018849	1446.73	-0.415825	0.10893	-3.81628	0.000135481	0.00295203	Wwc1	WW, C2 and coiled-coil domain containing 1 [Source:MGI Symbol;Acc:MGI:2388637]	10.068	10.4358	10.3061	10.3304	10.2424	10.6004	10.803	10.7622	10.674
ENSMUSG00000031557	793.976	-0.741459	0.194109	-3.81532	0.000136007	0.00295203	Plekha2	pleckstrin homology domain-containing, family A (phosphoinositide binding specific) member 2 [Source:MGI Symbol;Acc:MGI:1928144]	9.0683	9.03885	9.54825	9.38969	8.75146	10.0336	10.3763	9.39496	10.1652
ENSMUSG00000039578	196.24	-0.798116	0.208573	-3.8148	0.000136293	0.00295203	Ccser1	coiled-coil serine rich 1 [Source:MGI Symbol;Acc:MGI:3045354]	7.01215	7.10404	7.44112	6.70392	6.76147	8.21179	8.18767	7.97363	7.34168
ENSMUSG00000027993	3592.99	-0.860705	0.225291	-3.81455	0.000136429	0.00295203	Trim2	tripartite motif-containing 2 [Source:MGI Symbol;Acc:MGI:1933163]	11.3934	10.8579	11.7631	11.4622	10.5294	11.7679	12.7404	11.8557	12.6591
ENSMUSG00000047787	228.74	-0.8965	0.234429	-3.8147	0.00013635	0.00295203	Flrt1	fibronectin leucine rich transmembrane protein 1 [Source:MGI Symbol;Acc:MGI:3026647]	6.55796	7.08358	7.76976	7.19345	7.0473	8.1953	8.79987	7.81849	8.23201
ENSMUSG00000085156	140.601	0.825975	0.215144	3.81409	0.000136685	0.00295302	Snhg15	small nucleolar RNA host gene 15 [Source:MGI Symbol;Acc:MGI:3650059]	7.69449	7.80591	7.48246	7.49451	7.54725	5.80868	6.63174	6.97935	6.84215
ENSMUSG00000025153	12014.8	0.591949	0.155184	3.80908	0.000139485	0.00300427	Fasn	fatty acid synthase [Source:MGI Symbol;Acc:MGI:95485]	13.6819	13.594	13.86	13.77	14.285	13.0401	12.9937	13.6612	13.0665
ENSMUSG00000086390	1004	0.536401	0.140507	3.80909	0.000139479	0.00300427	1810019D21Rik	RIKEN cDNA 1810019D21 gene [Source:MGI Symbol;Acc:MGI:1917021]	9.95905	10.229	10.6232	10.1627	10.3272	9.63538	9.60083	9.61765	9.94115
ENSMUSG00000045349	51.8073	1.10125	0.289072	3.80561	0.000141454	0.00303738	Sh2d5	SH2 domain containing 5 [Source:MGI Symbol;Acc:MGI:2446215]	6.91583	5.83739	6.24356	5.95735	7.20721	4.8055	3.43515	4.56503	4.37712
ENSMUSG00000035692	36.1265	-1.10175	0.286614	-3.80568	0.000141417	0.00303738	Isg15	ISG15 ubiquitin-like modifier [Source:MGI Symbol;Acc:MGI:1855694]	2.47179	4.86241	3.47302	1.89419	4.29312	5.48596	7.05028	6.37176	5.47624
ENSMUSG00000049091	793.781	0.692966	0.181798	3.80268	0.000143142	0.00306412	Sephs2	selenophosphate synthetase 2 [Source:MGI Symbol;Acc:MGI:108388]	9.79273	10.2301	9.56759	10.1229	10.1846	9.09545	9.05812	9.68657	8.92951
ENSMUSG00000001942	797.729	0.525649	0.138201	3.80231	0.000143355	0.00306412	Siae	sialic acid acetylesterase [Source:MGI Symbol;Acc:MGI:104803]	9.90077	9.64924	9.79792	9.81438	10.1833	9.29183	9.42863	9.37154	9.18128
ENSMUSG00000097640	721.374	-0.664574	0.174453	-3.8024	0.000143303	0.00306412	Gm20033	predicted gene, 20033 [Source:MGI Symbol;Acc:MGI:5012218]	8.81028	8.95686	9.27936	9.07048	9.17944	9.705	9.95057	9.31014	10.1287
ENSMUSG00000038764	1770.52	-0.466008	0.12243	-3.8007	0.000144291	0.00307944	Ptpn3	protein tyrosine phosphatase, non-receptor type 3 [Source:MGI Symbol;Acc:MGI:105307]	10.4606	10.4458	10.6705	10.545	10.2872	10.7557	10.9613	11.2483	10.8887
ENSMUSG00000047721	670.978	0.479213	0.126018	3.79971	0.000144865	0.00308702	Bola2	bolA-like 2 (E. coli) [Source:MGI Symbol;Acc:MGI:1913412]	9.45073	9.59064	9.79792	9.65577	9.61556	9.11312	9.0286	9.24601	9.09259
ENSMUSG00000052934	802.829	-0.615146	0.161603	-3.79592	0.000147099	0.00312986	Fbxo31	F-box protein 31 [Source:MGI Symbol;Acc:MGI:1354708]	9.11835	8.99297	9.49874	9.48849	8.81905	9.59193	9.99149	9.6986	10.1565
ENSMUSG00000054258	29.0423	-1.08469	0.283955	-3.79488	0.000147718	0.00313828	Gm5082	predicted gene 5082 [Source:MGI Symbol;Acc:MGI:3644232]	4.01415	3.76465	4.53786	4.11294	2.36019	4.917	6.34863	5.56459	5.47624
ENSMUSG00000042207	1883	-0.384917	0.101364	-3.79424	0.000148096	0.00314155	Kdm5b	lysine (K)-specific demethylase 5B [Source:MGI Symbol;Acc:MGI:1922855]	10.5443	10.8213	10.557	10.6242	10.6651	11.1728	11.0541	10.9392	10.9953
ENSMUSG00000003119	561.294	-0.441879	0.116409	-3.79096	0.000150063	0.00317849	Cdk12	cyclin-dependent kinase 12 [Source:MGI Symbol;Acc:MGI:1098802]	8.9605	8.76463	8.82548	8.80288	8.86455	9.3869	9.36777	9.06669	9.38066
ENSMUSG00000026701	1470.4	0.536867	0.141733	3.78937	0.000151029	0.00319413	Prdx6	peroxiredoxin 6 [Source:MGI Symbol;Acc:MGI:894320]	10.5132	10.9652	10.6111	10.6092	10.971	10.122	10.1888	9.99323	10.3645
ENSMUSG00000000384	778.382	0.466435	0.123123	3.78882	0.000151367	0.00319645	Tbrg4	transforming growth factor beta regulated gene 4 [Source:MGI Symbol;Acc:MGI:1100868]	9.89962	9.67682	9.89144	9.69413	9.82569	9.37474	9.25408	9.52997	9.04746
ENSMUSG00000048285	2374.31	-0.518138	0.136483	-3.78632	0.000152895	0.00322161	Frmd6	FERM domain containing 6 [Source:MGI Symbol;Acc:MGI:2442579]	10.8309	10.767	11.0408	10.9256	10.5385	11.47	11.6049	10.9981	11.3764
ENSMUSG00000016494	152.513	-1.01226	0.265512	-3.78612	0.000153017	0.00322161	Cd34	CD34 antigen [Source:MGI Symbol;Acc:MGI:88329]	6.26281	7.35511	6.75627	6.16281	6.23685	7.98107	8.87419	6.73427	7.92074
ENSMUSG00000020256	60.2933	1.07361	0.284358	3.78441	0.000154074	0.00322934	Aldh1l2	aldehyde dehydrogenase 1 family, member L2 [Source:MGI Symbol;Acc:MGI:2444680]	5.99784	7.23966	5.84757	6.7226	6.8286	5.71921	4.55935	3.88748	4.44419
ENSMUSG00000029482	3770.13	0.493878	0.13042	3.78462	0.000153946	0.00322934	Aacs	acetoacetyl-CoA synthetase [Source:MGI Symbol;Acc:MGI:1926144]	12.1087	11.7126	12.1523	12.0009	12.5079	11.5011	11.6785	11.693	11.5071
ENSMUSG00000091479	477.018	-0.706284	0.186386	-3.78477	0.000153851	0.00322934	Gm17035	predicted gene 17035 [Source:MGI Symbol;Acc:MGI:4937862]	8.24145	8.06787	8.73601	9.02981	7.98999	9.10136	9.2141	9.55853	9.14141
ENSMUSG00000074886	535.189	0.543021	0.143203	3.78169	0.000155765	0.00325993	Grk6	G protein-coupled receptor kinase 6 [Source:MGI Symbol;Acc:MGI:1347078]	9.52978	9.56504	9.23651	9.12416	9.38522	8.77122	8.87117	9.02362	8.48392
ENSMUSG00000024379	29.5642	-0.868349	0.266784	-3.77766	0.000158307	0.00330819	Tslp	thymic stromal lymphopoietin [Source:MGI Symbol;Acc:MGI:1855696]	2.47179	2.76798	1.00749	3.99497	0	6.96098	6.01807	1.57112	4.84257
ENSMUSG00000025059	485.609	0.786014	0.207049	3.77576	0.000159517	0.0033201	Gk	glycerol kinase [Source:MGI Symbol;Acc:MGI:106594]	9.02278	9.59245	8.80281	9.36017	9.88051	8.69113	7.82513	8.88312	8.22726
ENSMUSG00000025937	442.411	0.740998	0.19533	3.77529	0.000159823	0.0033201	Lactb2	lactamase, beta 2 [Source:MGI Symbol;Acc:MGI:2442551]	9.57921	8.75496	9.55214	8.65998	9.2836	8.23887	8.53939	8.22243	8.45575
ENSMUSG00000030688	1843.56	0.504226	0.133278	3.7756	0.000159621	0.0033201	Stard10	START domain containing 10 [Source:MGI Symbol;Acc:MGI:1860093]	11.0281	11.2001	11.4035	11.1213	10.8829	10.5021	10.3308	10.8853	10.6423
ENSMUSG00000030286	1594.54	0.423577	0.112026	3.7755	0.000159687	0.0033201	Emc3	ER membrane protein complex subunit 3 [Source:MGI Symbol;Acc:MGI:1913337]	10.727	10.9784	10.7145	10.867	11.0961	10.6687	10.4131	10.2944	10.3731
ENSMUSG00000026594	1208.67	-0.403206	0.106704	-3.77361	0.000160905	0.00333766	Ralgps2	Ral GEF with PH domain and SH3 binding motif 2 [Source:MGI Symbol;Acc:MGI:1925505]	9.89848	10.0871	9.96183	10.0284	9.84851	10.2393	10.485	10.4117	10.3881
ENSMUSG00000045128	15372.1	0.442796	0.117393	3.77122	0.000162454	0.00336481	Rpl18a	ribosomal protein L18A [Source:MGI Symbol;Acc:MGI:1924058]	14.0236	14.1434	14.2412	14.2263	13.8879	13.4879	13.6911	13.832	13.5557
ENSMUSG00000068966	496.498	-0.757522	0.200271	-3.77038	0.000163001	0.00337116	Zbtb34	zinc finger and BTB domain containing 34 [Source:MGI Symbol;Acc:MGI:2685195]	8.41485	8.15869	8.75638	8.58029	7.94834	9.28925	9.57693	8.53767	9.48788
ENSMUSG00000116840	397.59	0.733479	0.194066	3.76934	0.000163677	0.00338018	NA	NA	8.88388	8.26699	9.03172	9.17591	9.50087	8.35728	8.0714	8.29214	7.99532
ENSMUSG00000006276	1566.07	-0.522033	0.138286	-3.76863	0.000164148	0.00338493	Eps15l1	epidermal growth factor receptor pathway substrate 15-like 1 [Source:MGI Symbol;Acc:MGI:104582]	10.1768	10.497	10.4201	10.3516	9.83552	10.9607	10.7644	10.6022	10.9585
ENSMUSG00000049580	212.079	0.887975	0.236665	3.7677	0.00016476	0.00339032	Tsku	tsukushi, small leucine rich proteoglycan [Source:MGI Symbol;Acc:MGI:2443855]	8.26296	7.86104	7.62958	7.55829	8.89619	6.67405	7.10274	7.37163	6.75237
ENSMUSG00000025993	2442.8	-0.680729	0.180197	-3.76728	0.000165035	0.00339032	Slc40a1	solute carrier family 40 (iron-regulated transporter), member 1 [Source:MGI Symbol;Acc:MGI:1315204]	10.596	10.9412	10.7806	10.7421	10.8265	11.1616	11.3618	12.1813	11.2117
ENSMUSG00000029263	758.759	-0.746963	0.197639	-3.76713	0.000165134	0.00339032	Pigg	phosphatidylinositol glycan anchor biosynthesis, class G [Source:MGI Symbol;Acc:MGI:3576484]	8.95169	8.89363	8.81581	9.51552	8.78227	9.82065	9.95771	9.32574	10.2543
ENSMUSG00000030431	853.546	0.506631	0.134506	3.76422	0.000167071	0.00340029	Tmem238	transmembrane protein 238 [Source:MGI Symbol;Acc:MGI:1922935]	9.89043	9.76619	10.2887	9.8699	10.0263	9.297	9.50858	9.49689	9.45979
ENSMUSG00000032018	1344.4	-0.528372	0.140007	-3.76466	0.000166776	0.00340029	Sc5d	sterol-C5-desaturase [Source:MGI Symbol;Acc:MGI:1353611]	9.99271	10.0625	9.84148	10.1915	9.96051	10.75	10.8375	10.169	10.4537
ENSMUSG00000045962	5166.91	-0.554511	0.147071	-3.76435	0.000166984	0.00340029	Wnk1	WNK lysine deficient protein kinase 1 [Source:MGI Symbol;Acc:MGI:2442092]	11.8281	12.0703	12.0307	12.1511	11.8233	12.767	12.6178	12.065	12.7687
ENSMUSG00000031024	419.027	-0.715468	0.189626	-3.76484	0.000166654	0.00340029	St5	suppression of tumorigenicity 5 [Source:MGI Symbol;Acc:MGI:108517]	8.49886	8.40118	8.38994	7.6293	8.12431	9.2284	9.49686	8.5491	8.75556
ENSMUSG00000062157	791.706	-0.739939	0.195747	-3.76571	0.000166078	0.00340029	Ifnlr1	interferon lambda receptor 1 [Source:MGI Symbol;Acc:MGI:2429859]	9.14563	8.8519	9.50276	9.11358	8.50696	9.73003	10.2828	9.36508	10.0952
ENSMUSG00000028972	687.182	-1.05687	0.287363	-3.76422	0.000167073	0.00340029	Car6	carbonic anhydrase 6 [Source:MGI Symbol;Acc:MGI:1333786]	7.89154	7.3118	8.50274	8.32923	6.55495	8.43895	9.56949	11.7349	9.13635
ENSMUSG00000037007	130.684	-0.618762	0.164446	-3.76338	0.000167632	0.00340674	Zfp113	zinc finger protein 113 [Source:MGI Symbol;Acc:MGI:1929116]	6.53456	6.77455	6.72905	6.60672	6.95417	7.47077	7.53565	7.31024	7.26954
ENSMUSG00000039055	219.313	0.747839	0.198523	3.76035	0.000169674	0.00343829	Eme1	essential meiotic structure-specific endonuclease 1 [Source:MGI Symbol;Acc:MGI:3576783]	8.15586	8.19252	8.29567	8.01752	8.07539	7.08555	7.30435	7.82477	6.71211
ENSMUSG00000021240	794.938	0.552935	0.146751	3.76059	0.000169513	0.00343829	Abcd4	ATP-binding cassette, sub-family D (ALD), member 4 [Source:MGI Symbol;Acc:MGI:1349217]	9.72458	10.0187	9.95598	9.8488	10.0975	9.20661	9.50663	9.07463	9.52902
ENSMUSG00000037020	288.909	1.02545	0.270796	3.75949	0.000170257	0.00344512	Wdr62	WD repeat domain 62 [Source:MGI Symbol;Acc:MGI:1923696]	8.29465	9.34635	7.93969	8.87562	9.20493	8.36713	6.99584	6.65182	6.35927
ENSMUSG00000079197	1754.12	0.590457	0.157098	3.7569	0.000172032	0.00347277	Psme2	proteasome (prosome, macropain) activator subunit 2 (PA28 beta) [Source:MGI Symbol;Acc:MGI:1096365]	10.9578	10.801	10.9405	11.138	11.369	10.4808	10.19	10.5595	10.3966
ENSMUSG00000069744	1811.99	0.534881	0.142143	3.75677	0.000172118	0.00347277	Psmb3	proteasome (prosome, macropain) subunit, beta type 3 [Source:MGI Symbol;Acc:MGI:1347014]	11.0133	11.0401	10.8319	11.073	11.5086	10.6507	10.2389	10.7424	10.4819
ENSMUSG00000028700	710.37	0.537507	0.142596	3.75593	0.000172697	0.00347946	Pomgnt1	protein O-linked mannose beta 1,2-N-acetylglucosaminyltransferase [Source:MGI Symbol;Acc:MGI:1915523]	9.83285	9.59607	9.83829	9.56811	10.143	9.01628	9.2564	9.42009	9.23436
ENSMUSG00000086693	295.686	-0.634928	0.169134	-3.7548	0.000173479	0.00349021	A730081D07Rik	RIKEN cDNA A730081D07 gene [Source:MGI Symbol;Acc:MGI:2441825]	7.93239	7.73553	7.70137	8.24128	7.76169	8.63107	8.85902	8.16909	8.59878
ENSMUSG00000056328	236.868	0.133868	0.122467	3.75333	0.000174501	0.00350575	Myh1	myosin, heavy polypeptide 1, skeletal muscle, adult [Source:MGI Symbol;Acc:MGI:1339711]	0	10.5105	7.29097	0	9.33299	0	0	0.989633	0
ENSMUSG00000002799	1639.56	0.60881	0.162257	3.75128	0.000175937	0.00352885	Jag2	jagged 2 [Source:MGI Symbol;Acc:MGI:1098270]	11.054	11.0401	11.0504	10.7144	10.9126	9.65963	10.1395	10.5745	10.6079
ENSMUSG00000036850	401.639	0.598597	0.158869	3.75097	0.000176154	0.00352885	Mrpl41	mitochondrial ribosomal protein L41 [Source:MGI Symbol;Acc:MGI:1333816]	8.8931	8.84584	9.03172	8.75377	9.46966	8.33737	8.44502	8.52999	8.15901
ENSMUSG00000000976	616.992	-0.581579	0.154528	-3.75025	0.000176656	0.00353387	Heatr6	HEAT repeat containing 6 [Source:MGI Symbol;Acc:MGI:1919790]	8.9227	8.66488	9.12866	8.62069	8.64373	9.43453	9.51827	9.36076	9.43733
ENSMUSG00000079480	236.215	0.655858	0.175054	3.74803	0.000178232	0.00356032	Pin4	protein (peptidyl-prolyl cis/trans isomerase) NIMA-interacting, 4 (parvulin) [Source:MGI Symbol;Acc:MGI:1916963]	8.14044	8.03095	8.18982	8.16138	8.29069	7.03701	7.41636	7.81217	7.36783
ENSMUSG00000031320	17690.4	0.294779	0.0786999	3.74565	0.000179928	0.0035891	Rps4x	ribosomal protein S4, X-linked [Source:MGI Symbol;Acc:MGI:98158]	14.2272	14.3365	14.0834	14.3305	14.1997	13.9587	13.8874	13.9479	13.9567
ENSMUSG00000024462	460.636	-0.852101	0.227269	-3.74442	0.000180814	0.00360166	Gabbr1	gamma-aminobutyric acid (GABA) B receptor, 1 [Source:MGI Symbol;Acc:MGI:1860139]	8.79559	8.09878	8.3141	8.65998	7.3693	8.77862	9.38482	9.49295	9.70173
ENSMUSG00000027869	1027.36	0.945073	0.248797	3.74317	0.00018171	0.00361439	Hsd3b6	hydroxy-delta-5-steroid dehydrogenase, 3 beta- and steroid delta-isomerase 6 [Source:MGI Symbol;Acc:MGI:109598]	10.4165	10.222	10.6055	10.332	11.3121	9.05336	8.27256	10.4076	8.98124
ENSMUSG00000038880	663.159	0.536507	0.142947	3.74208	0.000182502	0.00361987	Mrps34	mitochondrial ribosomal protein S34 [Source:MGI Symbol;Acc:MGI:1930188]	9.39173	9.5779	9.71363	9.67986	10.0349	8.8611	9.19006	9.19597	9.21288
ENSMUSG00000058587	1509.75	-0.57989	0.154622	-3.74243	0.000182246	0.00361987	Tmod3	tropomodulin 3 [Source:MGI Symbol;Acc:MGI:1355315]	10.1062	10.1561	10.1823	10.3151	10.1015	10.6396	11.1507	10.3422	10.9433
ENSMUSG00000070730	1358.44	0.730747	0.195244	3.74166	0.000182808	0.00362083	Rmdn3	regulator of microtubule dynamics 3 [Source:MGI Symbol;Acc:MGI:1915059]	10.9345	10.1888	10.8279	10.6621	11.0385	9.5209	9.58617	10.604	9.66353
ENSMUSG00000032263	876.882	0.604523	0.161191	3.73772	0.000185698	0.0036729	Bckdhb	branched chain ketoacid dehydrogenase E1, beta polypeptide [Source:MGI Symbol;Acc:MGI:88137]	10.0516	9.6631	10.2462	10.2634	10.3353	9.2284	9.37205	9.86643	9.335
ENSMUSG00000025481	4489.4	0.689723	0.183412	3.73672	0.000186435	0.00368228	Urah	urate (5-hydroxyiso-) hydrolase [Source:MGI Symbol;Acc:MGI:1916142]	12.4839	12.707	12.4409	12.4612	12.7526	12.2879	11.9358	10.8465	11.7837
ENSMUSG00000036885	689.265	-0.872525	0.232941	-3.736	0.000186974	0.00368774	Arhgef26	Rho guanine nucleotide exchange factor (GEF) 26 [Source:MGI Symbol;Acc:MGI:1918053]	8.94283	8.45791	9.08906	9.13117	8.14025	9.21755	10.1026	9.73744	10.2935
ENSMUSG00000039640	579.667	0.713466	0.190164	3.73405	0.000188426	0.00371116	Mrpl12	mitochondrial ribosomal protein L12 [Source:MGI Symbol;Acc:MGI:1926273]	9.65305	9.54834	9.7171	9.23239	9.77212	8.53821	8.73488	9.24132	8.51155
ENSMUSG00000111192	94.8339	0.948063	0.253718	3.73315	0.000189097	0.00371918	AC108846.4		6.8415	7.00959	6.93368	7.06759	7.47366	6.52361	5.70169	5.47151	5.19392
ENSMUSG00000063558	33.522	1.04687	0.287626	3.73237	0.000189689	0.0037204	Aox1	aldehyde oxidase 1 [Source:MGI Symbol;Acc:MGI:88035]	6.14415	4.95542	5.40691	5.33623	6.29498	3.32019	3.88195	3.68124	4.15485
ENSMUSG00000050796	134.852	0.650478	0.173233	3.73256	0.000189543	0.0037204	B3galt6	UDP-Gal:betaGal beta 1,3-galactosyltransferase, polypeptide 6 [Source:MGI Symbol;Acc:MGI:2152819]	7.5619	7.66843	7.41573	7.24604	7.4137	6.57552	6.86831	6.60876	6.93836
ENSMUSG00000066867	217.06	0.830047	0.219703	3.73145	0.000190381	0.00372479	Oas1e	2'-5' oligoadenylate synthetase 1E [Source:MGI Symbol;Acc:MGI:2180856]	7.9189	8.61585	8.00924	8.29843	8.59829	7.57646	7.61726	6.38883	7.41875
ENSMUSG00000021666	1344.24	-0.476311	0.127452	-3.73137	0.000190444	0.00372479	Gfm2	G elongation factor, mitochondrial 2 [Source:MGI Symbol;Acc:MGI:2444783]	9.88351	10.1828	10.2292	10.2777	9.77212	10.4819	10.562	10.7358	10.5386
ENSMUSG00000024413	2280.46	-0.531837	0.142391	-3.73007	0.000191424	0.00373876	Npc1	Niemann-Pick type C1 [Source:MGI Symbol;Acc:MGI:1097712]	10.6101	10.8189	11.0428	10.9907	10.6345	11.4921	11.4115	11.1764	11.4884
ENSMUSG00000025290	14546.9	0.413003	0.110721	3.72753	0.000193365	0.00377142	Rps24	ribosomal protein S24 [Source:MGI Symbol;Acc:MGI:98147]	13.9547	13.9927	14.0156	14.2982	13.9036	13.5845	13.475	13.7737	13.5931
ENSMUSG00000032109	633.327	0.464917	0.124594	3.72586	0.00019465	0.00378597	Nlrx1	NLR family member X1 [Source:MGI Symbol;Acc:MGI:2429611]	9.55471	9.41959	9.63331	9.58352	9.60219	8.95227	8.74151	9.25069	9.27868
ENSMUSG00000020696	1194.75	-0.479108	0.128437	-3.72619	0.000194395	0.00378597	Rffl	ring finger and FYVE like domain containing protein [Source:MGI Symbol;Acc:MGI:1914588]	9.88697	9.83053	9.93974	10.0618	9.94092	10.2725	10.7265	10.3157	10.3903
ENSMUSG00000032908	690.679	0.973588	0.260102	3.72439	0.000195791	0.0037924	Sgpp2	sphingosine-1-phosphate phosphotase 2 [Source:MGI Symbol;Acc:MGI:3589109]	9.44917	10.184	9.34808	9.44697	10.9478	9.14782	7.96772	9.29664	7.52328
ENSMUSG00000043485	2017.72	-0.211348	0.156232	-3.72462	0.000195612	0.0037924	Krt34	keratin 34 [Source:MGI Symbol;Acc:MGI:1309994]	6.04828	0	4.53786	3.86648	0	6.78109	3.67578	13.6745	8.15401
ENSMUSG00000028906	3016.07	-0.415933	0.111485	-3.72442	0.000195762	0.0037924	Epb41	erythrocyte membrane protein band 4.1 [Source:MGI Symbol;Acc:MGI:95401]	11.2327	11.3628	11.3796	11.0287	11.2979	11.6192	11.7563	11.8499	11.5472
ENSMUSG00000029211	66.4047	1.03119	0.270323	3.72394	0.000196137	0.00379387	Gabra4	gamma-aminobutyric acid (GABA) A receptor, subunit alpha 4 [Source:MGI Symbol;Acc:MGI:95616]	6.76314	6.61263	6.95734	6.77723	6.76147	5.25079	4.36687	6.14941	4.84257
ENSMUSG00000071856	1400.65	-0.538075	0.144377	-3.72245	0.000197299	0.0038111	Mcc	mutated in colorectal cancers [Source:MGI Symbol;Acc:MGI:96930]	10.0392	10.1438	10.4412	10.1797	9.76357	10.5591	10.8344	10.5125	10.8789
ENSMUSG00000079435	4554.84	0.362549	0.097424	3.72136	0.000198154	0.00382237	Rpl36a	ribosomal protein L36A [Source:MGI Symbol;Acc:MGI:1201789]	12.3159	12.2169	12.2011	12.5168	12.2843	11.9977	11.7673	12.0533	11.9174
ENSMUSG00000036218	132.105	1.05225	0.279766	3.72006	0.000199174	0.00383677	Pdzrn4	PDZ domain containing RING finger 4 [Source:MGI Symbol;Acc:MGI:3056996]	7.39003	7.75507	7.76976	8.00994	7.81564	5.9981	7.23083	3.68124	5.59907
ENSMUSG00000003031	1632.34	-0.558752	0.150098	-3.71811	0.000200716	0.00386117	Cdkn1b	cyclin-dependent kinase inhibitor 1B [Source:MGI Symbol;Acc:MGI:104565]	10.1693	10.2927	10.4866	10.6814	9.95601	10.9509	10.8567	11.0071	10.9397
ENSMUSG00000029154	1035.89	0.585359	0.156948	3.71736	0.000201312	0.00386734	Cwh43	cell wall biogenesis 43 C-terminal homolog [Source:MGI Symbol;Acc:MGI:2444131]	10.1424	10.5969	10.2195	10.2698	10.5314	9.94754	9.32645	10.0772	9.42285
ENSMUSG00000021509	1265.27	0.576891	0.154961	3.71633	0.00020214	0.00387265	Slc25a48	solute carrier family 25, member 48 [Source:MGI Symbol;Acc:MGI:2145373]	10.3282	10.9255	10.39	10.7513	10.5751	9.95245	10.3613	9.5698	9.95416
ENSMUSG00000030452	658.197	-0.814266	0.218641	-3.71659	0.000201929	0.00387265	Nipa2	non imprinted in Prader-Willi/Angelman syndrome 2 homolog (human) [Source:MGI Symbol;Acc:MGI:1913918]	8.86054	8.97919	8.98933	9.01094	8.06985	9.60031	10.0961	9.50082	9.93242
ENSMUSG00000078348	710.772	0.390108	0.105085	3.71327	0.000204601	0.00391445	Sf3b5	splicing factor 3b, subunit 5 [Source:MGI Symbol;Acc:MGI:1913375]	9.58492	9.51435	9.59424	9.54206	9.87734	9.24719	9.21886	9.20564	9.22961
ENSMUSG00000040084	132.891	0.931833	0.253191	3.71166	0.000205902	0.00393399	Bub1b	BUB1B, mitotic checkpoint serine/threonine kinase [Source:MGI Symbol;Acc:MGI:1333889]	7.36372	7.72896	6.72905	7.02308	8.11895	5.44933	6.3659	6.84973	5.79168
ENSMUSG00000048490	544.108	-0.55863	0.150375	-3.71103	0.000206419	0.00393851	Nrip1	nuclear receptor interacting protein 1 [Source:MGI Symbol;Acc:MGI:1315213]	8.79559	8.82134	8.66954	8.74466	8.7618	9.48968	9.58063	8.93052	9.36127
ENSMUSG00000048763	420.141	-0.641556	0.172808	-3.70824	0.000208701	0.00397664	Hoxb3	homeobox B3 [Source:MGI Symbol;Acc:MGI:96184]	8.28065	8.40118	8.42853	8.20853	8.34673	8.48491	8.97613	9.43455	9.12617
ENSMUSG00000020869	1384.16	0.685983	0.184587	3.7049	0.000211475	0.00400628	Lrrc59	leucine rich repeat containing 59 [Source:MGI Symbol;Acc:MGI:2138133]	10.7538	10.8972	10.5502	10.4751	11.2589	9.99437	9.67026	10.4998	9.86975
ENSMUSG00000035247	7440.65	-0.55	0.147965	-3.70507	0.000211328	0.00400628	Hectd1	HECT domain E3 ubiquitin protein ligase 1 [Source:MGI Symbol;Acc:MGI:2384768]	12.3367	12.2342	12.7629	12.6383	12.1384	12.9088	13.227	12.7571	13.1828
ENSMUSG00000038844	1294.73	-0.574086	0.154519	-3.70547	0.000211001	0.00400628	Kif16b	kinesin family member 16B [Source:MGI Symbol;Acc:MGI:1098240]	10.1012	9.73044	10.0837	10.0618	9.61556	10.5783	10.691	10.1149	10.7464
ENSMUSG00000025026	1067.91	-0.725341	0.195002	-3.7048	0.000211557	0.00400628	Add3	adducin 3 (gamma) [Source:MGI Symbol;Acc:MGI:1351615]	9.74129	9.30938	9.85413	9.39552	9.04757	10.3227	10.5554	9.63027	10.6189
ENSMUSG00000022489	213.985	-1.05167	0.286395	-3.70465	0.000211683	0.00400628	Pde1b	phosphodiesterase 1B, Ca2+-calmodulin dependent [Source:MGI Symbol;Acc:MGI:97523]	6.61484	5.81275	7.32773	5.98855	6.42214	8.975	8.90406	5.93372	8.25087
ENSMUSG00000074063	207.026	1.00978	0.272005	3.70028	0.000215362	0.00407042	Osgin1	oxidative stress induced growth inhibitor 1 [Source:MGI Symbol;Acc:MGI:1919089]	8.32565	7.76795	7.97489	7.39321	9.31438	7.21119	5.99605	7.495	5.89119
ENSMUSG00000037725	221.496	0.870474	0.234746	3.6993	0.000216195	0.00408067	Ckap2	cytoskeleton associated protein 2 [Source:MGI Symbol;Acc:MGI:1931797]	8.28416	8.73542	7.41573	7.77959	8.65857	7.52458	6.916	7.23672	6.90303
ENSMUSG00000060376	965.945	0.526955	0.142525	3.69816	0.000217169	0.00408259	Bckdha	branched chain ketoacid dehydrogenase E1, alpha polypeptide [Source:MGI Symbol;Acc:MGI:107701]	10.1002	9.87138	10.2085	10.3074	10.1846	9.27885	9.62435	9.95219	9.35475
ENSMUSG00000071078	469.046	0.493892	0.133562	3.69823	0.000217106	0.00408259	Nr2c2ap	nuclear receptor 2C2-associated protein [Source:MGI Symbol;Acc:MGI:1922942]	8.99519	8.80893	9.17226	9.11004	9.28599	8.29155	8.66333	8.69005	8.55772
ENSMUSG00000018166	5280.49	-0.469809	0.126886	-3.69872	0.000216691	0.00408259	Erbb3	erb-b2 receptor tyrosine kinase 3 [Source:MGI Symbol;Acc:MGI:95411]	11.8881	12.0749	12.3199	12.2106	11.8896	12.5728	12.7231	12.3115	12.6821
ENSMUSG00000025495	1038.85	-0.587784	0.158578	-3.69714	0.000218042	0.00409354	Ptdss2	phosphatidylserine synthase 2 [Source:MGI Symbol;Acc:MGI:1351664]	9.57061	9.55393	9.74455	9.7384	9.42914	9.80623	10.5431	10.2188	10.3339
ENSMUSG00000031818	4301.47	0.358816	0.097021	3.69653	0.000218565	0.00409788	Cox4i1	cytochrome c oxidase subunit 4I1 [Source:MGI Symbol;Acc:MGI:88473]	12.2084	12.1879	12.1942	12.3421	12.3174	11.8645	11.7476	12.0939	11.797
ENSMUSG00000032487	57.6573	1.17262	0.289083	3.69459	0.000220241	0.00412379	Ptgs2	prostaglandin-endoperoxide synthase 2 [Source:MGI Symbol;Acc:MGI:97798]	6.14415	6.79986	5.76956	6.81253	7.94834	4.68465	5.67422	4.15028	3.89199
ENSMUSG00000117964	73.6109	0.982624	0.268588	3.69345	0.000221229	0.00413678	NA	NA	6.79303	5.95469	6.44103	5.95735	7.63238	4.55274	5.18345	5.68003	5.41067
ENSMUSG00000072082	188.268	0.824088	0.221944	3.69216	0.00022236	0.0041524	Ccnf	cyclin F [Source:MGI Symbol;Acc:MGI:102551]	8.34259	7.92569	7.72912	7.54785	8.39182	6.48794	7.31328	7.40558	6.71211
ENSMUSG00000044502	1080.62	0.474824	0.128526	3.69097	0.000223405	0.00416637	Bod1	biorientation of chromosomes in cell division 1 [Source:MGI Symbol;Acc:MGI:1916806]	10.0912	10.2793	10.4401	10.1351	10.5839	10.0611	9.87416	9.6481	9.64761
ENSMUSG00000026923	2209.24	-0.484732	0.131459	-3.68769	0.000226299	0.00421474	Notch1	notch 1 [Source:MGI Symbol;Acc:MGI:97363]	10.8798	11.0619	10.7446	10.7727	10.8853	10.9672	11.3974	11.5957	11.5066
ENSMUSG00000114154	52.6753	0.986373	0.265093	3.6872	0.000226739	0.00421735	AC174082.2		6.4243	6.1834	6.55394	6.04901	6.33247	4.2461	4.498	5.62347	4.98454
ENSMUSG00000038664	1220.92	-0.425208	0.115311	-3.68516	0.000228559	0.00424557	Herc1	HECT and RLD domain containing E3 ubiquitin protein ligase family member 1 [Source:MGI Symbol;Acc:MGI:2384589]	10.1937	10.1264	9.83989	9.95924	9.92567	10.3858	10.4968	10.4549	10.4948
ENSMUSG00000003382	2336.51	-0.468655	0.127058	-3.68458	0.000229076	0.00424955	Etv3	ets variant 3 [Source:MGI Symbol;Acc:MGI:1350926]	10.9545	10.8541	11.1241	10.8255	10.7653	11.2178	11.6939	11.2032	11.4424
ENSMUSG00000060860	1075.31	0.505402	0.137146	3.68333	0.000230203	0.00426026	Ube2s	ubiquitin-conjugating enzyme E2S [Source:MGI Symbol;Acc:MGI:1925141]	10.3214	10.3452	10.2922	10.3724	10.2088	9.65361	9.61715	10.0864	9.67754
ENSMUSG00000018412	779.643	-0.394033	0.106969	-3.68327	0.00023026	0.00426026	Kansl1	KAT8 regulatory NSL complex subunit 1 [Source:MGI Symbol;Acc:MGI:1923969]	9.5518	9.52388	9.28171	9.35419	9.32139	9.80804	9.87265	9.85266	9.74394
ENSMUSG00000030965	481.305	-0.451357	0.122453	-3.68269	0.000230788	0.00426441	Abraxas2	BRISC complex subunit [Source:MGI Symbol;Acc:MGI:1926116]	8.59247	8.79641	8.60736	8.63555	8.57892	9.10431	9.30198	9.03993	9.00087
ENSMUSG00000042772	1547.45	-0.51639	0.139939	-3.68233	0.000231112	0.00426478	Smg7	Smg-7 homolog, nonsense mediated mRNA decay factor (C. elegans) [Source:MGI Symbol;Acc:MGI:2682334]	10.3947	9.98053	10.4836	10.273	10.0192	10.5962	10.9977	10.5576	10.9649
ENSMUSG00000062859	27.1841	-1.06594	0.288839	-3.68107	0.000232253	0.00428022	Tcp11	t-complex protein 11 [Source:MGI Symbol;Acc:MGI:98544]	3.94484	4.04417	4.01401	0	3.62872	6.23172	4.498	5.78692	5.37673
ENSMUSG00000027533	26805.4	0.828928	0.225587	3.68033	0.000232933	0.0042847	Fabp5	fatty acid binding protein 5, epidermal [Source:MGI Symbol;Acc:MGI:101790]	14.7169	15.2789	14.8438	14.5136	15.811	14.7327	13.3498	14.2422	13.6294
ENSMUSG00000029063	2529.97	0.647468	0.175744	3.68014	0.000233106	0.0042847	Nadk	"NAD kinase [Source:MGI Symbol;Acc:MGI:2183149]"	11.7113	11.2347	11.6097	11.4426	12.0214	10.889	10.5163	11.3774	10.6983
ENSMUSG00000008206	8359.57	0.798612	0.21762	3.67766	0.000235388	0.00431697	Cers4	ceramide synthase 4 [Source:MGI Symbol;Acc:MGI:1914510]	13.4731	12.5721	13.5034	13.3687	13.7998	12.0036	12.1138	13.0265	12.3452
ENSMUSG00000037071	50528.4	0.715127	0.194892	3.67756	0.000235477	0.00431697	Scd1	stearoyl-Coenzyme A desaturase 1 [Source:MGI Symbol;Acc:MGI:98239]	16.1561	15.1367	16.0195	15.8137	16.2469	15.0612	14.7736	15.4336	15.051
ENSMUSG00000026219	6246.88	-0.439478	0.119449	-3.67512	0.000237738	0.00435274	Trip12	thyroid hormone receptor interactor 12 [Source:MGI Symbol;Acc:MGI:1309481]	12.1731	12.4011	12.3965	12.4588	12.2571	12.8357	12.8529	12.5347	12.9464
ENSMUSG00000048486	1505.4	0.606344	0.16463	3.67415	0.000238642	0.00436124	Fitm2	fat storage-inducing transmembrane protein 2 [Source:MGI Symbol;Acc:MGI:2444508]	11.0048	10.4863	11.0978	10.6204	11.1218	10.0941	9.95913	10.6934	10.0298
ENSMUSG00000010406	766.194	0.505171	0.137253	3.67372	0.000239045	0.00436124	Mrpl52	mitochondrial ribosomal protein L52 [Source:MGI Symbol;Acc:MGI:1916086]	9.64351	9.86989	10.0107	9.74527	9.9989	8.98783	9.35485	9.38436	9.51738
ENSMUSG00000033253	1521.33	-0.45715	0.124108	-3.67363	0.000239134	0.00436124	Szt2	seizure threshold 2 [Source:MGI Symbol;Acc:MGI:3033336]	10.2342	10.1414	10.3425	10.2618	10.0728	10.5021	10.8078	10.6176	10.8169
ENSMUSG00000033735	451.61	0.520837	0.141524	3.67324	0.000239496	0.00436217	Spr	sepiapterin reductase [Source:MGI Symbol;Acc:MGI:103078]	9.22999	8.8759	8.96911	8.98797	9.37627	8.51624	8.47319	8.77365	8.39347
ENSMUSG00000032702	5374.46	-0.612654	0.166827	-3.67285	0.000239864	0.00436322	Kank1	KN motif and ankyrin repeat domains 1 [Source:MGI Symbol;Acc:MGI:2147707]	12.0544	11.8571	12.3307	12.2749	11.7979	12.5318	12.8316	12.5395	13.0452
ENSMUSG00000024811	1289.87	-0.459001	0.124866	-3.67025	0.000242312	0.00440206	Tnks2	tankyrase, TRF1-interacting ankyrin-related ADP-ribose polymerase 2 [Source:MGI Symbol;Acc:MGI:1921743]	10.1101	9.93272	9.92931	9.90916	10.2534	10.6687	10.5469	10.3672	10.4628
ENSMUSG00000029027	205.514	0.721186	0.1953	3.66877	0.000243717	0.00441824	Dffb	DNA fragmentation factor, beta subunit [Source:MGI Symbol;Acc:MGI:1196287]	8.27006	7.72236	7.83506	8.11971	8.51106	6.94791	6.93926	7.62315	7.53871
ENSMUSG00000046971	4464.24	-0.452603	0.1232	-3.66865	0.000243832	0.00441824	Pla2g4f	phospholipase A2, group IVF [Source:MGI Symbol;Acc:MGI:2685493]	11.723	12.0318	11.8772	11.7857	11.7472	12.233	12.2386	12.1526	12.5839
ENSMUSG00000087067	3912.71	-0.625243	0.170421	-3.66706	0.000245355	0.0044401	Gm11532	predicted gene 11532 [Source:MGI Symbol;Acc:MGI:3713523]	11.3881	11.357	11.9275	11.8503	11.3039	11.8818	12.5671	12.0838	12.4846
ENSMUSG00000038776	745.712	0.574722	0.156211	3.66627	0.00024611	0.00444803	Ephx1	epoxide hydrolase 1, microsomal [Source:MGI Symbol;Acc:MGI:95405]	9.82805	9.91835	9.70318	9.7315	10.1974	9.06551	9.30646	9.01265	9.6006
ENSMUSG00000032220	2060.52	-0.478374	0.130477	-3.66331	0.000248977	0.00449407	Myo1e	myosin IE [Source:MGI Symbol;Acc:MGI:106621]	10.7981	10.7139	10.9241	10.7003	10.5081	11.2732	11.3795	10.9827	11.2964
ENSMUSG00000048895	366.024	-0.800554	0.218038	-3.66132	0.000250922	0.00452336	Cdk5r1	cyclin-dependent kinase 5, regulatory subunit 1 (p35) [Source:MGI Symbol;Acc:MGI:101764]	7.75142	8.09368	8.29567	8.20853	7.00148	8.97177	9.27252	8.50672	8.73226
ENSMUSG00000027111	1517.62	0.62697	0.171327	3.6592	0.000253007	0.00454447	Itga6	integrin alpha 6 [Source:MGI Symbol;Acc:MGI:96605]	11.1223	10.9519	10.3714	10.7949	10.9379	10.4003	10.1395	9.61039	10.3721
ENSMUSG00000062210	1435.6	-0.555317	0.151472	-3.65914	0.000253064	0.00454447	Tnfaip8	tumor necrosis factor, alpha-induced protein 8 [Source:MGI Symbol;Acc:MGI:2147191]	10.1376	9.98743	10.2876	10.393	9.73411	10.5353	10.9099	10.6596	10.7638
ENSMUSG00000101438	465.107	-0.600288	0.163867	-3.65942	0.000252789	0.00454447	Gm19412	predicted gene, 19412 [Source:MGI Symbol;Acc:MGI:5011597]	8.45279	8.20204	8.66954	8.50676	8.66593	9.3526	9.41417	8.68314	9.103
ENSMUSG00000022325	76.5555	0.816882	0.222159	3.65848	0.00025372	0.00455043	Pop1	processing of precursor 1, ribonuclease P/MRP family, (S. cerevisiae) [Source:MGI Symbol;Acc:MGI:1914974]	6.76314	6.86124	6.01471	6.64639	7.01308	5.33351	5.67422	5.68003	6.07173
ENSMUSG00000025571	1208.02	-0.471173	0.128863	-3.65719	0.000254999	0.00456753	Tnrc6c	trinucleotide repeat containing 6C [Source:MGI Symbol;Acc:MGI:2443265]	9.93579	10.0987	10.2317	10.0247	9.73935	10.2698	10.3859	10.6709	10.6775
ENSMUSG00000037805	13937	0.335679	0.0918622	3.65416	0.000258028	0.00461591	Rpl10a	ribosomal protein L10A [Source:MGI Symbol;Acc:MGI:1343877]	13.8784	13.8669	13.8584	14.1032	13.8439	13.5897	13.4689	13.6721	13.5369
ENSMUSG00000047766	83.4595	0.911643	0.252774	3.65311	0.000259088	0.00462897	Lrrc49	leucine rich repeat containing 49 [Source:MGI Symbol;Acc:MGI:2442689]	6.77317	6.08391	6.68722	6.92971	7.08073	5.33351	4.36687	6.06696	5.76569
ENSMUSG00000037005	81.5899	-0.987211	0.289047	-3.65021	0.000262028	0.00467556	Xpnpep2	X-prolyl aminopeptidase (aminopeptidase P) 2, membrane-bound [Source:MGI Symbol;Acc:MGI:2180001]	3.33551	5.20312	2.33389	4.41809	5.60126	7.90872	6.03976	4.88678	6.61355
ENSMUSG00000038518	965.987	-0.418008	0.114646	-3.64676	0.000265563	0.00473082	Jarid2	jumonji, AT rich interactive domain 2 [Source:MGI Symbol;Acc:MGI:104813]	9.67462	9.87287	9.51277	9.78135	9.7411	10.193	10.0634	10.0969	10.2648
ENSMUSG00000036402	4517.92	-0.557317	0.152661	-3.64621	0.000266136	0.00473082	Gng12	guanine nucleotide binding protein (G protein), gamma 12 [Source:MGI Symbol;Acc:MGI:1336171]	11.7723	11.8758	11.9368	11.9313	11.4833	12.4893	12.6192	11.8883	12.5403
ENSMUSG00000006462	153.9	-0.703195	0.192419	-3.64647	0.000265869	0.00473082	A530013C23Rik	RIKEN cDNA A530013C23 gene [Source:MGI Symbol;Acc:MGI:3041178]	6.39861	6.96555	6.64415	6.97715	6.88015	7.32676	7.60276	7.91001	7.41875
ENSMUSG00000015806	594.398	0.603455	0.165276	3.64576	0.000266599	0.00473305	Qdpr	quinoid dihydropteridine reductase [Source:MGI Symbol;Acc:MGI:97836]	9.63666	9.28495	9.3943	9.48849	9.75669	8.66341	8.9705	9.23189	8.45575
ENSMUSG00000030713	37522	-0.496572	0.136051	-3.64463	0.000267773	0.0047479	Klk7	kallikrein related-peptidase 7 (chymotryptic, stratum corneum) [Source:MGI Symbol;Acc:MGI:1346336]	14.6859	14.9078	14.8998	15.0002	14.9189	15.6315	15.5528	15.1281	15.2839
ENSMUSG00000023067	6790.28	-0.409962	0.112566	-3.64399	0.00026844	0.00475222	Cdkn1a	cyclin-dependent kinase inhibitor 1A (P21) [Source:MGI Symbol;Acc:MGI:104556]	12.389	12.5733	12.6278	12.7222	12.4421	12.7006	13.1103	12.9813	13.102
ENSMUSG00000037185	32206.4	-0.642116	0.175909	-3.64375	0.000268693	0.00475222	Krt80	keratin 80 [Source:MGI Symbol;Acc:MGI:1921377]	14.5537	14.3336	14.966	14.618	14.2747	15.079	15.6052	14.9606	15.4059
ENSMUSG00000040820	401.54	0.699935	0.191291	3.64131	0.000271258	0.00478796	Hlcs	holocarboxylase synthetase (biotin- [propriony-Coenzyme A-carboxylase (ATP-hydrolysing)] ligase) [Source:MGI Symbol;Acc:MGI:894646]	9.10649	9.03619	8.98933	8.79407	9.31905	8.20631	8.23074	8.57916	7.97845
ENSMUSG00000022199	444.365	0.689718	0.188769	3.64083	0.000271758	0.00478796	Slc22a17	solute carrier family 22 (organic cation transporter), member 17 [Source:MGI Symbol;Acc:MGI:1926225]	9.1629	8.76784	9.53456	8.94487	9.36048	8.52507	7.82513	8.79622	8.28329
ENSMUSG00000033323	723.16	-0.558298	0.153121	-3.64084	0.000271747	0.00478796	Ctdp1	CTD (carboxy-terminal domain, RNA polymerase II, polypeptide A) phosphatase, subunit 1 [Source:MGI Symbol;Acc:MGI:1926953]	9.03326	9.04416	9.38343	9.38383	8.84846	9.56864	9.91874	10.0113	9.44554
ENSMUSG00000024151	340.318	-0.566272	0.155098	-3.64053	0.000272078	0.00478796	Msh2	mutS homolog 2 [Source:MGI Symbol;Acc:MGI:101816]	7.80618	8.28053	7.65872	8.16138	7.95436	8.45751	8.68414	8.3971	8.81379
ENSMUSG00000006638	444.328	0.711584	0.194864	3.63952	0.000273151	0.00480082	Abhd1	abhydrolase domain containing 1 [Source:MGI Symbol;Acc:MGI:1931013]	8.64804	8.89069	9.52668	9.13466	9.53343	8.38178	8.02865	8.87405	8.03394
ENSMUSG00000061462	64.0815	1.06975	0.287728	3.63607	0.000276829	0.00485408	Obscn	obscurin, cytoskeletal calmodulin and titin-interacting RhoGEF [Source:MGI Symbol;Acc:MGI:2681862]	6.59236	8.07307	5.76956	5.7177	6.55495	4.8055	4.88105	4.68044	5.30636
ENSMUSG00000052137	183.796	-0.593793	0.163019	-3.63603	0.000276872	0.00485408	Rbm12b2	RNA binding motif protein 12 B2 [Source:MGI Symbol;Acc:MGI:1924854]	7.00365	6.837	7.30947	7.3337	7.13478	7.7294	8.00127	7.86802	7.45173
ENSMUSG00000062464	28.5901	1.07681	0.285203	3.63387	0.000279204	0.00488305	Cyp4f37	cytochrome P450, family 4, subfamily f, polypeptide 37 [Source:MGI Symbol;Acc:MGI:3780112]	5.06992	6.2025	5.3365	6.18991	5.17561	4.86232	3.56047	3.5659	3.15574
ENSMUSG00000036478	6016.9	-0.378309	0.103928	-3.63385	0.00027922	0.00488305	Btg1	B cell translocation gene 1, anti-proliferative [Source:MGI Symbol;Acc:MGI:88215]	12.2381	12.3145	12.2241	12.4918	12.1002	12.7586	12.8332	12.6163	12.4417
ENSMUSG00000027177	1620.74	-0.3931	0.108067	-3.63277	0.000280396	0.00489143	Hipk3	homeodomain interacting protein kinase 3 [Source:MGI Symbol;Acc:MGI:1314882]	10.4189	10.3093	10.2664	10.5749	10.4227	10.8967	10.6536	10.8395	10.835
ENSMUSG00000032327	88.6992	-0.396918	0.202421	-3.63288	0.000280272	0.00489143	Stra6	stimulated by retinoic acid gene 6 [Source:MGI Symbol;Acc:MGI:107742]	2.96734	0	3.71424	0	0	7.17799	4.36687	8.71733	3.98504
ENSMUSG00000028936	5436.34	0.3774	0.103856	3.63202	0.000281208	0.00489951	Rpl22	ribosomal protein L22 [Source:MGI Symbol;Acc:MGI:99262]	12.6155	12.6308	12.4553	12.8045	12.4485	12.2726	12.1331	12.2131	12.2044
ENSMUSG00000035834	1498.4	0.562235	0.154527	3.63107	0.000282253	0.00491162	Polr3g	polymerase (RNA) III (DNA directed) polypeptide G [Source:MGI Symbol;Acc:MGI:1914736]	10.75	11.056	10.4158	10.8092	11.1378	10.4428	10.0922	9.94788	10.4435
ENSMUSG00000052298	506.571	0.615172	0.169226	3.63068	0.000282674	0.00491286	Cdc42se2	CDC42 small effector 2 [Source:MGI Symbol;Acc:MGI:1919979]	9.51341	9.12647	9.08906	8.9841	9.62125	8.69113	8.57696	8.78337	8.36779
ENSMUSG00000021427	2067.97	0.399007	0.109855	3.62991	0.000283518	0.00492144	Ssr1	signal sequence receptor, alpha [Source:MGI Symbol;Acc:MGI:105082]	11.2517	11.2102	10.9308	11.2897	11.352	10.9353	10.9129	10.5538	10.7662
ENSMUSG00000020181	298.613	0.904212	0.249827	3.62918	0.000284322	0.00492929	Nav3	neuron navigator 3 [Source:MGI Symbol;Acc:MGI:2183703]	8.36598	8.79641	8.30952	8.55966	9.215	8.5029	6.75487	7.11889	6.75237
ENSMUSG00000024511	1859.61	-0.474282	0.13055	-3.62775	0.000285896	0.00495049	Rab27b	RAB27B, member RAS oncogene family [Source:MGI Symbol;Acc:MGI:1931295]	10.5079	10.6887	10.4083	10.7828	10.3774	11.2686	10.9831	10.7164	11.2147
ENSMUSG00000031372	5560.49	0.652065	0.17926	3.62644	0.000287359	0.00496968	Trex2	three prime repair exonuclease 2 [Source:MGI Symbol;Acc:MGI:1346343]	12.2884	12.9111	12.8329	12.9906	12.912	12.1495	12.3516	11.7845	11.9685
ENSMUSG00000030541	676.616	0.618429	0.170372	3.62402	0.000290057	0.00500872	Idh2	isocitrate dehydrogenase 2 (NADP+), mitochondrial [Source:MGI Symbol;Acc:MGI:96414]	9.54888	9.89945	9.26758	9.70591	10.0532	9.37718	8.60269	8.89511	9.16397
ENSMUSG00000029359	1157.54	-0.866356	0.238163	-3.62378	0.00029033	0.00500872	Tesc	tescalcin [Source:MGI Symbol;Acc:MGI:1930803]	9.2836	9.15371	10.1823	9.7315	8.01326	10.3798	10.8696	10.0851	10.6905
ENSMUSG00000003429	9274.86	0.337402	0.0931048	3.62269	0.000291558	0.00502375	Rps11	ribosomal protein S11 [Source:MGI Symbol;Acc:MGI:1351329]	13.3451	13.357	13.3828	13.422	13.2018	12.9937	12.8916	13.102	12.9933
ENSMUSG00000036123	149.878	-1.04535	0.287962	-3.62213	0.000292193	0.00502851	Slc9a3	solute carrier family 9 (sodium/hydrogen exchanger), member 3 [Source:MGI Symbol;Acc:MGI:105064]	5.69427	5.50954	7.07011	5.67996	6.11306	7.35674	8.96767	6.69364	8.15401
ENSMUSG00000025261	9342.62	-0.528322	0.145606	-3.62081	0.000293683	0.00504796	Huwe1	HECT, UBA and WWE domain containing 1 [Source:MGI Symbol;Acc:MGI:1926884]	12.7837	12.7709	13.0095	12.92	12.6729	13.316	13.6801	13.0789	13.467
ENSMUSG00000059632	2569.65	-0.256136	0.162984	-3.61843	0.00029639	0.00508579	Krtap8-1	keratin associated protein 8-1 [Source:MGI Symbol;Acc:MGI:1330293]	6.65879	2.28521	6.6147	2.68578	3.50283	7.08555	0	14.2022	8.74229
ENSMUSG00000056270	3530.7	-0.502755	0.20934	-3.61824	0.000296608	0.00508579	Prr9	proline rich 9 [Source:MGI Symbol;Acc:MGI:1925680]	7.94576	7.42183	8.7897	7.89112	7.2568	8.04384	6.16346	14.8007	9.71876
ENSMUSG00000001403	320.143	0.939335	0.260777	3.61728	0.00029772	0.00509864	Ube2c	ubiquitin-conjugating enzyme E2C [Source:MGI Symbol;Acc:MGI:1915862]	8.57824	9.52388	7.76307	8.68876	9.02199	8.0128	6.93926	7.88617	6.80435
ENSMUSG00000020122	1364.8	-0.444137	0.122749	-3.61681	0.000298251	0.00510151	Egfr	epidermal growth factor receptor [Source:MGI Symbol;Acc:MGI:95294]	10.2692	10.0011	10.2545	10.1814	10.1692	10.6647	10.9224	10.4023	10.5348
ENSMUSG00000020521	864.222	-0.352797	0.0975405	-3.61608	0.000299094	0.0051097	Rnft1	ring finger protein, transmembrane 1 [Source:MGI Symbol;Acc:MGI:1924142]	9.59485	9.66998	9.71189	9.47754	9.38522	9.89573	9.99427	9.94355	9.91183
ENSMUSG00000039782	3952.23	-0.375841	0.103936	-3.61424	0.000301225	0.00513361	Cpeb2	cytoplasmic polyadenylation element binding protein 2 [Source:MGI Symbol;Acc:MGI:2442640]	11.673	11.8362	11.6488	11.8937	11.634	12.1767	12.066	12.1718	12.1001
ENSMUSG00000020859	2459.3	-0.451965	0.124916	-3.61433	0.000301128	0.00513361	Spag9	sperm associated antigen 9 [Source:MGI Symbol;Acc:MGI:1918084]	11.0951	10.9701	11.0107	11.1757	10.666	11.3503	11.6117	11.3688	11.5247
ENSMUSG00000014245	124.907	0.872669	0.244085	3.61093	0.000305099	0.00519334	Pigl	phosphatidylinositol glycan anchor biosynthesis, class L [Source:MGI Symbol;Acc:MGI:2681271]	7.60185	7.05233	7.3724	7.02308	7.4137	5.16303	5.80663	6.78673	6.41048
ENSMUSG00000043866	1637.62	0.366019	0.101306	3.60979	0.000306449	0.00521001	Taf10	TATA-box binding protein associated factor 10 [Source:MGI Symbol;Acc:MGI:1346320]	10.714	10.9455	10.8183	10.8037	11.0749	10.6056	10.3076	10.5893	10.4759
ENSMUSG00000062619	218.289	0.634624	0.176144	3.60786	0.000308729	0.00524241	2310039H08Rik	RIKEN cDNA 2310039H08 gene [Source:MGI Symbol;Acc:MGI:1914351]	7.76656	7.74207	8.16971	8.10555	8.25208	6.93473	7.59545	7.15924	7.46794
ENSMUSG00000029106	2421.48	-0.448429	0.124186	-3.60749	0.000309171	0.00524358	Add1	adducin 1 (alpha) [Source:MGI Symbol;Acc:MGI:87918]	10.9451	11.1126	11.0206	11.0145	10.7764	11.4763	11.5815	11.2283	11.4859
ENSMUSG00000024735	991.689	0.531952	0.147401	3.60645	0.000310415	0.00525262	Prpf19	pre-mRNA processing factor 19 [Source:MGI Symbol;Acc:MGI:106247]	10.2003	10.3928	10.0621	9.85516	10.4538	9.60864	9.39747	9.9622	9.52321
ENSMUSG00000060469	578.204	-0.116759	0.131206	-3.60611	0.000310826	0.00525262	Krtap19-3	keratin associated protein 19-3 [Source:MGI Symbol;Acc:MGI:1925168]	3.10078	0	0	0	0	4.86232	0	11.5018	6.26964
ENSMUSG00000047253	1979.78	-0.207729	0.150843	-3.60634	0.000310547	0.00525262	Krtap1-5	keratin associated protein 1-5 [Source:MGI Symbol;Acc:MGI:1916914]	6.29102	2.28521	4.40655	1.23791	0	6.70545	0	13.7636	8.45575
ENSMUSG00000059495	3979.5	-0.468747	0.129903	-3.60473	0.000312481	0.00527424	Arhgef12	Rho guanine nucleotide exchange factor (GEF) 12 [Source:MGI Symbol;Acc:MGI:1916882]	11.603	11.7101	11.7023	11.7186	11.6711	12.182	12.3669	11.7898	12.2998
ENSMUSG00000059070	12685	0.307891	0.0854298	3.60381	0.000313587	0.00528656	Rpl18	ribosomal protein L18 [Source:MGI Symbol;Acc:MGI:98003]	13.5943	13.6859	13.8411	13.865	13.8384	13.4198	13.4143	13.5714	13.4028
ENSMUSG00000027589	951.358	-0.49523	0.137276	-3.60318	0.000314353	0.00529312	Pcmtd2	protein-L-isoaspartate (D-aspartate) O-methyltransferase domain containing 2 [Source:MGI Symbol;Acc:MGI:1923927]	9.42233	9.65965	9.54044	9.77465	9.55143	9.80804	10.1445	10.1277	10.3449
ENSMUSG00000049624	209.917	-0.599165	0.166262	-3.60078	0.000317265	0.00533325	Slc17a5	solute carrier family 17 (anion/sugar transporter), member 5 [Source:MGI Symbol;Acc:MGI:1924105]	7.12611	7.6124	7.1023	7.21998	7.69129	8.08023	8.12311	8.14919	7.71882
ENSMUSG00000081640	166.48	-0.969692	0.270933	-3.60059	0.000317496	0.00533325	Rplp0-ps1	ribosomal protein, large, P0, pseudogene 1 [Source:MGI Symbol;Acc:MGI:3648599]	5.49048	6.16404	5.44086	5.51831	7.27617	8.35233	6.79368	7.35436	7.50768
ENSMUSG00000019987	1083.84	-0.78181	0.216761	-3.59989	0.000318346	0.00534114	Arg1	arginase, liver [Source:MGI Symbol;Acc:MGI:88070]	9.61312	9.17804	9.62225	9.81656	9.55935	9.48742	10.6377	10.7358	10.8287
ENSMUSG00000030539	1600.56	-0.449282	0.124635	-3.59841	0.000320171	0.00536534	Sema4b	sema domain, immunoglobulin domain (Ig), transmembrane domain (TM) and short cytoplasmic domain, (semaphorin) 4B [Source:MGI Symbol;Acc:MGI:107559]	10.2297	10.4358	10.1861	10.3546	10.476	10.9476	10.8658	10.4366	10.9397
ENSMUSG00000037815	4110.72	-0.293593	0.0816224	-3.59779	0.000320928	0.00536884	Ctnna1	catenin (cadherin associated protein), alpha 1 [Source:MGI Symbol;Acc:MGI:88274]	11.8241	11.9045	11.8407	12.0297	11.7958	12.1424	12.1705	12.2194	12.1892
ENSMUSG00000030201	1026.68	-0.406018	0.112818	-3.59757	0.000321207	0.00536884	Lrp6	low density lipoprotein receptor-related protein 6 [Source:MGI Symbol;Acc:MGI:1298218]	9.70375	9.61757	9.73944	9.83813	10.012	10.2177	10.0136	10.3455	10.2438
ENSMUSG00000026879	29724.5	-0.611897	0.169724	-3.59731	0.000321526	0.00536884	Gsn	gelsolin [Source:MGI Symbol;Acc:MGI:95851]	14.3157	14.428	14.5884	14.788	14.0646	15.2468	15.4522	14.5399	15.1416
ENSMUSG00000042942	52.0556	-1.00013	0.276282	-3.59572	0.00032349	0.00539521	Greb1l	growth regulation by estrogen in breast cancer-like [Source:MGI Symbol;Acc:MGI:3576497]	3.87203	5.50954	4.87241	5.38395	4.68965	5.48596	6.80639	7.00172	6.11355
ENSMUSG00000033419	351.089	0.787067	0.220547	3.59487	0.000324559	0.00540662	Snap91	synaptosomal-associated protein 91 [Source:MGI Symbol;Acc:MGI:109132]	8.63984	8.28053	9.17731	8.93288	8.49874	7.33682	7.67383	8.48307	7.26954
ENSMUSG00000000295	168.706	0.757506	0.210778	3.59447	0.000325053	0.00540844	Hddc2	HD domain containing 2 [Source:MGI Symbol;Acc:MGI:1916942]	7.63523	7.92569	6.9921	7.92378	8.06429	6.35565	7.06093	7.06681	6.82966
ENSMUSG00000022964	1363.18	-0.4516	0.125681	-3.5926	0.000327393	0.00543449	Tmem50b	transmembrane protein 50B [Source:MGI Symbol;Acc:MGI:1925225]	10.1278	10.3016	10.3153	10.1034	10.0434	10.7177	10.7839	10.2704	10.797
ENSMUSG00000030231	2508.28	-0.715517	0.198503	-3.59289	0.000327025	0.00543449	Plekha5	pleckstrin homology domain containing, family A member 5 [Source:MGI Symbol;Acc:MGI:1923802]	10.6864	10.8143	10.9648	11.0974	10.1443	11.4711	11.888	11.0858	11.8264
ENSMUSG00000037553	406.557	0.557079	0.154945	3.58959	0.0003312	0.00549119	Zdhhc18	zinc finger, DHHC domain containing 18 [Source:MGI Symbol;Acc:MGI:3527792]	8.96925	9.06518	9.04005	8.77182	8.89931	8.30186	8.48904	8.43868	8.15401
ENSMUSG00000031778	332.971	0.78796	0.218101	3.58816	0.000333024	0.00551492	Cx3cl1	chemokine (C-X3-C motif) ligand 1 [Source:MGI Symbol;Acc:MGI:1097153]	9.04572	8.73542	8.72915	8.68876	9.02771	8.32226	7.79993	7.16916	8.11337
ENSMUSG00000117924	295.67	0.519768	0.144616	3.58759	0.000333751	0.00552045	NA	NA	8.32565	8.65451	8.44953	8.5854	8.37395	7.78924	7.93916	7.9905	7.97845
ENSMUSG00000070509	1011	0.588798	0.164201	3.58407	0.000338287	0.00558373	Rgma	repulsive guidance molecule family member A [Source:MGI Symbol;Acc:MGI:2679262]	10.1712	10.2905	10.3346	9.85092	10.5623	9.71468	9.29974	9.754	9.65116
ENSMUSG00000087611	61.5029	-0.885193	0.246511	-3.584	0.000338371	0.00558373	4930458D05Rik	RIKEN cDNA 4930458D05 gene [Source:MGI Symbol;Acc:MGI:1923052]	4.52222	4.90966	5.47404	4.949	5.17561	6.02324	6.5434	6.14941	5.91503
ENSMUSG00000002058	98.5932	0.938566	0.256914	3.58348	0.000339049	0.0055879	Unc119	unc-119 lipid binding chaperone [Source:MGI Symbol;Acc:MGI:1328357]	7.37694	7.07324	7.44949	6.94569	7.43109	5.80868	5.64622	6.97935	4.73952
ENSMUSG00000001089	1193.91	-0.447709	0.124908	-3.5828	0.000339929	0.0055879	Luzp1	leucine zipper protein 1 [Source:MGI Symbol;Acc:MGI:107629]	9.85545	9.9082	9.88683	9.90507	10.305	10.4347	10.4978	10.309	10.5567
ENSMUSG00000057440	1479.27	-0.550196	0.153299	-3.58252	0.000340293	0.0055879	Mpp7	membrane protein, palmitoylated 7 (MAGUK p55 subfamily member 7) [Source:MGI Symbol;Acc:MGI:1922989]	10.0172	10.3463	10.0824	10.2458	10.173	11.2354	10.3429	10.6392	10.7221
ENSMUSG00000060548	895.452	-0.711966	0.198051	-3.58228	0.000340614	0.0055879	Tnfrsf19	tumor necrosis factor receptor superfamily, member 19 [Source:MGI Symbol;Acc:MGI:1352474]	9.54888	9.29165	9.15702	9.22258	9.14034	10.6253	9.86811	9.54717	10.1439
ENSMUSG00000041390	680.363	-0.718794	0.199664	-3.58314	0.000339485	0.0055879	Mdfic	MyoD family inhibitor domain containing [Source:MGI Symbol;Acc:MGI:104611]	8.81999	8.48156	9.14162	9.1657	8.26668	9.5209	10.0012	9.35426	9.62791
ENSMUSG00000045545	74482.8	0.807903	0.223844	3.5815	0.000341623	0.00559406	Krt14	keratin 14 [Source:MGI Symbol;Acc:MGI:96688]	16.6398	16.7585	16.0287	16.4151	17.2878	16.3801	14.7647	15.8239	15.3699
ENSMUSG00000030744	14993	0.354732	0.0990102	3.58138	0.000341786	0.00559406	Rps3	ribosomal protein S3 [Source:MGI Symbol;Acc:MGI:1350917]	14.0157	14.1051	13.8386	14.1955	14.0521	13.7632	13.4887	13.8001	13.6498
ENSMUSG00000068762	192.228	0.877119	0.24528	3.57928	0.000344536	0.00562596	Gstm6	glutathione S-transferase, mu 6 [Source:MGI Symbol;Acc:MGI:1309467]	7.39003	8.55771	7.78966	7.96358	8.24718	7.2858	6.10293	6.65182	7.25092
ENSMUSG00000038023	3766.06	-0.419926	0.117217	-3.57953	0.000344219	0.00562596	Atp6v0a2	ATPase, H+ transporting, lysosomal V0 subunit A2 [Source:MGI Symbol;Acc:MGI:104855]	11.4927	11.5148	11.7823	11.8039	11.552	12.1377	12.2474	11.9129	11.9717
ENSMUSG00000039633	230.052	-0.664008	0.185262	-3.5776	0.00034676	0.00565221	Lonrf1	LON peptidase N-terminal domain and ring finger 1 [Source:MGI Symbol;Acc:MGI:3609241]	7.48464	7.2941	7.62958	7.46153	7.20721	7.88149	7.97899	8.53767	8.18866
ENSMUSG00000068874	130.564	-0.953632	0.265931	-3.57746	0.000346949	0.00565221	Selenbp1	selenium binding protein 1 [Source:MGI Symbol;Acc:MGI:96825]	6.23405	6.62684	6.10219	5.95735	6.13444	7.45238	6.18308	8.4751	7.37645
ENSMUSG00000023571	519.987	0.760208	0.210251	3.57641	0.000348351	0.00566191	C1qtnf12	C1q and tumor necrosis factor related 12 [Source:MGI Symbol;Acc:MGI:1914639]	9.50742	9.52956	9.66598	9.00332	9.84851	8.41065	8.09748	9.28756	8.50764
ENSMUSG00000024732	271.226	0.702682	0.194927	3.57649	0.000348239	0.00566191	Ccdc86	coiled-coil domain containing 86 [Source:MGI Symbol;Acc:MGI:1277220]	8.50489	8.62296	8.18482	8.4406	8.84522	7.63471	7.89819	7.96796	7.36783
ENSMUSG00000092074	168.231	0.599445	0.167413	3.57563	0.000349379	0.00566472	Dynlt1a	dynein light chain Tctex-type 1A [Source:MGI Symbol;Acc:MGI:3807506]	7.78154	7.81835	7.60732	7.79732	7.3693	7.07357	6.70144	7.01277	7.26954
ENSMUSG00000038250	1903.65	-0.567726	0.158502	-3.57537	0.000349734	0.00566472	Usp38	ubiquitin specific peptidase 38 [Source:MGI Symbol;Acc:MGI:1922091]	10.1249	10.2872	10.8565	10.8363	10.4118	10.9169	11.3176	11.2307	11.1017
ENSMUSG00000038987	456.535	-0.724399	0.202245	-3.57551	0.00034954	0.00566472	Cfap157	cilia and flagella associated protein 157 [Source:MGI Symbol;Acc:MGI:2447809]	8.04017	8.42982	8.77646	8.50676	7.95436	8.92585	9.63863	8.92175	9.24615
ENSMUSG00000073755	388.72	0.814869	0.227402	3.57464	0.000350714	0.0056685	5730409E04Rik	RIKEN cDNA 5730409E04Rik gene [Source:MGI Symbol;Acc:MGI:3609248]	9.01224	8.60153	9.15702	9.44416	8.86774	7.34681	7.56586	8.81529	7.96138
ENSMUSG00000042903	752.648	-0.399722	0.111713	-3.57459	0.000350774	0.0056685	Foxo4	forkhead box O4 [Source:MGI Symbol;Acc:MGI:1891915]	9.15141	9.38239	9.3391	9.24859	9.42046	9.51648	9.67893	9.81684	9.86516
ENSMUSG00000066232	1438.71	-0.391646	0.109518	-3.57381	0.000351818	0.00567884	Ipo7	importin 7 [Source:MGI Symbol;Acc:MGI:2152414]	10.4379	10.1327	10.0864	10.3754	10.28	10.8288	10.576	10.6003	10.6827
ENSMUSG00000044405	378.823	0.890084	0.247348	3.57289	0.000353062	0.00569236	Adig	adipogenin [Source:MGI Symbol;Acc:MGI:2675492]	8.59813	8.50867	9.55795	9.15199	9.4161	7.83255	7.51257	8.61949	7.49982
ENSMUSG00000067058	163.429	0.91752	0.259799	3.57167	0.000354706	0.00571232	Rps15a-ps5	ribosomal protein S15A, pseudogene 5 [Source:MGI Symbol;Acc:MGI:3642245]	7.92342	7.8368	7.82866	6.99262	8.08091	5.62382	6.41652	6.62326	6.98416
ENSMUSG00000033751	706.67	0.473261	0.13227	3.57109	0.000355493	0.00571843	Gadd45gip1	growth arrest and DNA-damage-inducible, gamma interacting protein 1 [Source:MGI Symbol;Acc:MGI:1914947]	9.9841	9.75491	9.58857	9.43286	9.82897	9.24184	9.29749	9.21763	9.17141
ENSMUSG00000024521	113.833	0.810573	0.226372	3.56937	0.000357836	0.00572873	Pmaip1	phorbol-12-myristate-13-acetate-induced protein 1 [Source:MGI Symbol;Acc:MGI:1930146]	6.8415	7.3805	7.04825	7.57894	7.37829	6.96098	5.99605	6.0239	5.84229
ENSMUSG00000020062	1129.16	0.609698	0.169373	3.56913	0.000358173	0.00572873	Slc5a8	solute carrier family 5 (iodide transporter), member 8 [Source:MGI Symbol;Acc:MGI:2384916]	10.1655	10.8766	10.2353	10.7738	10.7584	9.91936	10.1766	9.52418	9.99946
ENSMUSG00000037295	835.042	0.440118	0.123069	3.57023	0.000356665	0.00572873	Ldlrap1	low density lipoprotein receptor adaptor protein 1 [Source:MGI Symbol;Acc:MGI:2140175]	9.8196	10.1076	9.94862	9.74298	10.1164	9.67953	9.27022	9.44886	9.55011
ENSMUSG00000013701	1063.02	0.410056	0.114894	3.56918	0.000358099	0.00572873	Timm23	translocase of inner mitochondrial membrane 23 [Source:MGI Symbol;Acc:MGI:1858317]	10.0475	10.3442	10.2035	10.3151	10.2288	9.99437	9.79347	9.5106	9.87431
ENSMUSG00000078664	231.248	-0.849981	0.27608	-3.57002	0.000356954	0.00572873	Sprr2a1	small proline-rich protein 2A1 [Source:MGI Symbol;Acc:MGI:1330350]	5.87281	6.32956	4.4737	5.33623	5.69058	9.97034	8.01776	5.70751	6.56916
ENSMUSG00000027397	496.412	0.744672	0.208303	3.56881	0.00035861	0.0057292	Slc20a1	solute carrier family 20, member 1 [Source:MGI Symbol;Acc:MGI:108392]	9.4429	9.30938	9.30263	9.22913	9.40954	8.01906	8.44907	9.10593	7.97845
ENSMUSG00000045394	6685.48	-0.434857	0.121974	-3.56691	0.000361217	0.00576429	Epcam	epithelial cell adhesion molecule [Source:MGI Symbol;Acc:MGI:106653]	12.4554	12.4575	12.746	12.5632	12.313	13.042	13.1809	12.8755	12.7464
ENSMUSG00000051236	503.161	0.718404	0.20013	3.5657	0.000362892	0.00576449	Msrb3	methionine sulfoxide reductase B3 [Source:MGI Symbol;Acc:MGI:2443538]	9.36379	9.00661	9.27936	9.18267	10.0377	8.75255	8.37422	8.81844	8.36779
ENSMUSG00000038539	2156.15	0.554869	0.155232	3.56551	0.000363152	0.00576449	Atf5	activating transcription factor 5 [Source:MGI Symbol;Acc:MGI:2141857]	11.2695	11.264	11.4386	11.1492	11.7455	10.6924	10.9534	10.7793	10.7145
ENSMUSG00000022216	1561.85	0.465336	0.130422	3.56512	0.000363693	0.00576449	Psme1	proteasome (prosome, macropain) activator subunit 1 (PA28 alpha) [Source:MGI Symbol;Acc:MGI:1096367]	10.8664	10.6699	10.779	10.6524	11.1705	10.3895	10.1243	10.4417	10.4208
ENSMUSG00000026202	8351.36	0.428795	0.12008	3.56652	0.000361748	0.00576449	Tuba4a	tubulin, alpha 4A [Source:MGI Symbol;Acc:MGI:1095410]	13.0714	13.4264	13.177	13.2642	13.3474	12.8835	12.9027	12.7789	12.6804
ENSMUSG00000030127	1561.18	0.327744	0.0918561	3.56577	0.000362794	0.00576449	Cops7a	COP9 signalosome subunit 7A [Source:MGI Symbol;Acc:MGI:1349400]	10.8547	10.7589	10.5791	10.8277	10.8686	10.5462	10.3667	10.459	10.4051
ENSMUSG00000001288	4963.52	-0.366806	0.102791	-3.56536	0.000363353	0.00576449	Rarg	retinoic acid receptor, gamma [Source:MGI Symbol;Acc:MGI:97858]	12.0103	11.8832	12.1352	12.2642	11.9523	12.3701	12.4629	12.3387	12.5541
ENSMUSG00000035093	3959.33	0.651552	0.182869	3.56417	0.000365008	0.00576582	Secisbp2l	SECIS binding protein 2-like [Source:MGI Symbol;Acc:MGI:1917604]	12.4699	11.7528	12.1423	12.0414	12.6626	11.4637	11.0811	11.9936	11.364
ENSMUSG00000071657	3012.7	0.397132	0.111395	3.56457	0.000364459	0.00576582	Bscl2	Berardinelli-Seip congenital lipodystrophy 2 (seipin) [Source:MGI Symbol;Acc:MGI:1298392]	11.6138	11.5719	11.9207	11.756	11.7963	11.4099	11.5047	11.1529	11.2002
ENSMUSG00000021360	1066.21	-0.584492	0.164015	-3.56423	0.000364928	0.00576582	Gcnt2	glucosaminyl (N-acetyl) transferase 2, I-branching enzyme [Source:MGI Symbol;Acc:MGI:1100870]	9.90761	9.59245	9.87446	9.7361	9.68242	10.3176	10.8382	9.90847	10.4019
ENSMUSG00000032624	627.083	-0.538747	0.150917	-3.56296	0.000366697	0.00578598	Eml4	echinoderm microtubule associated protein like 4 [Source:MGI Symbol;Acc:MGI:1926048]	9.10649	8.83975	8.84146	9.04844	8.83872	9.60656	9.20453	9.86491	9.30824
ENSMUSG00000030835	1533.98	0.432437	0.12135	3.56204	0.00036798	0.00579971	Nomo1	nodal modulator 1 [Source:MGI Symbol;Acc:MGI:2385850]	10.7042	10.7238	10.8223	10.7872	10.897	10.0971	10.3763	10.4949	10.3438
ENSMUSG00000097134	127.207	-0.854535	0.239232	-3.5617	0.00036846	0.00580077	1110002J07Rik	RIKEN cDNA 1110002J07 gene [Source:MGI Symbol;Acc:MGI:1915738]	6.09701	5.6553	6.24356	7.00793	5.66142	6.76627	7.67383	7.10862	7.47598
ENSMUSG00000028631	47.3018	0.997979	0.288479	3.55829	0.000373272	0.00586994	Kcnq4	potassium voltage-gated channel, subfamily Q, member 4 [Source:MGI Symbol;Acc:MGI:1926803]	6.34582	6.58379	5.56922	6.50248	5.82817	3.47398	1.56719	5.4391	4.44419
ENSMUSG00000054263	594.787	0.56893	0.159357	3.55601	0.000376523	0.00590784	Lifr	leukemia inhibitory factor receptor [Source:MGI Symbol;Acc:MGI:96788]	9.69058	9.76458	9.38996	9.66062	9.2546	8.975	8.81881	8.99046	9.00087
ENSMUSG00000027007	17037.9	-0.686896	0.192409	-3.55602	0.000376522	0.00590784	Ssfa2	sperm specific antigen 2 [Source:MGI Symbol;Acc:MGI:1917849]	13.4744	13.4421	13.7506	13.7723	13.1462	14.3298	14.6801	13.3865	14.5622
ENSMUSG00000026836	338.811	-0.59147	0.166271	-3.55553	0.000377224	0.00591224	Acvr1	activin A receptor, type 1 [Source:MGI Symbol;Acc:MGI:87911]	8.13267	7.98204	7.81578	8.24774	8.17678	9.14782	8.36995	8.79302	8.46789
ENSMUSG00000032959	2423.6	0.397816	0.111897	3.55448	0.00037873	0.00592921	Pebp1	phosphatidylethanolamine binding protein 1 [Source:MGI Symbol;Acc:MGI:1344408]	11.2052	11.509	11.5207	11.3503	11.5168	11.089	10.8413	11.1498	10.9477
ENSMUSG00000044367	571.758	0.59494	0.167285	3.55404	0.000379357	0.00593242	Slc16a13	solute carrier family 16 (monocarboxylic acid transporters), member 13 [Source:MGI Symbol;Acc:MGI:1916559]	9.57778	9.13395	9.24854	9.31164	9.83225	8.74878	8.70465	9.11878	8.51935
ENSMUSG00000041408	2112.59	-0.2964	0.0833867	-3.55331	0.000380412	0.0059423	Wapl	WAPL cohesin release factor [Source:MGI Symbol;Acc:MGI:2675859]	10.8386	10.8958	10.8118	10.9516	10.9157	11.1931	11.2051	11.05	11.285
ENSMUSG00000028837	1121.82	0.425641	0.119785	3.55194	0.000382401	0.00596674	Psmb2	proteasome (prosome, macropain) subunit, beta type 2 [Source:MGI Symbol;Acc:MGI:1347045]	10.2279	10.3886	10.1583	10.3182	10.5395	9.75838	10.0779	9.88309	9.80742
ENSMUSG00000022197	7852.19	-0.724278	0.203429	-3.55059	0.000384372	0.00599083	Pdzd2	PDZ domain containing 2 [Source:MGI Symbol;Acc:MGI:1922394]	12.3255	12.201	12.8361	12.7114	11.9246	12.8286	13.7275	12.7706	13.5552
ENSMUSG00000044641	398.135	-0.681484	0.191331	-3.5498	0.000385523	0.00600211	Pard6b	par-6 family cell polarity regulator beta [Source:MGI Symbol;Acc:MGI:2135605]	8.20486	8.11903	8.19977	7.77064	8.33754	8.7106	8.86511	9.50865	8.30601
ENSMUSG00000038242	3586.96	0.840494	0.236214	3.54813	0.000387974	0.00603358	Aox4	aldehyde oxidase 4 [Source:MGI Symbol;Acc:MGI:1919122]	11.8631	12.3857	11.8459	11.8813	13.0224	12.0209	10.7097	11.1309	10.4918
ENSMUSG00000101970	533.155	-0.401168	0.11305	-3.54516	0.000392382	0.00609538	1810026B05Rik	RIKEN cDNA 1810026B05 gene [Source:MGI Symbol;Acc:MGI:1916420]	8.69629	8.73214	8.90365	8.89221	8.83546	9.10725	9.35485	9.28529	9.15399
ENSMUSG00000043716	16038.1	0.309147	0.0872094	3.54381	0.000394395	0.00611987	Rpl7	ribosomal protein L7 [Source:MGI Symbol;Acc:MGI:98073]	14.1522	14.2164	13.9063	14.1985	14.1101	13.7861	13.7871	13.9208	13.716
ENSMUSG00000041881	1103.09	0.411417	0.116235	3.54098	0.000398648	0.00617904	Ndufa7	"NADH dehydrogenase (ubiquinone) 1 alpha subcomplex, 7 (B14.5a) [Source:MGI Symbol;Acc:MGI:1913666]"	10.2021	10.19	10.1416	10.309	10.4864	9.73003	9.87416	9.719	10.0202
ENSMUSG00000020061	46.9842	0.921162	0.288904	3.53994	0.000400213	0.00619646	Mybpc1	myosin binding protein C, slow-type [Source:MGI Symbol;Acc:MGI:1336213]	4.14351	7.08358	5.40691	5.51831	6.42214	2.95252	4.29654	4.37251	3.68571
ENSMUSG00000018341	198.159	-0.869186	0.244955	-3.5395	0.000400892	0.00620014	Il12rb2	interleukin 12 receptor, beta 2 [Source:MGI Symbol;Acc:MGI:1270861]	7.32333	7.06282	6.98061	7.27164	6.11306	8.40109	8.06612	7.47116	8.41871
ENSMUSG00000043487	96.0844	0.858516	0.244471	3.53899	0.000401661	0.0062052	Acot6	acyl-CoA thioesterase 6 [Source:MGI Symbol;Acc:MGI:1921287]	6.8415	6.50904	6.88518	7.08213	7.33277	6.14276	5.80663	5.68003	5.65677
ENSMUSG00000003813	1294.35	0.347485	0.09822	3.53557	0.000406891	0.00627908	Rad23a	RAD23 homolog A, nucleotide excision repair protein [Source:MGI Symbol;Acc:MGI:105126]	10.4276	10.4941	10.4998	10.4473	10.7032	10.1608	10.2295	10.1033	10.1439
ENSMUSG00000024130	3264.47	-0.806166	0.227339	-3.53271	0.000411328	0.00634059	Abca3	ATP-binding cassette, sub-family A (ABC1), member 3 [Source:MGI Symbol;Acc:MGI:1351617]	11.1233	10.4863	11.5048	11.2944	10.476	11.5635	12.5669	11.5457	12.1816
ENSMUSG00000028234	13736.5	0.313352	0.0887505	3.5306	0.000414612	0.00637924	Rps20	ribosomal protein S20 [Source:MGI Symbol;Acc:MGI:1914677]	13.7445	13.8807	13.9172	14.0344	13.8298	13.4583	13.5588	13.6961	13.5295
ENSMUSG00000025041	1768.37	-0.59356	0.167978	-3.53052	0.000414744	0.00637924	Nt5c2	5'-nucleotidase, cytosolic II [Source:MGI Symbol;Acc:MGI:2178563]	10.0098	10.2324	10.9872	10.6041	10.1923	11.1826	11.0864	10.9349	11.1911
ENSMUSG00000038708	3803.28	-0.401571	0.113675	-3.52818	0.000418435	0.00642194	Golga4	golgi autoantigen, golgin subfamily a, 4 [Source:MGI Symbol;Acc:MGI:1859646]	11.7132	11.5356	11.7437	11.5904	11.595	12.0775	12.0269	11.8121	12.27
ENSMUSG00000027475	438.985	-0.606434	0.171472	-3.52821	0.000418386	0.00642194	Kif3b	kinesin family member 3B [Source:MGI Symbol;Acc:MGI:107688]	8.54643	8.22557	8.33231	8.04747	8.62119	9.1956	9.13822	8.491	9.22246
ENSMUSG00000027366	2389.79	-0.580688	0.164709	-3.52319	0.000426392	0.00653692	Sppl2a	signal peptide peptidase like 2A [Source:MGI Symbol;Acc:MGI:1913802]	10.8553	10.9002	11.017	11.0352	10.6559	11.5364	11.7746	11.0864	11.6565
ENSMUSG00000070546	431.26	-0.930297	0.263939	-3.52094	0.00043002	0.00658535	Mrgprb3	MAS-related GPR, member B3 [Source:MGI Symbol;Acc:MGI:3033117]	7.52676	7.25804	8.55793	8.50676	6.45651	8.70285	9.73485	8.70375	9.31273
ENSMUSG00000000730	33.9223	0.856	0.264972	3.52019	0.000431241	0.00659686	Dnmt3l	DNA (cytosine-5-)-methyltransferase 3-like [Source:MGI Symbol;Acc:MGI:1859287]	5.441	6.25833	4.40655	5.38395	7.27617	3.61294	0	4.22822	0
ENSMUSG00000039396	57.3028	0.969306	0.279178	3.51806	0.000434713	0.00663551	Neil3	nei like 3 (E. coli) [Source:MGI Symbol;Acc:MGI:2384588]	6.73262	6.61263	6.30015	6.31826	5.7747	4.06428	3.29789	5.53423	5.37673
ENSMUSG00000039988	2494.08	-0.461036	0.130679	-3.51823	0.000434434	0.00663551	Ankrd13c	ankyrin repeat domain 13c [Source:MGI Symbol;Acc:MGI:2139746]	10.7347	10.8579	11.1936	11.1362	10.6596	11.4016	11.5972	11.1491	11.4854
ENSMUSG00000021508	751.235	-0.995436	0.283083	-3.51692	0.000436592	0.00665696	Cxcl14	chemokine (C-X-C motif) ligand 14 [Source:MGI Symbol;Acc:MGI:1888514]	8.77327	8.97642	8.89755	8.46299	6.89275	9.39414	10.6108	10.8672	9.35256
ENSMUSG00000029649	2099.86	0.333587	0.0948037	3.51654	0.000437203	0.00665905	Pomp	proteasome maturation protein [Source:MGI Symbol;Acc:MGI:1913787]	11.1591	11.1707	11.1532	11.2842	11.2813	10.8967	10.9297	10.8906	10.7481
ENSMUSG00000050751	66.6555	1.02421	0.281072	3.51457	0.00044047	0.00670154	Pgbd5	piggyBac transposable element derived 5 [Source:MGI Symbol;Acc:MGI:2429955]	6.12861	6.7488	6.65865	6.86392	7.52314	4.32909	6.10293	4.37251	5.47624
ENSMUSG00000082815	199.585	0.828561	0.249785	3.51339	0.000442435	0.00672414	Gm5678	predicted gene 5678 [Source:MGI Symbol;Acc:MGI:3646098]	9.07237	8.32042	8.34581	3.72543	9.98573	2.45785	2.78447	6.67983	5.26985
ENSMUSG00000051748	2771.46	-0.991902	0.287816	-3.51309	0.000442927	0.00672436	Wfdc21	WAP four-disulfide core domain 21 [Source:MGI Symbol;Acc:MGI:1913357]	10.035	8.71894	10.9368	10.8628	8.37395	11.3688	12.8322	11.8129	11.3726
ENSMUSG00000000740	23847	0.307205	0.0874681	3.51204	0.000444684	0.0067292	Rpl13	ribosomal protein L13 [Source:MGI Symbol;Acc:MGI:105922]	14.5969	14.6194	14.8288	14.7257	14.6075	14.2957	14.4651	14.3856	14.3023
ENSMUSG00000028793	1689.86	-0.385353	0.109575	-3.51217	0.00044447	0.0067292	Rnf19b	ring finger protein 19B [Source:MGI Symbol;Acc:MGI:1922484]	10.3841	10.5067	10.5942	10.3576	10.4947	10.9833	11.0306	10.8105	10.6198
ENSMUSG00000018927	132.365	-0.976002	0.280628	-3.51212	0.000444554	0.0067292	Ccl6	chemokine (C-C motif) ligand 6 [Source:MGI Symbol;Acc:MGI:98263]	5.75627	5.08458	6.95734	6.04901	4.13237	6.45136	8.08189	7.18879	7.65654
ENSMUSG00000042390	948.382	-0.452725	0.128886	-3.51053	0.00044722	0.00676029	Gatad2b	GATA zinc finger domain containing 2B [Source:MGI Symbol;Acc:MGI:2443225]	9.87887	9.64924	9.35922	9.64111	9.62881	9.9227	10.2896	9.8906	10.3161
ENSMUSG00000032184	104.538	0.796094	0.229699	3.51019	0.000447786	0.00676157	Lysmd2	LysM, putative peptidoglycan-binding, domain containing 2 [Source:MGI Symbol;Acc:MGI:1917332]	7.11037	7.07324	6.12325	6.64639	7.39611	5.9981	5.43331	6.04559	6.17408
ENSMUSG00000048249	453.775	-0.552227	0.157404	-3.50619	0.000454578	0.00685676	Crebrf	CREB3 regulatory factor [Source:MGI Symbol;Acc:MGI:1924378]	8.49886	8.32914	8.81257	8.69351	8.18193	8.87843	9.10002	9.19597	9.27177
ENSMUSG00000057650	455.568	-0.144209	0.152114	-3.50557	0.000455626	0.00685859	Krtap19-2	keratin associated protein 19-2 [Source:MGI Symbol;Acc:MGI:2157572]	3.79535	0	1.00749	0	1.61691	4.06428	0	10.8943	6.11355
ENSMUSG00000022931	1450.31	-0.184144	0.157518	-3.50554	0.000455676	0.00685859	4930553J12Rik	RIKEN cDNA 4930553J12 gene [Source:MGI Symbol;Acc:MGI:1922601]	5.38976	0	4.87241	3.194	2.84831	7.10922	2.30058	12.89	7.41875
ENSMUSG00000110091	132.248	-0.109942	0.128071	-3.50392	0.000458461	0.00689311	Gm39115	predicted gene, 39115 [Source:MGI Symbol;Acc:MGI:5622000]	0	0	1.00749	0	0	1.08644	0	9.37368	4.23281
ENSMUSG00000024981	6337.56	0.537444	0.153059	3.50361	0.000458992	0.00689372	Acsl5	acyl-CoA synthetase long-chain family member 5 [Source:MGI Symbol;Acc:MGI:1919129]	12.7177	12.8391	12.9403	12.8912	13.2162	12.0891	11.9666	12.8366	12.3476
ENSMUSG00000072640	81.1345	-0.779083	0.222106	-3.50279	0.000460421	0.00690779	Lyrm9	LYR motif containing 9 [Source:MGI Symbol;Acc:MGI:1913524]	5.92773	6.12453	5.01448	5.85947	6.19675	6.67405	6.58825	6.9101	7.05024
ENSMUSG00000028223	350.966	0.862477	0.245941	3.50209	0.000461626	0.00691848	Decr1	2,4-dienoyl CoA reductase 1, mitochondrial [Source:MGI Symbol;Acc:MGI:1914710]	9.28536	7.96537	8.68733	8.98022	9.33991	7.65897	6.80639	8.61949	7.53871
ENSMUSG00000026784	636.708	0.931303	0.264451	3.50144	0.000462758	0.00692067	Pdss1	prenyl (solanesyl) diphosphate synthase, subunit 1 [Source:MGI Symbol;Acc:MGI:1889278]	9.64761	9.52007	9.53062	9.59371	10.7411	9.46466	7.78074	8.08255	8.36779
ENSMUSG00000034382	5622.72	-0.55671	0.158817	-3.50151	0.000462634	0.00692067	AI661453	expressed sequence AI661453 [Source:MGI Symbol;Acc:MGI:2146908]	12.0316	11.9564	12.4148	12.2364	11.962	12.3479	12.7233	13.06	12.7312
ENSMUSG00000084984	58.3556	1.01813	0.286611	3.49906	0.000466899	0.00697518	Far1os	fatty acyl CoA reductase 1, opposite strand [Source:MGI Symbol;Acc:MGI:1916545]	6.14415	6.66865	5.82203	6.43613	7.49034	5.97252	4.498	3.9805	4.07244
ENSMUSG00000025907	2481.18	-0.480128	0.136873	-3.49854	0.000467812	0.00698139	Rb1cc1	RB1-inducible coiled-coil 1 [Source:MGI Symbol;Acc:MGI:1341850]	10.8983	10.7288	11.0352	11.1143	10.8117	11.5947	11.3081	11.127	11.6427
ENSMUSG00000058258	1114.28	0.622138	0.177709	3.49816	0.00046848	0.00698393	Idi1	isopentenyl-diphosphate delta isomerase [Source:MGI Symbol;Acc:MGI:2442264]	10.4653	10.2691	10.1798	10.0764	10.9605	10.0912	9.50273	9.42837	9.80901
ENSMUSG00000099032	77.9063	0.982589	0.277179	3.49148	0.000480351	0.00714573	Tcf24	transcription factor 24 [Source:MGI Symbol;Acc:MGI:3780500]	7.13392	6.38077	7.74279	6.45859	6.63214	5.71921	5.95097	3.9805	5.56933
ENSMUSG00000004085	1841.06	-0.424768	0.121485	-3.49168	0.000479991	0.00714573	Map3k20	mitogen-activated protein kinase kinase kinase 20 [Source:MGI Symbol;Acc:MGI:2443258]	10.5882	10.5483	10.599	10.6694	10.4686	11.1566	11.233	10.8263	10.8177
ENSMUSG00000026189	70.0204	0.860455	0.246731	3.49115	0.000480949	0.00714706	Pecr	peroxisomal trans-2-enoyl-CoA reductase [Source:MGI Symbol;Acc:MGI:2148199]	6.81261	6.73574	6.26267	5.64121	6.96614	5.74965	5.70169	5.10907	5.07197
ENSMUSG00000087380	37.8882	0.99607	0.28906	3.49074	0.000481694	0.00715055	2210408F21Rik	RIKEN cDNA 2210408F21 gene [Source:MGI Symbol;Acc:MGI:1920902]	5.81572	5.41445	5.22399	6.36657	6.6619	4.06428	2.78447	4.88678	3.44492
ENSMUSG00000037946	86.081	0.924505	0.261712	3.48823	0.000486238	0.00721039	Fgd3	FYVE, RhoGEF and PH domain containing 3 [Source:MGI Symbol;Acc:MGI:1353657]	7.3027	6.66865	7.68021	6.84699	6.19675	5.83731	5.7811	6.06696	5.23238
ENSMUSG00000068075	1510.94	-0.231808	0.154843	-3.4871	0.000488282	0.00723307	Gm10229	predicted gene 10229 [Source:MGI Symbol;Acc:MGI:3711943]	5.87281	0.977163	5.22399	0	4.43775	6.54112	3.67578	13.4753	7.66359
ENSMUSG00000087206	26.8338	1.04214	0.288611	3.48541	0.000491377	0.00727123	Gm16175	predicted gene 16175 [Source:MGI Symbol;Acc:MGI:3801805]	6.04828	5.31265	5.82203	4.22199	5.95378	3.61294	4.22261	3.5659	3.44492
ENSMUSG00000020715	906.775	-0.445298	0.127751	-3.48261	0.000496555	0.00734013	Ern1	endoplasmic reticulum (ER) to nucleus signalling 1 [Source:MGI Symbol;Acc:MGI:1930134]	9.39498	9.62997	9.66418	9.77912	9.31203	10.2013	10.0922	9.87403	9.9455
ENSMUSG00000107470	270.092	0.73005	0.210377	3.48064	0.000500211	0.00738639	Gm3375	predicted gene 3375 [Source:MGI Symbol;Acc:MGI:3781553]	8.28416	8.23951	8.32324	8.32923	8.69501	7.68283	6.79368	7.78018	7.62074
ENSMUSG00000030759	2458.36	0.948635	0.268781	3.47987	0.000501658	0.00739998	Far1	fatty acyl CoA reductase 1 [Source:MGI Symbol;Acc:MGI:1914670]	11.6766	11.856	11.666	11.6379	12.5096	11.3379	10.651	9.67792	9.89544
ENSMUSG00000020064	1417.8	-0.423704	0.1216	-3.4783	0.000504605	0.00743564	Herc4	hect domain and RLD 4 [Source:MGI Symbol;Acc:MGI:1914595]	10.2947	10.2243	9.96475	10.3531	10.0306	10.5451	10.8832	10.5232	10.5105
ENSMUSG00000029560	271.646	0.788203	0.226015	3.47734	0.000506414	0.00744667	Snx8	sorting nexin 8 [Source:MGI Symbol;Acc:MGI:2443816]	8.87924	8.40942	8.22435	8.24774	8.69141	6.78109	7.53565	8.32798	7.03944
ENSMUSG00000020691	230.441	-0.55581	0.159633	-3.47746	0.000506192	0.00744667	Mettl2	methyltransferase like 2 [Source:MGI Symbol;Acc:MGI:1289171]	7.31649	7.3118	7.47429	7.74346	7.66948	7.90196	8.29978	8.0773	8.13891
ENSMUSG00000041037	834.753	-0.525821	0.151051	-3.47508	0.000510702	0.00750187	Irgq	immunity-related GTPase family, Q [Source:MGI Symbol;Acc:MGI:2667176]	9.13594	9.22783	9.68558	8.99567	9.67149	9.94096	9.65805	10.044	10.0728
ENSMUSG00000042031	54.41	0.991207	0.277787	3.47459	0.000511636	0.00750773	Lce3b	late cornified envelope 3B [Source:MGI Symbol;Acc:MGI:1913594]	6.9516	6.47803	5.53818	5.07063	8.06429	5.52168	3.88195	2.56764	2.57167
ENSMUSG00000020823	1810.77	-0.503202	0.1446	-3.47407	0.000512629	0.00751446	Sec14l1	SEC14-like lipid binding 1 [Source:MGI Symbol;Acc:MGI:1921386]	10.4845	10.4267	10.8263	10.5437	10.1496	10.9386	11.3137	10.7097	11.1312
ENSMUSG00000028255	83.5357	-0.980496	0.28839	-3.47351	0.0005137	0.0075223	Clca1	chloride channel accessory 1 [Source:MGI Symbol;Acc:MGI:1346342]	4.78272	4.59968	5.56922	5.98855	0	7.57646	7.48121	5.81245	7.22254
ENSMUSG00000073421	1263.93	0.42793	0.123044	3.47155	0.000517463	0.0075225	H2-Ab1	histocompatibility 2, class II antigen A, beta 1 [Source:MGI Symbol;Acc:MGI:103070]	10.7633	10.5324	10.5365	10.4445	10.4623	10.1408	9.75956	10.093	10.3634
ENSMUSG00000026867	1984.44	-0.32851	0.0944956	-3.47301	0.00051465	0.0075225	Gapvd1	GTPase activating protein and VPS9 domains 1 [Source:MGI Symbol;Acc:MGI:1913941]	10.7919	10.7662	10.8223	10.6609	10.6633	11.0673	11.2248	10.9529	11.0629
ENSMUSG00000023939	700.926	-0.365631	0.105218	-3.47165	0.000517267	0.0075225	Mrpl14	mitochondrial ribosomal protein L14 [Source:MGI Symbol;Acc:MGI:1333864]	8.98228	9.23944	9.33459	9.24537	9.30498	9.49418	9.65102	9.60857	9.64939
ENSMUSG00000001910	2525.76	-0.380756	0.109675	-3.47213	0.00051635	0.0075225	Nacc1	nucleus accumbens associated 1, BEN and BTB (POZ) domain containing [Source:MGI Symbol;Acc:MGI:1914080]	10.9952	11.0632	11.3038	11.2208	11.0149	11.4423	11.6884	11.2744	11.6369
ENSMUSG00000070565	927.04	-0.534944	0.153902	-3.47198	0.000516644	0.0075225	Rasal2	RAS protein activator like 2 [Source:MGI Symbol;Acc:MGI:2443881]	9.28711	9.50861	9.22193	9.88863	9.69327	10.1916	10.1569	9.86491	10.2308
ENSMUSG00000038560	3963.93	-0.595694	0.171529	-3.472	0.000516597	0.0075225	Sp6	trans-acting transcription factor 6 [Source:MGI Symbol;Acc:MGI:1932575]	11.6204	11.5309	11.9401	11.7801	11.1942	11.8753	12.6033	12.146	12.446
ENSMUSG00000046727	61.2907	-0.982021	0.288548	-3.47246	0.00051571	0.0075225	Cystm1	cysteine-rich transmembrane module containing 1 [Source:MGI Symbol;Acc:MGI:1913310]	4.65834	4.71058	3.71424	4.11294	5.47284	6.59242	5.40016	7.64463	4.73952
ENSMUSG00000021285	1524.71	-0.695034	0.199945	-3.47118	0.000518176	0.00752507	Ppp1r13b	protein phosphatase 1, regulatory (inhibitor) subunit 13B [Source:MGI Symbol;Acc:MGI:1336199]	9.99271	9.82437	10.6121	10.3576	9.76529	10.2672	11.3153	11.1136	10.917
ENSMUSG00000027907	6859.17	0.427887	0.123294	3.47005	0.00052036	0.00754899	S100a11	S100 calcium binding protein A11 [Source:MGI Symbol;Acc:MGI:1338798]	12.7708	13.2311	13.0084	12.769	12.855	12.6294	12.344	12.368	12.5904
ENSMUSG00000020477	432.19	0.582088	0.167593	3.4689	0.000522602	0.00757368	Mrps24	mitochondrial ribosomal protein S24 [Source:MGI Symbol;Acc:MGI:1928142]	9.17241	8.93419	8.84146	9.04474	9.20493	8.35233	8.65281	8.05608	8.49978
ENSMUSG00000074489	807.756	-0.679661	0.195239	-3.4664	0.000527482	0.00763653	Bglap3	bone gamma-carboxyglutamate protein 3 [Source:MGI Symbol;Acc:MGI:88155]	9.41274	8.93704	9.03172	9.29301	8.87411	10.1089	10.019	9.81526	9.62249
ENSMUSG00000037416	599.737	-0.530678	0.153029	-3.46547	0.000529309	0.00764111	Dmxl1	Dmx-like 1 [Source:MGI Symbol;Acc:MGI:2443926]	8.81999	8.94557	8.66954	9.01474	9.16652	9.62104	9.57135	9.15165	9.62611
ENSMUSG00000105881	304.763	-0.538533	0.154829	-3.46541	0.000529431	0.00764111	4932422M17Rik	RIKEN cDNA 4932422M17 gene [Source:MGI Symbol;Acc:MGI:1921616]	7.59621	7.77434	7.96908	7.74346	7.95436	8.37691	8.09748	8.64458	8.40193
ENSMUSG00000079260	399.783	-0.736007	0.211634	-3.46572	0.00052881	0.00764111	Tmppe	transmembrane protein with metallophosphoesterase domain [Source:MGI Symbol;Acc:MGI:5317335]	8.39225	7.79965	8.2533	8.24128	7.63988	9.45776	8.7839	8.23665	9.11335
ENSMUSG00000085651	30.6928	0.97291	0.28716	3.46437	0.000531481	0.00764381	Gm11695	predicted gene 11695 [Source:MGI Symbol;Acc:MGI:3649841]	4.47383	6.1834	3.71424	6.74104	5.80169	3.73968	1.56719	3.30321	4.37712
ENSMUSG00000068328	1448.11	0.362428	0.104519	3.46439	0.000531436	0.00764381	Aup1	ancient ubiquitous protein 1 [Source:MGI Symbol;Acc:MGI:107789]	10.5776	10.6527	10.8853	10.6204	10.7254	10.1916	10.2366	10.49	10.3493
ENSMUSG00000042831	470.672	-0.579624	0.167128	-3.46473	0.000530768	0.00764381	Alkbh6	alkB homolog 6 [Source:MGI Symbol;Acc:MGI:2142037]	8.667	8.52014	8.77313	8.44623	8.25696	9.17612	9.06078	9.23661	9.2438
ENSMUSG00000041607	910.492	-0.622705	0.179229	-3.46421	0.000531795	0.00764381	Mbp	myelin basic protein [Source:MGI Symbol;Acc:MGI:96925]	9.53421	9.13643	9.87135	9.3178	8.92715	9.63742	10.5086	10.0413	10.0407
ENSMUSG00000048022	495.774	-0.918986	0.264437	-3.46385	0.000532507	0.00764621	Tmem229a	transmembrane protein 229A [Source:MGI Symbol;Acc:MGI:2442812]	8.34259	7.60524	8.86353	8.38891	7.69129	8.43895	10.2033	9.48304	9.59138
ENSMUSG00000006611	99.3965	0.805061	0.231169	3.4614	0.000537375	0.00769775	Hfe	hemochromatosis [Source:MGI Symbol;Acc:MGI:109191]	6.96041	6.76173	7.68021	6.91354	6.9898	6.18792	6.48136	5.37201	6.17408
ENSMUSG00000059474	783.504	-0.421216	0.121465	-3.46122	0.000537741	0.00769775	Mbtd1	mbt domain containing 1 [Source:MGI Symbol;Acc:MGI:2143977]	9.30277	9.13146	9.55408	9.28675	9.2836	9.65963	9.90551	9.62487	9.82483
ENSMUSG00000070304	28.4779	-0.811159	0.268274	-3.46144	0.000537293	0.00769775	Scn2b	sodium channel, voltage-gated, type II, beta [Source:MGI Symbol;Acc:MGI:106921]	3.71437	0	4.10153	0	0	5.89292	5.18345	5.4391	5.84229
ENSMUSG00000039485	169.741	-0.78968	0.227816	-3.46068	0.000538804	0.00770512	Tspyl4	TSPY-like 4 [Source:MGI Symbol;Acc:MGI:106393]	6.63698	6.56915	7.3724	6.94569	6.84166	8.13315	8.04483	7.43052	7.77852
ENSMUSG00000030588	586.891	-0.594379	0.171096	-3.45876	0.000542675	0.00775259	Yif1b	Yip1 interacting factor homolog B (S. cerevisiae) [Source:MGI Symbol;Acc:MGI:1924504]	8.42761	8.83364	9.13904	8.47956	8.55533	9.26574	9.38693	9.71053	9.01749
ENSMUSG00000056737	1418.66	0.61998	0.178429	3.45783	0.000544544	0.00777137	Capg	capping protein (actin filament), gelsolin-like [Source:MGI Symbol;Acc:MGI:1098259]	10.8658	11.1308	10.6488	10.6167	10.9364	9.94096	9.71981	10.6569	10.1577
ENSMUSG00000056706	2470.05	-0.219281	0.155312	-3.45551	0.000549262	0.00783075	Krtap7-1	keratin associated protein 7-1 [Source:MGI Symbol;Acc:MGI:1918613]	6.26281	0	6.42416	2.68578	4.43775	6.82464	0	14.0646	8.79464
ENSMUSG00000032849	645.904	0.769445	0.222099	3.45431	0.000551706	0.00784965	Abcc4	ATP-binding cassette, sub-family C (CFTR/MRP), member 4 [Source:MGI Symbol;Acc:MGI:2443111]	9.76158	9.81974	9.04558	9.19943	10.4947	9.19283	8.45312	8.66224	8.88493
ENSMUSG00000038612	3866.13	-0.40716	0.117915	-3.45439	0.000551544	0.00784965	Mcl1	myeloid cell leukemia sequence 1 [Source:MGI Symbol;Acc:MGI:101769]	11.6284	11.6073	11.8162	11.9903	11.5931	12.1563	12.3214	11.9272	12.2104
ENSMUSG00000023952	2803.94	-0.477766	0.138218	-3.45364	0.000553078	0.00786121	Gtpbp2	GTP binding protein 2 [Source:MGI Symbol;Acc:MGI:1860138]	10.9622	10.9846	11.5316	11.3115	11.0271	11.5937	11.7814	11.82	11.541
ENSMUSG00000030655	2344.69	-0.413134	0.119649	-3.45221	0.000556022	0.00789506	Smg1	SMG1 homolog, phosphatidylinositol 3-kinase-related kinase (C. elegans) [Source:MGI Symbol;Acc:MGI:1919742]	10.9261	11.1756	11.0001	11.1001	10.6733	11.4435	11.5436	11.1245	11.5198
ENSMUSG00000074433	214.206	1.01421	0.283859	3.4512	0.000558092	0.00790912	Lce3e	late cornified envelope 3E [Source:MGI Symbol;Acc:MGI:1916764]	8.16351	8.68539	7.25325	6.99262	9.79245	7.7446	6.10293	6.77379	6.42716
ENSMUSG00000045109	1077.47	-0.223815	0.158795	-3.45039	0.000559776	0.00790912	Krtap4-7	keratin associated protein 4-7 [Source:MGI Symbol;Acc:MGI:1923694]	5.16441	0	5.44086	2.34361	3.04179	6.70545	0	12.8121	7.01758
ENSMUSG00000000266	1195.89	-0.519619	0.150501	-3.4509	0.000558716	0.00790912	Mid2	midline 2 [Source:MGI Symbol;Acc:MGI:1344333]	9.77537	9.82129	9.8698	10.2098	9.9916	10.7706	10.388	10.0358	10.6983
ENSMUSG00000068893	254.606	-0.80771	0.273317	-3.45067	0.000559189	0.00790912	Sprr2a2	small proline-rich protein 2A2 [Source:MGI Symbol;Acc:MGI:3845026]	6.44954	6.32956	4.40655	4.949	5.90484	10.1104	8.18767	5.70751	6.71211
ENSMUSG00000044352	32.8166	-0.905586	0.287435	-3.45037	0.000559828	0.00790912	Sowaha	sosondowah ankyrin repeat domain family member A [Source:MGI Symbol;Acc:MGI:2687280]	4.3719	3.86396	1.00749	2.68578	0	5.29274	5.61766	5.62347	4.73952
ENSMUSG00000060143	3876.19	0.498355	0.143998	3.44968	0.000561251	0.00792126	Gm10076	predicted gene 10076 [Source:MGI Symbol;Acc:MGI:3704451]	11.9364	12.2454	12.4597	12.4605	11.9725	11.6964	11.4761	11.9482	11.64
ENSMUSG00000071866	9086.82	0.466725	0.135264	3.44842	0.00056388	0.00795037	Ppia	peptidylprolyl isomerase A [Source:MGI Symbol;Acc:MGI:97749]	13.3567	13.5522	13.0656	13.2877	13.5645	13.0571	12.5312	13.0613	12.8138
ENSMUSG00000014873	464.664	0.462525	0.134127	3.44678	0.000567305	0.00798263	Surf2	surfeit gene 2 [Source:MGI Symbol;Acc:MGI:98444]	9.16099	9.12396	8.81257	9.00332	9.23741	8.5938	8.30874	8.82159	8.57653
ENSMUSG00000057174	518.036	-0.207083	0.151041	-3.44686	0.000567138	0.00798263	Krtap19-9b	keratin associated protein 19-9B [Source:MGI Symbol;Acc:MGI:2181750]	4.56904	0	3.18322	0	1.61691	4.8055	0	11.8227	6.492
ENSMUSG00000034848	30.6725	0.944729	0.285717	3.4465	0.000567909	0.00798313	Ttc21b	tetratricopeptide repeat domain 21B [Source:MGI Symbol;Acc:MGI:1920918]	5.62949	5.44685	4.92134	5.4749	5.47284	1.69911	4.22261	3.78804	4.07244
ENSMUSG00000024381	77.6099	0.902106	0.257753	3.44576	0.000569448	0.00799676	Bin1	bridging integrator 1 [Source:MGI Symbol;Acc:MGI:108092]	7.10244	6.70928	6.20456	7.06759	7.12413	4.68465	5.64622	6.20829	5.73922
ENSMUSG00000020894	2691.79	-0.531225	0.153818	-3.44491	0.000571253	0.00801409	Vamp2	vesicle-associated membrane protein 2 [Source:MGI Symbol;Acc:MGI:1313277]	10.9367	10.8921	11.3829	11.233	10.5515	11.5932	11.7067	11.3955	11.6888
ENSMUSG00000027395	285.178	0.629004	0.181952	3.44362	0.000573981	0.00803638	Polr1b	polymerase (RNA) I polypeptide B [Source:MGI Symbol;Acc:MGI:108014]	8.52284	8.58707	8.08098	8.88808	8.38737	7.7294	7.94492	8.11882	7.34168
ENSMUSG00000056724	3080.92	-0.465363	0.134988	-3.44362	0.000573986	0.00803638	Nbeal2	neurobeachin-like 2 [Source:MGI Symbol;Acc:MGI:2448554]	11.1624	11.4062	11.3965	11.2484	11.3377	12.0954	11.7681	11.4039	11.8747
ENSMUSG00000001054	1261.57	-0.392015	0.113829	-3.443	0.000575308	0.00804687	Rmnd5b	required for meiotic nuclear division 5 homolog B [Source:MGI Symbol;Acc:MGI:1913339]	9.89274	10.0468	10.2934	10.1949	10.0349	10.4193	10.7315	10.4314	10.4166
ENSMUSG00000028949	549.822	0.549951	0.159392	3.4402	0.000581294	0.0081225	Smarcd3	SWI/SNF related, matrix associated, actin dependent regulator of chromatin, subfamily d, member 3 [Source:MGI Symbol;Acc:MGI:1914243]	9.0683	9.32907	9.75976	9.45258	9.40295	8.79695	8.48904	9.06934	8.87281
ENSMUSG00000003746	174.934	-0.883314	0.256213	-3.43935	0.000583118	0.00813989	Man1a	mannosidase 1, alpha [Source:MGI Symbol;Acc:MGI:104677]	6.43697	6.78726	5.94544	6.24263	7.20721	8.08621	6.7417	8.31017	7.56908
ENSMUSG00000018931	1224.35	-0.623776	0.180803	-3.43831	0.00058536	0.00816307	Natd1	N-acetyltransferase domain containing 1 [Source:MGI Symbol;Acc:MGI:1344388]	9.74256	9.14386	10.0864	10.2115	9.58482	10.2593	10.8839	10.4721	10.2901
ENSMUSG00000047150	144.236	-0.810077	0.235112	-3.43772	0.000586634	0.00817272	1700001C19Rik	RIKEN cDNA 1700001C19 gene [Source:MGI Symbol;Acc:MGI:1922712]	5.94558	6.50904	7.0372	7.03807	6.06931	6.98677	7.58073	7.95655	7.71203
ENSMUSG00000033096	1176.22	0.540082	0.156804	3.43679	0.000588657	0.00819278	Apmap	adipocyte plasma membrane associated protein [Source:MGI Symbol;Acc:MGI:1919131]	10.5975	10.1176	10.5867	10.471	10.655	9.79168	9.73318	10.2818	9.76869
ENSMUSG00000039887	438.142	0.526023	0.152928	3.43609	0.000590172	0.00819955	Alg14	asparagine-linked glycosylation 14 [Source:MGI Symbol;Acc:MGI:1914039]	9.21166	8.83364	8.96036	8.82897	9.27159	8.21179	8.41213	8.80896	8.36346
ENSMUSG00000069833	38201.8	-0.55494	0.161365	-3.43603	0.000590311	0.00819955	Ahnak	AHNAK nucleoprotein (desmoyokin) [Source:MGI Symbol;Acc:MGI:1316648]	14.9184	14.8801	15.0545	14.987	14.6579	15.4288	15.6434	15.0315	15.8265
ENSMUSG00000033849	42.1825	0.968245	0.285177	3.43221	0.000598676	0.00830752	B3galt2	UDP-Gal:betaGlcNAc beta 1,3-galactosyltransferase, polypeptide 2 [Source:MGI Symbol;Acc:MGI:1349461]	7.01215	5.56962	6.3898	5.85947	6.11306	3.85619	3.43515	4.62388	3.68571
ENSMUSG00000020032	1536.37	-0.503206	0.146354	-3.43072	0.000601972	0.00834501	Nuak1	NUAK family, SNF1-like kinase, 1 [Source:MGI Symbol;Acc:MGI:1925226]	10.324	10.4011	10.2389	10.4089	9.76186	10.7358	10.8483	10.5782	10.9491
ENSMUSG00000026166	148.108	0.977444	0.28162	3.42881	0.000606239	0.00836537	Ccl20	chemokine (C-C motif) ligand 20 [Source:MGI Symbol;Acc:MGI:1329031]	6.97786	8.56141	7.97489	7.3215	8.13496	6.29501	7.0924	4.88678	6.28802
ENSMUSG00000020460	8864.42	0.353306	0.10296	3.42893	0.00060597	0.00836537	Rps27a	ribosomal protein S27A [Source:MGI Symbol;Acc:MGI:1925544]	13.2059	13.3097	13.2062	13.5663	13.1824	12.9559	12.8091	13.0653	12.9029
ENSMUSG00000059751	930.476	0.245835	0.163525	3.42964	0.000604381	0.00836537	Rps3a3	ribosomal protein S3A3 [Source:MGI Symbol;Acc:MGI:3643406]	11.9711	4.47955	3.18322	12.0997	7.56311	2.45785	2.30058	6.12923	1.57434
ENSMUSG00000040549	1050.23	-0.474845	0.13815	-3.42846	0.000607015	0.00836537	Ckap5	cytoskeleton associated protein 5 [Source:MGI Symbol;Acc:MGI:1923036]	9.59485	9.68533	9.78807	9.88863	9.46966	10.4158	10.2319	9.89509	10.1935
ENSMUSG00000030064	1460.92	-0.495667	0.14446	-3.42862	0.000606655	0.00836537	Frmd4b	FERM domain containing 4B [Source:MGI Symbol;Acc:MGI:2141794]	10.1683	10.3366	10.1221	10.3105	10.23	10.5188	11.1494	10.459	10.8287
ENSMUSG00000094845	272.212	-0.745001	0.2167	-3.42903	0.000605734	0.00836537	Tmem95	transmembrane protein 95 [Source:MGI Symbol;Acc:MGI:3779488]	7.00365	7.64767	7.48246	8.26696	6.97802	8.76004	8.46118	8.38013	8.09262
ENSMUSG00000031231	1415.76	0.46993	0.136972	3.4267	0.000610953	0.00840314	Cox7b	cytochrome c oxidase subunit VIIb [Source:MGI Symbol;Acc:MGI:1913392]	10.7708	10.5987	10.4733	10.6873	10.9821	10.3125	9.90107	10.4397	10.1477
ENSMUSG00000028527	279.068	-0.655816	0.19107	-3.42674	0.000610883	0.00840314	Ak4	adenylate kinase 4 [Source:MGI Symbol;Acc:MGI:87979]	7.91438	7.53163	7.33678	8.04004	7.63988	8.34237	8.47716	8.47909	8.53097
ENSMUSG00000040606	1761.45	-0.550379	0.16044	-3.42597	0.000612618	0.00841781	Kazn	kazrin, periplakin interacting protein [Source:MGI Symbol;Acc:MGI:1918779]	10.4419	10.3038	10.7988	10.4916	10.1483	11.2089	11.2736	10.6419	11.0085
ENSMUSG00000050201	165.894	-0.618084	0.235739	-3.42077	0.000624443	0.00857191	Otop2	otopetrin 2 [Source:MGI Symbol;Acc:MGI:2388365]	3.87203	5.27706	5.22399	2.96215	3.95143	4.48197	4.43392	10.1947	5.86695
ENSMUSG00000102308	26881.5	0.607492	0.176478	3.41718	0.000632736	0.00867726	2310046K23Rik	RIKEN cDNA 2310046K23 gene [Source:MGI Symbol;Acc:MGI:1924218]	14.9973	14.9854	15.252	15.5171	14.8229	14.6894	14.6956	14.1293	14.2475
ENSMUSG00000062248	186.387	0.903077	0.263787	3.41373	0.000640791	0.00877915	Cks2	CDC28 protein kinase regulatory subunit 2 [Source:MGI Symbol;Acc:MGI:1913447]	8.1749	8.63355	7.17471	7.57894	8.38291	6.86691	6.18308	7.57921	6.09279
ENSMUSG00000027761	1706.71	0.613985	0.179657	3.41289	0.000642786	0.0087979	Aadac	arylacetamide deacetylase [Source:MGI Symbol;Acc:MGI:1915008]	10.7101	11.0645	10.9793	10.8723	11.5019	10.7002	10.0313	10.3257	10.3194
ENSMUSG00000027613	3758.69	0.360614	0.105587	3.41133	0.000646461	0.00883958	Eif6	eukaryotic translation initiation factor 6 [Source:MGI Symbol;Acc:MGI:1196288]	11.7578	12.2146	12.0891	12.121	12.1846	11.7264	11.7277	11.6809	11.7004
ENSMUSG00000024286	892.669	-0.343494	0.100612	-3.41032	0.000648872	0.00886391	Ccny	cyclin Y [Source:MGI Symbol;Acc:MGI:1915224]	9.57492	9.60327	9.56374	9.57069	9.58093	10.0102	9.96481	9.70031	10.0325
ENSMUSG00000038754	4001.45	0.717289	0.210717	3.40451	0.00066282	0.00904565	Elovl3	elongation of very long chain fatty acids (FEN1/Elo2, SUR4/Elo3, yeast)-like 3 [Source:MGI Symbol;Acc:MGI:1195976]	12.2254	11.8309	12.218	11.9845	13.0181	11.7369	11.0528	11.9077	10.9244
ENSMUSG00000007415	593.966	0.520801	0.152516	3.40258	0.000667518	0.00910093	Gatad1	GATA zinc finger domain containing 1 [Source:MGI Symbol;Acc:MGI:1914460]	9.35045	9.55021	9.62963	9.26143	9.80916	8.975	8.54319	9.17398	9.12105
ENSMUSG00000026159	1523.4	-0.5056	0.148445	-3.40148	0.000670217	0.00912886	Agfg1	ArfGAP with FG repeats 1 [Source:MGI Symbol;Acc:MGI:1333754]	10.1578	10.1852	10.277	10.5038	10.1885	10.8649	11.0387	10.3747	10.8834
ENSMUSG00000061723	128.844	0.196701	0.138763	3.40043	0.0006728	0.00915517	Tnnt3	troponin T3, skeletal, fast [Source:MGI Symbol;Acc:MGI:109550]	0	9.66137	7.36358	3.56907	8.55929	0	0	2.3053	0
ENSMUSG00000025792	512.94	0.883169	0.255662	3.39942	0.000675287	0.00915954	Slc25a10	solute carrier family 25 (mitochondrial carrier, dicarboxylate transporter), member 10 [Source:MGI Symbol;Acc:MGI:1353497]	9.23906	9.3613	9.34359	9.36017	10.3919	8.42958	7.72158	9.21763	7.82331
ENSMUSG00000057751	241.07	0.878133	0.253101	3.39924	0.000675731	0.00915954	Megf6	multiple EGF-like-domains 6 [Source:MGI Symbol;Acc:MGI:1919351]	8.91365	9.07558	7.86037	7.54785	8.72703	7.06148	7.48911	7.22726	7.69147
ENSMUSG00000014905	429.022	0.438757	0.128785	3.39997	0.000673937	0.00915954	Dnajb9	DnaJ heat shock protein family (Hsp40) member B9 [Source:MGI Symbol;Acc:MGI:1351618]	9.1629	8.76784	8.86353	9.12767	9.02485	8.41065	8.72487	8.61587	8.35912
ENSMUSG00000008682	15461.8	0.287793	0.0846269	3.39975	0.00067448	0.00915954	Rpl10	ribosomal protein L10 [Source:MGI Symbol;Acc:MGI:105943]	13.9767	14.1684	13.9518	14.1772	13.9994	13.7554	13.7571	13.737	13.8048
ENSMUSG00000105255	267.679	0.584886	0.172377	3.39719	0.000680823	0.00921967	Gm42413	predicted gene, 42413 [Source:MGI Symbol;Acc:MGI:5648986]	8.09718	8.30725	8.34133	8.25418	8.48632	7.76709	7.61002	7.81849	7.38501
ENSMUSG00000061143	578.438	-0.524776	0.154258	-3.39634	0.000682935	0.00923936	Maml3	mastermind like 3 (Drosophila) [Source:MGI Symbol;Acc:MGI:2389461]	8.87692	9.05995	8.60362	8.9528	8.68779	9.70111	9.47115	9.23661	9.18373
ENSMUSG00000061477	11364.8	0.421988	0.124219	3.39462	0.000687244	0.00928871	Rps7	ribosomal protein S7 [Source:MGI Symbol;Acc:MGI:1333818]	13.4479	13.8691	13.6288	13.8782	13.5506	13.1544	13.231	13.4623	13.0922
ENSMUSG00000047675	16302.9	0.280692	0.0827038	3.39267	0.000692149	0.00933702	Rps8	ribosomal protein S8 [Source:MGI Symbol;Acc:MGI:98166]	14.0441	14.2041	14.1948	14.2206	14.004	13.8329	13.8093	13.9228	13.8311
ENSMUSG00000021939	7816.78	-0.78519	0.230848	-3.39287	0.000691647	0.00933702	Ctsb	cathepsin B [Source:MGI Symbol;Acc:MGI:88561]	12.2811	12.4814	12.4605	12.3242	12.3763	13.072	12.6832	14.3439	12.602
ENSMUSG00000046962	422.028	-0.514346	0.1515	-3.39224	0.000693233	0.00934268	Zbtb21	zinc finger and BTB domain containing 21 [Source:MGI Symbol;Acc:MGI:1927240]	8.29813	8.66143	8.61853	8.39475	8.10819	8.80059	9.1026	9.08514	8.92658
ENSMUSG00000090374	180.829	0.903982	0.27277	3.39072	0.000697088	0.00938459	Gm17232	predicted gene 17232 [Source:MGI Symbol;Acc:MGI:4938059]	7.59055	8.43387	7.09165	7.75258	8.30961	7.39576	5.43331	6.72085	5.73922
ENSMUSG00000034354	2575.8	-0.488105	0.143724	-3.39049	0.000697679	0.00938459	Mtmr3	myotubularin related protein 3 [Source:MGI Symbol;Acc:MGI:1921552]	10.8983	10.8042	11.1842	11.1595	11.0278	11.5078	11.8677	11.1659	11.5477
ENSMUSG00000029430	2486.64	0.552931	0.162975	3.38983	0.000699367	0.00939829	Ran	RAN, member RAS oncogene family [Source:MGI Symbol;Acc:MGI:1333112]	11.5018	11.73	11.0824	11.4433	11.8833	11.0421	10.6832	11.2582	10.7331
ENSMUSG00000030704	1861.59	-0.386111	0.113925	-3.38904	0.000701374	0.00941625	Rab6a	RAB6A, member RAS oncogene family [Source:MGI Symbol;Acc:MGI:894313]	10.615	10.6167	10.6223	10.7749	10.7289	11.3528	11.0039	10.9122	10.9904
ENSMUSG00000018411	67.1994	-0.974399	0.28753	-3.38821	0.000703496	0.00943572	Mapt	microtubule-associated protein tau [Source:MGI Symbol;Acc:MGI:97180]	5.7359	4.71058	5.1438	5.18281	3.95143	5.80868	6.10293	7.91591	6.30616
ENSMUSG00000060429	893.563	-0.64591	0.190827	-3.38735	0.000705701	0.00944725	Sntb1	syntrophin, basic 1 [Source:MGI Symbol;Acc:MGI:101781]	9.41434	9.42367	9.71189	9.54206	9.30498	9.61898	10.344	10.3779	10.4145
ENSMUSG00000021457	149.515	-0.6992	0.205916	-3.38744	0.000705477	0.00944725	Syk	spleen tyrosine kinase [Source:MGI Symbol;Acc:MGI:99515]	7.17233	6.52431	6.50663	6.685	6.77514	7.97464	7.33975	7.45504	7.43534
ENSMUSG00000020423	1822.99	-0.42025	0.124157	-3.38697	0.000706689	0.00945145	Btg2	B cell translocation gene 2, anti-proliferative [Source:MGI Symbol;Acc:MGI:108384]	10.3485	10.6997	10.8604	10.766	10.5284	10.9607	11.3081	10.9911	11.0847
ENSMUSG00000025150	211.101	0.817364	0.239738	3.38585	0.000709585	0.00947215	Cbr2	carbonyl reductase 2 [Source:MGI Symbol;Acc:MGI:107200]	8.48672	8.03628	7.34577	8.00232	8.7991	6.97394	7.19261	7.45504	7.03944
ENSMUSG00000028964	853.524	0.582694	0.172278	3.38603	0.000709125	0.00947215	Park7	Parkinson disease (autosomal recessive, early onset) 7 [Source:MGI Symbol;Acc:MGI:2135637]	10.0852	10.1227	9.79792	9.57069	10.2275	9.49643	9.15073	9.49492	9.15649
ENSMUSG00000042628	522.816	-0.4144	0.122215	-3.38501	0.000711757	0.00949212	Zfyve1	zinc finger, FYVE domain containing 1 [Source:MGI Symbol;Acc:MGI:3026685]	8.67237	8.73542	8.83509	8.97634	8.47379	9.09841	9.18763	9.19111	9.23436
ENSMUSG00000058368	668.198	-0.235561	0.15557	-3.38427	0.000713685	0.00950881	Krtap21-1	keratin associated protein 21-1 [Source:MGI Symbol;Acc:MGI:2157767]	4.14351	0	5.44086	1.23791	0	5.52168	2.78447	12.3025	6.86681
ENSMUSG00000058486	639.312	0.416495	0.123027	3.38397	0.000714468	0.00951021	Wdr91	WD repeat domain 91 [Source:MGI Symbol;Acc:MGI:2141558]	9.64761	9.12396	9.67848	9.48303	9.57898	9.02564	9.14574	9.01265	9.12872
ENSMUSG00000021102	1262.59	0.510678	0.150619	3.38307	0.000716812	0.00953238	Glrx5	glutaredoxin 5 [Source:MGI Symbol;Acc:MGI:1920296]	10.5072	10.2313	10.7197	10.7272	10.6987	9.92437	9.94627	10.3737	9.84978
ENSMUSG00000022512	7520.53	-0.386615	0.114293	-3.38202	0.000719554	0.00955075	Cldn1	claudin 1 [Source:MGI Symbol;Acc:MGI:1276109]	12.5234	12.7783	12.6752	12.9213	12.4557	13.166	13.2042	12.8457	13.0916
ENSMUSG00000091165	120.171	-0.801925	0.236509	-3.38215	0.000719208	0.00955075	Gm17036	predicted gene 17036 [Source:MGI Symbol;Acc:MGI:4937863]	6.33231	6.88508	6.16448	6.31826	5.7747	7.72174	7.46527	6.87418	7.20331
ENSMUSG00000050635	24.2732	0.907818	0.261398	3.38063	0.000723197	0.00959004	Sprr2f	small proline-rich protein 2F [Source:MGI Symbol;Acc:MGI:1330349]	5.98063	5.59875	5.10197	3.99497	6.76147	2.95252	3.67578	2.3053	0.992039
ENSMUSG00000089789	2653.9	0.471708	0.139357	3.37952	0.000726128	0.00961898	Rdh1	retinol dehydrogenase 1 (all trans) [Source:MGI Symbol;Acc:MGI:1195275]	11.3926	11.5114	11.9044	11.6348	11.6614	11.4188	11.2057	10.6788	11.1172
ENSMUSG00000038145	985.779	-0.38803	0.114682	-3.37928	0.000726749	0.00961898	Snrk	SNF related kinase [Source:MGI Symbol;Acc:MGI:108104]	9.59344	9.94836	9.71883	9.54469	9.65123	9.94096	10.1705	10.1874	10.0978
ENSMUSG00000054046	1101.1	-0.938688	0.288671	-3.37845	0.000728958	0.00963914	Klk13	kallikrein related-peptidase 13 [Source:MGI Symbol;Acc:MGI:3615275]	8.97361	8.21621	7.20467	8.31699	9.45061	11.6663	9.56014	9.871	9.47591
ENSMUSG00000025950	1022.69	0.700163	0.206654	3.37816	0.000729735	0.00964033	Idh1	isocitrate dehydrogenase 1 (NADP+), soluble [Source:MGI Symbol;Acc:MGI:96413]	10.6358	10.0052	10.1609	10.4003	10.6099	9.46695	8.90701	10.1541	9.44349
ENSMUSG00000042111	304.204	0.516248	0.153185	3.37771	0.000730932	0.00964707	Ccdc115	coiled-coil domain containing 115 [Source:MGI Symbol;Acc:MGI:1916918]	8.34596	8.47372	8.38994	8.00232	8.7618	7.75963	7.99574	7.91001	7.75229
ENSMUSG00000002010	674.364	0.589073	0.173792	3.37669	0.000733639	0.00966861	Idh3g	isocitrate dehydrogenase 3 (NAD+), gamma [Source:MGI Symbol;Acc:MGI:1099463]	9.70637	9.91979	9.37247	9.60885	10.0235	9.29957	8.52793	9.45495	8.91776
ENSMUSG00000003847	3208.18	-0.639119	0.188911	-3.37658	0.000733942	0.00966861	Nfat5	nuclear factor of activated T cells 5 [Source:MGI Symbol;Acc:MGI:1859333]	11.0022	11.2411	11.6891	11.3763	10.6996	11.5527	12.3415	11.5081	12.2575
ENSMUSG00000005553	57.7867	0.931061	0.265989	3.37587	0.000735823	0.00968366	Atp4a	ATPase, H+/K+ exchanging, gastric, alpha polypeptide [Source:MGI Symbol;Acc:MGI:88113]	5.56166	6.3639	6.90964	6.7226	6.96614	4.96968	4.97411	5.86219	5.23238
ENSMUSG00000039693	86.7869	0.877076	0.259979	3.37563	0.000736463	0.00968366	Msantd3	Myb/SANT-like DNA-binding domain containing 3 [Source:MGI Symbol;Acc:MGI:1913915]	6.55796	6.73574	7.21451	5.92546	7.62485	6.09613	5.33147	6.10877	5.02891
ENSMUSG00000028132	2807.23	0.591183	0.17473	3.37531	0.000737316	0.00968581	Tmem56	transmembrane protein 56 [Source:MGI Symbol;Acc:MGI:1923195]	11.8241	11.4819	11.478	11.5127	12.3741	11.1359	11.1594	11.2319	10.9477
ENSMUSG00000041481	134.253	0.861634	0.247079	3.37231	0.000745416	0.00978306	Serpina3g	serine (or cysteine) peptidase inhibitor, clade A, member 3G [Source:MGI Symbol;Acc:MGI:105046]	7.12611	8.27603	7.90362	7.85771	7.40493	6.92142	7.24023	5.50321	6.52336
ENSMUSG00000039512	431.402	-0.60834	0.180082	-3.37191	0.000746484	0.00978793	Uhrf1bp1	UHRF1 (ICBP90) binding protein 1 [Source:MGI Symbol;Acc:MGI:3041238]	8.37589	8.70561	8.57715	7.66837	8.3143	9.33011	9.00122	8.68314	9.12105
ENSMUSG00000000058	375.945	0.589226	0.173567	3.37115	0.000748542	0.00979279	Cav2	caveolin 2 [Source:MGI Symbol;Acc:MGI:107571]	9.02908	9.12647	8.67312	9.01094	8.89619	8.43895	8.13827	8.06142	8.53482
ENSMUSG00000028495	10603.6	0.341869	0.101438	3.37088	0.000749279	0.00979279	Rps6	ribosomal protein S6 [Source:MGI Symbol;Acc:MGI:98159]	13.4169	13.6166	13.2584	13.5964	13.6444	13.2436	13.0489	13.2629	13.0745
ENSMUSG00000024769	6786.16	-0.416277	0.123444	-3.37075	0.000749644	0.00979279	Cdc42bpg	CDC42 binding protein kinase gamma (DMPK-like) [Source:MGI Symbol;Acc:MGI:2652845]	12.3998	12.4795	12.8233	12.4462	12.3331	12.8545	13.0497	12.8235	13.0335
ENSMUSG00000031548	260.423	-0.82648	0.244214	-3.37098	0.000749007	0.00979279	Sfrp1	secreted frizzled-related protein 1 [Source:MGI Symbol;Acc:MGI:892014]	7.75142	6.72257	7.49868	6.685	7.5552	8.49842	8.50472	8.5453	7.87892
ENSMUSG00000070780	692.684	0.458329	0.135779	3.36784	0.000757605	0.0098864	Rbm47	RNA binding motif protein 47 [Source:MGI Symbol;Acc:MGI:2384294]	9.74893	9.45785	9.70143	9.70356	9.87892	9.3869	9.19248	9.25999	9.01473
ENSMUSG00000068747	4154.89	-0.455482	0.135075	-3.36736	0.000758922	0.0098864	Sort1	sortilin 1 [Source:MGI Symbol;Acc:MGI:1338015]	11.5991	11.7577	11.793	11.8593	11.6747	12.2979	12.388	11.7589	12.3585
ENSMUSG00000041852	756.33	-0.472562	0.140284	-3.36756	0.000758376	0.0098864	Tcf20	transcription factor 20 [Source:MGI Symbol;Acc:MGI:108399]	9.38193	9.31816	9.56374	9.0373	9.22251	9.82065	10.0286	9.60127	9.79783
ENSMUSG00000039238	4916.9	-0.319048	0.0947492	-3.36677	0.000760543	0.00988917	Zfp750	zinc finger protein 750 [Source:MGI Symbol;Acc:MGI:2442210]	12.1022	12.0546	12.1867	12.0423	12.1288	12.3941	12.6051	12.2086	12.4911
ENSMUSG00000007880	2339.69	-0.361282	0.107215	-3.36686	0.000760283	0.00988917	Arid1a	AT rich interactive domain 1A (SWI-like) [Source:MGI Symbol;Acc:MGI:1935147]	11.0576	10.8336	11.0192	10.9761	10.9931	11.4774	11.1894	11.3526	11.3753
ENSMUSG00000030802	1046.59	0.405903	0.120522	3.36475	0.00076613	0.00994341	Bckdk	branched chain ketoacid dehydrogenase kinase [Source:MGI Symbol;Acc:MGI:1276121]	10.0962	10.4687	10.0634	10.1965	10.3422	9.6272	9.98172	9.80576	9.82954
ENSMUSG00000021583	937.53	-0.470748	0.139738	-3.36483	0.000765906	0.00994341	Erap1	endoplasmic reticulum aminopeptidase 1 [Source:MGI Symbol;Acc:MGI:1933403]	9.44133	9.61935	9.50477	9.88241	9.46123	10.4393	10.0528	9.76548	10.0257
ENSMUSG00000044968	252.968	0.835131	0.249499	3.36402	0.00076815	0.00996042	Napepld	N-acyl phosphatidylethanolamine phospholipase D [Source:MGI Symbol;Acc:MGI:2140885]	7.98513	8.25789	8.79627	8.22827	8.56324	7.55075	5.7811	7.8741	7.18382
ENSMUSG00000013076	4647.7	-0.599225	0.177949	-3.36244	0.000772581	0.0100086	Amotl1	angiomotin-like 1 [Source:MGI Symbol;Acc:MGI:1922973]	11.8838	11.7789	12.0241	11.8807	11.465	12.4865	12.8135	11.9268	12.5842
ENSMUSG00000117379	22.697	-0.848062	0.277387	-3.36169	0.000774661	0.0100263	NA	NA	3.33551	2.95979	2.01122	3.39369	0	4.8055	6.03976	5.22767	4.23281
ENSMUSG00000028456	636.855	-0.533743	0.158389	-3.36143	0.000775398	0.0100266	Unc13b	unc-13 homolog B (C. elegans) [Source:MGI Symbol;Acc:MGI:1342278]	8.99519	8.97364	8.72571	8.68876	9.27641	9.86825	9.39747	9.17398	9.58397
ENSMUSG00000057666	9582.11	0.622383	0.185172	3.36012	0.00077908	0.010065	Gapdh	glyceraldehyde-3-phosphate dehydrogenase [Source:MGI Symbol;Acc:MGI:95640]	13.2826	13.8321	12.9938	13.3792	13.9315	13.2389	12.3344	12.9388	12.6175
ENSMUSG00000110156	21.4516	0.910605	0.283979	3.35888	0.000782588	0.010085	Gm42067	predicted gene, 42067 [Source:MGI Symbol;Acc:MGI:5624952]	5.28148	5.50954	4.40655	4.11294	5.97763	0	3.88195	2.56764	3.15574
ENSMUSG00000035713	128.951	0.805528	0.236165	3.35881	0.000782783	0.010085	Usp35	ubiquitin specific peptidase 35 [Source:MGI Symbol;Acc:MGI:2685339]	7.28878	7.33794	7.73597	7.97141	7.38723	6.55843	6.18308	6.73427	6.72565
ENSMUSG00000060586	786.449	0.526666	0.156509	3.35894	0.000782417	0.010085	H2-Eb1	histocompatibility 2, class II antigen E beta [Source:MGI Symbol;Acc:MGI:95901]	10.1101	9.75005	10.2048	9.83813	9.48431	9.24452	9.04209	9.34991	9.62249
ENSMUSG00000031289	90.0965	0.954541	0.270943	3.35808	0.000784863	0.0101023	Il13ra2	interleukin 13 receptor, alpha 2 [Source:MGI Symbol;Acc:MGI:1277954]	7.15709	7.04177	6.26267	7.40482	8.01902	5.71921	5.58853	6.78673	5.1544
ENSMUSG00000031023	185.227	0.671965	0.200328	3.35742	0.000786741	0.0101023	Akip1	A kinase (PRKA) interacting protein 1 [Source:MGI Symbol;Acc:MGI:3041226]	7.71545	7.99306	7.51471	7.89936	7.98999	6.73618	7.11301	7.44691	6.80435
ENSMUSG00000040848	3161.14	-0.454668	0.135306	-3.35732	0.000787008	0.0101023	Sft2d2	SFT2 domain containing 2 [Source:MGI Symbol;Acc:MGI:1917362]	11.2449	11.3829	11.4851	11.4213	11.2843	11.6984	12.1038	11.5381	11.984
ENSMUSG00000085737	614.029	-0.735611	0.218206	-3.35748	0.000786558	0.0101023	Gm13442	predicted gene 13442 [Source:MGI Symbol;Acc:MGI:3650661]	8.61496	8.25331	9.03728	9.06683	8.20737	9.31747	10.0053	8.98766	9.74228
ENSMUSG00000052609	1467.89	-0.591507	0.17585	-3.3567	0.000788783	0.0101159	Plekhg3	pleckstrin homology domain containing, family G (with RhoGef domain) member 3 [Source:MGI Symbol;Acc:MGI:2388284]	10.389	9.80107	10.5356	10.0284	9.77212	10.4751	11.1637	10.8634	10.584
ENSMUSG00000107230	41.7078	-0.971413	0.288981	-3.3562	0.000790213	0.010125	Gm19265	predicted gene, 19265 [Source:MGI Symbol;Acc:MGI:5011450]	3.87203	4.04417	4.6582	4.949	4.04473	5.94647	4.43392	7.42225	5.23238
ENSMUSG00000024194	718.095	0.429783	0.128024	3.35456	0.000794902	0.0101758	Cuta	cutA divalent cation tolerance homolog [Source:MGI Symbol;Acc:MGI:1914925]	9.79027	9.39282	9.70492	9.64357	9.91644	9.17892	9.1357	9.31684	9.34819
ENSMUSG00000025862	2659.04	-0.476824	0.141981	-3.35058	0.000806432	0.010314	Stag2	stromal antigen 2 [Source:MGI Symbol;Acc:MGI:1098583]	10.9345	11.0787	10.9908	11.2026	11.0177	11.7042	11.4914	11.1143	11.8181
ENSMUSG00000040713	1816.84	0.447646	0.133554	3.34743	0.000815649	0.0104223	Creg1	cellular repressor of E1A-stimulated genes 1 [Source:MGI Symbol;Acc:MGI:1344382]	10.9205	10.9262	10.8938	11.0483	11.4597	10.6963	10.5573	10.7424	10.3405
ENSMUSG00000029622	1917.78	0.639582	0.189909	3.34592	0.000820108	0.0104698	Arpc1b	actin related protein 2/3 complex, subunit 1B [Source:MGI Symbol;Acc:MGI:1343142]	11.084	11.052	11.4815	11.2059	11.6651	10.5826	10.0554	11.2442	10.1751
ENSMUSG00000023908	601.735	0.513409	0.153586	3.34421	0.000825177	0.0105249	Pkmyt1	protein kinase, membrane associated tyrosine/threonine 1 [Source:MGI Symbol;Acc:MGI:2137630]	9.49686	9.24175	9.66777	9.4665	9.35137	8.69113	8.64576	9.16905	9.01197
ENSMUSG00000060657	1439.62	-0.349272	0.104516	-3.3429	0.000829067	0.010565	Marf1	meiosis arrest female 1 [Source:MGI Symbol;Acc:MGI:2444505]	10.466	10.2555	10.2934	10.3769	10.2944	10.7061	10.6035	10.6022	10.8743
ENSMUSG00000084880	787.45	0.606987	0.180979	3.34077	0.000835462	0.0106368	Tomm6os	translocase of outer mitochondrial membrane 6, opposite strand [Source:MGI Symbol;Acc:MGI:3705171]	10.0055	10.0268	9.46613	9.9553	10.3085	9.31492	9.03401	9.5698	9.22246
ENSMUSG00000008036	1530.6	0.371331	0.111111	3.33868	0.000841776	0.0106842	Ap2s1	adaptor-related protein complex 2, sigma 1 subunit [Source:MGI Symbol;Acc:MGI:2141861]	10.6358	10.6828	10.8667	10.8103	10.8892	10.5265	10.357	10.4919	10.1776
ENSMUSG00000034566	2400	0.326272	0.0977456	3.33853	0.000842232	0.0106842	Atp5h	ATP synthase, H+ transporting, mitochondrial F0 complex, subunit D [Source:MGI Symbol;Acc:MGI:1918929]	11.4219	11.3274	11.2377	11.4391	11.3847	10.9825	10.8582	11.185	11.0655
ENSMUSG00000012123	3161.05	-0.462439	0.138205	-3.33895	0.000840957	0.0106842	Crybg2	crystallin beta-gamma domain containing 2 [Source:MGI Symbol;Acc:MGI:1334463]	11.2928	10.9561	11.5434	11.536	11.1483	11.601	11.9584	11.8101	11.8228
ENSMUSG00000042529	185.815	-0.728622	0.216859	-3.33866	0.000841846	0.0106842	Kcnj12	potassium inwardly-rectifying channel, subfamily J, member 12 [Source:MGI Symbol;Acc:MGI:108495]	5.98063	7.23038	6.55394	6.99262	6.94209	7.4431	7.81887	7.65172	7.71203
ENSMUSG00000029446	668.211	0.675437	0.201931	3.33802	0.000843784	0.0106943	Psph	phosphoserine phosphatase [Source:MGI Symbol;Acc:MGI:97788]	9.82443	9.49705	9.60925	9.48576	10.1717	8.89214	8.24014	9.40129	9.06088
ENSMUSG00000008668	15632.7	0.299693	0.0897948	3.33716	0.000846388	0.0107133	Rps18	ribosomal protein S18 [Source:MGI Symbol;Acc:MGI:98146]	13.9903	14.0459	14.0096	14.2844	13.9946	13.8011	13.662	13.8356	13.7435
ENSMUSG00000001175	13267.3	-0.422751	0.12654	-3.33702	0.000846811	0.0107133	Calm1	calmodulin 1 [Source:MGI Symbol;Acc:MGI:88251]	13.3201	13.4403	13.5064	13.513	13.4198	13.8245	14.0723	13.5866	14.0131
ENSMUSG00000034311	374.496	-0.55553	0.16654	-3.33415	0.000855617	0.010815	Kif4	kinesin family member 4 [Source:MGI Symbol;Acc:MGI:108389]	8.45591	8.20204	8.18982	8.39475	7.93621	8.86806	9.11286	8.44686	8.9207
ENSMUSG00000032788	796.525	0.704679	0.211044	3.33314	0.00085871	0.0108443	Pdxk	pyridoxal (pyridoxine, vitamin B6) kinase [Source:MGI Symbol;Acc:MGI:1351869]	9.9841	9.5724	9.97927	9.74755	10.5604	9.01628	8.71142	9.7785	8.95273
ENSMUSG00000015944	353.471	-0.580113	0.174241	-3.3291	0.000871271	0.010993	Gatsl2	GATS protein-like 2 [Source:MGI Symbol;Acc:MGI:1933384]	7.57916	8.26245	8.19977	8.18851	8.44413	8.6554	8.79987	8.97358	8.76543
ENSMUSG00000041920	623.102	-0.492959	0.147673	-3.32826	0.000873911	0.0110165	Slc16a6	solute carrier family 16 (monocarboxylic acid transporters), member 6 [Source:MGI Symbol;Acc:MGI:2144585]	8.75314	9.11391	9.10503	8.75831	8.80245	9.6933	9.26563	9.56418	9.19838
ENSMUSG00000007097	40.6497	0.93536	0.283179	3.32721	0.000877189	0.0110479	Atp1a2	ATPase, Na+/K+ transporting, alpha 2 polypeptide [Source:MGI Symbol;Acc:MGI:88106]	5.99784	7.3118	5.5996	4.22199	6.45651	1.69911	3.67578	5.06727	3.44492
ENSMUSG00000004264	2020.75	0.345041	0.103792	3.3244	0.000886087	0.0111499	Phb2	prohibitin 2 [Source:MGI Symbol;Acc:MGI:102520]	11.2277	11.0573	11.0449	11.0893	11.2251	10.7899	10.5488	10.9608	10.7695
ENSMUSG00000070604	2565.82	-0.48637	0.146204	-3.32398	0.000887441	0.011157	Vsig10l	V-set and immunoglobulin domain containing 10 like [Source:MGI Symbol;Acc:MGI:1922940]	11.027	11.1345	11.1004	11.1535	10.8183	11.3559	11.9362	11.2634	11.6396
ENSMUSG00000089671	160.666	0.976018	0.284224	3.32266	0.000891621	0.0111801	Gm16537	predicted gene 16537 [Source:MGI Symbol;Acc:MGI:4414957]	7.81106	8.44994	8.20965	7.53734	8.32364	6.35565	4.498	7.80583	5.23238
ENSMUSG00000024201	1220.91	-0.386723	0.116282	-3.32312	0.000890176	0.0111801	Kdm4b	lysine (K)-specific demethylase 4B [Source:MGI Symbol;Acc:MGI:2442355]	9.90305	9.9888	10.2533	9.99425	9.9916	10.3023	10.7046	10.26	10.426
ENSMUSG00000019998	354.942	-0.489905	0.147415	-3.32265	0.000891672	0.0111801	Stx7	syntaxin 7 [Source:MGI Symbol;Acc:MGI:1858210]	8.50489	8.30725	8.04831	7.99465	8.18193	8.56841	8.85902	8.92175	8.60978
ENSMUSG00000015702	7636.86	-0.620127	0.18616	-3.32156	0.000895143	0.0112136	Anxa9	annexin A9 [Source:MGI Symbol;Acc:MGI:1923711]	12.2977	12.3143	12.8868	12.7138	11.953	13.0654	13.5348	12.8861	13.1188
ENSMUSG00000042106	71.7767	0.873229	0.259503	3.32063	0.000898147	0.0112386	Fam212a	family with sequence similarity 212, member A [Source:MGI Symbol;Acc:MGI:1915426]	6.61484	6.87321	6.95734	6.50248	6.71963	5.94647	3.88195	5.9568	5.65677
ENSMUSG00000028465	1318.86	-0.504867	0.151784	-3.32045	0.000898736	0.0112386	Tln1	talin 1 [Source:MGI Symbol;Acc:MGI:1099832]	10.2754	9.94411	10.2841	9.78802	9.8662	10.4253	10.6126	10.6883	10.6279
ENSMUSG00000024942	5350.36	0.358315	0.107991	3.31966	0.000901277	0.0112603	Capn1	calpain 1 [Source:MGI Symbol;Acc:MGI:88263]	12.3456	12.5141	12.4312	12.5639	12.7318	12.228	12.1852	11.9468	12.2266
ENSMUSG00000033105	2912.74	0.565494	0.170732	3.31885	0.000903896	0.011283	Lss	lanosterol synthase [Source:MGI Symbol;Acc:MGI:1336155]	11.7791	11.3323	11.7723	11.296	12.2335	11.3478	11.116	10.9827	10.9044
ENSMUSG00000041841	6455.26	0.318443	0.0960892	3.31522	0.000915723	0.0114205	Rpl37	ribosomal protein L37 [Source:MGI Symbol;Acc:MGI:1914531]	12.7307	12.6461	12.8219	12.9634	12.715	12.44	12.4196	12.5677	12.3715
ENSMUSG00000028393	879.738	0.621737	0.186437	3.31357	0.000921118	0.0114441	Alad	aminolevulinate, delta-, dehydratase [Source:MGI Symbol;Acc:MGI:96853]	10.2736	9.45983	9.97348	10.2981	10.6494	9.33011	9.1103	9.57727	9.81694
ENSMUSG00000032602	753.849	0.598191	0.179798	3.3134	0.000921687	0.0114441	Slc25a20	solute carrier family 25 (mitochondrial carnitine/acylcarnitine translocase), member 20 [Source:MGI Symbol;Acc:MGI:1928738]	9.90191	9.60865	9.72573	9.77017	10.4129	9.15921	8.91583	9.60857	9.21047
ENSMUSG00000033902	901.888	0.401254	0.12128	3.31345	0.000921532	0.0114441	Mapkbp1	mitogen-activated protein kinase binding protein 1 [Source:MGI Symbol;Acc:MGI:1347004]	10.0023	9.9984	9.87601	9.91119	9.90404	9.5209	9.57693	9.33457	9.62611
ENSMUSG00000026925	711.962	0.371249	0.111734	3.31365	0.000920853	0.0114441	Inpp5e	inositol polyphosphate-5-phosphatase E [Source:MGI Symbol;Acc:MGI:1927753]	9.82323	9.73044	9.47845	9.79906	9.79748	9.18728	9.50273	9.37797	9.29694
ENSMUSG00000019997	509.686	-0.774129	0.234135	-3.31382	0.000920301	0.0114441	Ctgf	connective tissue growth factor [Source:MGI Symbol;Acc:MGI:95537]	7.9546	8.92272	8.82869	8.84184	8.67326	9.30982	10.0286	9.48899	9.70515
ENSMUSG00000015759	740.491	0.469269	0.141215	3.31151	0.000927925	0.0115114	Cnih1	cornichon family AMPA receptor auxiliary protein 1 [Source:MGI Symbol;Acc:MGI:1277202]	9.83405	9.58701	9.61855	10.249	9.78401	9.46695	9.27937	9.41176	9.16148
ENSMUSG00000035505	174.561	0.700366	0.211477	3.3108	0.000930296	0.0115306	Cox18	cytochrome c oxidase assembly protein 18 [Source:MGI Symbol;Acc:MGI:2448532]	7.46001	7.74859	7.33678	7.93983	8.27151	7.14402	6.79368	7.05616	6.81706
ENSMUSG00000024883	207.33	0.675685	0.203518	3.31031	0.000931928	0.0115406	Rin1	Ras and Rab interactor 1 [Source:MGI Symbol;Acc:MGI:2385695]	8.31539	8.12405	7.67308	7.94779	8.15078	6.81027	7.58811	6.94514	7.57657
ENSMUSG00000037563	11209.4	0.277729	0.0838736	3.31005	0.000932785	0.0115411	Rps16	ribosomal protein S16 [Source:MGI Symbol;Acc:MGI:98118]	13.5586	13.6325	13.4994	13.7525	13.5103	13.2476	13.2564	13.422	13.3067
ENSMUSG00000031563	437.291	-0.64755	0.195422	-3.30924	0.000935494	0.0115644	Wwc2	WW, C2 and coiled-coil domain containing 2 [Source:MGI Symbol;Acc:MGI:1261872]	8.67237	8.27603	8.44953	8.47956	7.93011	9.21755	9.26102	8.6267	9.30147
ENSMUSG00000038838	293.259	0.542214	0.16384	3.30786	0.000940111	0.0116112	Vars2	valyl-tRNA synthetase 2, mitochondrial [Source:MGI Symbol;Acc:MGI:1916165]	8.5079	8.32479	8.35029	8.49594	8.55136	7.93545	7.48911	7.97363	7.97278
ENSMUSG00002075890	107.227	-0.790569	0.238776	-3.30735	0.000941846	0.0116224	NA	NA	6.23405	6.38077	6.6295	5.82531	6.33247	7.63471	7.84374	6.51857	6.82966
ENSMUSG00000029156	176.097	0.73464	0.2214	3.30707	0.000942775	0.0116237	Sgcb	sarcoglycan, beta (dystrophin-associated glycoprotein) [Source:MGI Symbol;Acc:MGI:1346523]	7.81106	8.14394	7.36358	7.53734	8.26183	7.32676	6.49712	7.2831	6.61355
ENSMUSG00000026984	2110.15	0.610033	0.183368	3.30653	0.000944605	0.011636	Il1f6	interleukin 1 family, member 6 [Source:MGI Symbol;Acc:MGI:1859324]	10.896	11.5478	11.3464	11.707	11.5668	11.1323	10.7701	10.1149	10.8232
ENSMUSG00000017664	394.723	0.562425	0.169413	3.30567	0.000947494	0.0116512	Slc35c2	solute carrier family 35, member C2 [Source:MGI Symbol;Acc:MGI:2385166]	9.07237	8.93704	9.14162	8.71232	8.92408	8.00019	8.71816	8.38439	8.18866
ENSMUSG00000029050	1644.44	-0.367495	0.111073	-3.30569	0.000947436	0.0116512	Ski	ski sarcoma viral oncogene homolog (avian) [Source:MGI Symbol;Acc:MGI:98310]	10.5472	10.4508	10.5316	10.5239	10.2571	10.8787	10.9648	10.5698	10.944
ENSMUSG00000030122	6891.8	0.394243	0.1192	3.30416	0.000952626	0.0116982	Ptms	parathymosin [Source:MGI Symbol;Acc:MGI:1916452]	12.862	12.9042	13.1323	12.8847	12.9988	12.3407	12.411	12.8356	12.552
ENSMUSG00000037982	368.061	-0.678751	0.204374	-3.30405	0.000952986	0.0116982	Gm9725	predicted gene 9725 [Source:MGI Symbol;Acc:MGI:3646552]	7.46621	7.46991	8.07017	8.38891	8.08091	8.63107	8.84369	8.88913	8.50764
ENSMUSG00000030335	709.242	0.419956	0.12697	3.30238	0.000958688	0.0117579	Mrpl51	mitochondrial ribosomal protein L51 [Source:MGI Symbol;Acc:MGI:1913743]	9.63803	9.8042	9.60925	9.74069	9.71472	9.20112	8.9391	9.40339	9.44758
ENSMUSG00000049878	591.154	-0.35532	0.107506	-3.30211	0.000959595	0.0117588	Rlf	rearranged L-myc fusion sequence [Source:MGI Symbol;Acc:MGI:1924705]	9.15525	8.85794	8.98358	9.03356	8.90865	9.44619	9.42245	9.16658	9.3892
ENSMUSG00000023106	865.34	0.399071	0.120703	3.30003	0.000966757	0.0118362	Denr	density-regulated protein [Source:MGI Symbol;Acc:MGI:1915434]	10.0444	10.2336	9.79956	9.99617	9.85174	9.73764	9.39326	9.71392	9.42907
ENSMUSG00000033701	1254.58	0.553924	0.167879	3.29939	0.000968958	0.0118529	Acbd6	acyl-Coenzyme A binding domain containing 6 [Source:MGI Symbol;Acc:MGI:1919732]	10.473	10.3016	10.6425	10.5305	10.7559	9.77882	9.50663	10.4529	9.84048
ENSMUSG00000045319	493.972	-0.748337	0.225932	-3.29901	0.000970276	0.0118587	Proser2	proline and serine rich 2 [Source:MGI Symbol;Acc:MGI:2442238]	8.10514	8.10894	9.09173	8.31699	7.79564	8.63515	9.42657	9.6986	9.11849
ENSMUSG00000047564	1418.43	-0.215782	0.153644	-3.29769	0.000974844	0.0119041	Krtap3-1	keratin associated protein 3-1 [Source:MGI Symbol;Acc:MGI:1916723]	5.835	0	5.79603	0	4.13237	6.18792	0.986694	13.2928	7.62074
ENSMUSG00000049152	141.53	-0.890283	0.270765	-3.29725	0.000976369	0.0119124	Ugt3a2	UDP glycosyltransferases 3 family, polypeptide A2 [Source:MGI Symbol;Acc:MGI:2145969]	6.14415	4.71058	6.80922	6.84699	4.90403	6.93473	8.05018	7.2831	7.30606
ENSMUSG00000000901	210.442	0.910504	0.274693	3.29617	0.000980131	0.0119155	Mmp11	matrix metallopeptidase 11 [Source:MGI Symbol;Acc:MGI:97008]	8.21961	7.59082	7.87286	7.57894	9.39632	7.03701	5.99605	7.65877	6.53879
ENSMUSG00000024870	2977.07	0.376391	0.11408	3.29596	0.000980866	0.0119155	Rab1b	RAB1B, member RAS oncogene family [Source:MGI Symbol;Acc:MGI:1923558]	11.5025	11.6678	11.9233	11.5635	11.9931	11.3422	11.2535	11.4731	11.3283
ENSMUSG00000047641	1568.99	-0.186174	0.147402	-3.29645	0.000979165	0.0119155	Krt87	keratin 87 [Source:MGI Symbol;Acc:MGI:3665486]	5.36344	0	5.56922	2.68578	3.74449	4.917	0	13.3487	7.5155
ENSMUSG00000020941	257.546	-0.561764	0.169871	-3.29622	0.000979969	0.0119155	Map3k14	mitogen-activated protein kinase kinase kinase 14 [Source:MGI Symbol;Acc:MGI:1858204]	7.9189	7.33794	7.71531	7.5993	7.30475	8.20631	8.50472	7.91591	8.164
ENSMUSG00000027377	2290.12	-0.627872	0.189777	-3.29609	0.00098039	0.0119155	Mall	mal, T cell differentiation protein-like [Source:MGI Symbol;Acc:MGI:2385152]	10.8121	10.5219	10.7505	10.8544	10.4988	11.9337	11.536	10.462	11.3328
ENSMUSG00000079722	22.9124	-0.935883	0.288582	-3.29055	0.000999931	0.0121366	Ttll2	tubulin tyrosine ligase-like family, member 2 [Source:MGI Symbol;Acc:MGI:3644030]	3.87203	3.12907	4.01401	3.56907	0	5.37316	5.25936	4.68044	5.02891
ENSMUSG00000020954	477.776	-0.426519	0.129763	-3.28877	0.00100625	0.0122028	Strn3	striatin, calmodulin binding protein 3 [Source:MGI Symbol;Acc:MGI:2151064]	8.79313	8.90534	8.57715	8.70294	8.55533	9.33765	9.14324	9.02908	9.12872
ENSMUSG00000025582	51.0769	-0.933192	0.289125	-3.28825	0.00100814	0.0122151	Nptx1	neuronal pentraxin 1 [Source:MGI Symbol;Acc:MGI:107811]	5.10211	2.5467	5.26248	3.99497	3.74449	6.20999	7.01786	4.78729	6.56916
ENSMUSG00000045078	617.467	-0.471662	0.143212	-3.28781	0.00100969	0.0122233	Rnf216	ring finger protein 216 [Source:MGI Symbol;Acc:MGI:1344349]	8.97578	8.99571	9.14934	9.09219	8.55533	9.47836	9.76933	9.29664	9.28327
ENSMUSG00000045871	1268.12	-0.60965	0.185499	-3.28512	0.00101939	0.0123301	Slitrk6	SLIT and NTRK-like family, member 6 [Source:MGI Symbol;Acc:MGI:2443198]	10.0055	9.99703	10.0944	10.0927	9.62314	10.8181	10.9165	9.80576	10.8513
ENSMUSG00000043982	268.712	-0.20156	0.152912	-3.28478	0.00102061	0.0123343	Krtap19-4	keratin associated protein 19-4 [Source:MGI Symbol;Acc:MGI:2157757]	2.47179	0	2.01122	2.68578	3.21237	4.55274	0	10.7752	5.34198
ENSMUSG00000027323	608.637	0.631798	0.192452	3.28388	0.00102388	0.0123525	Rad51	RAD51 recombinase [Source:MGI Symbol;Acc:MGI:97890]	9.7103	9.12146	9.55989	9.58097	9.67332	8.58116	8.33529	9.47907	8.60246
ENSMUSG00000063382	1940.03	-0.383684	0.116745	-3.28393	0.00102372	0.0123525	Bcl9l	B cell CLL/lymphoma 9-like [Source:MGI Symbol;Acc:MGI:1933114]	10.7282	10.7557	10.7318	10.5024	10.7739	11.2521	10.7718	11.1529	11.1874
ENSMUSG00000026683	73.8345	0.86793	0.260101	3.2831	0.00102673	0.0123656	Nuf2	NUF2, NDC80 kinetochore complex component [Source:MGI Symbol;Acc:MGI:1914227]	7.1494	6.94301	5.84757	6.39013	7.22725	5.62382	4.72915	6.28324	5.44383
ENSMUSG00000034707	1128.74	-0.408249	0.124219	-3.28315	0.00102655	0.0123656	Gns	glucosamine (N-acetyl)-6-sulfatase [Source:MGI Symbol;Acc:MGI:1922862]	9.94913	9.81974	10.0634	9.89687	9.7411	10.0687	10.5498	10.4325	10.2056
ENSMUSG00000043439	132.873	0.907397	0.274831	3.28185	0.00103129	0.01241	Epop	elongin BC and polycomb repressive complex 2 associated protein [Source:MGI Symbol;Acc:MGI:2143991]	7.22444	7.98756	7.2243	6.62669	8.45692	5.83731	6.03976	7.01277	5.86695
ENSMUSG00000002325	937.506	-0.537621	0.163876	-3.27915	0.00104121	0.0125186	Irf9	interferon regulatory factor 9 [Source:MGI Symbol;Acc:MGI:107587]	9.74511	9.47758	9.76312	9.54206	9.3353	10.1847	10.5815	9.55476	10.1837
ENSMUSG00000045328	139.005	0.826257	0.250219	3.27878	0.00104257	0.0125242	Cenpe	centromere protein E [Source:MGI Symbol;Acc:MGI:1098230]	8.16351	7.66154	7.20467	7.13886	7.70565	7.18914	5.97369	6.65182	5.98428
ENSMUSG00000043940	2919.28	-0.511212	0.155881	-3.27616	0.00105228	0.0126301	Wdfy3	WD repeat and FYVE domain containing 3 [Source:MGI Symbol;Acc:MGI:1096875]	11.017	11.0025	11.5227	11.4774	10.9508	11.9415	11.8109	11.4195	11.8563
ENSMUSG00000031004	1218.18	0.81675	0.249954	3.2747	0.00105775	0.0126785	Mki67	antigen identified by monoclonal antibody Ki 67 [Source:MGI Symbol;Acc:MGI:106035]	10.9995	10.812	10.0456	10.3182	10.9945	9.56651	8.34839	10.4304	9.29012
ENSMUSG00000029377	4172.02	0.708944	0.214064	3.2746	0.00105812	0.0126785	Ereg	epiregulin [Source:MGI Symbol;Acc:MGI:107508]	12.019	12.5933	12.6977	12.649	12.5393	11.5095	12.2667	11.0446	11.6315
ENSMUSG00000048373	2294.53	0.449125	0.137035	3.27403	0.00106024	0.0126831	Fgfbp1	fibroblast growth factor binding protein 1 [Source:MGI Symbol;Acc:MGI:1096350]	11.2131	11.4513	11.1117	11.3068	11.7929	10.8243	11.0258	10.8073	11.0015
ENSMUSG00000035011	5470.69	-0.404274	0.123542	-3.27401	0.00106032	0.0126831	Zbtb7a	zinc finger and BTB domain containing 7a [Source:MGI Symbol;Acc:MGI:1335091]	11.9836	12.1837	12.394	12.4264	12.1627	12.7168	12.7938	12.397	12.7162
ENSMUSG00000042870	1420.02	-0.409824	0.125096	-3.27324	0.00106322	0.0127071	Tom1	target of myb1 trafficking protein [Source:MGI Symbol;Acc:MGI:1338026]	10.1239	10.1227	10.4733	10.1627	10.2644	10.6973	10.7505	10.6158	10.5951
ENSMUSG00000055413	376.81	-0.808712	0.246401	-3.2729	0.00106451	0.0127117	H2-Q5	histocompatibility 2, Q region locus 5 [Source:MGI Symbol;Acc:MGI:95934]	8.41485	7.90252	8.67668	7.27164	6.8286	8.64733	9.35052	8.8801	9.15899
ENSMUSG00000006154	20213.5	-0.651144	0.198556	-3.27228	0.00106684	0.0127287	Eps8l1	EPS8-like 1 [Source:MGI Symbol;Acc:MGI:1914675]	13.3668	13.6045	14.4123	14.1473	13.5962	14.4611	14.8792	14.2428	14.8481
ENSMUSG00000030615	143.46	0.674762	0.20642	3.27095	0.00107185	0.0127668	Tmem126a	transmembrane protein 126A [Source:MGI Symbol;Acc:MGI:1913521]	7.37694	7.28517	7.08092	7.64897	7.86124	6.79575	6.48136	6.86201	6.56916
ENSMUSG00000022141	1576.33	-0.448603	0.136998	-3.27109	0.00107132	0.0127668	Nipbl	Nipped-B homolog (Drosophila) [Source:MGI Symbol;Acc:MGI:1913976]	10.38	10.0729	10.4401	10.5159	10.3526	10.9992	10.6351	10.6969	10.9763
ENSMUSG00000021751	605.892	0.722004	0.21955	3.27039	0.00107401	0.0127816	Acox2	acyl-Coenzyme A oxidase 2, branched chain [Source:MGI Symbol;Acc:MGI:1934852]	8.74552	9.68703	9.60551	9.6509	10.286	9.16769	8.58066	9.10851	8.12364
ENSMUSG00000040596	1142.02	-0.355216	0.108597	-3.2687	0.00108042	0.012847	Pogk	pogo transposable element with KRAB domain [Source:MGI Symbol;Acc:MGI:1918842]	9.94248	9.96243	10.0093	10.0728	9.76871	10.2339	10.5545	10.185	10.2855
ENSMUSG00000106073	35.1786	0.941762	0.28284	3.2653	0.00109348	0.0129803	Gm42892	predicted gene 42892 [Source:MGI Symbol;Acc:MGI:5663029]	6.1129	5.93198	5.94544	6.29349	3.95143	3.85619	4.6182	4.06789	4.62853
ENSMUSG00000040761	1408.81	-0.413613	0.126435	-3.26549	0.00109274	0.0129803	Spen	SPEN homolog, transcriptional regulator (Drosophila) [Source:MGI Symbol;Acc:MGI:1891706]	9.96344	10.3517	10.4527	10.0545	10.0278	10.6865	10.5704	10.5018	10.7034
ENSMUSG00000029647	1416.9	-0.374042	0.114453	-3.26505	0.00109445	0.0129808	Pan3	PAN3 poly(A) specific ribonuclease subunit [Source:MGI Symbol;Acc:MGI:1919837]	10.3701	10.2348	10.3187	10.3783	9.87257	10.6707	10.7215	10.5164	10.627
ENSMUSG00000038375	4762.98	-0.458242	0.140102	-3.26429	0.00109739	0.0130047	Trp53inp2	transformation related protein 53 inducible nuclear protein 2 [Source:MGI Symbol;Acc:MGI:1915978]	11.7477	11.9103	12.2035	11.966	11.6888	12.2979	12.3374	12.7534	12.1493
ENSMUSG00000074445	265.647	-0.854801	0.284055	-3.26287	0.0011029	0.013059	Sprr2a3	small proline-rich protein 2A3 [Source:MGI Symbol;Acc:MGI:3845028]	5.71524	7.00959	5.74258	6.21651	6.55495	10.1365	7.93338	6.45516	6.69843
ENSMUSG00000037157	2081.76	-0.683216	0.208553	-3.26256	0.00110412	0.0130625	Il22ra1	interleukin 22 receptor, alpha 1 [Source:MGI Symbol;Acc:MGI:2663588]	10.3767	10.2646	10.9196	10.8005	9.90404	11.049	11.5875	10.6631	11.6836
ENSMUSG00000028261	167.968	0.673442	0.20466	3.26186	0.00110685	0.0130727	Ndufaf4	"NADH dehydrogenase (ubiquinone) 1 alpha subcomplex, assembly factor 4 [Source:MGI Symbol;Acc:MGI:1915743]"	7.87766	7.63367	8.07017	7.6587	7.86124	6.93473	6.93926	7.15924	7.15407
ENSMUSG00000040987	103.565	-0.806544	0.246745	-3.26201	0.00110624	0.0130727	Mill2	MHC I like leukocyte 2 [Source:MGI Symbol;Acc:MGI:2179989]	5.56166	6.1834	6.35461	6.10703	6.43943	7.09743	7.528	6.38883	7.53101
ENSMUSG00000042510	3383.3	-0.4131	0.126516	-3.25976	0.00111507	0.0131588	AA986860	expressed sequence AA986860 [Source:MGI Symbol;Acc:MGI:2138143]	11.3421	11.4155	11.5686	11.5524	11.3763	11.9065	12.0444	11.6904	11.8887
ENSMUSG00000002763	1360.56	0.507059	0.15497	3.2591	0.00111766	0.0131595	Pex6	peroxisomal biogenesis factor 6 [Source:MGI Symbol;Acc:MGI:2385054]	10.7244	10.4398	11.1117	10.4571	10.8133	9.88205	10.1205	10.482	10.1862
ENSMUSG00000021188	1407.3	-0.430526	0.131976	-3.25916	0.00111744	0.0131595	Trip11	thyroid hormone receptor interactor 11 [Source:MGI Symbol;Acc:MGI:1924393]	10.2351	10.3388	10.0497	10.3259	10.0769	10.7982	10.6431	10.3202	10.8436
ENSMUSG00000097572	138.75	-0.771622	0.236105	-3.25902	0.00111797	0.0131595	Gm26797	predicted gene, 26797 [Source:MGI Symbol;Acc:MGI:5477291]	6.60364	6.2025	6.56937	6.89719	6.35085	7.26487	7.78074	7.12908	7.75229
ENSMUSG00000028519	818.445	-0.809091	0.247481	-3.25879	0.00111888	0.0131595	Dab1	disabled 1 [Source:MGI Symbol;Acc:MGI:108554]	9.29583	8.47765	9.52272	9.38383	7.86764	9.89062	10.448	9.63743	10.2741
ENSMUSG00000028044	203.403	0.780421	0.238299	3.25836	0.00112058	0.0131681	Cks1b	CDC28 protein kinase 1b [Source:MGI Symbol;Acc:MGI:1889208]	8.11701	8.2984	7.71531	7.45036	8.70933	7.68283	6.7417	7.31917	6.52336
ENSMUSG00000113017	38.6868	-0.830141	0.282876	-3.25789	0.00112243	0.0131681	AC154816.1		2.47179	3.41764	4.4737	4.11294	0	5.0205	6.84386	4.83789	5.34198
ENSMUSG00000041809	39.0118	-0.922596	0.289172	-3.258	0.00112199	0.0131681	Efhc1	EF-hand domain (C-terminal) containing 1 [Source:MGI Symbol;Acc:MGI:1919127]	4.65834	2.76798	4.40655	4.50698	3.04179	5.86538	5.7811	5.86219	6.02867
ENSMUSG00000039637	604.146	-0.493702	0.151128	-3.25726	0.00112495	0.0131867	Coro7	coronin 7 [Source:MGI Symbol;Acc:MGI:1926135]	8.60937	8.75819	9.25809	8.84611	8.83219	9.58983	9.62614	9.19111	9.15899
ENSMUSG00000042462	239.625	0.632462	0.193478	3.25643	0.00112821	0.0131919	Dctpp1	dCTP pyrophosphatase 1 [Source:MGI Symbol;Acc:MGI:1913672]	8.46522	8.4053	7.76976	8.06221	8.46959	7.53336	7.81259	7.5262	7.23207
ENSMUSG00000049598	1019.64	-0.20244	0.170635	-3.25677	0.00112686	0.0131919	Vsig8	V-set and immunoglobulin domain containing 8 [Source:MGI Symbol;Acc:MGI:3642995]	5.53832	4.12648	4.92134	3.194	3.50283	5.11707	3.14618	12.2101	6.9149
ENSMUSG00000001510	2262.16	-0.70522	0.215797	-3.25658	0.00112765	0.0131919	Dlx3	distal-less homeobox 3 [Source:MGI Symbol;Acc:MGI:94903]	10.4004	10.5687	11.038	10.7916	10.1627	10.8491	11.4746	12.0802	11.1732
ENSMUSG00000028698	196.983	-0.745076	0.228454	-3.2554	0.00113234	0.0132292	Pik3r3	phosphoinositide-3-kinase regulatory subunit 3 [Source:MGI Symbol;Acc:MGI:109277]	7.16473	7.32056	7.12336	7.00793	7.08073	7.89517	7.55837	8.80896	7.59883
ENSMUSG00000045983	11625.2	-0.300197	0.092253	-3.25211	0.00114551	0.0133701	Eif4g1	eukaryotic translation initiation factor 4, gamma 1 [Source:MGI Symbol;Acc:MGI:2384784]	13.2643	13.2301	13.3965	13.444	13.3131	13.748	13.6865	13.4552	13.6531
ENSMUSG00000029863	860.621	-0.498365	0.153042	-3.25191	0.00114631	0.0133701	Casp2	caspase 2 [Source:MGI Symbol;Acc:MGI:97295]	9.38029	9.36765	9.34808	9.53679	9.59257	9.76025	10.4348	9.58099	10.0202
ENSMUSG00000026950	49.2614	0.815526	0.275971	3.25075	0.00115102	0.0133849	Neb	nebulin [Source:MGI Symbol;Acc:MGI:97292]	5.16441	7.91415	5.53818	4.66984	6.25649	0	3.67578	4.22822	4.73952
ENSMUSG00000047557	263.673	0.653439	0.199881	3.25066	0.00115139	0.0133849	Lxn	latexin [Source:MGI Symbol;Acc:MGI:107633]	8.00655	8.34642	8.57332	8.54923	8.63626	7.90872	6.96216	7.80583	7.87892
ENSMUSG00000038143	427.346	-0.525296	0.161313	-3.25129	0.00114882	0.0133849	Stox2	storkhead box 2 [Source:MGI Symbol;Acc:MGI:1918319]	8.42443	8.30725	8.65876	8.55446	8.06429	8.65137	9.00674	8.93343	9.28556
ENSMUSG00000084844	569.747	-0.567163	0.174238	-3.25092	0.00115034	0.0133849	Hoxb3os	homeobox B3 and homeobox B2, opposite strand [Source:MGI Symbol;Acc:MGI:103211]	8.92495	8.40118	9.06748	9.01094	8.56324	9.01628	9.58985	9.75893	9.30599
ENSMUSG00000016503	567.947	0.523714	0.160633	3.25002	0.00115398	0.013404	Gtf3a	general transcription factor III A [Source:MGI Symbol;Acc:MGI:1913846]	9.3336	9.47169	9.50878	9.59371	9.36048	8.29671	8.97613	9.20804	8.9148
ENSMUSG00000040136	35.5044	0.916882	0.279134	3.24734	0.00116489	0.0135194	Abcc8	ATP-binding cassette, sub-family C (CFTR/MRP), member 8 [Source:MGI Symbol;Acc:MGI:1352629]	5.99784	6.82472	6.75627	5.51831	3.95143	4.40755	4.55935	2.3053	1.57434
ENSMUSG00000018398	6226.08	-0.458846	0.141097	-3.24676	0.00116725	0.0135245	Sept8	septin 8 [Source:MGI Symbol;Acc:MGI:894310]	12.1227	12.3217	12.4354	12.3541	12.3296	12.8665	13.005	12.2626	12.9717
ENSMUSG00000118578	35.1403	-0.91161	0.288233	-3.24697	0.00116639	0.0135245	NA	NA	4.14351	1.96561	3.33538	4.949	3.74449	5.52168	5.80663	5.37201	5.62821
ENSMUSG00000022519	37.7483	0.942119	0.288879	3.24622	0.00116949	0.0135393	Srl	sarcalumenin [Source:MGI Symbol;Acc:MGI:2146620]	6.04828	6.79986	5.26248	5.43014	5.80169	4.48197	3.29789	4.50366	4.23281
ENSMUSG00000047153	1140.67	-0.542715	0.166785	-3.24508	0.00117416	0.0135822	Khnyn	KH and NYN domain containing [Source:MGI Symbol;Acc:MGI:2451333]	9.90419	9.41755	10.0904	9.82738	9.56724	10.1336	10.5962	10.0982	10.5978
ENSMUSG00000052727	199.866	0.816222	0.25439	3.24405	0.00117841	0.0136089	Map1b	microtubule-associated protein 1B [Source:MGI Symbol;Acc:MGI:1306778]	7.79145	7.89666	7.44949	7.93983	8.65857	5.97252	7.19261	7.50287	6.37654
ENSMUSG00000030447	2212.99	-0.407915	0.125599	-3.2442	0.00117779	0.0136089	Cyfip1	cytoplasmic FMR1 interacting protein 1 [Source:MGI Symbol;Acc:MGI:1338801]	10.8711	10.7702	10.8102	11.0556	10.815	11.3246	11.3704	10.9939	11.4552
ENSMUSG00000035158	343.681	-0.875036	0.269129	-3.24328	0.00118163	0.0136348	Mitf	microphthalmia-associated transcription factor [Source:MGI Symbol;Acc:MGI:104554]	7.67857	7.79337	7.84777	7.3337	7.66214	8.23887	8.46519	10.0693	7.95564
ENSMUSG00000015968	343.812	0.540412	0.166372	3.24217	0.00118623	0.0136768	Cacna1d	calcium channel, voltage-dependent, L type, alpha 1D subunit [Source:MGI Symbol;Acc:MGI:88293]	8.93168	8.60513	8.64426	8.90862	8.38737	8.09216	7.79993	8.39288	8.12364
ENSMUSG00000048442	569.992	-0.493994	0.152206	-3.24121	0.00119025	0.0137118	Smim5	small integral membrane protein 5 [Source:MGI Symbol;Acc:MGI:1913778]	8.91818	8.89657	9.23651	8.60063	8.52327	9.28665	9.27022	9.43043	9.55959
ENSMUSG00000001419	1719.38	-0.296072	0.0913597	-3.24084	0.0011918	0.0137184	Mef2d	myocyte enhancer factor 2D [Source:MGI Symbol;Acc:MGI:99533]	10.6677	10.4951	10.6882	10.7387	10.4324	10.941	10.8899	10.8449	10.9713
ENSMUSG00000053460	251.581	0.578201	0.178482	3.23941	0.00119779	0.0137648	Ggcx	gamma-glutamyl carboxylase [Source:MGI Symbol;Acc:MGI:1927655]	8.30506	8.09368	8.44953	8.13374	8.18705	7.76709	7.00689	7.88014	7.58403
ENSMUSG00000023055	4365.62	-0.508452	0.156577	-3.23961	0.00119694	0.0137648	Calcoco1	calcium binding and coiled coil domain 1 [Source:MGI Symbol;Acc:MGI:1914738]	11.6497	11.5243	11.9724	12.0544	11.4501	12.1704	12.658	12.1696	12.1392
ENSMUSG00000032097	3066.21	-0.374594	0.115575	-3.2389	0.00119993	0.0137781	Ddx6	DEAD (Asp-Glu-Ala-Asp) box polypeptide 6 [Source:MGI Symbol;Acc:MGI:104976]	11.3273	11.3623	11.2183	11.3917	11.5385	11.8623	11.7826	11.5828	11.8046
ENSMUSG00000040705	67.9985	0.350383	0.188019	3.23795	0.00120393	0.0138127	A930016O22Rik	RIKEN cDNA A930016O22 gene [Source:MGI Symbol;Acc:MGI:3605623]	3.10078	8.64756	6.05911	3.86648	7.3693	1.08644	2.97663	1.98442	1.98804
ENSMUSG00000027808	2809.25	0.308696	0.0952643	3.23679	0.00120881	0.0138574	Serp1	stress-associated endoplasmic reticulum protein 1 [Source:MGI Symbol;Acc:MGI:92638]	11.4208	11.6912	11.5695	11.7389	11.7546	11.4057	11.2696	11.3318	11.2798
ENSMUSG00000038069	435.974	-0.484936	0.149445	-3.23618	0.00121139	0.0138756	Cdkn2aip	CDKN2A interacting protein [Source:MGI Symbol;Acc:MGI:1918175]	8.63984	8.16844	8.35919	8.6157	8.25208	9.02564	8.76449	9.09557	8.84825
ENSMUSG00000018286	2047.16	0.373609	0.115239	3.2349	0.00121686	0.0139269	Psmb6	proteasome (prosome, macropain) subunit, beta type 6 [Source:MGI Symbol;Acc:MGI:104880]	11.108	11.2037	11.1274	11.3337	11.4041	10.9881	10.7579	10.996	10.6288
ENSMUSG00000103789	1631.72	-0.690081	0.2126	-3.23364	0.00122224	0.0139771	Gm10129	predicted gene 10129 [Source:MGI Symbol;Acc:MGI:3641890]	10.1101	10.0586	10.0093	10.3012	10.268	11.3841	10.7726	10.2977	11.2056
ENSMUSG00000063430	42.517	0.906544	0.279019	3.23282	0.00122574	0.0139944	Wscd2	WSC domain containing 2 [Source:MGI Symbol;Acc:MGI:2445030]	6.08095	5.78767	5.10197	6.26828	6.45651	3.14804	4.06231	5.37201	4.89146
ENSMUSG00000060510	2607.02	-0.382031	0.118119	-3.233	0.00122496	0.0139944	Zfp266	zinc finger protein 266 [Source:MGI Symbol;Acc:MGI:1924769]	11.0218	11.3301	11.1532	11.1757	11.0271	11.6401	11.5119	11.2501	11.7339
ENSMUSG00000057933	381.162	0.779344	0.24	3.23203	0.00122913	0.013999	Gsta2	glutathione S-transferase, alpha 2 (Yc2) [Source:MGI Symbol;Acc:MGI:95863]	8.72758	9.12396	8.57332	9.09578	9.47386	8.35233	7.97337	6.84973	8.4879
ENSMUSG00000022711	1022.41	0.355084	0.109787	3.23232	0.00122789	0.013999	Pmm2	phosphomannomutase 2 [Source:MGI Symbol;Acc:MGI:1859214]	10.0952	10.2007	10.13	10.0452	10.3819	9.86998	9.76446	9.95649	9.61705
ENSMUSG00000033187	762.169	-0.598104	0.184109	-3.23214	0.00122868	0.013999	BC016579	cDNA sequence, BC016579 [Source:MGI Symbol;Acc:MGI:2384848]	8.96488	9.31597	9.06204	9.40133	8.43554	9.80261	10.0095	9.35426	9.73392
ENSMUSG00000042660	279.614	0.52575	0.162123	3.23145	0.00123163	0.014016	Wdr55	WD repeat domain 55 [Source:MGI Symbol;Acc:MGI:1915186]	8.41805	8.31604	8.43696	8.45743	8.55136	8.13315	7.72828	7.9905	7.54636
ENSMUSG00000070733	1780.44	-0.457306	0.141323	-3.23085	0.00123422	0.0140342	Fryl	FRY like transcription coactivator [Source:MGI Symbol;Acc:MGI:1919563]	10.6066	10.4667	10.5078	10.58	10.3886	11.3913	10.9789	10.5632	10.9469
ENSMUSG00000119584	255633	-0.481987	0.148795	-3.23004	0.00123771	0.0140624	NA	NA	17.4029	17.8102	17.9129	17.4406	17.442	18.0483	18.3136	18.2576	17.8831
ENSMUSG00000020163	1206.07	0.461524	0.142776	3.22858	0.00124405	0.014123	Uqcr11	ubiquinol-cytochrome c reductase, complex III subunit XI [Source:MGI Symbol;Acc:MGI:1913844]	10.361	10.1189	10.6397	10.6204	10.5751	9.81706	9.80934	10.3312	9.90589
ENSMUSG00000006333	15128.9	0.312308	0.0967082	3.22786	0.00124721	0.0141474	Rps9	ribosomal protein S9 [Source:MGI Symbol;Acc:MGI:1924096]	13.9118	14.0222	14.0706	14.2083	13.9871	13.7685	13.5026	13.8863	13.7037
ENSMUSG00000032834	246.222	0.541356	0.167646	3.22418	0.00126334	0.0142958	Pwp2	PWP2 periodic tryptophan protein homolog (yeast) [Source:MGI Symbol;Acc:MGI:1341200]	8.22327	8.15379	8.35029	7.81483	8.45692	7.50687	7.72158	7.69354	7.56155
ENSMUSG00000055013	445.782	-0.549404	0.170412	-3.22454	0.00126177	0.0142958	Agap1	ArfGAP with GTPase domain, ankyrin repeat and PH domain 1 [Source:MGI Symbol;Acc:MGI:2653690]	8.667	8.47372	8.55793	8.16138	8.6986	8.92585	8.79031	9.5976	9.07946
ENSMUSG00000034359	657.373	-0.923804	0.287731	-3.22435	0.00126259	0.0142958	Skint2	selection and upkeep of intraepithelial T cells 2 [Source:MGI Symbol;Acc:MGI:3649629]	8.73786	7.16373	8.44535	9.03356	7.33277	10.1437	10.7546	9.12643	9.4839
ENSMUSG00000079215	1009.48	-0.494525	0.153588	-3.22346	0.00126651	0.0143202	Zfp664	zinc finger protein 664 [Source:MGI Symbol;Acc:MGI:2442505]	10.0578	9.79006	9.54435	9.47479	9.88367	10.3378	10.2668	10.275	10.3317
ENSMUSG00000024483	879.95	-0.482233	0.149333	-3.22263	0.00127019	0.0143502	Ankhd1	ankyrin repeat and KH domain containing 1 [Source:MGI Symbol;Acc:MGI:1921733]	9.30104	9.59426	9.16212	9.50477	9.69146	10.0305	9.89959	9.66747	10.2625
ENSMUSG00000003779	253.998	0.701805	0.219214	3.22234	0.00127149	0.0143533	Kif20a	kinesin family member 20A [Source:MGI Symbol;Acc:MGI:1201682]	8.52284	8.05216	7.91575	8.16821	8.49048	7.64284	7.1232	7.78018	6.85454
ENSMUSG00000021109	1352.8	0.505335	0.156569	3.22103	0.00127732	0.0144075	Hif1a	hypoxia inducible factor 1, alpha subunit [Source:MGI Symbol;Acc:MGI:106918]	10.8115	10.9031	10.113	10.6154	10.8208	10.4739	9.99566	9.94644	10.0474
ENSMUSG00000074129	392.737	0.584292	0.181576	3.21948	0.00128423	0.0144682	Rpl13a	ribosomal protein L13A [Source:MGI Symbol;Acc:MGI:1351455]	8.96488	8.8759	8.62961	9.01852	8.87729	8.21179	7.58073	8.40132	8.52711
ENSMUSG00000004100	681.05	0.58109	0.180433	3.21936	0.00128476	0.0144682	Ppan	peter pan homolog (Drosophila) [Source:MGI Symbol;Acc:MGI:2178445]	9.79027	9.6734	9.84782	9.3178	9.75497	8.51181	9.11542	9.36724	9.02572
ENSMUSG00000037031	251.508	-0.716139	0.22211	-3.21857	0.00128833	0.0144968	Tspan15	tetraspanin 15 [Source:MGI Symbol;Acc:MGI:1917673]	7.77157	7.61952	7.96325	7.2589	6.61703	9.0037	8.08189	8.02912	8.20809
ENSMUSG00000003438	602.135	0.477415	0.14806	3.21819	0.00129003	0.0144985	Timm50	translocase of inner mitochondrial membrane 50 [Source:MGI Symbol;Acc:MGI:1913775]	9.43502	9.39074	9.60551	9.2094	9.77212	8.80422	8.80621	9.33677	8.91776
ENSMUSG00000000385	69.1523	-0.970969	0.28633	-3.21807	0.00129054	0.0144985	Tmprss2	transmembrane protease, serine 2 [Source:MGI Symbol;Acc:MGI:1354381]	5.53832	5.44685	5.29996	1.89419	5.36842	6.14276	5.33147	8.75073	6.05036
ENSMUSG00000006732	205.435	0.643471	0.199966	3.2173	0.00129402	0.0145143	Mettl1	methyltransferase like 1 [Source:MGI Symbol;Acc:MGI:1339986]	7.67322	7.92569	7.87907	7.99465	8.38291	6.79575	7.00689	7.3887	7.63517
ENSMUSG00000030205	603.381	-0.15537	0.137644	-3.21741	0.00129352	0.0145143	Gprc5d	G protein-coupled receptor, family C, group 5, member D [Source:MGI Symbol;Acc:MGI:1935037]	4.14351	0	3.71424	0	0	4.917	0	11.9118	6.25103
ENSMUSG00000029490	1523.16	-0.32598	0.101227	-3.21678	0.0012964	0.0145294	Mfsd7a	major facilitator superfamily domain containing 7A [Source:MGI Symbol;Acc:MGI:2442629]	10.4237	10.1635	10.4412	10.2603	10.505	10.708	10.7709	10.6657	10.6556
ENSMUSG00000005481	921.597	0.460681	0.142836	3.2158	0.00130082	0.0145673	Ddx39	DEAD (Asp-Glu-Ala-Asp) box polypeptide 39 [Source:MGI Symbol;Acc:MGI:1915528]	10.0982	10.2927	9.81421	10.0655	10.3214	9.68742	9.41417	9.73243	9.70001
ENSMUSG00000073987	2888.18	-0.461662	0.143089	-3.21504	0.00130425	0.014594	Ggh	gamma-glutamyl hydrolase [Source:MGI Symbol;Acc:MGI:1329035]	10.9572	11.2143	10.9604	11.3925	11.0818	11.962	11.6606	11.1403	11.612
ENSMUSG00000020300	1664.67	-0.353267	0.109825	-3.21393	0.00130931	0.014639	Cpeb4	cytoplasmic polyadenylation element binding protein 4 [Source:MGI Symbol;Acc:MGI:1914829]	10.3535	10.4736	10.613	10.6054	10.403	10.9825	11.0319	10.6796	10.7094
ENSMUSG00000073155	2211.69	0.421387	0.131167	3.21332	0.00131209	0.0146559	1810058I24Rik	RIKEN cDNA 1810058I24 gene [Source:MGI Symbol;Acc:MGI:1914955]	11.0488	11.1382	11.4003	11.5802	11.2313	10.7594	10.9455	10.7391	10.928
ENSMUSG00000045087	1394.24	-0.517196	0.160914	-3.21314	0.0013129	0.0146559	S1pr5	sphingosine-1-phosphate receptor 5 [Source:MGI Symbol;Acc:MGI:2150641]	9.87072	10.0507	10.4496	10.4724	9.88997	10.6757	11.0218	10.4023	10.7711
ENSMUSG00000092118	38.6393	0.833896	0.260371	3.21236	0.00131651	0.0146634	Fancf	Fanconi anemia, complementation group F [Source:MGI Symbol;Acc:MGI:3689889]	6.03166	5.50954	5.82203	5.12781	5.82817	4.32909	4.92833	3.68124	4.93875
ENSMUSG00000024621	493.361	0.430891	0.133729	3.21232	0.0013167	0.0146634	Csf1r	colony stimulating factor 1 receptor [Source:MGI Symbol;Acc:MGI:1339758]	9.22451	9.33124	9.16212	9.32393	9.03626	8.76378	8.5583	8.78014	8.93243
ENSMUSG00000024580	1133.78	-0.36722	0.114473	-3.21215	0.00131745	0.0146634	Grpel2	GrpE-like 2, mitochondrial [Source:MGI Symbol;Acc:MGI:1334416]	9.86369	9.99429	10.1583	10.1246	9.95451	10.3378	10.5732	10.3521	10.3438
ENSMUSG00000016520	474.034	-0.617172	0.191799	-3.21208	0.00131776	0.0146634	Lnx2	ligand of numb-protein X 2 [Source:MGI Symbol;Acc:MGI:2155959]	8.30506	8.27152	9.0036	8.59557	8.16124	9.24184	9.58985	8.63029	9.19595
ENSMUSG00000022123	5187.39	-0.495255	0.153955	-3.2113	0.00132137	0.014692	Scel	sciellin [Source:MGI Symbol;Acc:MGI:1891228]	12.0132	12.0916	12.0283	12.11	11.8982	12.7266	12.7003	11.9475	12.7454
ENSMUSG00000032312	1919.08	-0.364713	0.11351	-3.211	0.00132276	0.0146958	Csk	c-src tyrosine kinase [Source:MGI Symbol;Acc:MGI:88537]	10.4683	10.6725	10.8643	10.8764	10.5887	11.0635	11.1785	11.0439	11.0346
ENSMUSG00000041308	218.77	-0.701946	0.218415	-3.20949	0.00132971	0.0147614	Sntb2	syntrophin, basic 2 [Source:MGI Symbol;Acc:MGI:101771]	7.87766	7.30297	7.16459	6.91354	7.31415	7.98747	8.14828	8.40132	8.22726
ENSMUSG00000037234	2558.47	-0.590802	0.183799	-3.20715	0.00134055	0.01487	Hook3	hook microtubule tethering protein 3 [Source:MGI Symbol;Acc:MGI:2443554]	10.9589	10.7047	11.2817	11.1458	10.4335	11.2198	11.9249	11.2949	11.8307
ENSMUSG00000056209	357.338	0.61062	0.190701	3.20639	0.0013441	0.0148859	Npm3	nucleoplasmin 3 [Source:MGI Symbol;Acc:MGI:894653]	8.6562	8.60513	8.45784	8.84611	9.07548	7.62653	7.80627	8.57916	7.9841
ENSMUSG00000108291	40.0251	-0.826338	0.257231	-3.20653	0.00134344	0.0148859	Gm44292	predicted gene, 44292 [Source:MGI Symbol;Acc:MGI:5690684]	4.26222	5.08458	4.6582	4.88411	4.43775	6.09613	5.55879	5.78692	5.68478
ENSMUSG00000097124	28.1845	0.908905	0.289028	3.20515	0.00134993	0.0149034	A530020G20Rik	RIKEN cDNA A530020G20 gene [Source:MGI Symbol;Acc:MGI:2442825]	6.3592	4.99977	5.40691	4.5907	5.50603	2.45785	2.30058	4.56503	4.07244
ENSMUSG00000074604	389.722	0.857926	0.271099	3.20552	0.0013482	0.0149034	Mgst2	microsomal glutathione S-transferase 2 [Source:MGI Symbol;Acc:MGI:2448481]	8.8416	9.58701	8.35475	8.61069	9.48223	8.73363	6.92768	6.534	7.86062
ENSMUSG00000022765	948.022	-0.336448	0.104906	-3.20532	0.00134911	0.0149034	Snap29	synaptosomal-associated protein 29 [Source:MGI Symbol;Acc:MGI:1914724]	9.68528	9.61044	9.76814	9.64602	9.78739	10.0023	10.1116	9.945	10.1287
ENSMUSG00000008763	1536.94	-0.372406	0.116151	-3.20551	0.00134825	0.0149034	Man1a2	mannosidase, alpha, class 1A, member 2 [Source:MGI Symbol;Acc:MGI:104676]	10.4806	10.5595	10.3976	10.2522	10.2656	10.6865	10.9311	10.6622	10.8436
ENSMUSG00000069188	177.561	0.701143	0.220437	3.20456	0.00135269	0.0149221	Gm13192	predicted gene 13192 [Source:MGI Symbol;Acc:MGI:3651075]	7.36372	7.67528	7.77643	7.92378	7.82224	7.2329	6.86831	6.65182	6.6424
ENSMUSG00000024785	232.57	0.594754	0.184637	3.20357	0.00135735	0.0149618	Rcl1	RNA terminal phosphate cyclase-like 1 [Source:MGI Symbol;Acc:MGI:1913275]	8.34596	7.99853	8.23889	7.85771	8.57892	7.46161	7.49697	7.78664	7.47598
ENSMUSG00000000804	2132.19	-0.505604	0.157726	-3.20166	0.00136639	0.0150496	Usp32	ubiquitin specific peptidase 32 [Source:MGI Symbol;Acc:MGI:2144475]	10.6657	10.8057	10.8447	11.0221	10.383	11.3441	11.5216	10.8058	11.4593
ENSMUSG00000018861	226.578	0.643873	0.201079	3.20044	0.00137217	0.0151014	Fdxr	ferredoxin reductase [Source:MGI Symbol;Acc:MGI:104724]	7.8352	7.8429	8.44116	8.34136	8.13496	7.53336	6.97348	7.83726	7.05024
ENSMUSG00000106037	335.159	0.729155	0.227465	3.19898	0.00137914	0.0151544	Gm4332	predicted gene 4332 [Source:MGI Symbol;Acc:MGI:3782515]	8.37917	8.97364	8.65153	9.29301	8.41821	7.50687	7.44102	8.18383	8.22726
ENSMUSG00000018570	47.9943	-0.825806	0.257119	-3.19919	0.00137815	0.0151544	2810408A11Rik	RIKEN cDNA 2810408A11 gene [Source:MGI Symbol;Acc:MGI:1917669]	5.38976	5.34739	4.82177	4.11294	5.13375	6.09613	6.10293	6.42237	5.93849
ENSMUSG00000020079	227.977	0.547934	0.171326	3.1977	0.00138529	0.01521	Supv3l1	suppressor of var1, 3-like 1 (S. cerevisiae) [Source:MGI Symbol;Acc:MGI:2441711]	7.96777	8.4379	8.21456	7.77064	7.91783	7.53336	7.39128	7.63751	7.33286
ENSMUSG00000018209	1789.66	-0.551436	0.172108	-3.19684	0.00138943	0.0152436	Stk4	serine/threonine kinase 4 [Source:MGI Symbol;Acc:MGI:1929004]	10.2868	10.2589	10.6213	10.7226	10.268	10.7273	11.5502	10.8861	10.9089
ENSMUSG00000036461	930.748	-0.436374	0.13658	-3.19602	0.00139339	0.0152751	Elf1	E74-like factor 1 [Source:MGI Symbol;Acc:MGI:107180]	9.75906	9.85939	9.44119	9.56553	9.62314	10.3515	10.1876	9.75565	10.1287
ENSMUSG00000031392	976.757	0.332586	0.103905	3.19532	0.00139677	0.0153001	Irak1	interleukin-1 receptor-associated kinase 1 [Source:MGI Symbol;Acc:MGI:107420]	10.1683	10.1948	10.0149	10.2131	10.1137	9.86303	9.95629	9.76057	9.59323
ENSMUSG00000086330	456.675	-0.590421	0.184472	-3.19489	0.00139884	0.0153109	1700007J10Rik	RIKEN cDNA 1700007J10 gene [Source:MGI Symbol;Acc:MGI:1916570]	8.44654	8.28053	8.85411	8.68876	7.85481	9.16204	9.3087	8.85575	9.15148
ENSMUSG00000034424	200.381	0.741972	0.229122	3.1935	0.00140559	0.015372	Gcsh	glycine cleavage system protein H (aminomethyl carrier) [Source:MGI Symbol;Acc:MGI:1915383]	8.38573	8.37616	8.25807	7.91568	7.77537	6.82464	6.5434	7.84347	7.45986
ENSMUSG00000039473	1394.19	-0.346961	0.108711	-3.19307	0.0014077	0.015372	Ubn1	ubinuclein 1 [Source:MGI Symbol;Acc:MGI:1891307]	10.3154	10.2173	10.2474	10.4487	10.2498	10.7659	10.7088	10.486	10.6556
ENSMUSG00000047414	329.298	-0.707077	0.221166	-3.19309	0.00140759	0.015372	Flrt2	fibronectin leucine rich transmembrane protein 2 [Source:MGI Symbol;Acc:MGI:3603594]	8.22692	7.98756	7.70836	8.33531	7.09171	8.67932	9.12813	8.3971	8.85443
ENSMUSG00000040663	185.977	0.842827	0.263115	3.1918	0.00141387	0.0154154	Clcf1	cardiotrophin-like cytokine factor 1 [Source:MGI Symbol;Acc:MGI:1930088]	8.29813	6.98774	8.07017	8.17501	8.3604	6.75131	5.90444	7.3887	7.05024
ENSMUSG00000025027	2998.95	-0.569508	0.178564	-3.19184	0.0014137	0.0154154	Xpnpep1	X-prolyl aminopeptidase (aminopeptidase P) 1, soluble [Source:MGI Symbol;Acc:MGI:2180003]	10.9823	11.3729	11.338	11.6018	10.9843	11.8984	12.1375	11.4195	12.0929
ENSMUSG00000007987	140.108	0.743691	0.233731	3.19027	0.00142138	0.0154853	Ift22	intraflagellar transport 22 [Source:MGI Symbol;Acc:MGI:1914536]	7.49073	7.32056	7.44949	7.06759	7.93621	6.57552	5.52843	7.02374	6.68463
ENSMUSG00000060073	1992.47	0.359451	0.112637	3.18922	0.00142655	0.015523	Psma3	proteasome (prosome, macropain) subunit, alpha type 3 [Source:MGI Symbol;Acc:MGI:104883]	11.1203	11.1695	10.9894	11.1942	11.2244	10.864	10.7029	10.8176	10.6793
ENSMUSG00000036002	1986.18	-0.568932	0.177744	-3.18912	0.00142706	0.015523	Fam214b	family with sequence similarity 214, member B [Source:MGI Symbol;Acc:MGI:2441854]	10.306	10.2532	10.8004	10.8416	10.356	10.7282	11.2271	11.558	11.0298
ENSMUSG00000034773	47.5192	0.804372	0.248588	3.18852	0.00143005	0.0155315	BC030867	cDNA sequence BC030867 [Source:MGI Symbol;Acc:MGI:2387601]	6.37245	6.62684	5.74258	5.56045	5.90484	4.74634	5.18345	5.33725	4.93875
ENSMUSG00000006378	648.41	0.554609	0.173244	3.18869	0.00142918	0.0155315	Gcat	glycine C-acetyltransferase (2-amino-3-ketobutyrate-coenzyme A ligase) [Source:MGI Symbol;Acc:MGI:1349389]	9.57061	9.58337	9.92931	10	9.1244	8.75255	9.35701	9.0016	9.06355
ENSMUSG00000060716	346.631	-0.737195	0.230883	-3.18706	0.00143725	0.0155977	Plekhh1	pleckstrin homology domain containing, family H (with MyTH4 domain) member 1 [Source:MGI Symbol;Acc:MGI:2144989]	7.98513	7.80591	8.19977	7.72505	8.04184	8.52946	8.37849	9.67966	8.49187
ENSMUSG00000019802	1816.19	0.428713	0.134266	3.1852	0.00144656	0.0156865	Sec63	SEC63-like (S. cerevisiae) [Source:MGI Symbol;Acc:MGI:2155302]	10.762	11.4124	11.2723	10.9023	10.9872	10.7585	10.4531	10.6303	10.6775
ENSMUSG00000041297	972.048	-0.370249	0.116138	-3.18391	0.001453	0.0157442	Cdk13	cyclin-dependent kinase 13 [Source:MGI Symbol;Acc:MGI:1916812]	9.51042	9.6734	9.75302	9.60382	9.88051	10.1059	10.0231	9.84649	10.2901
ENSMUSG00000017188	462.809	0.435656	0.136479	3.1827	0.0014591	0.0157981	Coa3	cytochrome C oxidase assembly factor 3 [Source:MGI Symbol;Acc:MGI:1098757]	9.31656	9.07039	9.22193	8.96069	9.01624	8.69895	8.67377	8.54149	8.73561
ENSMUSG00000016664	1570.74	-0.624863	0.196015	-3.18224	0.00146141	0.0158109	Pacsin2	protein kinase C and casein kinase substrate in neurons 2 [Source:MGI Symbol;Acc:MGI:1345153]	10.1042	10.0308	10.7326	10.0873	10.042	10.5254	11.3192	10.8816	10.9448
ENSMUSG00000030545	746.802	0.6563	0.205347	3.18171	0.0014641	0.0158278	Pex11a	peroxisomal biogenesis factor 11 alpha [Source:MGI Symbol;Acc:MGI:1338788]	9.82443	9.47366	10.1455	9.78802	10.2752	8.67139	8.64929	9.8403	9.14393
ENSMUSG00000047528	41.7608	-0.879229	0.276578	-3.18145	0.00146539	0.0158296	Als2cr12	amyotrophic lateral sclerosis 2 (juvenile) chromosome region, candidate 12 (human) [Source:MGI Symbol;Acc:MGI:1918359]	3.87203	3.12907	5.1438	4.22199	5.36842	6.02324	5.95097	6.08802	5.44383
ENSMUSG00000025795	2453.09	0.548229	0.172522	3.18104	0.00146749	0.0158401	Rassf3	Ras association (RalGDS/AF-6) domain family member 3 [Source:MGI Symbol;Acc:MGI:2179722]	11.4798	11.098	11.5473	11.6024	11.6743	10.707	10.488	11.3704	10.8193
ENSMUSG00000085802	481.814	-0.572073	0.179124	-3.18041	0.00147065	0.0158572	Gm16059	predicted gene 16059 [Source:MGI Symbol;Acc:MGI:3802029]	8.22327	8.15379	8.7864	8.74923	8.27151	9.16204	9.30646	9.17152	8.67756
ENSMUSG00000063171	268.41	-0.65347	0.205436	-3.18028	0.00147133	0.0158572	Rps4l	ribosomal protein S4-like [Source:MGI Symbol;Acc:MGI:1913434]	7.69449	7.35511	7.69435	8.03257	7.71277	7.90872	8.82819	8.53767	8.47993
ENSMUSG00000078588	1000.46	0.594985	0.185931	3.17934	0.00147609	0.0158963	Ccdc24	coiled-coil domain containing 24 [Source:MGI Symbol;Acc:MGI:2685874]	10.1511	10.2994	10.3278	10.6573	10.2956	9.35755	10.0299	9.28756	9.92069
ENSMUSG00000027652	2442.98	-0.328481	0.103301	-3.17707	0.00148771	0.0160091	Ralgapb	Ral GTPase activating protein, beta subunit (non-catalytic) [Source:MGI Symbol;Acc:MGI:2444531]	10.9356	10.9729	11.1583	11.1397	11.0651	11.3688	11.5898	11.169	11.4244
ENSMUSG00000033278	64.583	-0.823937	0.281739	-3.17664	0.00148993	0.0160208	Ptprm	protein tyrosine phosphatase, receptor type, M [Source:MGI Symbol;Acc:MGI:102694]	4.31811	2.28521	5.6585	4.50698	1.61691	5.62382	6.86831	5.59433	7.46794
ENSMUSG00000033213	28.8351	-0.736926	0.269222	-3.17618	0.00149228	0.0160338	AA467197	expressed sequence AA467197 [Source:MGI Symbol;Acc:MGI:3034182]	3.87203	2.28521	3.71424	1.23791	0	6.86691	2.97663	5.1497	4.07244
ENSMUSG00000038020	9463.8	-0.447068	0.140538	-3.17589	0.00149379	0.0160377	Rapgefl1	Rap guanine nucleotide exchange factor (GEF)-like 1 [Source:MGI Symbol;Acc:MGI:3611446]	12.8059	12.9522	13.1055	12.9797	12.7625	13.4106	13.6536	12.9197	13.5265
ENSMUSG00000078974	1077.61	0.437014	0.137467	3.17546	0.00149601	0.0160492	Sec61g	SEC61, gamma subunit [Source:MGI Symbol;Acc:MGI:1202066]	10.1993	10.3409	9.94271	10.4417	10.5122	10.0535	9.57878	9.91732	9.75389
ENSMUSG00000070639	250.065	0.78157	0.245914	3.17503	0.00149821	0.0160523	Lrrc8b	leucine rich repeat containing 8 family, member B [Source:MGI Symbol;Acc:MGI:2141353]	8.8885	8.08855	7.62958	8.06952	8.88677	7.99385	6.76792	7.2831	7.1936
ENSMUSG00000030399	105.251	0.404745	0.19441	3.17496	0.00149858	0.0160523	Ckm	creatine kinase, muscle [Source:MGI Symbol;Acc:MGI:88413]	2.82029	9.24865	7.25325	1.23791	8.28113	2.72628	2.97663	2.3053	3.89199
ENSMUSG00000029545	311.222	0.701262	0.221437	3.17217	0.00151306	0.0161938	Acads	acyl-Coenzyme A dehydrogenase, short chain [Source:MGI Symbol;Acc:MGI:87868]	8.77077	8.48547	8.26756	8.27963	9.08375	7.47988	7.19261	8.34994	7.75229
ENSMUSG00000030994	270.483	-0.84253	0.264873	-3.17197	0.0015141	0.0161938	D7Ertd443e	DNA segment, Chr 7, ERATO Doi 443, expressed [Source:MGI Symbol;Acc:MGI:1196431]	7.01215	7.66154	7.74279	7.96358	5.97763	8.18419	9.13318	7.9849	8.86058
ENSMUSG00000031967	1027.19	0.365357	0.115101	3.17166	0.00151572	0.0161989	Afg3l1	AFG3-like AAA ATPase 1 [Source:MGI Symbol;Acc:MGI:1928277]	10.1161	10.1792	10.1494	10.173	10.3365	9.91768	9.65805	9.86338	9.79783
ENSMUSG00000044033	21.973	0.879003	0.28717	3.17039	0.00152234	0.0162572	Ccdc141	coiled-coil domain containing 141 [Source:MGI Symbol;Acc:MGI:1919735]	3.10078	5.76215	5.22399	5.28688	5.40407	2.95252	2.30058	3.5659	3.57033
ENSMUSG00000041000	1045.51	-0.437666	0.137777	-3.16985	0.00152517	0.016275	Trim62	tripartite motif-containing 62 [Source:MGI Symbol;Acc:MGI:1914775]	9.69191	9.71556	9.74964	9.48576	9.97391	10.5537	10.1668	10.0002	9.99388
ENSMUSG00000029004	2418.33	-0.428098	0.134892	-3.16961	0.00152646	0.0162764	Kmt2e	lysine (K)-specific methyltransferase 2E [Source:MGI Symbol;Acc:MGI:1924825]	11.0107	10.9031	11.1429	10.7972	11.0292	11.3347	11.5008	11.1143	11.7226
ENSMUSG00000006262	1469.13	-0.331359	0.104505	-3.16911	0.00152909	0.0162798	Mob1b	MOB kinase activator 1B [Source:MGI Symbol;Acc:MGI:1915723]	10.3792	10.3104	10.3301	10.3259	10.3445	10.8368	10.8258	10.3939	10.6243
ENSMUSG00000037321	2061.59	-0.473284	0.149277	-3.16927	0.00152825	0.0162798	Tap1	transporter 1, ATP-binding cassette, sub-family B (MDR/TAP) [Source:MGI Symbol;Acc:MGI:98483]	10.8085	10.6682	11.0359	10.7062	10.5224	11.0173	11.609	10.9312	11.4072
ENSMUSG00000051379	912.592	-0.447904	0.141317	-3.16865	0.00153148	0.0162929	Flrt3	fibronectin leucine rich transmembrane protein 3 [Source:MGI Symbol;Acc:MGI:1918686]	9.38847	9.61223	9.88375	9.69886	9.35821	9.88205	10.1243	10.3618	9.89094
ENSMUSG00000030905	520.611	-0.193459	0.145235	-3.16722	0.00153902	0.0163607	Crym	crystallin, mu [Source:MGI Symbol;Acc:MGI:102675]	4.01415	0.977163	4.40655	2.68578	0	3.61294	0	11.8932	5.89119
ENSMUSG00000002625	1411.38	0.414095	0.130867	3.16694	0.0015405	0.016364	Akap8l	A kinase (PRKA) anchor protein 8-like [Source:MGI Symbol;Acc:MGI:1860606]	10.6657	10.4297	10.73	10.4724	10.7713	9.88205	10.2271	10.4356	10.13
ENSMUSG00000059479	1004.15	0.440598	0.139074	3.16575	0.00154685	0.0164184	B3gnt8	UDP-GlcNAc:betaGal beta-1,3-N-acetylglucosaminyltransferase 8 [Source:MGI Symbol;Acc:MGI:2385269]	10.154	9.9169	10.3335	10.1965	10.3085	9.53408	9.71139	9.97356	9.62249
ENSMUSG00000053819	1100.23	-0.519811	0.164002	-3.16533	0.00154906	0.0164184	Camk2d	calcium/calmodulin-dependent protein kinase II, delta [Source:MGI Symbol;Acc:MGI:1341265]	9.75274	9.76939	10.1899	9.70826	9.44634	10.4999	10.609	9.96505	10.2969
ENSMUSG00000024331	1306.27	-0.77328	0.243961	-3.16532	0.00154913	0.0164184	Dsc2	desmocollin 2 [Source:MGI Symbol;Acc:MGI:103221]	9.27833	10.0923	10.1221	9.9434	9.81248	10.5516	10.2188	11.801	10.3449
ENSMUSG00000087639	71.1907	-0.778103	0.244958	-3.16494	0.00155115	0.0164275	Gm15512	predicted gene 15512 [Source:MGI Symbol;Acc:MGI:3782960]	5.46595	5.5399	5.56922	5.56045	4.90403	6.3947	6.57346	6.93356	5.41067
ENSMUSG00000064341	90627.4	0.644595	0.203713	3.16446	0.00155373	0.0164424	mt-Nd1	mitochondrially encoded NADH dehydrogenase 1 [Source:MGI Symbol;Acc:MGI:101787]	16.4446	16.7369	17.0813	17.0203	16.5166	15.7877	16.2829	15.9037	16.0898
ENSMUSG00000003099	848.93	0.498694	0.157553	3.16405	0.00155589	0.0164484	Ppp5c	protein phosphatase 5, catalytic subunit [Source:MGI Symbol;Acc:MGI:102666]	10.1434	9.68533	9.71189	9.79906	10.3571	9.47609	9.05812	9.41176	9.67928
ENSMUSG00000055839	2301.64	0.372648	0.117711	3.16391	0.00155664	0.0164484	Elob	elongin B [Source:MGI Symbol;Acc:MGI:1914923]	11.0875	11.3697	11.3824	11.4643	11.4367	10.9769	11.0081	11.0825	10.7728
ENSMUSG00000028840	192.866	0.624953	0.196572	3.16285	0.00156233	0.0164836	Zfp593	zinc finger protein 593 [Source:MGI Symbol;Acc:MGI:1915290]	8.1749	8.11903	7.80278	7.60937	8.01902	7.34681	7.14338	7.31024	7.18382
ENSMUSG00000028741	347.976	0.571399	0.179887	3.16306	0.00156121	0.0164836	Mrto4	mRNA turnover 4, ribosome maturation factor [Source:MGI Symbol;Acc:MGI:1917152]	8.74297	8.66488	8.54628	8.66964	9.19479	8.23887	7.88027	8.46709	7.91484
ENSMUSG00000095992	1309.89	-0.182627	0.137677	-3.16122	0.00157111	0.0165638	Krtap22-2	keratin associated protein 22-2 [Source:MGI Symbol;Acc:MGI:1915990]	5.53832	0.977163	5.29996	0	1.02403	6.07224	0	13.3034	8.29697
ENSMUSG00000038039	466.829	-0.495607	0.156293	-3.16069	0.00157393	0.0165812	Gcc2	GRIP and coiled-coil domain containing 2 [Source:MGI Symbol;Acc:MGI:1917547]	8.5953	8.19729	8.23406	8.84184	8.50286	9.271	8.79669	8.8801	9.11592
ENSMUSG00000042985	35.7573	-0.838004	0.270779	-3.15984	0.00157858	0.0166177	Upk3b	uroplakin 3B [Source:MGI Symbol;Acc:MGI:2140882]	3.87203	2.28521	4.59929	3.72543	2.36019	3.14804	7.26806	6.1693	5.89119
ENSMUSG00000021009	4164.95	-0.66488	0.209967	-3.15847	0.00158597	0.016683	Ptpn21	protein tyrosine phosphatase, non-receptor type 21 [Source:MGI Symbol;Acc:MGI:1344406]	11.4339	11.2434	11.9162	12.0316	10.9739	12.0905	12.7917	11.7407	12.5902
ENSMUSG00000017390	374.403	-0.514172	0.162099	-3.15726	0.00159258	0.01674	Aldoc	aldolase C, fructose-bisphosphate [Source:MGI Symbol;Acc:MGI:101863]	8.05669	8.00398	7.80278	8.36533	8.24718	8.63923	9.07135	8.36296	8.47993
ENSMUSG00000070327	326.56	-0.73691	0.23256	-3.15693	0.00159438	0.0167463	Rnf213	ring finger protein 213 [Source:MGI Symbol;Acc:MGI:1289196]	8.2736	7.10404	8.28168	7.66837	7.12413	8.45751	9.2564	8.45498	8.46386
ENSMUSG00000118107	33.3252	-0.703848	0.271498	-3.15646	0.00159696	0.0167609	NA	NA	4.14351	0.977163	0	3.99497	0	5.11707	6.34863	3.78804	5.41067
ENSMUSG00000027087	779.212	-0.448997	0.142308	-3.15604	0.00159928	0.0167728	Itgav	integrin alpha V [Source:MGI Symbol;Acc:MGI:96608]	9.37041	9.64052	9.12344	9.48303	9.29314	9.93931	9.82816	9.57167	10.0991
ENSMUSG00000002835	1664.21	0.327136	0.103615	3.15569	0.00160116	0.01678	Chaf1a	chromatin assembly factor 1, subunit A (p150) [Source:MGI Symbol;Acc:MGI:1351331]	10.75	10.7766	10.8565	10.9575	10.965	10.5077	10.5327	10.4345	10.6198
ENSMUSG00000030319	1544.2	0.458474	0.145363	3.15504	0.00160474	0.0168049	Cand2	cullin-associated and neddylation-dissociated 2 (putative) [Source:MGI Symbol;Acc:MGI:1914338]	10.7159	10.8305	11.1287	10.8309	10.3365	10.2218	10.1294	10.5057	10.3105
ENSMUSG00000049313	229.119	-0.877935	0.280813	-3.1524	0.00161932	0.0169449	Sorl1	sortilin-related receptor, LDLR class A repeats-containing [Source:MGI Symbol;Acc:MGI:1202296]	8.07707	5.76215	6.78299	6.16281	4.50497	8.13315	8.43687	8.08255	7.92074
ENSMUSG00000047613	268.425	0.524927	0.16627	3.15122	0.0016259	0.0169986	A430005L14Rik	RIKEN cDNA A430005L14 gene [Source:MGI Symbol;Acc:MGI:2140680]	8.47754	8.37616	8.34133	8.27963	8.22243	7.62653	7.55837	7.9849	7.86062
ENSMUSG00000010936	405.906	0.483979	0.153316	3.15105	0.00162687	0.0169986	Vac14	Vac14 homolog (S. cerevisiae) [Source:MGI Symbol;Acc:MGI:2157980]	8.88619	8.95967	8.71187	8.59557	9.34221	8.34736	8.21653	8.51841	8.50371
ENSMUSG00000085105	569.527	-0.46867	0.14851	-3.15028	0.00163116	0.0170308	Gm12758	predicted gene 12758 [Source:MGI Symbol;Acc:MGI:3702543]	9.02278	8.45791	9.04005	8.9528	8.72351	9.15921	9.50663	9.38223	9.36344
ENSMUSG00000034832	2679.52	-0.464443	0.14748	-3.14946	0.00163571	0.0170655	Tet3	tet methylcytosine dioxygenase 3 [Source:MGI Symbol;Acc:MGI:2446229]	10.8954	11.3708	11.1084	11.2476	11.1218	11.6944	11.7942	11.3694	11.7318
ENSMUSG00000024937	163.567	0.578322	0.183415	3.14886	0.0016391	0.0170883	Ehbp1l1	EH domain binding protein 1-like 1 [Source:MGI Symbol;Acc:MGI:3612340]	7.44754	7.56891	8.07558	7.42777	7.57879	7.10922	6.92768	7.1985	6.68463
ENSMUSG00000033624	239.833	-0.60907	0.193223	-3.14807	0.00164351	0.0171215	Pdpr	pyruvate dehydrogenase phosphatase regulatory subunit [Source:MGI Symbol;Acc:MGI:2442188]	7.83998	7.61952	7.46607	7.27164	7.44827	8.61463	7.88627	7.80583	8.48392
ENSMUSG00000039770	1302.67	-0.317926	0.101022	-3.14696	0.0016498	0.0171743	Ypel5	yippee-like 5 (Drosophila) [Source:MGI Symbol;Acc:MGI:1916937]	10.2123	10.1635	10.2805	10.2442	10.0574	10.4382	10.5211	10.6392	10.4789
ENSMUSG00000046865	871.76	0.444658	0.141147	3.14644	0.0016527	0.0171917	Fbl	fibrillarin [Source:MGI Symbol;Acc:MGI:95486]	10.0485	9.92123	9.8991	9.9294	10.1782	9.34015	9.37418	9.86948	9.45166
ENSMUSG00000005958	1544.46	-0.596143	0.189068	-3.14521	0.00165967	0.0172514	Ephb3	Eph receptor B3 [Source:MGI Symbol;Acc:MGI:104770]	9.92459	10.0897	10.5385	10.3105	10.0363	10.1322	10.9003	11.364	10.8405
ENSMUSG00000025036	278.686	0.787461	0.256645	3.14161	0.00168019	0.0174519	Sfxn2	sideroflexin 2 [Source:MGI Symbol;Acc:MGI:2137678]	9.09054	7.79965	7.90362	7.99465	8.59829	6.43272	7.97337	7.44691	6.68463
ENSMUSG00000044167	687.961	-0.40299	0.12806	-3.14029	0.00168779	0.0175094	Foxo1	forkhead box O1 [Source:MGI Symbol;Acc:MGI:1890077]	9.09654	9.19005	9.18484	8.97634	9.25704	9.36494	9.61535	9.7946	9.45979
ENSMUSG00000028364	69.6239	-0.854177	0.283814	-3.14022	0.00168822	0.0175094	Tnc	tenascin C [Source:MGI Symbol;Acc:MGI:101922]	3.71437	4.99977	5.74258	3.39369	4.21498	6.3947	5.70169	8.22243	4.79196
ENSMUSG00000063457	13676.5	0.398335	0.126902	3.13831	0.00169924	0.0175871	Rps15	ribosomal protein S15 [Source:MGI Symbol;Acc:MGI:98117]	13.8088	13.7925	14.1099	14.0886	13.7781	13.2814	13.4312	13.7584	13.5026
ENSMUSG00000067614	2475.37	-0.193881	0.151233	-3.13806	0.00170073	0.0175871	Krt86	keratin 86 [Source:MGI Symbol;Acc:MGI:109362]	7.08644	0	6.14401	3.72543	4.29312	6.83887	0	13.9731	8.20809
ENSMUSG00000031166	1902.91	-0.39292	0.125136	-3.13825	0.00169958	0.0175871	Wdr13	WD repeat domain 13 [Source:MGI Symbol;Acc:MGI:1914661]	10.5697	10.7781	10.9383	10.5902	10.4833	11.0521	11.3248	10.8808	11.0847
ENSMUSG00000035725	1315.3	-0.463573	0.147522	-3.1386	0.0016976	0.0175871	Prkx	protein kinase, X-linked [Source:MGI Symbol;Acc:MGI:1309999]	10.0371	10.0441	10.2957	10.0637	9.97095	10.8045	10.6607	10.1984	10.607
ENSMUSG00000036718	243.694	0.696372	0.219878	3.13655	0.00170948	0.0176646	Micall2	MICAL-like 2 [Source:MGI Symbol;Acc:MGI:2444818]	8.10117	8.44594	8.88219	8.45743	7.83536	7.7063	7.43285	7.82477	7.16405
ENSMUSG00000023505	366.295	0.666698	0.212098	3.13604	0.00171243	0.0176692	Cdca3	cell division cycle associated 3 [Source:MGI Symbol;Acc:MGI:1315198]	8.76576	9.03086	8.62224	8.44623	9.33991	8.3121	7.8499	8.56045	7.33286
ENSMUSG00000032224	472.294	0.580346	0.184599	3.13614	0.00171189	0.0176692	Fam81a	family with sequence similarity 81, member A [Source:MGI Symbol;Acc:MGI:1924136]	9.3045	9.50092	8.97492	9.37205	8.69501	7.95518	8.63154	8.71733	8.73896
ENSMUSG00000020695	210.932	0.779586	0.24832	3.13426	0.0017229	0.0177608	Mrc2	mannose receptor, C type 2 [Source:MGI Symbol;Acc:MGI:107818]	7.84949	8.70895	7.91575	7.39321	8.53538	6.83887	7.53565	6.87418	7.17397
ENSMUSG00000064345	38019.5	0.639324	0.204178	3.13396	0.00172466	0.0177608	mt-Nd2	mitochondrially encoded NADH dehydrogenase 2 [Source:MGI Symbol;Acc:MGI:102500]	15.2363	15.4872	15.8537	15.7009	15.1818	14.5284	14.9473	14.6946	14.8576
ENSMUSG00000020017	28813.3	-0.608969	0.193456	-3.13388	0.00172511	0.0177608	Hal	histidine ammonia lyase [Source:MGI Symbol;Acc:MGI:96010]	14.2469	14.2267	14.5215	14.7468	13.7968	15.243	15.3171	14.2019	15.1411
ENSMUSG00000006920	1173.8	-0.417869	0.1332	-3.1327	0.00173209	0.0178169	Ezh1	enhancer of zeste 1 polycomb repressive complex 2 subunit [Source:MGI Symbol;Acc:MGI:1097695]	9.91782	9.94836	9.97058	10.0998	9.72709	10.246	10.6413	10.1429	10.4342
ENSMUSG00000028657	1013.32	-0.449965	0.143557	-3.13253	0.0017331	0.0178169	Ppt1	palmitoyl-protein thioesterase 1 [Source:MGI Symbol;Acc:MGI:1298204]	9.72716	9.83053	9.71536	9.97685	9.38298	10.2081	10.2656	10.0838	10.3116
ENSMUSG00000022865	3767.4	-0.525296	0.167329	-3.13169	0.001738	0.0178543	Cxadr	coxsackie virus and adenovirus receptor [Source:MGI Symbol;Acc:MGI:1201679]	11.4457	11.5224	11.4131	11.8246	11.3991	12.3713	12.3945	11.34	12.0939
ENSMUSG00000068735	281.646	0.677176	0.215742	3.1312	0.00174091	0.017871	Trp53i11	transformation related protein 53 inducible protein 11 [Source:MGI Symbol;Acc:MGI:2670995]	8.38573	8.69216	8.02051	8.26696	8.96345	7.24364	7.78717	8.19358	7.35045
ENSMUSG00000039208	1863.04	-0.336956	0.107687	-3.13042	0.00174556	0.0178926	Metrnl	meteorin, glial cell differentiation regulator-like [Source:MGI Symbol;Acc:MGI:2384806]	10.5854	10.7155	10.6714	10.9377	10.6688	10.8683	11.2436	11.1111	11.0278
ENSMUSG00000034928	1690.68	-0.383447	0.122307	-3.13062	0.00174439	0.0178926	Rnf44	ring finger protein 44 [Source:MGI Symbol;Acc:MGI:2145310]	10.697	10.4134	10.4433	10.4332	10.3853	10.8579	10.9817	10.8089	10.8705
ENSMUSG00000032501	1187.93	-0.441216	0.140803	-3.12958	0.00175053	0.0179305	Trib1	tribbles pseudokinase 1 [Source:MGI Symbol;Acc:MGI:2443397]	9.83525	10.0716	9.75639	10.2361	9.78401	10.6191	10.4731	10.2152	10.3339
ENSMUSG00000027540	1780.78	-0.302081	0.0964526	-3.12859	0.00175646	0.0179781	Ptpn1	protein tyrosine phosphatase, non-receptor type 1 [Source:MGI Symbol;Acc:MGI:97805]	10.4768	10.6475	10.7014	10.5516	10.626	10.85	10.974	10.9173	10.9081
ENSMUSG00000108456	119.038	0.808688	0.258058	3.12602	0.0017719	0.0181229	4732496C06Rik	RIKEN cDNA 4732496C06 gene [Source:MGI Symbol;Acc:MGI:2442534]	7.31649	6.7488	8.23889	6.50248	7.37829	5.74965	6.16346	6.37176	6.62805
ENSMUSG00000041891	917.637	0.510697	0.163109	3.12536	0.00177585	0.0181502	Lman1	lectin, mannose-binding, 1 [Source:MGI Symbol;Acc:MGI:1917611]	9.93132	10.1139	9.77814	10.0489	10.5732	9.81526	9.62076	9.10851	9.59508
ENSMUSG00000026484	479.638	-0.460192	0.147222	-3.12488	0.00177879	0.0181669	Rnf2	ring finger protein 2 [Source:MGI Symbol;Acc:MGI:1101759]	8.74297	8.30725	8.83509	8.69823	8.69141	8.99101	9.32203	9.02635	9.26715
ENSMUSG00000020847	35.6926	0.897454	0.284775	3.12372	0.00178583	0.0182189	Rph3al	rabphilin 3A-like (without C2 domains) [Source:MGI Symbol;Acc:MGI:1923492]	6.21945	6.02075	5.89733	5.18281	5.47284	4.8055	4.498	4.43957	2.98604
ENSMUSG00000103955	55.3337	-0.842817	0.269381	-3.12361	0.00178647	0.0182189	Gm37270	predicted gene, 37270 [Source:MGI Symbol;Acc:MGI:5610498]	5.5146	5.0428	5.05889	5.38395	3.50283	6.16552	5.61766	6.04559	6.90303
ENSMUSG00000060126	33599.6	0.240215	0.0769072	3.12249	0.0017933	0.0182753	Tpt1	tumor protein, translationally-controlled 1 [Source:MGI Symbol;Acc:MGI:104890]	15.1268	15.2203	15.0351	15.3259	15.0643	14.8935	14.9709	14.9111	14.8781
ENSMUSG00000003033	378.255	0.59784	0.191076	3.1219	0.00179688	0.0182852	Ap1m1	adaptor-related protein complex AP-1, mu subunit 1 [Source:MGI Symbol;Acc:MGI:102776]	8.82241	8.3507	9.04005	8.61069	9.37177	8.27071	7.93916	8.49495	8.03938
ENSMUSG00000037148	1474.07	-0.609627	0.19472	-3.12202	0.00179612	0.0182852	Arhgap10	Rho GTPase activating protein 10 [Source:MGI Symbol;Acc:MGI:1925764]	10.0087	9.78532	10.4094	10.3304	9.91335	10.437	11.1388	10.6401	10.9177
ENSMUSG00000104580	44.5129	-0.871261	0.279949	-3.1198	0.00180973	0.0184026	Gm42620	predicted gene 42620 [Source:MGI Symbol;Acc:MGI:5662757]	4.08028	5.12518	3.82124	5.28688	4.36725	6.50589	6.31345	5.26513	5.59907
ENSMUSG00000047037	103.611	-0.660752	0.211178	-3.11671	0.0018288	0.0185831	Nipa1	non imprinted in Prader-Willi/Angelman syndrome 1 homolog (human) [Source:MGI Symbol;Acc:MGI:2442058]	6.27698	6.41392	5.79603	5.95735	6.38694	6.97394	7.47326	6.70731	6.52336
ENSMUSG00000024654	96.2554	-0.637241	0.20379	-3.11537	0.00183715	0.0186544	Asrgl1	asparaginase like 1 [Source:MGI Symbol;Acc:MGI:1913764]	6.04828	5.99906	6.16448	6.39013	5.7747	6.88073	6.97348	6.47128	6.90303
ENSMUSG00000089822	566.112	0.801292	0.257317	3.11428	0.00184394	0.0186726	Gm15759	predicted gene 15759 [Source:MGI Symbol;Acc:MGI:3783202]	9.25526	9.68533	8.9807	8.78076	10.5574	9.16487	7.83757	8.59763	8.02849
ENSMUSG00000021973	2095.81	-0.527664	0.169167	-3.11402	0.00184559	0.0186726	Micu2	mitochondrial calcium uptake 2 [Source:MGI Symbol;Acc:MGI:1915764]	10.7944	10.5987	10.7309	10.9357	10.4324	11.1502	11.4766	10.9195	11.5295
ENSMUSG00000033542	7677.21	-0.585002	0.187318	-3.11405	0.00184536	0.0186726	Arhgef5	Rho guanine nucleotide exchange factor (GEF) 5 [Source:MGI Symbol;Acc:MGI:1858952]	12.4227	12.3673	12.8395	12.6016	12.217	12.845	13.5735	12.7874	13.3161
ENSMUSG00000113683	131.15	-0.632431	0.202554	-3.11421	0.00184437	0.0186726	CT030159.2		6.83194	6.68232	6.65865	6.45859	6.35085	7.7063	7.24023	7.15924	7.1936
ENSMUSG00000033826	97.7879	-0.81354	0.260567	-3.11426	0.00184407	0.0186726	Dnah8	dynein, axonemal, heavy chain 8 [Source:MGI Symbol;Acc:MGI:107714]	5.49048	6.23996	5.1438	6.21651	6.67655	7.53336	6.83148	7.41394	6.75237
ENSMUSG00000026457	5085.61	-0.39585	0.127029	-3.11351	0.00184874	0.018691	Adipor1	adiponectin receptor 1 [Source:MGI Symbol;Acc:MGI:1919924]	11.9489	12.0958	12.1758	12.3143	11.8481	12.4102	12.7468	12.3022	12.5118
ENSMUSG00000023973	342.217	0.516322	0.166182	3.11108	0.00186407	0.0188324	Cnpy3	canopy FGF signaling regulator 3 [Source:MGI Symbol;Acc:MGI:1919279]	8.45591	8.28053	8.86353	8.57001	8.86455	7.83255	7.93338	8.31465	8.09783
ENSMUSG00000040650	171.218	0.801854	0.256367	3.11045	0.00186804	0.0188455	Cyp2b23	cytochrome P450, family 2, subfamily b, polypeptide 23 [Source:MGI Symbol;Acc:MGI:3646735]	7.23899	7.5011	8.07017	8.86304	7.15585	7.30642	6.84386	6.81226	6.11355
ENSMUSG00000025508	11501.5	0.376078	0.120903	3.11052	0.00186759	0.0188455	Rplp2	ribosomal protein, large P2 [Source:MGI Symbol;Acc:MGI:1914436]	13.4641	13.5192	13.808	13.9455	13.4844	13.2749	13.1883	13.3452	13.241
ENSMUSG00000003199	933.253	0.437856	0.14067	3.10984	0.00187191	0.0188661	Mpnd	MPN domain containing [Source:MGI Symbol;Acc:MGI:1915297]	10.1376	10.012	10.3834	9.91119	9.93179	9.85255	9.64218	9.49492	9.45776
ENSMUSG00000053411	1439.46	-0.612112	0.196355	-3.1097	0.00187277	0.0188661	Cbx7	chromobox 7 [Source:MGI Symbol;Acc:MGI:1196439]	10.0982	9.81974	10.4805	10.1999	9.69327	10.444	11.357	10.2448	10.8529
ENSMUSG00000021650	310.093	0.389837	0.125027	3.10914	0.00187631	0.0188882	Ptcd2	pentatricopeptide repeat domain 2 [Source:MGI Symbol;Acc:MGI:1916177]	8.54643	8.66832	8.43696	8.40635	8.55136	8.15606	8.11291	8.12392	8.08212
ENSMUSG00000049422	339.212	0.837035	0.268849	3.10821	0.00188223	0.0189206	Chchd10	coiled-coil-helix-coiled-coil-helix domain containing 10 [Source:MGI Symbol;Acc:MGI:2143558]	8.53468	8.79011	8.5618	8.14763	9.89467	7.90196	6.5434	8.45498	7.23207
ENSMUSG00000085342	96.1254	0.637297	0.205981	3.10826	0.00188191	0.0189206	Gm12254	predicted gene 12254 [Source:MGI Symbol;Acc:MGI:3650324]	6.81261	6.78726	7.01483	6.4807	6.91763	5.62382	6.14356	6.45516	5.91503
ENSMUSG00000039318	1334.24	-0.302588	0.0972458	-3.10764	0.0018859	0.018944	Rab3gap2	RAB3 GTPase activating protein subunit 2 [Source:MGI Symbol;Acc:MGI:1916043]	10.0598	10.3192	10.206	10.2312	10.0406	10.5548	10.5221	10.53	10.325
ENSMUSG00000099881	331.715	-0.57174	0.183922	-3.10698	0.00189009	0.0189726	2810013P06Rik	RIKEN cDNA 2810013P06 gene [Source:MGI Symbol;Acc:MGI:1914456]	8.06488	7.87896	8.34133	8.18851	7.74093	8.85061	9.0286	8.25072	8.55772
ENSMUSG00000063568	31.7238	0.815004	0.285791	3.10545	0.0018999	0.0190574	Jazf1	JAZF zinc finger 1 [Source:MGI Symbol;Acc:MGI:2141450]	5.0033	5.34739	6.40708	5.56045	5.21629	3.73968	0	4.68044	2.79368
ENSMUSG00000000340	446.092	0.617911	0.199694	3.10454	0.00190573	0.0191004	Dbt	dihydrolipoamide branched chain transacylase E2 [Source:MGI Symbol;Acc:MGI:105386]	8.99519	9.01474	8.82869	8.85036	9.45061	8.43895	7.65288	8.75732	8.25087
ENSMUSG00000096210	2518.77	-0.363976	0.117185	-3.10415	0.00190827	0.0191004	H1f0	H1 histone family, member 0 [Source:MGI Symbol;Acc:MGI:95893]	11.2282	11.0461	11.0283	11.039	11.1404	11.4388	11.3656	11.7316	11.3443
ENSMUSG00000102975	24.815	-0.819584	0.286745	-3.10422	0.0019078	0.0191004	Gm37347	predicted gene, 37347 [Source:MGI Symbol;Acc:MGI:5610575]	3.33551	2.5467	2.82017	3.72543	2.36019	6.14276	3.43515	3.5659	5.1544
ENSMUSG00000027384	62.8257	0.791637	0.252999	3.10357	0.00191202	0.0191243	Ndufaf5	"NADH dehydrogenase (ubiquinone) complex I, assembly factor 5 [Source:MGI Symbol;Acc:MGI:1916737]"	7.04564	6.34683	6.2242	6.24263	6.25649	5.59057	5.18345	5.9568	4.62853
ENSMUSG00000116223	164.32	-0.532122	0.171411	-3.10283	0.00191682	0.0191586	NA	NA	7.15709	7.1441	6.71524	7.02308	7.26652	7.65897	7.68075	7.72748	7.56908
ENSMUSG00000026469	484.471	-0.582088	0.187237	-3.10242	0.00191943	0.0191711	Xpr1	xenotropic and polytropic retrovirus receptor 1 [Source:MGI Symbol;Acc:MGI:97932]	8.28767	8.51632	8.7698	8.54923	8.56324	9.84728	9.02316	8.74742	8.92951
ENSMUSG00000032537	85.4026	-0.712059	0.260591	-3.1016	0.00192476	0.0192107	Ephb1	Eph receptor B1 [Source:MGI Symbol;Acc:MGI:1096337]	5.441	4.54087	4.59929	3.39369	2.36019	5.91995	6.97348	8.51841	5.68478
ENSMUSG00000042742	364.137	-0.478459	0.154356	-3.09996	0.00193545	0.0192899	Bmt2	base methyltransferase of 25S rRNA 2 [Source:MGI Symbol;Acc:MGI:2141466]	8.04017	8.46188	8.26282	8.32923	8.22741	8.82582	8.84677	8.45498	8.96991
ENSMUSG00000040327	157.638	-0.653892	0.210023	-3.1001	0.00193455	0.0192899	Cul9	cullin 9 [Source:MGI Symbol;Acc:MGI:1925559]	6.80285	6.44633	7.36358	6.77723	6.27586	7.12091	7.59545	7.51069	7.87284
ENSMUSG00000000690	341.045	-0.526536	0.169438	-3.09971	0.00193711	0.0192928	Hoxb6	homeobox B6 [Source:MGI Symbol;Acc:MGI:96187]	7.959	7.82452	8.29102	7.93983	8.22243	8.31719	8.82507	8.85575	8.47593
ENSMUSG00000002222	5675.9	-0.514861	0.165886	-3.09829	0.00194641	0.0193717	Rmnd5a	required for meiotic nuclear division 5 homolog A [Source:MGI Symbol;Acc:MGI:1915727]	12.1161	11.937	12.3862	12.3951	11.8294	12.4643	13.1139	12.3806	12.7859
ENSMUSG00000041653	1249.45	-0.658157	0.211792	-3.09703	0.00195467	0.0194402	Pnpla3	patatin-like phospholipase domain containing 3 [Source:MGI Symbol;Acc:MGI:2151796]	9.54742	9.91256	9.89757	10.1158	9.48639	10.4264	10.9915	9.92026	10.805
ENSMUSG00000033594	285.146	0.542943	0.175168	3.09557	0.00196435	0.0195226	Spata2l	spermatogenesis associated 2-like [Source:MGI Symbol;Acc:MGI:1926029]	8.6589	8.24413	8.6479	8.27963	8.23238	7.2329	7.9846	8.01269	7.93247
ENSMUSG00000032842	361.086	0.449819	0.144985	3.09524	0.00196653	0.0195304	Abcc10	ATP-binding cassette, sub-family C (CFTR/MRP), member 10 [Source:MGI Symbol;Acc:MGI:2386976]	8.60376	8.77743	8.95155	8.57516	8.81905	8.05607	8.20217	8.16414	8.60246
ENSMUSG00000046768	61.2042	0.837409	0.266599	3.09456	0.00197106	0.0195615	Rhoj	ras homolog family member J [Source:MGI Symbol;Acc:MGI:1931551]	6.26281	6.41392	6.79617	6.50248	6.55495	5.16303	5.40016	5.56459	5.19392
ENSMUSG00000014786	29.547	0.872079	0.288914	3.09419	0.00197352	0.0195722	Slc9a5	solute carrier family 9 (sodium/hydrogen exchanger), member 5 [Source:MGI Symbol;Acc:MGI:2685542]	5.38976	4.47955	6.28154	4.5907	5.90484	3.85619	4.43392	2.3053	3.89199
ENSMUSG00000101362	423.519	-0.848427	0.27432	-3.09335	0.00197911	0.0196138	Mrgprb9-ps	MAS-related GPR, member B9, pseudogene [Source:MGI Symbol;Acc:MGI:3033133]	7.65163	7.06282	8.43275	8.73089	6.06931	8.83649	9.45712	8.491	9.58211
ENSMUSG00000015305	1770.54	-0.451093	0.145622	-3.09299	0.00198152	0.0196238	Sash1	SAM and SH3 domain containing 1 [Source:MGI Symbol;Acc:MGI:1917347]	10.3677	10.4697	10.6758	10.6242	10.3975	10.8394	11.2708	10.6779	11.1172
ENSMUSG00000018507	52.6932	0.800018	0.257385	3.09183	0.00198926	0.0196866	Trpv2	transient receptor potential cation channel, subfamily V, member 2 [Source:MGI Symbol;Acc:MGI:1341836]	6.52271	6.02075	6.42416	5.38395	6.35085	5.52168	4.83218	5.18921	4.84257
ENSMUSG00000074155	9843.15	-0.45834	0.147808	-3.09109	0.00199423	0.0197218	Klk5	kallikrein related-peptidase 5 [Source:MGI Symbol;Acc:MGI:1915918]	12.6968	12.8357	13.1151	13.2213	12.6647	13.4314	13.6652	13.1301	13.3858
ENSMUSG00000025980	1697.47	0.467163	0.150878	3.09076	0.00199647	0.0197228	Hspd1	heat shock protein 1 (chaperonin) [Source:MGI Symbol;Acc:MGI:96242]	11.0785	11.0207	10.5512	10.8941	11.2789	10.5155	10.2009	10.7374	10.4197
ENSMUSG00000046027	3808.22	0.383132	0.123659	3.09066	0.00199713	0.0197228	Stard5	StAR-related lipid transfer (START) domain containing 5 [Source:MGI Symbol;Acc:MGI:2156765]	11.7788	12.0833	12.4519	12.1315	12.1789	11.7968	11.8704	11.7407	11.5266
ENSMUSG00000061436	611.141	-0.439277	0.141713	-3.09036	0.00199914	0.0197287	Hipk2	homeodomain interacting protein kinase 2 [Source:MGI Symbol;Acc:MGI:1314872]	8.71722	8.81204	9.07291	8.89221	9.081	9.35755	9.44701	9.27614	9.46586
ENSMUSG00000029802	57.4844	0.849769	0.289099	3.08972	0.00200348	0.0197577	Abcg2	ATP-binding cassette, sub-family G (WHITE), member 2 [Source:MGI Symbol;Acc:MGI:1347061]	6.03166	7.00959	5.94544	6.29349	6.45651	5.9981	3.97495	2.56764	3.89199
ENSMUSG00000092609	740.332	-0.471517	0.152624	-3.08906	0.00200793	0.0197877	Gm20481	predicted gene 20481 [Source:MGI Symbol;Acc:MGI:5141946]	9.41594	9.03086	9.60925	9.25181	9.06717	9.52531	10.0095	9.58655	10.0106
ENSMUSG00000032280	4457.44	-0.302347	0.0978315	-3.08853	0.00201149	0.0198088	Tle3	transducin-like enhancer of split 3 [Source:MGI Symbol;Acc:MGI:104634]	11.8157	11.8888	12.0153	12.0672	11.944	12.2558	12.1529	12.3999	12.2195
ENSMUSG00000022013	193.229	0.689565	0.223284	3.08793	0.00201556	0.0198211	Dnajc15	DnaJ heat shock protein family (Hsp40) member C15 [Source:MGI Symbol;Acc:MGI:1913398]	8.00229	7.54666	7.75634	7.68751	8.50286	6.67405	6.57346	7.54916	7.35917
ENSMUSG00000024610	2658.88	0.450622	0.145456	3.08809	0.00201447	0.0198211	Cd74	CD74 antigen (invariant polypeptide of major histocompatibility complex, class II antigen-associated) [Source:MGI Symbol;Acc:MGI:96534]	11.9497	11.6418	11.7589	11.5628	11.3021	11.095	10.8289	11.1703	11.5276
ENSMUSG00000006517	2439.37	0.468073	0.151748	3.08499	0.00203562	0.0200043	Mvd	mevalonate (diphospho) decarboxylase [Source:MGI Symbol;Acc:MGI:2179327]	11.3758	10.9715	11.708	11.2051	11.8654	11.015	10.9838	10.9443	10.8781
ENSMUSG00000024793	166.094	0.59532	0.191507	3.08399	0.00204247	0.0200577	Tnfrsf25	tumor necrosis factor receptor superfamily, member 25 [Source:MGI Symbol;Acc:MGI:1934667]	7.6839	7.48559	8.18482	7.6293	7.76854	7.32676	6.916	7.23672	6.86681
ENSMUSG00000026869	562.6	0.536727	0.173517	3.08275	0.00205096	0.0201129	Psmd5	proteasome (prosome, macropain) 26S subunit, non-ATPase, 5 [Source:MGI Symbol;Acc:MGI:1914248]	9.27657	9.6631	8.98646	9.22913	9.89936	9.0037	8.7382	8.90701	8.75556
ENSMUSG00000036992	518.531	0.431455	0.139556	3.08296	0.00204953	0.0201129	Nxt1	NTF2-related export protein 1 [Source:MGI Symbol;Acc:MGI:1929619]	9.04779	9.37399	9.43066	9.32086	9.20746	8.77122	9.09743	8.80896	8.56528
ENSMUSG00000041112	58.2168	0.790557	0.251471	3.0824	0.00205339	0.0201187	Elmo1	engulfment and cell motility 1 [Source:MGI Symbol;Acc:MGI:2153044]	7.03734	6.46227	5.82203	5.89284	6.55495	5.0205	5.18345	5.33725	5.91503
ENSMUSG00000022433	3859.48	-0.422207	0.136681	-3.08225	0.00205442	0.0201187	Csnk1e	casein kinase 1, epsilon [Source:MGI Symbol;Acc:MGI:1351660]	11.5168	11.417	11.8651	11.824	11.4443	12.0475	12.2627	12.199	11.7297
ENSMUSG00000015522	737.741	-0.379358	0.123171	-3.08123	0.00206144	0.0201734	Arnt	aryl hydrocarbon receptor nuclear translocator [Source:MGI Symbol;Acc:MGI:88071]	9.32511	9.56504	9.33233	9.24859	9.29789	9.89743	9.83903	9.66396	9.60794
ENSMUSG00000113973	245.078	-0.150658	0.143647	-3.08049	0.0020666	0.0202054	AC125444.5		2.01133	0	3.71424	0	0	2.95252	2.30058	10.3455	5.86695
ENSMUSG00000040389	1070.19	-0.555694	0.180727	-3.08035	0.00206759	0.0202054	Wdr47	WD repeat domain 47 [Source:MGI Symbol;Acc:MGI:2139593]	9.67862	9.85034	9.92782	10.1524	9.41392	10.1104	10.7398	10.2378	10.617
ENSMUSG00000030432	12013.1	0.385976	0.125313	3.07971	0.002072	0.0202344	Rpl28	ribosomal protein L28 [Source:MGI Symbol;Acc:MGI:101839]	13.6714	13.769	13.9206	13.7039	13.5532	13.1469	13.1303	13.6105	13.3495
ENSMUSG00000028696	80.367	0.680791	0.221801	3.07927	0.00207506	0.0202503	Ipp	IAP promoted placental gene [Source:MGI Symbol;Acc:MGI:96581]	6.7223	6.98774	6.30015	6.26828	6.67655	5.9981	6.10293	5.78692	5.11378
ENSMUSG00000027859	39.6137	0.812527	0.273867	3.07823	0.00208234	0.0202931	Ngf	nerve growth factor [Source:MGI Symbol;Acc:MGI:97321]	5.89135	6.837	5.94544	3.86648	6.88015	4.86232	0.986694	4.37251	1.57434
ENSMUSG00000037072	1532.68	0.388011	0.125882	3.07826	0.00208215	0.0202931	Selenof	selenoprotein F [Source:MGI Symbol;Acc:MGI:1927947]	10.9506	10.7581	10.3758	10.8384	10.9725	10.4977	10.2691	10.418	10.3536
ENSMUSG00000072692	199.465	0.609799	0.199425	3.07688	0.00209181	0.0203451	Rpl37rt	ribosomal protein L37, retrotransposed [Source:MGI Symbol;Acc:MGI:3651519]	7.94576	7.78071	7.91575	7.75258	7.73394	7.2329	6.71498	7.26473	7.20331
ENSMUSG00000033533	58.7508	-0.85676	0.286025	-3.07723	0.00208931	0.0203451	Acsm1	acyl-CoA synthetase medium-chain family member 1 [Source:MGI Symbol;Acc:MGI:2152200]	4.08028	4.76298	2.82017	4.50698	5.47284	5.83731	6.84386	6.14941	4.68509
ENSMUSG00000051228	77.7984	-0.870184	0.283683	-3.07685	0.00209202	0.0203451	Nyx	nyctalopin [Source:MGI Symbol;Acc:MGI:2448607]	5.71524	5.0428	5.84757	3.194	5.66142	7.49793	5.97369	6.12923	7.03944
ENSMUSG00000021090	82.6695	0.942575	0.288855	3.07594	0.00209839	0.0203759	Lrrc9	leucine rich repeat containing 9 [Source:MGI Symbol;Acc:MGI:1925507]	6.44954	7.05233	6.8728	7.3697	8.06429	4.74634	2.30058	6.54927	5.53896
ENSMUSG00000048154	4853.56	-0.411448	0.133645	-3.07588	0.00209879	0.0203759	Kmt2d	lysine (K)-specific methyltransferase 2D [Source:MGI Symbol;Acc:MGI:2682319]	12.0467	11.842	12.2611	12.0151	11.8425	12.2076	12.7187	12.2495	12.5444
ENSMUSG00000042680	743.041	-0.420007	0.136496	-3.07548	0.00210166	0.0203759	Garem1	GRB2 associated regulator of MAPK1 subtype 1 [Source:MGI Symbol;Acc:MGI:2685790]	8.98012	9.35491	9.4723	9.19275	9.49468	9.76585	9.92894	9.54907	9.75719
ENSMUSG00000041660	2423.96	-0.523223	0.169728	-3.07537	0.00210245	0.0203759	Bbox1	butyrobetaine (gamma), 2-oxoglutarate dioxygenase 1 (gamma-butyrobetaine hydroxylase) [Source:MGI Symbol;Acc:MGI:1891372]	11.104	10.9483	10.6687	11.1518	10.5101	11.58	11.739	10.921	11.5329
ENSMUSG00000104156	356.745	-0.525448	0.170763	-3.07575	0.00209971	0.0203759	Gm38102	predicted gene, 38102 [Source:MGI Symbol;Acc:MGI:5611330]	8.07707	8.17812	8.21456	8.52815	7.90545	8.90233	8.84369	8.53767	8.78173
ENSMUSG00000072673	23.9043	0.907221	0.286968	3.07378	0.00211366	0.0204451	Gm10392	predicted gene 10392 [Source:MGI Symbol;Acc:MGI:3704377]	5.19458	5.78767	5.1438	5.28688	5.09064	4.40755	2.56272	4.37251	2.98604
ENSMUSG00000071547	629.651	0.78012	0.251874	3.07374	0.00211395	0.0204451	Nt5dc2	5'-nucleotidase domain containing 2 [Source:MGI Symbol;Acc:MGI:1917271]	9.90191	10.0974	8.8478	9.41287	10.2788	9.16769	7.73494	9.31907	8.24147
ENSMUSG00000028247	215.589	0.675116	0.220512	3.07387	0.002113	0.0204451	Coq3	coenzyme Q3 methyltransferase [Source:MGI Symbol;Acc:MGI:101813]	8.12094	7.98204	8.03169	7.5993	8.35586	7.14402	6.63174	7.81217	7.02855
ENSMUSG00000049800	951.281	-0.361905	0.117839	-3.07137	0.0021308	0.0205797	Sertad2	SERTA domain containing 2 [Source:MGI Symbol;Acc:MGI:1931026]	9.80501	9.74354	9.74964	9.51016	9.77723	10.0566	10.0974	10.0154	10.2225
ENSMUSG00000011832	1333.41	-0.500599	0.162828	-3.07146	0.00213017	0.0205797	Evi5l	ecotropic viral integration site 5 like [Source:MGI Symbol;Acc:MGI:2442167]	10.12	9.92555	10.4836	10.0038	9.85497	10.2855	11.0607	10.4345	10.6679
ENSMUSG00000058812	278.038	-0.554187	0.179774	-3.07043	0.00213749	0.0206301	0610039K10Rik	RIKEN cDNA 0610039K10 gene [Source:MGI Symbol;Acc:MGI:1915636]	7.53857	7.55411	7.88524	7.75258	7.69848	7.96819	8.61358	7.92764	8.57279
ENSMUSG00000024077	2260.12	-0.472987	0.15399	-3.06983	0.00214184	0.0206437	Strn	striatin, calmodulin binding protein [Source:MGI Symbol;Acc:MGI:1333757]	10.782	10.8166	11.0783	11.063	10.6364	11.4016	11.6892	10.9261	11.4684
ENSMUSG00000037617	1886.07	-0.541427	0.176058	-3.06989	0.00214135	0.0206437	Spag1	sperm associated antigen 1 [Source:MGI Symbol;Acc:MGI:1349387]	10.3342	10.5632	10.7119	10.6621	10.4216	10.9369	11.5493	10.641	11.3003
ENSMUSG00000017837	1670.78	-0.411568	0.133998	-3.06919	0.0021464	0.0206735	Nkiras2	NFKB inhibitor interacting Ras-like protein 2 [Source:MGI Symbol;Acc:MGI:1919216]	10.2947	10.5238	10.6785	10.5775	10.268	10.6787	11.2277	10.6926	10.9791
ENSMUSG00000036093	2133.14	0.390592	0.126919	3.06896	0.00214805	0.0206752	Arl5a	ADP-ribosylation factor-like 5A [Source:MGI Symbol;Acc:MGI:1922673]	11.1085	11.5076	11.1867	11.1613	11.542	11.0868	10.8666	10.9246	10.7094
ENSMUSG00000029049	53.19	-0.780924	0.253634	-3.06869	0.00214996	0.0206794	Morn1	MORN repeat containing 1 [Source:MGI Symbol;Acc:MGI:1924116]	5.62949	4.6562	5.5996	4.66984	5.0462	6.18792	5.97369	6.08802	6.58411
ENSMUSG00000051285	2218.43	-0.437963	0.142584	-3.06798	0.00215514	0.020715	Pcmtd1	protein-L-isoaspartate (D-aspartate) O-methyltransferase domain containing 1 [Source:MGI Symbol;Acc:MGI:2441773]	10.9278	10.8669	10.8431	10.9634	10.6642	11.4539	11.4322	10.8838	11.4511
ENSMUSG00000043421	582.754	0.67946	0.221217	3.06669	0.00216442	0.02079	Hilpda	hypoxia inducible lipid droplet associated [Source:MGI Symbol;Acc:MGI:1916823]	9.65847	8.91405	9.96037	9.21601	9.76014	9.25251	8.73155	8.45092	8.2741
ENSMUSG00000028386	4062.14	-0.498854	0.161934	-3.06557	0.00217253	0.0208536	Slc46a2	solute carrier family 46, member 2 [Source:MGI Symbol;Acc:MGI:1353616]	11.202	11.6781	11.8498	11.6881	11.3156	11.8732	12.3882	12.0703	12.0595
ENSMUSG00000022265	6570.49	-0.468454	0.152564	-3.06428	0.00218196	0.0209298	Ank	progressive ankylosis [Source:MGI Symbol;Acc:MGI:3045421]	12.3193	12.2646	12.6809	12.4619	12.0972	12.8141	13.1147	12.5505	12.9949
ENSMUSG00000043415	2143.67	-0.677738	0.220208	-3.06324	0.00218958	0.0209886	Otud1	OTU domain containing 1 [Source:MGI Symbol;Acc:MGI:1918448]	10.5147	10.2452	10.9691	10.8848	9.58676	11.0243	11.834	10.8263	11.4547
ENSMUSG00000061286	352.302	0.575753	0.187356	3.06208	0.00219803	0.0210552	Exosc5	exosome component 5 [Source:MGI Symbol;Acc:MGI:107889]	8.5811	8.63707	8.78309	8.99182	8.92101	7.65897	7.72158	8.73746	8.16896
ENSMUSG00000023277	177.398	0.535631	0.175002	3.06128	0.00220393	0.0210627	Twf2	twinfilin actin binding protein 2 [Source:MGI Symbol;Acc:MGI:1346078]	7.8823	7.63367	7.57711	7.3092	8.01902	6.96098	7.32216	7.03463	7.11343
ENSMUSG00000002984	1271.49	0.505375	0.164943	3.06148	0.00220246	0.0210627	Tomm40	translocase of outer mitochondrial membrane 40 homolog (yeast) [Source:MGI Symbol;Acc:MGI:1858259]	10.2233	10.5324	10.7136	10.2131	10.9784	9.97839	9.85441	10.275	9.88492
ENSMUSG00000037894	1201.61	0.458881	0.149682	3.06116	0.00220481	0.0210627	H2afz	H2A histone family, member Z [Source:MGI Symbol;Acc:MGI:1888388]	10.5057	10.4873	10.2711	10.429	10.6522	10.1059	9.83438	10.2495	9.66177
ENSMUSG00000110475	43.1396	-0.863411	0.282949	-3.06171	0.00220074	0.0210627	Gm31036	predicted gene, 31036 [Source:MGI Symbol;Acc:MGI:5590195]	4.61438	3.41764	5.18445	4.81616	4.13237	5.16303	6.70144	5.33725	6.07173
ENSMUSG00000034573	3501.68	-0.475738	0.155154	-3.06052	0.00220951	0.0210932	Ptpn13	protein tyrosine phosphatase, non-receptor type 13 [Source:MGI Symbol;Acc:MGI:103293]	11.353	11.6005	11.4942	11.6056	11.2801	12.0244	12.066	11.6294	12.1739
ENSMUSG00000050954	260.826	-0.683551	0.222699	-3.05931	0.00221846	0.0211643	Zfp169	zinc finger protein 169 [Source:MGI Symbol;Acc:MGI:1915161]	6.96041	7.78071	7.32773	8.01752	7.26652	7.92215	8.68069	7.99608	8.61707
ENSMUSG00000066510	75.1869	-0.864092	0.286448	-3.05871	0.00222292	0.0211925	Ankdd1a	ankyrin repeat and death domain containing 1A [Source:MGI Symbol;Acc:MGI:2686319]	5.03699	3.76465	5.9689	5.6014	4.36725	7.16676	7.1829	4.43957	6.61355
ENSMUSG00000031467	4608.81	-0.575365	0.187405	-3.05839	0.00222532	0.021201	Agpat5	1-acylglycerol-3-phosphate O-acyltransferase 5 (lysophosphatidic acid acyltransferase, epsilon) [Source:MGI Symbol;Acc:MGI:1196345]	11.4267	11.7267	12.0307	12.1459	11.1659	12.1542	12.6639	12.1594	12.5319
ENSMUSG00000113184	742.097	-0.556588	0.181484	-3.05816	0.00222697	0.0212023	AC125351.1		9.05808	8.88183	9.50878	9.25502	8.97535	9.6716	10.1395	9.19839	9.93242
ENSMUSG00000033361	54.1666	-0.890267	0.288033	-3.05775	0.00223008	0.0212175	Prrg3	proline rich Gla (G-carboxyglutamic acid) 3 (transmembrane) [Source:MGI Symbol;Acc:MGI:2685214]	5.22413	4.12648	5.56922	5.0111	4.43775	5.41175	7.36574	6.67983	6.05036
ENSMUSG00000061838	297.19	0.558186	0.182396	3.05583	0.00224438	0.0213391	Suclg2	succinate-Coenzyme A ligase, GDP-forming, beta subunit [Source:MGI Symbol;Acc:MGI:1306824]	8.34596	8.44193	8.35029	8.31699	8.94541	8.18976	7.33975	7.96796	7.87892
ENSMUSG00000028271	465.983	-0.381071	0.124515	-3.05546	0.00224716	0.021351	Gtf2b	general transcription factor IIB [Source:MGI Symbol;Acc:MGI:2385191]	8.46522	8.57613	8.52665	8.64537	8.82235	8.87152	9.07135	9.15665	8.9207
ENSMUSG00000031059	1190.03	0.356518	0.116643	3.05483	0.00225191	0.0213547	Ndufb11	"NADH dehydrogenase (ubiquinone) 1 beta subcomplex, 11 [Source:MGI Symbol;Acc:MGI:1349919]"	10.2745	10.3602	10.3312	10.6328	10.3388	10.0211	9.90403	9.99044	10.154
ENSMUSG00000028894	1899.87	-0.542965	0.177526	-3.0548	0.0022521	0.0213547	Inpp5b	inositol polyphosphate-5-phosphatase B [Source:MGI Symbol;Acc:MGI:103257]	10.4528	10.3687	10.8768	10.7581	10.3168	11.163	11.5307	10.5632	11.2884
ENSMUSG00000036528	1425.41	-0.559265	0.182865	-3.0548	0.0022521	0.0213547	Ppfibp2	PTPRF interacting protein, binding protein 2 (liprin beta 2) [Source:MGI Symbol;Acc:MGI:894649]	9.78903	10.1314	10.3997	10.3167	10.0278	10.334	11.0654	10.458	11.0906
ENSMUSG00000022385	77.1401	0.798406	0.265775	3.05252	0.00226928	0.021503	Gtse1	G two S phase expressed protein 1 [Source:MGI Symbol;Acc:MGI:1352755]	6.71191	7.20219	5.94544	6.66582	6.31384	5.11707	4.72915	6.18893	5.44383
ENSMUSG00000044788	572.659	0.74344	0.241171	3.05203	0.00227296	0.0215233	Fads6	fatty acid desaturase domain family, member 6 [Source:MGI Symbol;Acc:MGI:3039592]	9.25704	9.43784	9.52073	9.81656	10.07	8.65941	7.78717	9.54907	8.18376
ENSMUSG00000023951	713.057	0.747273	0.245246	3.05152	0.00227687	0.0215459	Vegfa	vascular endothelial growth factor A [Source:MGI Symbol;Acc:MGI:103178]	9.93356	9.79479	9.43066	9.13466	10.6156	9.47381	8.72821	9.07199	7.85447
ENSMUSG00000035559	586.295	-0.501019	0.16396	-3.04995	0.00228881	0.0216443	Mpv17l2	MPV17 mitochondrial membrane protein-like 2 [Source:MGI Symbol;Acc:MGI:2681846]	8.91365	9.06779	9.19731	8.63555	8.44841	9.52531	9.68754	9.37583	9.04476
ENSMUSG00000091618	1992.35	0.837634	0.279534	3.04765	0.00230636	0.0217956	H60c	histocompatibility 60c [Source:MGI Symbol;Acc:MGI:3774845]	11.4519	11.9298	10.9958	11.7377	10.7014	11.1545	9.41417	9.15665	9.61341
ENSMUSG00000021846	303.074	0.61559	0.201175	3.0461	0.00231832	0.0218939	Peli2	pellino 2 [Source:MGI Symbol;Acc:MGI:1891445]	8.66161	8.53528	7.95152	8.96069	8.73755	7.42435	7.83136	7.96227	8.23675
ENSMUSG00000023723	399.197	0.458604	0.15042	3.04549	0.00232302	0.0219235	Mrps23	mitochondrial ribosomal protein S23 [Source:MGI Symbol;Acc:MGI:1928138]	8.70679	8.99844	8.85411	8.85883	8.92715	8.24956	8.45716	8.73078	7.96709
ENSMUSG00000035258	221.756	0.66129	0.215358	3.04434	0.00233188	0.0219924	Abi3bp	ABI gene family, member 3 (NESH) binding protein [Source:MGI Symbol;Acc:MGI:2444583]	8.21225	8.3507	8.54238	7.3092	8.39182	7.10922	7.00689	7.714	7.75889
ENSMUSG00000000056	906.585	-0.418881	0.137574	-3.04346	0.00233876	0.0220424	Narf	nuclear prelamin A recognition factor [Source:MGI Symbol;Acc:MGI:1914858]	9.61591	9.51817	9.43277	9.92739	9.45699	10.2711	9.95486	9.78496	10.1274
ENSMUSG00000025161	78.0762	-0.828278	0.273347	-3.03997	0.00236604	0.0222846	Slc16a3	solute carrier family 16 (monocarboxylic acid transporters), member 3 [Source:MGI Symbol;Acc:MGI:1933438]	5.49048	5.70971	4.87241	5.6014	4.56919	7.34681	5.85637	5.86219	6.59891
ENSMUSG00000027222	1044.22	0.48625	0.159691	3.03955	0.00236933	0.0223006	Pex16	peroxisomal biogenesis factor 16 [Source:MGI Symbol;Acc:MGI:1338829]	10.3947	9.98467	10.5336	10.2587	10.2163	9.55578	9.39747	10.2176	9.73224
ENSMUSG00000056116	3114.26	-0.516578	0.169912	-3.03906	0.00237318	0.0223219	H2-T22	histocompatibility 2, T region locus 22 [Source:MGI Symbol;Acc:MGI:95956]	11.3913	11.1983	11.6425	11.3473	10.9673	11.5581	12.2494	11.6035	12.0572
ENSMUSG00000041842	3260.16	-0.584032	0.191909	-3.03873	0.00237577	0.0223312	Fhdc1	FH2 domain containing 1 [Source:MGI Symbol;Acc:MGI:2684972]	11.15	11.0742	11.7835	11.5281	10.8437	11.51	12.261	11.8778	12.1677
ENSMUSG00000040952	10311.7	0.359916	0.118408	3.03727	0.0023873	0.0224097	Rps19	ribosomal protein S19 [Source:MGI Symbol;Acc:MGI:1333780]	13.4533	13.4621	13.7021	13.6258	13.3123	12.9345	13.1131	13.355	13.132
ENSMUSG00000078671	772.096	-0.292965	0.0964305	-3.03729	0.00238716	0.0224097	Chd2	chromodomain helicase DNA binding protein 2 [Source:MGI Symbol;Acc:MGI:2448567]	9.38684	9.49705	9.462	9.56035	9.28599	9.73384	9.68926	9.80576	9.73392
ENSMUSG00000049106	595.873	-0.415609	0.136785	-3.0362	0.00239577	0.0224741	Dcaf5	DDB1 and CUL4 associated factor 5 [Source:MGI Symbol;Acc:MGI:2444785]	8.8931	8.80893	9.29104	9.06317	8.82235	9.54497	9.58985	9.21763	9.32613
ENSMUSG00000052180	295.278	0.821399	0.266203	3.03536	0.00240248	0.0224906	Serpinb6c	serine (or cysteine) peptidase inhibitor, clade B, member 6c [Source:MGI Symbol;Acc:MGI:2145481]	8.52284	9.05995	7.77643	8.54399	9.49675	8.28637	7.01786	8.08779	6.32408
ENSMUSG00000005667	128.681	0.593424	0.194726	3.03514	0.00240425	0.0224906	Mthfd2	methylenetetrahydrofolate dehydrogenase (NAD+ dependent), methenyltetrahydrofolate cyclohydrolase [Source:MGI Symbol;Acc:MGI:1338850]	7.39654	7.38886	7.38989	7.09653	7.40493	6.33572	6.70144	7.13921	6.32408
ENSMUSG00000068267	3147.86	0.3638	0.119845	3.03498	0.00240553	0.0224906	Cenpb	centromere protein B [Source:MGI Symbol;Acc:MGI:88376]	11.7223	11.7292	12.1093	11.5019	11.8109	11.341	11.5008	11.466	11.3144
ENSMUSG00000054517	108.245	-0.7241	0.237862	-3.03571	0.00239972	0.0224906	Trim65	tripartite motif-containing 65 [Source:MGI Symbol;Acc:MGI:2442815]	6.56951	5.86163	5.62935	6.74104	6.00111	7.24364	6.7284	7.33687	7.15407
ENSMUSG00000115426	41.6031	-0.863596	0.287879	-3.03506	0.00240491	0.0224906	NA	NA	5.03699	3.12907	5.01448	3.56907	3.74449	5.55653	6.80639	4.83789	5.59907
ENSMUSG00000001280	1256.62	-0.371634	0.122496	-3.03434	0.00241059	0.0225229	Sp1	trans-acting transcription factor 1 [Source:MGI Symbol;Acc:MGI:98372]	10.2683	10.1264	9.89757	10.284	9.9872	10.5111	10.5076	10.3597	10.6485
ENSMUSG00000063317	413.154	-0.513766	0.16943	-3.03408	0.00241271	0.0225277	Usp31	ubiquitin specific peptidase 31 [Source:MGI Symbol;Acc:MGI:1923429]	8.65077	8.31165	8.5961	8.11265	8.49462	8.58539	9.34181	8.93633	9.09259
ENSMUSG00000026037	240.379	0.476409	0.156755	3.03365	0.00241618	0.0225451	Orc2	origin recognition complex, subunit 2 [Source:MGI Symbol;Acc:MGI:1328306]	8.10911	8.34642	7.92777	8.22172	8.16644	7.75963	7.55837	7.74747	7.49982
ENSMUSG00000060923	40.9011	0.877363	0.28557	3.03334	0.00241866	0.0225533	Acyp2	acylphosphatase 2, muscle type [Source:MGI Symbol;Acc:MGI:1922822]	5.71524	6.10436	5.37213	5.38395	6.90524	4.6202	5.01848	4.88678	2.79368
ENSMUSG00000012848	13324.5	0.252071	0.0831605	3.03089	0.00243831	0.0227214	Rps5	ribosomal protein S5 [Source:MGI Symbol;Acc:MGI:1097682]	13.7095	13.8272	13.7214	13.9874	13.8205	13.6393	13.4477	13.632	13.5081
ENSMUSG00000032198	2897.12	-0.429257	0.141413	-3.03036	0.0024426	0.0227463	Dock6	dedicator of cytokinesis 6 [Source:MGI Symbol;Acc:MGI:1914789]	10.9114	11.2084	11.437	11.354	11.1795	11.8727	11.8723	11.2853	11.6387
ENSMUSG00000041735	2157.04	0.621544	0.205148	3.02985	0.00244676	0.0227611	Gm13178	predicted gene 13178 [Source:MGI Symbol;Acc:MGI:3650721]	11.7181	10.6396	11.3851	11.5615	11.3814	10.6757	10.2424	11.0085	10.5746
ENSMUSG00000063130	6894.21	-0.395127	0.130083	-3.02957	0.00244905	0.0227611	Calml3	calmodulin-like 3 [Source:MGI Symbol;Acc:MGI:1917655]	12.4495	12.098	12.6083	12.5774	12.5117	12.9301	13.034	12.9241	12.5777
ENSMUSG00000089809	472.595	-0.745589	0.245173	-3.02962	0.00244865	0.0227611	Rasgef1b	RasGEF domain family, member 1B [Source:MGI Symbol;Acc:MGI:2443755]	8.79066	8.28502	8.05381	8.20853	7.90545	9.36494	8.98734	9.90402	8.29697
ENSMUSG00000029385	894.359	-0.371765	0.122657	-3.02857	0.00245714	0.0228212	Ccng2	cyclin G2 [Source:MGI Symbol;Acc:MGI:1095734]	9.64214	9.47954	9.28638	9.8657	9.63445	9.88377	9.91874	10.1441	9.96847
ENSMUSG00000026687	613.486	0.513573	0.1698	3.02756	0.00246537	0.0228825	Aldh9a1	aldehyde dehydrogenase 9, subfamily A1 [Source:MGI Symbol;Acc:MGI:1861622]	9.55034	9.32689	9.24854	9.23239	9.91025	8.98143	8.57325	9.20564	8.80744
ENSMUSG00000025939	290.609	-0.46066	0.152446	-3.02683	0.00247133	0.0229227	Ube2w	ubiquitin-conjugating enzyme E2W (putative) [Source:MGI Symbol;Acc:MGI:1914049]	7.99374	7.86704	8.18982	7.69699	8.21241	8.78965	8.52023	8.20808	8.44351
ENSMUSG00000033031	150.429	0.662921	0.219217	3.0266	0.00247319	0.0229247	C330027C09Rik	RIKEN cDNA C330027C09 gene [Source:MGI Symbol;Acc:MGI:2146335]	7.71024	7.51645	6.68722	7.4836	8.03617	6.46977	6.52814	7.20815	6.67069
ENSMUSG00000113925	241.137	-0.266748	0.182288	-3.02633	0.00247541	0.0229302	AC125444.4		3.94484	2.28521	5.01448	2.68578	0	2.45785	3.67578	10.4044	4.23281
ENSMUSG00000029174	343.87	-0.749818	0.247313	-3.02516	0.00248501	0.023004	Tbc1d1	TBC1 domain family, member 1 [Source:MGI Symbol;Acc:MGI:1889508]	7.92791	7.92569	8.29567	8.1407	7.00148	8.10399	9.42245	8.21288	9.3591
ENSMUSG00000062278	850.215	-0.182466	0.14824	-3.02405	0.00249418	0.0230565	Gm11562	predicted gene 11562 [Source:MGI Symbol;Acc:MGI:3652059]	5.441	3.12907	4.71481	0	3.21237	6.79575	0	12.3849	6.79153
ENSMUSG00000025083	1253.6	-0.423311	0.139859	-3.024	0.00249453	0.0230565	Afap1l2	actin filament associated protein 1-like 2 [Source:MGI Symbol;Acc:MGI:2147658]	9.86252	10.178	10.1506	10.0782	9.9635	10.6527	10.588	10.2669	10.4709
ENSMUSG00000089773	531.635	-0.676894	0.223082	-3.02387	0.00249561	0.0230565	Skint1	selection and upkeep of intraepithelial T cells 1 [Source:MGI Symbol;Acc:MGI:3649627]	8.25583	9.17078	8.83189	7.88284	8.28592	9.62925	9.54884	8.71733	9.4719
ENSMUSG00000117050	328.307	-0.458235	0.151278	-3.02334	0.00250005	0.0230673	NA	NA	7.76153	8.31604	7.98067	8.20189	7.98999	8.2281	8.82195	8.57543	8.51935
ENSMUSG00000045095	504.159	-0.482556	0.159594	-3.02333	0.00250006	0.0230673	Magi1	membrane associated guanylate kinase, WW and PDZ domain containing 1 [Source:MGI Symbol;Acc:MGI:1203522]	8.80784	8.74197	9.11295	8.56485	8.30018	9.10136	9.13318	9.1789	9.56337
ENSMUSG00000029190	1462.82	-0.336808	0.111376	-3.02205	0.00251068	0.02315	D5Ertd579e	DNA segment, Chr 5, ERATO Doi 579, expressed [Source:MGI Symbol;Acc:MGI:1261849]	10.2701	10.1289	10.4105	10.5186	10.2692	10.5494	10.6995	10.5595	10.8659
ENSMUSG00000062480	976.87	0.355321	0.117684	3.02097	0.00251965	0.0231921	Acat3	acetyl-Coenzyme A acetyltransferase 3 [Source:MGI Symbol;Acc:MGI:109182]	9.98518	10.052	9.84148	10.2214	10.2201	9.81346	9.50273	9.76712	9.69486
ENSMUSG00000044408	5413.51	0.317999	0.105153	3.02091	0.00252019	0.0231921	Sptssa	serine palmitoyltransferase, small subunit A [Source:MGI Symbol;Acc:MGI:1913399]	12.4219	12.6052	12.5412	12.7432	12.5841	12.3728	12.3366	12.1149	12.1748
ENSMUSG00000022257	2551.26	-0.560476	0.185338	-3.02123	0.0025175	0.0231921	Laptm4b	lysosomal-associated protein transmembrane 4B [Source:MGI Symbol;Acc:MGI:1890494]	11.0976	10.8788	11.1097	11.2216	10.578	11.2946	12.0156	11.0607	11.9181
ENSMUSG00000020592	10068.9	-0.287149	0.0950669	-3.01981	0.0025293	0.0232606	Sdc1	syndecan 1 [Source:MGI Symbol;Acc:MGI:1349162]	13.1937	13.2448	13.1164	13.0074	13.1824	13.5807	13.4205	13.4014	13.3751
ENSMUSG00000050812	2837.83	0.321596	0.10641	3.0183	0.00254194	0.0233616	AI314180	expressed sequence AI314180 [Source:MGI Symbol;Acc:MGI:2140220]	11.5067	11.6037	11.5642	11.8105	11.7887	11.2998	11.4363	11.1819	11.3764
ENSMUSG00000060560	3506.54	0.649334	0.214127	3.01792	0.0025452	0.0233762	Ces4a	carboxylesterase 4A [Source:MGI Symbol;Acc:MGI:2384581]	11.5849	11.9219	11.9929	12.2792	12.757	11.3713	11.1821	11.9392	10.8366
ENSMUSG00000071072	1350.03	0.371081	0.122655	3.01771	0.00254689	0.0233764	Ptges3	prostaglandin E synthase 3 [Source:MGI Symbol;Acc:MGI:1929282]	10.5826	10.7329	10.3559	10.6129	10.8622	10.3577	10.0805	10.291	10.2602
ENSMUSG00000036278	240.078	0.468864	0.155344	3.01687	0.00255399	0.0234263	Macrod1	MACRO domain containing 1 [Source:MGI Symbol;Acc:MGI:2147583]	8.17112	8.31604	8.33682	7.85771	7.86124	7.6907	7.60276	7.79306	7.35917
ENSMUSG00000051674	131.753	0.667075	0.218977	3.01649	0.0025572	0.0234404	Dcun1d4	DCN1, defective in cullin neddylation 1, domain containing 4 (S. cerevisiae) [Source:MGI Symbol;Acc:MGI:2140972]	7.76656	7.52406	7.4578	6.86392	7.61728	6.57552	6.64595	6.9101	6.58411
ENSMUSG00000043284	607.868	0.365072	0.120965	3.0146	0.00257321	0.0235433	Tmem11	transmembrane protein 11 [Source:MGI Symbol;Acc:MGI:2144726]	9.36379	9.20433	9.50878	9.61386	9.49675	9.17892	9.20453	8.93923	8.89696
ENSMUSG00000015214	1657.4	-0.423178	0.140007	-3.01457	0.00257345	0.0235433	Mtmr1	myotubularin related protein 1 [Source:MGI Symbol;Acc:MGI:1858271]	10.5132	10.4438	10.2085	10.5762	10.1679	10.9889	10.8436	10.4304	11.0278
ENSMUSG00000105900	617.461	-0.865649	0.287719	-3.01496	0.00257013	0.0235433	Gm43240	predicted gene 43240 [Source:MGI Symbol;Acc:MGI:5663377]	8.39874	8.59432	8.35475	8.78965	6.76147	10.1551	10.0299	8.32798	10.3645
ENSMUSG00000000959	787.3	0.426876	0.141869	3.0138	0.00257999	0.0235878	Oxa1l	oxidase assembly 1-like [Source:MGI Symbol;Acc:MGI:1916339]	9.7103	9.63876	9.75639	9.68225	10.0235	9.20387	9.29749	9.54907	9.16646
ENSMUSG00000031841	265.754	0.617219	0.204434	3.01328	0.00258444	0.023613	Cdh13	cadherin 13 [Source:MGI Symbol;Acc:MGI:99551]	8.74042	8.54654	8.10235	8.48504	7.85481	8.08023	7.50479	7.59401	7.36783
ENSMUSG00000021340	3194.62	-0.532054	0.176059	-3.01182	0.00259686	0.0237111	Gpld1	glycosylphosphatidylinositol specific phospholipase D1 [Source:MGI Symbol;Acc:MGI:106604]	11.0101	11.1725	11.6619	11.3851	10.947	11.7144	12.2298	11.491	11.8663
ENSMUSG00000024969	4715.97	-0.436762	0.145006	-3.01004	0.00261209	0.0238347	Mark2	MAP/microtubule affinity regulating kinase 2 [Source:MGI Symbol;Acc:MGI:99638]	11.8965	11.9582	12.2155	12.0042	11.6969	12.3072	12.6954	12.0483	12.5902
ENSMUSG00000055629	265.533	-0.487156	0.161286	-3.00959	0.00261598	0.0238547	B4galnt4	beta-1,4-N-acetyl-galactosaminyl transferase 4 [Source:MGI Symbol;Acc:MGI:2652891]	7.53267	7.78705	7.52266	7.51608	7.97229	8.13891	7.88627	8.37586	8.3721
ENSMUSG00000068184	116.438	0.765961	0.254934	3.00806	0.00262923	0.0239425	Ndufaf2	"NADH dehydrogenase (ubiquinone) 1 alpha subcomplex, assembly factor 2 [Source:MGI Symbol;Acc:MGI:1922847]"	6.68027	7.46201	6.3898	7.13886	8.10819	5.83731	5.72865	6.72085	6.45995
ENSMUSG00000022246	2038.61	-0.516077	0.171262	-3.00769	0.00263243	0.0239425	Rai14	retinoic acid induced 14 [Source:MGI Symbol;Acc:MGI:1922896]	10.6481	10.5705	10.9589	10.8384	10.2238	11.2027	11.4525	11.1365	11.1427
ENSMUSG00000087444	81.6303	-0.678202	0.22493	-3.00821	0.00262791	0.0239425	Gm5475	predicted gene 5475 [Source:MGI Symbol;Acc:MGI:3646320]	6.09701	5.44685	5.9689	6.10703	5.7472	6.73618	6.75487	6.62326	6.73907
ENSMUSG00000047115	114.108	-0.727111	0.24135	-3.00773	0.00263209	0.0239425	Fam221a	family with sequence similarity 221, member A [Source:MGI Symbol;Acc:MGI:2442161]	6.06471	5.6273	7.18476	5.95735	6.55495	6.88073	7.27722	7.47116	7.53871
ENSMUSG00000020121	746.485	-0.531762	0.176416	-3.00737	0.00263523	0.0239525	Srgap1	SLIT-ROBO Rho GTPase activating protein 1 [Source:MGI Symbol;Acc:MGI:2152936]	8.96269	9.06779	9.35031	9.49394	9.03342	9.85606	10.1013	9.22478	9.82797
ENSMUSG00000023094	27.058	0.888465	0.286558	3.00585	0.00264844	0.0240569	Msrb2	methionine sulfoxide reductase B2 [Source:MGI Symbol;Acc:MGI:1923717]	5.49048	5.27706	5.44086	5.56045	5.69058	4.55274	3.67578	3.5659	4.07244
ENSMUSG00000014592	765.282	-0.506391	0.168017	-3.0049	0.00265671	0.0241165	Camta1	calmodulin binding transcription activator 1 [Source:MGI Symbol;Acc:MGI:2140230]	9.31656	9.6631	9.02614	8.9208	9.06717	9.91433	10.0581	9.28756	9.75719
ENSMUSG00000038264	631.748	-0.761458	0.2526	-3.00449	0.00266024	0.0241329	Sema7a	sema domain, immunoglobulin domain (Ig), and GPI membrane anchor, (semaphorin) 7A [Source:MGI Symbol;Acc:MGI:1306826]	8.47447	8.61941	9.34808	8.15452	8.60978	8.60633	9.78547	10.4741	9.39768
ENSMUSG00000024975	2274.37	-0.316716	0.105332	-3.00394	0.00266505	0.0241453	Pdcd4	programmed cell death 4 [Source:MGI Symbol;Acc:MGI:107490]	11.0906	10.8533	10.9972	11.0259	10.8059	11.4441	11.2748	11.3011	11.1056
ENSMUSG00000029228	1148.38	-0.636519	0.210911	-3.00397	0.00266477	0.0241453	Lnx1	ligand of numb-protein X 1 [Source:MGI Symbol;Acc:MGI:1278335]	9.82564	9.19244	9.98359	9.9788	9.07824	9.93765	10.7943	10.5376	10.2508
ENSMUSG00000087400	107.842	-0.708185	0.236315	-3.00168	0.00268493	0.0243097	Gm15270	predicted gene 15270 [Source:MGI Symbol;Acc:MGI:3705149]	6.23405	6.32956	6.26267	6.84699	6.539	7.12091	7.49697	7.3887	7.35917
ENSMUSG00000098557	5673.06	-0.859053	0.286569	-3.00061	0.00269443	0.0243801	Kctd12	potassium channel tetramerisation domain containing 12 [Source:MGI Symbol;Acc:MGI:2145823]	11.723	10.8259	11.9961	12.169	10.2412	12.6782	13.5188	12.1709	13.5158
ENSMUSG00000061360	660.914	0.407708	0.135939	3.00027	0.00269742	0.0243914	Phf5a	PHD finger protein 5A [Source:MGI Symbol;Acc:MGI:2156864]	9.31656	9.47366	9.50075	9.62383	9.75324	8.82582	9.11797	9.3213	9.11849
ENSMUSG00000010066	87.1154	0.829491	0.272589	2.99842	0.00271386	0.0245034	Cacna2d2	calcium channel, voltage-dependent, alpha 2/delta subunit 2 [Source:MGI Symbol;Acc:MGI:1929813]	6.82231	7.51645	7.30025	6.10703	7.0473	6.3947	4.36687	5.47151	6.26964
ENSMUSG00000033577	4942.23	-0.35209	0.117432	-2.99828	0.00271504	0.0245034	Myo6	myosin VI [Source:MGI Symbol;Acc:MGI:104785]	11.9439	12.0045	12.2213	12.322	11.9743	12.4004	12.333	12.6282	12.496
ENSMUSG00000086898	324.46	-0.73164	0.243615	-2.99849	0.00271321	0.0245034	Itpr3os	inositol 1,4,5-triphosphate receptor 3, opposite strand [Source:MGI Symbol;Acc:MGI:3704472]	7.9189	7.54666	8.38122	8.04747	7.24702	8.79695	8.99291	8.01819	9.23909
ENSMUSG00000033671	1180.8	-0.411083	0.137048	-2.99762	0.00272099	0.0245413	Cep350	centrosomal protein 350 [Source:MGI Symbol;Acc:MGI:1921331]	9.76787	9.98329	10.0484	10.1176	9.96051	10.5688	10.3352	10.0772	10.6207
ENSMUSG00000030086	124.865	0.736211	0.246055	2.99489	0.00274548	0.0247182	Chchd6	coiled-coil-helix-coiled-coil-helix domain containing 6 [Source:MGI Symbol;Acc:MGI:1913348]	7.39654	6.99871	7.38118	6.97715	7.82881	5.68811	6.34863	7.18879	5.81721
ENSMUSG00000078713	446.208	0.443855	0.148032	2.99452	0.0027488	0.0247182	Tomm5	translocase of outer mitochondrial membrane 5 homolog (yeast) [Source:MGI Symbol;Acc:MGI:1915762]	8.95169	9.12647	8.83828	9.05951	9.15872	8.52066	8.47716	8.65872	8.55772
ENSMUSG00000071644	10973.6	0.310545	0.10361	2.99426	0.00275116	0.0247182	Eef1g	eukaryotic translation elongation factor 1 gamma [Source:MGI Symbol;Acc:MGI:1914410]	13.4715	13.7991	13.403	13.5959	13.6788	13.3947	13.1085	13.3751	13.2052
ENSMUSG00000027803	1770.18	-0.430417	0.143523	-2.99439	0.00274994	0.0247182	Wwtr1	WW domain containing transcription regulator 1 [Source:MGI Symbol;Acc:MGI:1917649]	10.3939	10.5172	10.4947	10.8501	10.305	10.8821	10.9448	11.0385	11.0615
ENSMUSG00000024772	1784.91	-0.48118	0.160237	-2.99448	0.0027491	0.0247182	Ehd1	EH-domain containing 1 [Source:MGI Symbol;Acc:MGI:1341878]	10.2215	10.2463	10.779	10.5978	10.4107	10.6324	11.0387	11.2407	10.9826
ENSMUSG00000110183	78.2562	-0.677509	0.225984	-2.99439	0.00274993	0.0247182	Gm45411	predicted gene 45411 [Source:MGI Symbol;Acc:MGI:5791247]	5.441	5.83739	5.76956	6.52394	5.47284	6.52361	6.83148	6.35448	6.9149
ENSMUSG00000042496	335.778	-0.446082	0.148965	-2.99312	0.00276137	0.0247941	Prdm10	PR domain containing 10 [Source:MGI Symbol;Acc:MGI:2682952]	8.20115	8.2115	7.98067	8.06221	8.28592	8.89894	8.3309	8.52228	8.71878
ENSMUSG00000097022	43.3974	0.815535	0.278377	2.98976	0.00279196	0.025037	BC001981	cDNA sequence BC001981 [Source:MGI Symbol;Acc:MGI:3704411]	5.673	6.12453	5.6585	5.92546	5.87973	4.2461	3.67578	5.68003	3.57033
ENSMUSG00000026718	383.325	-0.433845	0.145055	-2.98976	0.002792	0.025037	Stam	signal transducing adaptor molecule (SH3 domain and ITAM motif) 1 [Source:MGI Symbol;Acc:MGI:1329014]	8.08112	8.70561	8.27699	8.47406	8.14025	8.80059	8.89516	8.66574	8.89096
ENSMUSG00000025236	640.85	0.51938	0.173558	2.98933	0.00279587	0.0250558	Adpgk	ADP-dependent glucokinase [Source:MGI Symbol;Acc:MGI:1919391]	9.79397	10.0174	8.9807	9.49394	9.42914	9.13922	8.85291	8.85575	9.16148
ENSMUSG00000030061	1224.71	-0.425695	0.142328	-2.98886	0.00280023	0.0250788	Uba3	ubiquitin-like modifier activating enzyme 3 [Source:MGI Symbol;Acc:MGI:1341217]	9.83525	9.91979	10.3187	9.98654	10.0091	10.5144	10.6772	10.1007	10.5567
ENSMUSG00000033021	693.769	0.389886	0.130506	2.98831	0.00280522	0.0251008	Gmppa	GDP-mannose pyrophosphorylase A [Source:MGI Symbol;Acc:MGI:1916330]	9.38193	9.71722	9.64246	9.38676	9.83388	9.32507	9.00398	9.31461	9.10041
ENSMUSG00000001156	5581.96	-0.453394	0.151451	-2.9882	0.00280625	0.0251008	Mxd1	MAX dimerization protein 1 [Source:MGI Symbol;Acc:MGI:96908]	11.9458	12.0829	12.394	12.4409	11.8347	12.6703	12.8349	12.5886	12.4756
ENSMUSG00000106641	56.822	-0.823542	0.275097	-2.98706	0.00281672	0.0251784	Gm43534	predicted gene 43534 [Source:MGI Symbol;Acc:MGI:5663671]	5.13359	5.50954	4.26209	4.22199	5.71917	6.33572	6.89235	5.18921	6.45995
ENSMUSG00000026090	228.503	0.656547	0.218339	2.98665	0.00282049	0.025196	2010300C02Rik	RIKEN cDNA 2010300C02 gene [Source:MGI Symbol;Acc:MGI:1919347]	8.37259	8.27152	8.34133	7.4836	8.52327	6.64195	7.53565	7.90409	7.46794
ENSMUSG00000030207	1204.13	-0.408357	0.136449	-2.98485	0.00283716	0.0253152	Fam234b	family with sequence similarity 234, member B [Source:MGI Symbol;Acc:MGI:1921775]	10.0588	9.99155	10.0648	9.98847	9.51521	10.3638	10.6099	10.0851	10.3753
ENSMUSG00000074794	2162.2	-0.570351	0.190973	-2.98482	0.00283743	0.0253152	Arrdc3	arrestin domain containing 3 [Source:MGI Symbol;Acc:MGI:2145242]	10.826	10.8564	10.5638	11.1099	10.3132	11.5968	11.3527	10.9107	11.6648
ENSMUSG00000002108	49.0536	0.895433	0.288998	2.98457	0.00283975	0.0253197	Nr1h3	nuclear receptor subfamily 1, group H, member 3 [Source:MGI Symbol;Acc:MGI:1352462]	6.51077	5.59875	5.29996	6.16281	7.46524	5.11707	4.29654	5.18921	4.15485
ENSMUSG00000032735	244.997	-0.605835	0.203643	-2.98355	0.00284926	0.0253884	Ablim3	actin binding LIM protein family, member 3 [Source:MGI Symbol;Acc:MGI:2442582]	7.89154	7.33794	7.53842	7.95571	7.68406	8.10399	7.90411	9.03722	8.30601
ENSMUSG00000028228	606.994	-0.393037	0.131942	-2.98241	0.00285985	0.0254666	Cpne3	copine III [Source:MGI Symbol;Acc:MGI:1917818]	9.02908	9.17078	8.90061	8.9995	9.32836	9.6313	9.44294	9.33237	9.61159
ENSMUSG00000024525	305.78	0.622791	0.209262	2.98068	0.00287611	0.0255952	Impa2	inositol (myo)-1(or 4)-monophosphatase 2 [Source:MGI Symbol;Acc:MGI:2149728]	8.77577	8.66488	8.11818	8.31083	8.71998	7.60171	7.16327	8.51063	7.58403
ENSMUSG00000025170	220.59	-0.518445	0.17392	-2.98044	0.00287834	0.0255989	Rab40b	Rab40B, member RAS oncogene family [Source:MGI Symbol;Acc:MGI:2183451]	7.35038	7.1441	7.52266	7.46153	7.96036	8.32226	8.05551	7.86802	8.06624
ENSMUSG00000056888	132.491	0.499238	0.166373	2.97975	0.00288481	0.0256239	Glipr1	GLI pathogenesis-related 1 (glioma) [Source:MGI Symbol;Acc:MGI:1920940]	7.43496	7.46991	7.41573	7.39321	7.24702	6.82464	6.48136	7.08787	6.94995
ENSMUSG00000021171	1228.74	-0.420399	0.140899	-2.97992	0.00288322	0.0256239	Esyt2	extended synaptotagmin-like protein 2 [Source:MGI Symbol;Acc:MGI:1261845]	10.2306	9.99292	9.50878	10.1949	10.0249	10.246	10.5648	10.3618	10.6333
ENSMUSG00000035615	2052.93	-0.561534	0.18736	-2.97925	0.00288953	0.0256496	Frmpd1	FERM and PDZ domain containing 1 [Source:MGI Symbol;Acc:MGI:2446274]	10.3367	10.295	10.9814	10.639	10.1705	11.0627	11.5667	10.8534	11.0078
ENSMUSG00000050619	436.756	-0.390942	0.131322	-2.97898	0.00289212	0.0256564	Zscan29	zinc finger SCAN domains 29 [Source:MGI Symbol;Acc:MGI:2139317]	8.74552	8.79011	8.48658	8.5905	8.3604	8.99101	8.82819	9.12133	9.11077
ENSMUSG00000079509	404.029	-0.470894	0.158026	-2.97726	0.0029084	0.0257845	Zfx	zinc finger protein X-linked [Source:MGI Symbol;Acc:MGI:99211]	8.667	8.38455	7.99788	8.45184	8.38291	9.13346	8.8892	8.64458	8.91184
ENSMUSG00000037600	439.363	0.40073	0.134818	2.97674	0.00291328	0.0258114	Kdf1	keratinocyte differentiation factor 1 [Source:MGI Symbol;Acc:MGI:1916323]	8.94283	8.82442	8.67312	8.89633	9.19224	8.47584	8.43687	8.69692	8.32838
ENSMUSG00000000078	2353.32	-0.516947	0.173695	-2.97635	0.00291703	0.0258284	Klf6	Kruppel-like factor 6 [Source:MGI Symbol;Acc:MGI:1346318]	10.7595	10.8631	11.1679	11.1319	10.6834	11.5543	11.6563	10.8928	11.7809
ENSMUSG00000028434	1404.73	-0.429919	0.144071	-2.97594	0.00292093	0.0258403	Epb41l4b	erythrocyte membrane protein band 4.1 like 4b [Source:MGI Symbol;Acc:MGI:1859149]	10.0882	10.0255	10.4774	10.1211	9.9754	10.1293	10.8452	10.797	10.553
ENSMUSG00000023328	1395.93	-0.645606	0.216358	-2.97582	0.00292205	0.0258403	Ache	acetylcholinesterase [Source:MGI Symbol;Acc:MGI:87876]	10.0392	9.90383	10.245	10.2965	9.35593	10.8683	10.9782	9.8846	11.0991
ENSMUSG00000026167	354.242	0.591423	0.197815	2.97518	0.00292813	0.0258721	Wnt10a	wingless-type MMTV integration site family, member 10A [Source:MGI Symbol;Acc:MGI:108071]	8.82241	9.09103	8.53454	8.5854	8.99886	8.24423	7.97899	8.26003	8.07685
ENSMUSG00000020220	2084.66	-0.437408	0.146917	-2.97506	0.00292934	0.0258721	Vps13d	vacuolar protein sorting 13D [Source:MGI Symbol;Acc:MGI:2448530]	10.7411	10.6032	10.9662	10.9674	10.5907	11.2646	11.4183	10.8958	11.3753
ENSMUSG00000054733	198.329	0.646558	0.215509	2.97406	0.00293889	0.0258913	Msra	methionine sulfoxide reductase A [Source:MGI Symbol;Acc:MGI:106916]	7.90072	7.59082	8.18482	8.12674	8.35586	6.57552	7.61726	7.495	7.25092
ENSMUSG00000026280	969.914	-0.318772	0.107087	-2.97443	0.0029353	0.0258913	Atg4b	autophagy related 4B, cysteine peptidase [Source:MGI Symbol;Acc:MGI:1913865]	9.75147	9.61044	9.84465	9.72225	9.74284	9.89232	10.2295	10.1454	9.97131
ENSMUSG00000029603	61.9459	-0.702914	0.236058	-2.97421	0.00293748	0.0258913	Dtx1	deltex 1, E3 ubiquitin ligase [Source:MGI Symbol;Acc:MGI:1352744]	5.441	6.04211	5.62935	4.81616	5.66142	6.11963	6.64595	6.1693	6.76554
ENSMUSG00000046949	37.9157	-0.843287	0.283027	-2.97418	0.00293774	0.0258913	Nqo2	N-ribosyldihydronicotinamide quinone reductase 2 [Source:MGI Symbol;Acc:MGI:104513]	4.42377	4.3485	4.59929	3.39369	5.09064	6.04795	4.36687	5.83753	6.41048
ENSMUSG00000118210	183.21	-0.64321	0.215666	-2.97334	0.0029458	0.0259359	NA	NA	7.03734	6.92012	7.32773	6.70392	7.23717	8.23349	7.64582	8.0773	7.1237
ENSMUSG00000085385	443.72	0.424159	0.142737	2.97175	0.00296109	0.0260542	Snhg17	small nucleolar RNA host gene 17 [Source:MGI Symbol;Acc:MGI:1915358]	9.24448	9.04151	8.93079	8.80288	8.82892	8.37203	8.63511	8.70375	8.36779
ENSMUSG00000021967	562.823	0.512487	0.172099	2.97082	0.00297004	0.0261167	Mrpl57	mitochondrial ribosomal protein L57 [Source:MGI Symbol;Acc:MGI:1915090]	9.23544	9.42976	9.63147	9.14161	9.59064	8.95227	8.71479	9.11878	8.5615
ENSMUSG00000018171	1605.63	0.398316	0.133989	2.96999	0.00297811	0.026152	Vmp1	vacuole membrane protein 1 [Source:MGI Symbol;Acc:MGI:1923159]	10.608	10.9348	10.7257	10.8438	11.1036	10.4567	10.4121	10.5856	10.2508
ENSMUSG00000005354	1074.56	0.385001	0.129639	2.97011	0.00297695	0.026152	Txn2	thioredoxin 2 [Source:MGI Symbol;Acc:MGI:1929468]	10.2178	10.2336	9.94714	10.3136	10.4367	10.0732	9.83283	9.8403	9.53288
ENSMUSG00000034818	51.2239	-0.824759	0.278095	-2.96983	0.00297965	0.026152	Celf5	CUGBP, Elav-like family member 5 [Source:MGI Symbol;Acc:MGI:2442333]	5.33664	4.3485	4.59929	3.194	5.40407	5.20758	6.433	6.20829	6.11355
ENSMUSG00000097333	57.9958	-0.819733	0.275616	-2.96901	0.00298764	0.0262057	Zfp87	zinc finger protein 87 [Source:MGI Symbol;Acc:MGI:107768]	5.75627	5.81275	4.40655	3.99497	4.29312	6.85296	5.72865	6.30138	6.15418
ENSMUSG00000013787	2021.59	0.289738	0.0975516	2.96866	0.00299101	0.0262185	Ehmt2	euchromatic histone lysine N-methyltransferase 2 [Source:MGI Symbol;Acc:MGI:2148922]	11.1557	11.0566	11.2911	11.0483	11.0721	10.75	10.7122	11.0486	10.7825
ENSMUSG00000034112	1277.63	-0.507553	0.170761	-2.96847	0.00299283	0.0262185	Atp2c2	ATPase, Ca++ transporting, type 2C, member 2 [Source:MGI Symbol;Acc:MGI:1916297]	9.64351	10.2748	10.3447	9.99233	9.70045	10.2751	10.5554	10.6158	10.8209
ENSMUSG00000072501	1173.69	-0.31396	0.105767	-2.96791	0.00299833	0.0262504	Phf20l1	PHD finger protein 20-like 1 [Source:MGI Symbol;Acc:MGI:2444412]	10.1259	10.069	9.99792	10.1438	9.84365	10.2997	10.1973	10.3981	10.5415
ENSMUSG00000034330	446.16	0.613517	0.204688	2.96684	0.00300878	0.0263254	Plcg2	phospholipase C, gamma 2 [Source:MGI Symbol;Acc:MGI:97616]	9.21166	9.49512	9.19483	8.85036	9.33068	8.9588	7.65288	8.6231	8.5615
ENSMUSG00000033813	952.308	-0.412795	0.139064	-2.96656	0.00301154	0.0263331	Tcea1	transcription elongation factor A (SII) 1 [Source:MGI Symbol;Acc:MGI:1196624]	9.80501	9.58701	9.78311	9.69886	9.44848	10.103	10.3848	9.93195	9.97557
ENSMUSG00000007279	29.8671	-0.848827	0.288489	-2.96631	0.00301401	0.0263384	Scube2	signal peptide, CUB domain, EGF-like 2 [Source:MGI Symbol;Acc:MGI:1928765]	3.43995	3.41764	4.01401	3.56907	4.80082	5.55653	5.01848	6.3193	4.44419
ENSMUSG00000022914	1067.6	-0.338619	0.11419	-2.96361	0.0030405	0.0265533	Brwd1	bromodomain and WD repeat domain containing 1 [Source:MGI Symbol;Acc:MGI:1890651]	9.93468	9.81199	9.87446	9.98268	9.74978	10.2393	10.3418	10.1666	10.1452
ENSMUSG00000041695	261.044	-0.684568	0.230297	-2.96274	0.00304917	0.0266125	Kcnj2	potassium inwardly-rectifying channel, subfamily J, member 2 [Source:MGI Symbol;Acc:MGI:104744]	7.84474	7.79337	7.02605	7.7064	7.02457	8.51624	8.70804	7.46312	8.51546
ENSMUSG00000067085	544.234	-0.477466	0.161069	-2.96118	0.00306458	0.0267304	Gm10197	predicted gene 10197 [Source:MGI Symbol;Acc:MGI:3704501]	8.84636	8.58343	9.02614	8.86725	8.6986	9.43687	9.54126	8.90107	9.37207
ENSMUSG00000038126	71.1092	0.711569	0.240827	2.96006	0.00307575	0.0268112	Mphosph9	M-phase phosphoprotein 9 [Source:MGI Symbol;Acc:MGI:2443138]	6.87914	6.50904	5.6585	6.88065	6.27586	5.44933	5.40016	5.78692	5.71226
ENSMUSG00000078622	1321.9	0.39618	0.133634	2.95935	0.00308293	0.026857	Ccdc47	coiled-coil domain containing 47 [Source:MGI Symbol;Acc:MGI:1914413]	10.5747	10.5733	10.3769	10.5991	10.815	10.334	9.95771	10.06	10.315
ENSMUSG00000026520	336.205	0.490655	0.16624	2.95736	0.00310282	0.0269831	Pycr2	pyrroline-5-carboxylate reductase family, member 2 [Source:MGI Symbol;Acc:MGI:1277956]	8.56963	8.85794	8.39428	8.63555	8.36493	7.97464	7.8499	8.40132	7.84208
ENSMUSG00000039515	3904.08	0.352546	0.119136	2.95733	0.00310316	0.0269831	Ptpa	protein phosphatase 2 protein activator [Source:MGI Symbol;Acc:MGI:1346006]	11.9607	11.9501	12.3307	11.9591	12.2864	11.5741	11.7059	11.9399	11.7124
ENSMUSG00000004558	2471.77	-0.324809	0.109735	-2.95742	0.0031023	0.0269831	Ndrg2	N-myc downstream regulated gene 2 [Source:MGI Symbol;Acc:MGI:1352498]	10.8931	11.3639	11.0729	10.8395	11.1711	11.4955	11.4368	11.3875	11.3487
ENSMUSG00000025060	3090.11	-0.355055	0.119979	-2.95608	0.00311573	0.0270756	Slk	STE20-like kinase [Source:MGI Symbol;Acc:MGI:103241]	11.3153	11.349	11.4013	11.3807	11.4507	12.109	11.5153	11.5453	11.7564
ENSMUSG00000032094	32.4465	0.802225	0.287048	2.95539	0.00312274	0.027103	Cd3d	CD3 antigen, delta polypeptide [Source:MGI Symbol;Acc:MGI:88331]	5.10211	5.5399	5.50647	5.07063	5.66142	3.96398	1.56719	4.30217	4.44419
ENSMUSG00000035592	2206.81	-0.15835	0.140863	-2.95541	0.00312255	0.027103	Krt33a	keratin 33A [Source:MGI Symbol;Acc:MGI:1919138]	6.59236	0	5.62935	0	5.21629	6.45136	0	13.7252	8.41871
ENSMUSG00000026499	1363.51	-0.377376	0.127705	-2.95438	0.00313303	0.0271695	Acbd3	acyl-Coenzyme A binding domain containing 3 [Source:MGI Symbol;Acc:MGI:2181074]	10.1768	10.2759	10.2711	10.2761	10.0934	10.6915	10.7604	10.283	10.6897
ENSMUSG00000020023	3878.93	-0.383504	0.129427	-2.95425	0.00313427	0.0271695	Tmcc3	transmembrane and coiled coil domains 3 [Source:MGI Symbol;Acc:MGI:2442900]	11.4736	11.4518	11.7236	11.874	11.55	11.9477	12.3059	11.7724	12.0298
ENSMUSG00000005161	6294.09	-0.384295	0.130073	-2.95152	0.0031621	0.0273938	Prdx2	peroxiredoxin 2 [Source:MGI Symbol;Acc:MGI:109486]	12.2543	12.3079	12.6013	12.6651	12.07	12.5824	12.9516	12.8695	12.7795
ENSMUSG00000039323	171.216	0.836078	0.287844	2.95123	0.00316513	0.0274031	Igfbp2	insulin-like growth factor binding protein 2 [Source:MGI Symbol;Acc:MGI:96437]	8.07302	7.28517	7.38989	7.49451	8.97831	5.91995	3.43515	7.65877	6.25103
ENSMUSG00000031838	2573.3	-0.452274	0.153047	-2.95056	0.00317202	0.0274331	Ifi30	interferon gamma inducible protein 30 [Source:MGI Symbol;Acc:MGI:2137648]	10.8152	11.0638	11.1358	11.3615	10.8142	11.4265	11.7958	11.3285	11.5699
ENSMUSG00000028126	1769.37	-0.493196	0.166637	-2.95051	0.00317249	0.0274331	Pip5k1a	phosphatidylinositol-4-phosphate 5-kinase, type 1 alpha [Source:MGI Symbol;Acc:MGI:107929]	10.3376	10.2543	10.6507	10.6316	10.2704	11.1038	11.3081	10.5529	10.8475
ENSMUSG00000054662	15625.6	-0.584258	0.197744	-2.9498	0.00317975	0.0274789	Ano9	anoctamin 9 [Source:MGI Symbol;Acc:MGI:1918595]	13.4874	13.5127	13.9764	13.6779	13.0503	14.1761	14.7233	13.593	14.2752
ENSMUSG00000037415	3042.36	-0.303709	0.102874	-2.94953	0.0031826	0.0274866	Ranbp10	RAN binding protein 10 [Source:MGI Symbol;Acc:MGI:1921584]	11.2377	11.3328	11.5272	11.5187	11.2938	11.6109	11.7526	11.6986	11.7339
ENSMUSG00000000811	330.074	0.614213	0.208006	2.94837	0.00319453	0.027522	Txnrd3	thioredoxin reductase 3 [Source:MGI Symbol;Acc:MGI:2386711]	8.67772	8.81824	8.04279	8.57001	9.1244	8.10987	7.68764	8.24135	7.75229
ENSMUSG00000067722	409.57	0.502319	0.170649	2.94851	0.00319308	0.027522	BC003965	cDNA sequence BC003965 [Source:MGI Symbol;Acc:MGI:2670966]	9.09054	8.85492	9.01491	8.73089	8.63251	8.09808	8.45312	8.491	8.19841
ENSMUSG00000024006	1842.05	-0.347479	0.117696	-2.94837	0.00319453	0.027522	Stk38	serine/threonine kinase 38 [Source:MGI Symbol;Acc:MGI:2442572]	10.6737	10.7164	10.637	10.5424	10.5584	11.3094	10.8274	10.8058	10.9606
ENSMUSG00000000631	8173.78	-0.358952	0.121674	-2.94879	0.00319024	0.027522	Myo18a	myosin XVIIIA [Source:MGI Symbol;Acc:MGI:2667185]	12.7137	12.7532	12.9737	12.9226	12.6389	13.2036	13.348	12.9473	13.2015
ENSMUSG00000019579	841.507	0.370678	0.125786	2.94396	0.0032404	0.0279	Mydgf	myeloid derived growth factor [Source:MGI Symbol;Acc:MGI:2156020]	9.76158	9.937	9.91126	10.0728	9.85658	9.72621	9.42451	9.50278	9.41032
ENSMUSG00000035325	2125.53	-0.264397	0.0897458	-2.94262	0.00325444	0.0279866	Sec31a	Sec31 homolog A (S. cerevisiae) [Source:MGI Symbol;Acc:MGI:1916412]	10.9103	10.8728	10.7856	10.832	10.9493	11.2144	11.2105	10.9158	11.2062
ENSMUSG00000036698	1563.9	-0.335029	0.113791	-2.94271	0.00325355	0.0279866	Ago2	argonaute RISC catalytic subunit 2 [Source:MGI Symbol;Acc:MGI:2446632]	10.5332	10.5314	10.338	10.3576	10.3718	10.8804	10.6484	10.7215	10.8513
ENSMUSG00000097882	159.317	-0.745197	0.252663	-2.94201	0.00326094	0.0280253	0610038B21Rik	RIKEN cDNA 0610038B21 gene [Source:MGI Symbol;Acc:MGI:1917595]	6.61484	7.04177	6.7013	7.13886	6.23685	7.34681	8.0714	7.16916	8.22726
ENSMUSG00000032812	1440.79	-0.472094	0.159994	-2.9402	0.00327998	0.0281717	Arap1	ArfGAP with RhoGAP domain, ankyrin repeat and PH domain 1 [Source:MGI Symbol;Acc:MGI:1916960]	10.0392	10.0281	10.4485	10.341	9.72533	10.5155	11.0053	10.482	10.5348
ENSMUSG00000032041	33.8347	-0.836665	0.287288	-2.93927	0.00328983	0.0282391	Tirap	toll-interleukin 1 receptor (TIR) domain-containing adaptor protein [Source:MGI Symbol;Acc:MGI:2152213]	3.79535	4.95542	3.59867	3.194	4.29312	5.44933	5.70169	5.81245	5.30636
ENSMUSG00000021706	377.402	-0.539706	0.183441	-2.93874	0.00329552	0.0282706	Zfyve16	zinc finger, FYVE domain containing 16 [Source:MGI Symbol;Acc:MGI:2145181]	7.8304	8.59432	7.85408	8.41786	8.3604	8.63923	9.11286	8.86798	8.7289
ENSMUSG00000020895	121.05	-0.705047	0.239582	-2.93813	0.00330194	0.0283084	Tmem107	transmembrane protein 107 [Source:MGI Symbol;Acc:MGI:1914160]	6.09701	5.6273	6.42416	7.3092	6.19675	7.45238	6.92768	7.23672	7.61347
ENSMUSG00000029575	383.834	0.527531	0.179485	2.93751	0.00330854	0.0283477	Mmab	methylmalonic aciduria (cobalamin deficiency) cblB type homolog (human) [Source:MGI Symbol;Acc:MGI:1924947]	8.98012	8.3378	8.95449	8.35938	9.31438	8.34736	8.22602	8.28304	8.13891
ENSMUSG00000044636	359.554	-0.776427	0.263565	-2.93709	0.00331305	0.028369	Csrnp2	cysteine-serine-rich nuclear protein 2 [Source:MGI Symbol;Acc:MGI:2386852]	8.18996	7.53163	8.06474	8.37127	6.97802	8.67139	9.45712	8.42633	9.22485
ENSMUSG00000101586	65.458	0.70487	0.239473	2.93602	0.00332449	0.0283977	Gm29017	predicted gene 29017 [Source:MGI Symbol;Acc:MGI:5579723]	6.23405	6.62684	6.24356	6.75925	6.15551	5.44933	4.72915	6.04559	5.59907
ENSMUSG00000025747	192.441	0.662978	0.223797	2.93626	0.00332197	0.0283977	Tyms	thymidylate synthase [Source:MGI Symbol;Acc:MGI:98878]	7.86833	8.14887	7.30025	8.14763	8.40508	7.55075	6.46542	7.43874	7.1936
ENSMUSG00000096534	627.402	-0.145437	0.135876	-2.9362	0.00332256	0.0283977	Krtap16-3	keratin associated protein 16-3 [Source:MGI Symbol;Acc:MGI:1918619]	4.26222	0	4.26209	0	2.84831	5.44933	0	11.8921	6.69843
ENSMUSG00000039835	1283.43	-0.455073	0.154965	-2.93602	0.00332448	0.0283977	Nhsl1	NHS-like 1 [Source:MGI Symbol;Acc:MGI:106390]	10.1891	9.87436	10.2593	10.3813	9.61556	10.6129	10.6901	10.3268	10.6723
ENSMUSG00000036155	950.125	-0.434905	0.148569	-2.93436	0.00334231	0.0285326	Mgat5	mannoside acetylglucosaminyltransferase 5 [Source:MGI Symbol;Acc:MGI:894701]	9.89618	9.65965	9.75133	9.64111	9.76357	10.1916	10.0987	10.5164	9.99807
ENSMUSG00000107659	1439.84	0.426978	0.145335	2.93315	0.00335543	0.0285965	Gm44170	predicted gene, 44170 [Source:MGI Symbol;Acc:MGI:5690562]	10.689	10.6853	10.8636	10.6316	10.7385	10.0055	10.2587	10.5481	10.2008
ENSMUSG00000044649	838.315	-0.201021	0.143454	-2.93345	0.00335217	0.0285965	Krtap4-2	keratin associated protein 4-2 [Source:MGI Symbol;Acc:MGI:1915923]	5.96321	0	5.22399	1.23791	0	5.80868	0	12.6887	7.15407
ENSMUSG00000060591	769.022	-0.680955	0.23169	-2.9331	0.00335591	0.0285965	Ifitm2	interferon induced transmembrane protein 2 [Source:MGI Symbol;Acc:MGI:1933382]	9.134	8.81204	9.6241	9.21601	8.72351	10.0459	10.371	8.64102	10.3239
ENSMUSG00000028600	152.038	0.783504	0.262756	2.93281	0.00335909	0.0286062	Podn	podocan [Source:MGI Symbol;Acc:MGI:2674939]	7.96777	6.7488	8.51076	7.50533	7.76169	6.18792	7.13332	6.96804	6.41048
ENSMUSG00000025701	105.167	0.722363	0.246981	2.9325	0.00336249	0.0286062	Alox5	arachidonate 5-lipoxygenase [Source:MGI Symbol;Acc:MGI:87999]	7.71545	6.98774	7.12336	6.94569	6.27586	5.71921	5.49741	6.48722	6.55406
ENSMUSG00000036833	350.783	0.554202	0.188387	2.93244	0.00336315	0.0286062	Pnpla7	patatin-like phospholipase domain containing 7 [Source:MGI Symbol;Acc:MGI:2385325]	8.81028	8.64407	8.7864	8.47956	9.05039	8.0128	7.73494	8.73746	7.84829
ENSMUSG00000031652	1058.44	-0.353488	0.120463	-2.93206	0.00336724	0.0286236	N4bp1	NEDD4 binding protein 1 [Source:MGI Symbol;Acc:MGI:2136825]	9.78035	9.71057	10.105	9.93341	9.65679	10.2191	10.3763	10.048	10.2008
ENSMUSG00000020646	7227.07	-0.609168	0.207344	-2.9308	0.00338088	0.0287148	Mboat2	membrane bound O-acyltransferase domain containing 2 [Source:MGI Symbol;Acc:MGI:1914466]	12.271	12.3134	12.5736	12.6964	12.1549	12.9699	13.4799	12.4078	13.4298
ENSMUSG00000070583	44.5561	-0.705695	0.2403	-2.93069	0.00338206	0.0287148	Fv1	Friend virus susceptibility 1 [Source:MGI Symbol;Acc:MGI:95595]	5.53832	4.71058	4.87241	4.5907	5.40407	6.02324	5.83171	5.83753	6.17408
ENSMUSG00000025260	521.09	0.442133	0.150724	2.92996	0.00339004	0.0287652	Hsd17b10	hydroxysteroid (17-beta) dehydrogenase 10 [Source:MGI Symbol;Acc:MGI:1333871]	9.23906	9.04151	9.29801	9.51016	9.13239	8.49393	8.8772	9.0154	8.66003
ENSMUSG00000031683	324.92	0.399937	0.136785	2.92959	0.0033941	0.0287814	Lsm6	LSM6 homolog, U6 small nuclear RNA and mRNA degradation associated [Source:MGI Symbol;Acc:MGI:1925901]	8.47754	8.39704	8.4115	8.57001	8.48216	7.91545	8.14328	7.78664	8.2741
ENSMUSG00000006058	985.017	0.310556	0.105902	2.92941	0.00339605	0.0287814	Snf8	SNF8, ESCRT-II complex subunit, homolog (S. cerevisiae) [Source:MGI Symbol;Acc:MGI:1343161]	9.96781	10.1088	10.2158	10.2698	10.0062	9.79168	9.75466	9.89509	9.73727
ENSMUSG00000008604	1023.52	0.299795	0.102292	2.92741	0.00341798	0.0289497	Ubqln4	ubiquilin 4 [Source:MGI Symbol;Acc:MGI:2150152]	10.226	10.1948	10.2509	9.95924	10.2062	9.89403	9.84366	9.76875	9.94115
ENSMUSG00000021947	205.621	-0.673352	0.229356	-2.92528	0.00344142	0.0291307	Cryl1	crystallin, lambda 1 [Source:MGI Symbol;Acc:MGI:1915881]	6.65879	7.32928	7.23401	7.06759	7.46524	6.86691	8.34839	8.3191	8.05018
ENSMUSG00000060675	749.075	-0.687491	0.234617	-2.9245	0.00345015	0.029187	Pla2g16	phospholipase A2, group XVI [Source:MGI Symbol;Acc:MGI:2179715]	8.93392	8.97086	9.64246	9.37795	8.14553	9.44851	10.5182	9.48503	10.1133
ENSMUSG00000038059	90.0329	0.663861	0.228583	2.92424	0.003453	0.0291936	Smim3	small integral membrane protein 3 [Source:MGI Symbol;Acc:MGI:1917088]	7.17989	6.79986	6.50663	6.70392	6.43943	6.37531	5.58853	5.9568	5.68478
ENSMUSG00000019368	2533.77	0.553303	0.189054	2.92183	0.00347983	0.029385	Sec14l4	SEC14-like lipid binding 4 [Source:MGI Symbol;Acc:MGI:2144095]	11.1898	11.2167	11.7627	11.4041	12.1724	10.9369	10.8552	11.4023	10.5577
ENSMUSG00000060450	651.655	0.400967	0.137313	2.9219	0.00347904	0.029385	Rnf14	ring finger protein 14 [Source:MGI Symbol;Acc:MGI:1929668]	9.5283	9.58883	9.19483	9.29301	9.85174	9.12768	8.91583	9.12389	9.15899
ENSMUSG00000033295	10737.8	-0.411808	0.140862	-2.92103	0.00348877	0.0294281	Ptprf	protein tyrosine phosphatase, receptor type, F [Source:MGI Symbol;Acc:MGI:102695]	13.0076	13.2264	13.4254	13.0746	13.0169	13.4074	13.8165	13.3336	13.7729
ENSMUSG00000028978	434.921	-0.58871	0.201108	-2.921	0.00348912	0.0294281	Nos3	nitric oxide synthase 3, endothelial cell [Source:MGI Symbol;Acc:MGI:97362]	7.87766	7.86104	8.79299	8.71699	8.39625	8.86458	8.9391	9.48899	8.85443
ENSMUSG00000090527	1289.66	0.58992	0.201711	2.92032	0.00349667	0.0294741	Gm5538	predicted gene 5538 [Source:MGI Symbol;Acc:MGI:3779495]	10.2379	10.2336	10.7864	10.847	10.9485	9.7825	9.67547	10.5367	9.62611
ENSMUSG00000027699	81.4035	0.769963	0.259801	2.91964	0.0035044	0.0294808	Ect2	ect2 oncogene [Source:MGI Symbol;Acc:MGI:95281]	6.8884	7.03112	6.35461	6.82987	7.19708	6.37531	5.06152	6.1693	5.37673
ENSMUSG00000006641	140.086	0.633282	0.216301	2.91943	0.00350669	0.0294808	Slc5a6	solute carrier family 5 (sodium-dependent vitamin transporter), member 6 [Source:MGI Symbol;Acc:MGI:2660847]	7.64619	6.96555	7.1023	7.64897	7.82881	5.91995	6.80639	7.04544	6.86681
ENSMUSG00000028737	416.276	0.401748	0.137249	2.91932	0.00350797	0.0294808	Aldh4a1	aldehyde dehydrogenase 4 family, member A1 [Source:MGI Symbol;Acc:MGI:2443883]	9.12815	8.83057	9.08638	8.72164	8.91175	8.48943	8.52408	8.7704	8.25087
ENSMUSG00000046947	220.387	-0.554307	0.189577	-2.91997	0.00350059	0.0294808	Adck2	aarF domain containing kinase 2 [Source:MGI Symbol;Acc:MGI:1889336]	7.11826	7.97095	7.27223	7.55829	7.15585	8.18976	8.20697	7.65172	8.19354
ENSMUSG00000000416	1516.44	-0.642925	0.219414	-2.91937	0.00350744	0.0294808	Cttnbp2	cortactin binding protein 2 [Source:MGI Symbol;Acc:MGI:1353467]	9.78035	10.0174	10.4661	10.3395	9.69507	10.7482	11.2986	10.1162	11.0501
ENSMUSG00000027999	349.006	0.715109	0.242914	2.91879	0.0035139	0.029513	Pla2g12a	phospholipase A2, group XIIA [Source:MGI Symbol;Acc:MGI:1913600]	8.54057	8.44594	9.31413	8.99567	9.06438	8.34736	7.50479	7.9849	8.00646
ENSMUSG00000070335	629.181	-0.199905	0.148891	-2.91851	0.00351711	0.0295223	Krtap9-1	keratin associated protein 9-1 [Source:MGI Symbol;Acc:MGI:1309997]	4.42377	0	5.76956	0	3.21237	6.54112	0	12.1165	5.79168
ENSMUSG00000029177	332.7	0.63327	0.216316	2.91764	0.00352694	0.0295617	Cenpa	centromere protein A [Source:MGI Symbol;Acc:MGI:88375]	8.90227	9.02551	8.42429	8.29219	8.88991	8.29155	7.62445	8.45498	7.21296
ENSMUSG00000022247	412.519	0.445286	0.152139	2.91753	0.00352812	0.0295617	Brix1	BRX1, biogenesis of ribosomes [Source:MGI Symbol;Acc:MGI:1915082]	9.05603	9.19959	8.66954	8.80726	8.99009	8.56841	8.21176	8.61224	8.49187
ENSMUSG00000037339	600.464	0.313965	0.107564	2.91772	0.00352599	0.0295617	Fam53a	family with sequence similarity 53, member A [Source:MGI Symbol;Acc:MGI:1919225]	9.37041	9.3613	9.42219	9.29614	9.44848	8.98463	9.00949	9.11108	9.11335
ENSMUSG00000060419	125.156	0.606957	0.20905	2.91618	0.00354341	0.0296192	Rps16-ps2	ribosomal protein S16, pseudogene 2 [Source:MGI Symbol;Acc:MGI:3704259]	7.27473	7.13419	7.01483	7.1527	7.39611	6.35565	6.31345	6.56437	6.67069
ENSMUSG00000056350	324.403	-0.123882	0.127832	-2.91658	0.00353887	0.0296192	Krtap13-1	keratin associated protein 13-1 [Source:MGI Symbol;Acc:MGI:2146359]	0	0	3.59867	0	2.36019	4.06428	0	10.9018	5.53896
ENSMUSG00000032705	320.976	-0.457817	0.156832	-2.91649	0.00353991	0.0296192	Exd2	exonuclease 3'-5' domain containing 2 [Source:MGI Symbol;Acc:MGI:1922485]	8.06895	8.32042	7.84777	8.06952	7.99584	8.30699	8.81567	8.42633	8.65296
ENSMUSG00000092354	241.252	-0.565439	0.19333	-2.91618	0.00354342	0.0296192	Gm20548	predicted gene 20548 [Source:MGI Symbol;Acc:MGI:5142013]	7.62972	7.22105	7.6222	7.72505	7.36025	8.13891	8.64222	7.68665	8.03394
ENSMUSG00000021701	610.614	-0.461599	0.15778	-2.91583	0.00354744	0.029635	Plk2	polo-like kinase 2 [Source:MGI Symbol;Acc:MGI:1099790]	8.54935	9.01204	9.18234	8.7763	8.96046	9.36985	9.37845	9.754	9.0582
ENSMUSG00000073437	901.379	-0.649173	0.221727	-2.91565	0.00354953	0.029635	D330041H03Rik	RIKEN cDNA D330041H03 gene [Source:MGI Symbol;Acc:MGI:3603827]	9.1931	8.91695	9.82228	9.64111	8.70219	9.53189	10.4731	9.87251	10.3449
ENSMUSG00000023912	320.853	-0.443389	0.15142	-2.91541	0.00355223	0.0296399	Slc25a27	solute carrier family 25, member 27 [Source:MGI Symbol;Acc:MGI:1921261]	7.93239	8.05742	7.87907	8.20853	7.57097	8.37203	8.60996	8.24135	8.42287
ENSMUSG00000113084	161.132	-0.242343	0.176062	-2.91491	0.00355787	0.029667	AC125444.1		3.71437	0	4.40655	1.89419	0	5.48596	3.88195	9.69689	4.93875
ENSMUSG00000029135	4342.4	-0.306437	0.10506	-2.91475	0.0035597	0.029667	Fosl2	fos-like antigen 2 [Source:MGI Symbol;Acc:MGI:102858]	11.732	11.8002	12.0607	12.0109	11.9176	12.1757	12.193	12.4348	12.0768
ENSMUSG00000026728	803.208	0.593418	0.203383	2.91399	0.00356842	0.029722	Vim	vimentin [Source:MGI Symbol;Acc:MGI:98932]	10.0892	10.0147	9.59046	10.098	9.94395	9.23648	8.74151	9.84649	8.99808
ENSMUSG00000023830	454.106	-0.419836	0.143845	-2.9136	0.00357289	0.0297416	Igf2r	insulin-like growth factor 2 receptor [Source:MGI Symbol;Acc:MGI:96435]	8.62607	8.74523	8.3003	8.41212	8.6696	8.81146	9.23305	9.16905	8.76215
ENSMUSG00000020650	283.81	0.486121	0.167145	2.91324	0.00357704	0.0297585	Bcap29	B cell receptor associated protein 29 [Source:MGI Symbol;Acc:MGI:101917]	8.20115	8.38036	8.37245	8.14763	8.54738	7.75213	7.61726	7.75407	8.05018
ENSMUSG00000081051	112.39	0.64462	0.222645	2.91185	0.00359292	0.0298469	Gm15427	predicted pseudogene 15427 [Source:MGI Symbol;Acc:MGI:3642341]	7.24621	7.00959	6.7013	6.97715	7.30475	5.94647	6.03976	6.30138	6.69843
ENSMUSG00000069718	906.648	-0.194923	0.145853	-2.91176	0.00359404	0.0298469	Gm11563	predicted gene 11563 [Source:MGI Symbol;Acc:MGI:3650330]	5.7359	0	5.56922	0	3.74449	6.62563	0	12.6872	6.44365
ENSMUSG00000051375	5785.89	-0.373823	0.128248	-2.91194	0.00359196	0.0298469	Pcdh1	protocadherin 1 [Source:MGI Symbol;Acc:MGI:104692]	11.9411	12.3021	12.4367	12.4085	12.2647	12.7414	12.8632	12.4564	12.6059
ENSMUSG00000059409	885.368	0.289859	0.099351	2.91043	0.00360928	0.0299384	Ppp2r5d	protein phosphatase 2, regulatory subunit B', delta [Source:MGI Symbol;Acc:MGI:2388481]	10.0034	9.96243	10.0093	9.9553	10.0838	9.66363	9.64572	9.5976	9.89694
ENSMUSG00000091212	971.743	-0.165603	0.143012	-2.91043	0.00360932	0.0299384	Krtap11-1	keratin associated protein 11-1 [Source:MGI Symbol;Acc:MGI:99447]	5.28148	2.28521	4.76928	0	4.68965	5.33351	0	12.5693	7.05024
ENSMUSG00000031258	4691.15	-0.564416	0.193214	-2.90896	0.00362635	0.0300619	Xkrx	X-linked Kx blood group related, X-linked [Source:MGI Symbol;Acc:MGI:3584011]	11.4346	11.6418	12.1545	12.1472	11.2338	12.2317	12.8058	12.014	12.4859
ENSMUSG00000062867	1244.78	0.411476	0.141467	2.90703	0.00364877	0.0302299	Impdh2	inosine monophosphate dehydrogenase 2 [Source:MGI Symbol;Acc:MGI:109367]	10.3988	10.622	10.4846	10.3944	10.4947	10.2698	9.79188	10.1653	9.89094
ENSMUSG00000066364	10501	0.752792	0.260708	2.90633	0.0036569	0.0302387	Serpina3b	serine (or cysteine) peptidase inhibitor, clade A, member 3B [Source:MGI Symbol;Acc:MGI:2182835]	13.5103	13.1986	14.0377	14.4003	13.2202	11.51	12.8376	12.9774	13.0045
ENSMUSG00000057963	274.847	0.66342	0.227522	2.9062	0.00365844	0.0302387	Itpk1	inositol 1,3,4-triphosphate 5/6 kinase [Source:MGI Symbol;Acc:MGI:2446159]	8.356	8.66488	8.48251	8.09125	8.71644	7.94864	7.36574	7.88014	7.35917
ENSMUSG00000039234	322.169	0.58148	0.199623	2.90655	0.00365439	0.0302387	Sec24d	Sec24 related gene family, member D (S. cerevisiae) [Source:MGI Symbol;Acc:MGI:1916858]	8.44967	8.69553	8.05928	8.57516	9.2024	8.41065	7.58811	7.7737	7.98972
ENSMUSG00000111521	96.193	-0.802191	0.27508	-2.90621	0.00365839	0.0302387	AC122273.2		5.89135	6.2025	6.24356	5.79032	5.40407	6.79575	6.25901	7.92764	7.09267
ENSMUSG00000007721	1323.35	0.346985	0.119514	2.90596	0.00366131	0.0302446	Ccdc124	coiled-coil domain containing 124 [Source:MGI Symbol;Acc:MGI:1916403]	10.3051	10.5162	10.5551	10.3959	10.6733	10.0428	10.1925	10.2542	10.0216
ENSMUSG00000061232	22300.4	-0.401696	0.138215	-2.90475	0.00367543	0.0303434	H2-K1	histocompatibility 2, K1, K region [Source:MGI Symbol;Acc:MGI:95904]	14.2506	14.0762	14.4477	14.3138	14.013	14.4661	15.0109	14.3942	14.6728
ENSMUSG00000026638	3188.41	-0.42254	0.145669	-2.90323	0.00369339	0.0304558	Irf6	interferon regulatory factor 6 [Source:MGI Symbol;Acc:MGI:1859211]	11.5268	11.4588	11.4179	11.6262	11.2069	11.9493	12.1316	11.3907	12.0501
ENSMUSG00000037263	1106.72	-0.59257	0.202682	-2.90328	0.00369275	0.0304558	Aldh3b3	aldehyde dehydrogenase 3 family, member B3 [Source:MGI Symbol;Acc:MGI:1920708]	9.48775	9.59607	10.0566	9.10293	9.42481	10.7808	10.1888	10.0466	9.8201
ENSMUSG00000050107	67.9698	0.843041	0.288031	2.9022	0.00370549	0.0305377	Haspin	histone H3 associated protein kinase [Source:MGI Symbol;Acc:MGI:1194498]	7.12611	6.82472	5.37213	7.05291	6.80212	5.41175	3.78255	6.22739	4.23281
ENSMUSG00000031402	438.341	0.64643	0.22099	2.90078	0.0037223	0.0306063	Mpp1	membrane protein, palmitoylated [Source:MGI Symbol;Acc:MGI:105941]	9.15717	9.52956	8.6979	8.98022	9.45911	9.07155	8.23074	7.4871	8.45981
ENSMUSG00000020263	4076.02	-0.496632	0.170591	-2.90076	0.00372253	0.0306063	Appl2	adaptor protein, phosphotyrosine interaction, PH domain and leucine zipper containing 2 [Source:MGI Symbol;Acc:MGI:2384914]	11.5731	11.5483	11.9868	11.8267	11.0363	12.0119	12.4651	11.9936	12.1831
ENSMUSG00000031093	290.757	-0.582147	0.199755	-2.90091	0.00372085	0.0306063	Dock11	dedicator of cytokinesis 11 [Source:MGI Symbol;Acc:MGI:1923224]	7.90984	8.18773	7.31863	7.83214	7.12413	8.12736	8.52408	8.31017	8.58399
ENSMUSG00000036196	34.4394	-0.825319	0.287202	-2.90098	0.00371992	0.0306063	Slc26a8	solute carrier family 26, member 8 [Source:MGI Symbol;Acc:MGI:2385046]	4.20409	4.27822	3.71424	5.07063	2.84831	6.35565	5.61766	4.97985	5.19392
ENSMUSG00000022221	80.9027	0.809537	0.278173	2.89862	0.00374803	0.0307979	Ripk3	receptor-interacting serine-threonine kinase 3 [Source:MGI Symbol;Acc:MGI:2154952]	6.82231	6.70928	6.05911	7.17999	7.34199	5.9981	4.36687	4.73485	6.44365
ENSMUSG00000020659	240.714	-0.463286	0.15958	-2.89445	0.00379821	0.0311737	Cbll1	Casitas B-lineage lymphoma-like 1 [Source:MGI Symbol;Acc:MGI:2144842]	7.3027	7.65462	7.59229	7.54785	7.74093	8.25488	8.02322	7.78018	8.19841
ENSMUSG00000023968	86.4161	-0.781874	0.269566	-2.89451	0.00379751	0.0311737	Crip3	cysteine-rich protein 3 [Source:MGI Symbol;Acc:MGI:2152434]	4.47383	6.14442	6.47421	5.12781	5.71917	6.93473	7.33975	6.73427	6.35927
ENSMUSG00000043065	309.5	-0.47716	0.164693	-2.89416	0.00380173	0.0311844	Spice1	spindle and centriole associated protein 1 [Source:MGI Symbol;Acc:MGI:1196252]	8.09318	8.18293	7.87286	7.54785	8.20232	8.4154	8.47716	8.37157	8.79464
ENSMUSG00000020219	1076.32	0.432301	0.14934	2.89342	0.00381077	0.0312403	Timm13	translocase of inner mitochondrial membrane 13 [Source:MGI Symbol;Acc:MGI:1353432]	10.1872	10.0729	10.5078	10.312	10.28	9.64553	9.74148	10.1678	9.62971
ENSMUSG00000056293	53.0839	-0.823905	0.288944	-2.89188	0.00382942	0.0313749	Gsdmc2	gasdermin C2 [Source:MGI Symbol;Acc:MGI:2146102]	4.74244	5.41445	3.18322	5.12781	4.04473	7.3861	5.46572	4.73485	6.17408
ENSMUSG00000051256	364.753	0.408447	0.141105	2.89163	0.00383255	0.0313822	Jagn1	jagunal homolog 1 [Source:MGI Symbol;Acc:MGI:1915017]	8.69365	8.56141	8.71187	8.71699	8.88991	8.24423	8.34403	8.31465	8.22726
ENSMUSG00000033943	445.904	-0.40015	0.138302	-2.891	0.00384021	0.0314266	Mga	MAX gene associated [Source:MGI Symbol;Acc:MGI:1352483]	8.6589	8.63707	8.38122	8.53345	8.65488	8.81506	9.08966	8.78659	9.26251
ENSMUSG00000049939	55.518	0.848933	0.288409	2.89064	0.00384464	0.0314297	Lrrc4	leucine rich repeat containing 4 [Source:MGI Symbol;Acc:MGI:2182081]	6.92485	7.40544	4.4737	6.52394	6.15551	5.59057	5.06152	3.88748	3.98504
ENSMUSG00000090035	135.596	-0.520587	0.180526	-2.8906	0.00384507	0.0314297	Galnt4	UDP-N-acetyl-alpha-D-galactosamine:polypeptide N-acetylgalactosaminyltransferase 4 [Source:MGI Symbol;Acc:MGI:894692]	6.96041	7.11416	6.75627	6.82987	6.74766	7.72174	7.44102	7.07738	7.57657
ENSMUSG00000024925	537.745	0.37967	0.131202	2.88966	0.00385653	0.0314999	Rnaseh2c	ribonuclease H2, subunit C [Source:MGI Symbol;Acc:MGI:1915459]	9.23544	9.14139	9.35477	9.24214	9.40074	8.98463	8.57325	8.98205	8.93243
ENSMUSG00000059970	345.818	-0.675526	0.233622	-2.88953	0.00385814	0.0314999	Hspa2	heat shock protein 2 [Source:MGI Symbol;Acc:MGI:96243]	8.29813	7.13419	8.19977	8.06221	8.24226	8.11572	8.94486	9.63564	8.38069
ENSMUSG00000043262	752.986	-0.466038	0.161089	-2.88923	0.00386181	0.0315115	Uevld	UEV and lactate/malate dehyrogenase domains [Source:MGI Symbol;Acc:MGI:1860490]	9.28185	9.2255	9.1442	9.42148	9.31203	9.99596	10.0177	9.13151	9.84048
ENSMUSG00000033632	179.435	-0.624212	0.215585	-2.8886	0.00386959	0.0315567	AW554918	expressed sequence AW554918 [Source:MGI Symbol;Acc:MGI:2147376]	6.851	7.59082	7.17471	6.94569	6.60176	8.12155	7.87424	7.25545	7.88497
ENSMUSG00000041438	271.989	0.546368	0.188933	2.88811	0.00387561	0.0315823	Utp4	UTP4 small subunit processome component [Source:MGI Symbol;Acc:MGI:1096573]	8.02765	8.27152	8.21946	8.32312	8.85492	7.92882	7.42463	7.94506	7.62797
ENSMUSG00000057346	52.3593	-0.716394	0.271243	-2.88797	0.00387738	0.0315823	Apol9a	apolipoprotein L 9a [Source:MGI Symbol;Acc:MGI:3606001]	3.33551	2.5467	5.84757	3.194	0	6.07224	7.27722	6.72085	3.79253
ENSMUSG00000019564	138.498	-0.816162	0.289049	-2.8878	0.00387948	0.0315823	Arid3a	AT rich interactive domain 3A (BRIGHT-like) [Source:MGI Symbol;Acc:MGI:1328360]	6.66957	4.81355	5.3365	6.04901	6.17628	6.65809	6.22155	9.09817	6.39361
ENSMUSG00000015337	243.374	0.552799	0.191485	2.88607	0.00390087	0.0317381	Endog	endonuclease G [Source:MGI Symbol;Acc:MGI:1261433]	8.29465	7.89079	8.23889	8.14763	8.3513	7.60171	7.44915	7.80583	7.35917
ENSMUSG00000053765	4139.7	0.460555	0.159324	2.88453	0.00392002	0.0318754	Oas1f	2'-5' oligoadenylate synthetase 1F [Source:MGI Symbol;Acc:MGI:2180855]	12.194	12.4707	12.2165	12.3319	12.1238	11.7868	12.0571	11.1703	11.9236
ENSMUSG00000038011	125.826	0.777199	0.266388	2.88369	0.00393051	0.0319038	Dnah10	dynein, axonemal, heavy chain 10 [Source:MGI Symbol;Acc:MGI:1860299]	6.71191	7.20219	7.89752	8.24128	6.90524	5.74965	6.66003	6.38883	6.65662
ENSMUSG00000025224	1444.93	-0.323783	0.112238	-2.88352	0.0039326	0.0319038	Gbf1	golgi-specific brefeldin A-resistance factor 1 [Source:MGI Symbol;Acc:MGI:1861607]	10.1759	10.3258	10.4836	10.1052	10.4906	10.4808	10.8038	10.5623	10.7728
ENSMUSG00000048764	2964.1	-0.545871	0.188517	-2.88391	0.0039277	0.0319038	Tmprss11f	transmembrane protease, serine 11f [Source:MGI Symbol;Acc:MGI:2442348]	11.0653	10.8511	11.4496	11.3734	10.761	11.6253	12.0269	11.264	11.9408
ENSMUSG00000025986	508.454	-0.566996	0.196319	-2.88356	0.00393206	0.0319038	Slc39a10	solute carrier family 39 (zinc transporter), member 10 [Source:MGI Symbol;Acc:MGI:1914515]	8.71982	9.09615	8.16464	8.47956	8.59829	8.89894	9.2471	9.7507	9.15148
ENSMUSG00000020882	179.349	-0.628547	0.217478	-2.8832	0.00393661	0.0319179	Cacnb1	calcium channel, voltage-dependent, beta 1 subunit [Source:MGI Symbol;Acc:MGI:102522]	6.74286	7.05233	7.68021	6.88065	6.74766	7.93545	8.03945	7.17901	7.96709
ENSMUSG00000002279	167.979	0.61906	0.215159	2.88287	0.00394075	0.031933	Lmf1	lipase maturation factor 1 [Source:MGI Symbol;Acc:MGI:1923733]	7.33692	7.09384	7.9097	7.98695	7.84836	6.41384	7.28632	7.14926	6.71211
ENSMUSG00000029817	1297.65	-0.304372	0.105691	-2.88246	0.00394587	0.0319561	Tra2a	transformer 2 alpha homolog (Drosophila) [Source:MGI Symbol;Acc:MGI:1933972]	10.3051	10.0651	10.3096	10.406	10.0391	10.6046	10.4337	10.5754	10.569
ENSMUSG00000084947	103.316	-0.78582	0.27252	-2.88207	0.00395068	0.0319766	Gm15594	predicted gene 15594 [Source:MGI Symbol;Acc:MGI:3783041]	5.77636	6.22135	6.31854	5.89284	4.85335	7.31663	7.528	5.81245	7.07161
ENSMUSG00000053797	21857.1	0.887937	0.285267	2.88185	0.00395351	0.031981	Krt16	keratin 16 [Source:MGI Symbol;Acc:MGI:96690]	14.9754	15.7036	14.4759	14.78	16.1682	14.6672	11.775	13.3956	11.3774
ENSMUSG00000021895	189.008	0.65606	0.228488	2.88	0.00397679	0.0321509	Arhgef3	Rho guanine nucleotide exchange factor (GEF) 3 [Source:MGI Symbol;Acc:MGI:1918954]	8.43078	8.01483	7.60732	7.45036	7.58657	7.42435	6.79368	7.04544	6.87899
ENSMUSG00000024571	1247.23	0.272504	0.0945665	2.87958	0.00398203	0.0321747	Gm16286	predicted gene 16286 [Source:MGI Symbol;Acc:MGI:3833940]	10.4653	10.3137	10.5188	10.4318	10.4205	10.0535	10.2918	10.1504	10.0991
ENSMUSG00000042406	2823.81	0.320994	0.111437	2.87917	0.00398726	0.0321984	Atf4	activating transcription factor 4 [Source:MGI Symbol;Acc:MGI:88096]	11.6866	11.4975	11.652	11.6187	11.6452	11.2013	11.289	11.5772	11.0278
ENSMUSG00000104605	134.369	-0.688953	0.238666	-2.87867	0.00399359	0.032231	Gm42922	predicted gene 42922 [Source:MGI Symbol;Acc:MGI:5663059]	6.99511	5.93198	6.75627	6.50248	6.55495	7.13251	7.86212	6.65182	7.86062
ENSMUSG00000043733	1850.69	-0.351363	0.122047	-2.87828	0.00399856	0.0322526	Ptpn11	protein tyrosine phosphatase, non-receptor type 11 [Source:MGI Symbol;Acc:MGI:99511]	10.6226	10.5833	10.8319	10.6885	10.6373	10.9542	11.0387	11.089	11.088
ENSMUSG00000086241	238.72	0.549518	0.19111	2.87752	0.00400817	0.0323115	4930483K19Rik	RIKEN cDNA 4930483K19 gene [Source:MGI Symbol;Acc:MGI:1922203]	7.67322	7.88489	8.18982	8.15452	8.65117	7.42435	7.40805	7.73417	7.49192
ENSMUSG00000034190	758.971	0.410042	0.142391	2.87714	0.00401302	0.0323321	Chmp7	charged multivesicular body protein 7 [Source:MGI Symbol;Acc:MGI:1913922]	9.98302	9.45785	9.91579	9.7521	9.70224	9.08056	9.51633	9.21284	9.48788
ENSMUSG00000029053	185.655	-0.625776	0.217259	-2.87638	0.00402262	0.0323909	Prkcz	protein kinase C, zeta [Source:MGI Symbol;Acc:MGI:97602]	7.10244	7.46991	6.74272	7.43911	6.8546	8.32226	7.99018	7.36302	7.75889
ENSMUSG00000004667	801.302	0.342752	0.119129	2.87579	0.00403022	0.0324149	Polr2e	polymerase (RNA) II (DNA directed) polypeptide E [Source:MGI Symbol;Acc:MGI:1913670]	9.83045	9.84275	9.90975	9.62134	9.83552	9.15921	9.49882	9.62307	9.49185
ENSMUSG00000026914	1396.79	0.309838	0.107583	2.87581	0.00402992	0.0324149	Psmd14	proteasome (prosome, macropain) 26S subunit, non-ATPase, 14 [Source:MGI Symbol;Acc:MGI:1913284]	10.5537	10.7411	10.5227	10.6597	10.6806	10.2659	10.2506	10.3213	10.4082
ENSMUSG00000059791	129.669	0.704076	0.246334	2.87483	0.00404245	0.0324946	Nrm	nurim (nuclear envelope membrane protein) [Source:MGI Symbol;Acc:MGI:2146855]	8.00655	7.30297	6.98061	6.91354	7.24702	5.89292	5.55879	6.81226	6.96144
ENSMUSG00000030730	180.388	0.708726	0.273094	2.87377	0.00405607	0.0325855	Atp2a1	ATPase, Ca++ transporting, cardiac muscle, fast twitch 1 [Source:MGI Symbol;Acc:MGI:105058]	5.58462	9.68363	7.92777	5.18281	8.36493	5.59057	6.06112	5.93372	5.89119
ENSMUSG00000016487	1340.56	-0.543266	0.188549	-2.87226	0.00407546	0.0327225	Ppfibp1	PTPRF interacting protein, binding protein 1 (liprin beta 1) [Source:MGI Symbol;Acc:MGI:1914783]	10.0245	9.96802	10.2876	10.161	9.49675	10.3125	10.9852	10.2425	10.8256
ENSMUSG00000024736	1219.2	0.503248	0.175142	2.87044	0.00409905	0.0328783	Tmem132a	transmembrane protein 132A [Source:MGI Symbol;Acc:MGI:2147810]	10.398	10.3104	10.3954	10.2164	11.0476	9.8578	9.59168	10.2342	10.0271
ENSMUSG00000020745	3091.78	-0.280141	0.0975406	-2.8704	0.00409955	0.0328783	Pafah1b1	platelet-activating factor acetylhydrolase, isoform 1b, subunit 1 [Source:MGI Symbol;Acc:MGI:109520]	11.4946	11.4016	11.403	11.4552	11.427	11.8426	11.6832	11.5309	11.8228
ENSMUSG00000055368	99.2003	0.75088	0.257419	2.8694	0.00411257	0.0329588	Slc6a2	solute carrier family 6 (neurotransmitter transporter, noradrenalin), member 2 [Source:MGI Symbol;Acc:MGI:1270850]	7.49073	7.67528	7.50671	6.41331	6.04693	5.65632	6.38297	6.1693	6.32408
ENSMUSG00000052353	260.542	0.727628	0.252188	2.86913	0.00411606	0.0329588	Cemip	cell migration inducing protein, hyaluronan binding [Source:MGI Symbol;Acc:MGI:2443629]	8.03601	8.36772	8.32324	7.86614	9.30968	7.6183	6.80639	8.04536	7.27876
ENSMUSG00000047215	10137.5	0.257342	0.0896654	2.86908	0.00411663	0.0329588	Rpl9	ribosomal protein L9 [Source:MGI Symbol;Acc:MGI:1298373]	13.4554	13.5732	13.2409	13.4712	13.4147	13.204	13.0363	13.282	13.1521
ENSMUSG00000037260	233.487	0.43655	0.151891	2.86833	0.00412639	0.0329806	Hgsnat	heparan-alpha-glucosaminide N-acetyltransferase [Source:MGI Symbol;Acc:MGI:1196297]	8.08515	8.12905	8.07017	8.19521	8.04748	8.00651	7.36574	7.63751	7.45986
ENSMUSG00000002413	547.123	-0.483486	0.168123	-2.8684	0.00412556	0.0329806	Braf	Braf transforming gene [Source:MGI Symbol;Acc:MGI:88190]	8.74806	8.96807	8.77313	8.69823	8.64746	8.85411	9.0286	9.78173	9.3656
ENSMUSG00000068270	185.863	-0.706529	0.245588	-2.86864	0.00412247	0.0329806	Shroom4	shroom family member 4 [Source:MGI Symbol;Acc:MGI:2685570]	6.62596	7.09384	7.18476	7.3578	6.6471	7.8467	8.35705	7.18879	8.07156
ENSMUSG00000040447	9051.87	-0.579527	0.201144	-2.86808	0.00412966	0.032988	Spns2	spinster homolog 2 [Source:MGI Symbol;Acc:MGI:2384936]	12.5297	12.3873	13.2595	12.902	12.1298	13.0622	13.7962	13.1533	13.3486
ENSMUSG00000054226	199.285	0.434911	0.151513	2.86759	0.00413606	0.0330203	Tprkb	Tp53rk binding protein [Source:MGI Symbol;Acc:MGI:1917036]	8.02346	7.81214	7.59983	7.90754	7.88667	7.31663	7.38281	7.42225	7.41875
ENSMUSG00000011114	1799.85	0.396707	0.138101	2.86701	0.00414366	0.0330356	Tbrg1	transforming growth factor beta regulated gene 1 [Source:MGI Symbol;Acc:MGI:1100877]	11.0886	11.0167	10.7864	10.9526	11.3109	10.708	10.5403	10.8042	10.3945
ENSMUSG00000048706	209.091	-0.659361	0.229515	-2.86701	0.00414364	0.0330356	Lurap1l	leucine rich adaptor protein 1-like [Source:MGI Symbol;Acc:MGI:106510]	7.16473	7.19267	7.24366	7.49451	7.24702	8.2281	7.24023	8.74079	7.70521
ENSMUSG00000099843	91.7156	-0.734947	0.255712	-2.86691	0.00414504	0.0330356	Gm7160	predicted gene 7160 [Source:MGI Symbol;Acc:MGI:3646078]	6.14415	6.46227	5.62935	6.10703	5.60126	6.68983	7.8499	6.62326	6.41048
ENSMUSG00000109561	30.8869	0.882865	0.287989	2.86566	0.00416144	0.0331073	Ankrd31	ankyrin repeat domain 31 [Source:MGI Symbol;Acc:MGI:5006716]	5.79617	5.6553	5.01448	4.50698	6.8546	3.73968	4.6182	4.62388	4.07244
ENSMUSG00000019261	39.7191	0.81704	0.28859	2.86466	0.00417463	0.0331073	Map1s	microtubule-associated protein 1S [Source:MGI Symbol;Acc:MGI:2443304]	5.28148	5.44685	6.14401	5.67996	6.60176	3.32019	2.56272	5.33725	4.73952
ENSMUSG00000051817	99.7446	0.750282	0.256815	2.86485	0.00417207	0.0331073	Sox12	SRY (sex determining region Y)-box 12 [Source:MGI Symbol;Acc:MGI:98360]	7.49073	6.89685	7.50671	6.29349	7.42242	4.86232	6.20244	6.63761	6.492
ENSMUSG00000031490	444.78	0.562671	0.195854	2.86544	0.0041643	0.0331073	Eif4ebp1	eukaryotic translation initiation factor 4E binding protein 1 [Source:MGI Symbol;Acc:MGI:103267]	8.95169	8.8995	9.04558	8.9528	9.5692	8.63923	8.19252	8.84032	8.02301
ENSMUSG00000026456	356.214	0.50244	0.174412	2.86461	0.00417525	0.0331073	Cyb5r1	cytochrome b5 reductase 1 [Source:MGI Symbol;Acc:MGI:1919267]	8.81514	8.4053	8.71535	8.63061	9.30025	7.95518	8.42867	8.10339	8.45168
ENSMUSG00000032757	566.292	0.3723	0.129818	2.86482	0.00417247	0.0331073	Bet1	Bet1 golgi vesicular membrane trafficking protein [Source:MGI Symbol;Acc:MGI:1343104]	9.20612	9.15861	9.25571	9.50477	9.53745	9.01	8.86814	9.16905	8.70175
ENSMUSG00000041453	12062.9	0.340747	0.11885	2.86527	0.00416659	0.0331073	Rpl21	ribosomal protein L21 [Source:MGI Symbol;Acc:MGI:1278340]	13.6035	13.8457	13.6015	13.8807	13.6935	13.3354	13.2196	13.5029	13.4209
ENSMUSG00000018001	1345.53	-0.383229	0.133697	-2.86482	0.00417241	0.0331073	Cyth3	cytohesin 3 [Source:MGI Symbol;Acc:MGI:1335107]	10.1424	10.2394	10.2676	10.3074	9.95451	10.5941	10.825	10.214	10.6714
ENSMUSG00000025332	2780.43	-0.443277	0.15496	-2.86515	0.00416815	0.0331073	Kdm5c	lysine (K)-specific demethylase 5C [Source:MGI Symbol;Acc:MGI:99781]	11.3015	11.014	11.3181	10.9407	11.6289	11.8293	11.4601	11.7982	11.8525
ENSMUSG00000021553	1067.17	-0.545654	0.189801	-2.86422	0.00418043	0.0331296	Slc28a3	solute carrier family 28 (sodium-coupled nucleoside transporter), member 3 [Source:MGI Symbol;Acc:MGI:2137361]	9.30104	9.46775	9.82228	10.019	9.58482	10.334	10.6216	9.64277	10.3526
ENSMUSG00000074210	221.452	-0.553989	0.193533	-2.86344	0.00419074	0.0331739	E130208F15Rik	RIKEN cDNA E130208F15 gene [Source:MGI Symbol;Acc:MGI:3767226]	7.22444	7.73553	7.76976	7.20678	7.50683	8.52507	7.88027	8.2876	7.74566
ENSMUSG00000032796	46.6226	-0.681596	0.257523	-2.86348	0.00419013	0.0331739	Lama1	laminin, alpha 1 [Source:MGI Symbol;Acc:MGI:99892]	4.8219	0.977163	1.00749	3.86648	4.56919	6.96098	6.76792	4.30217	6.65662
ENSMUSG00000037784	329.93	0.585256	0.204944	2.86095	0.00422372	0.0334162	Dzip1l	DAZ interacting protein 1-like [Source:MGI Symbol;Acc:MGI:1919757]	8.70679	8.64407	8.76645	8.52815	8.46538	8.09808	6.90422	8.42219	7.9441
ENSMUSG00000047586	17715.5	-0.520066	0.181252	-2.8607	0.00422712	0.0334242	Nccrp1	non-specific cytotoxic cell receptor protein 1 homolog (zebrafish) [Source:MGI Symbol;Acc:MGI:2685009]	13.4226	13.6127	14.0836	14.0442	13.4745	14.4151	14.72	13.6637	14.3613
ENSMUSG00000025082	555.333	0.47611	0.164692	2.86025	0.00423313	0.0334437	Vwa2	von Willebrand factor A domain containing 2 [Source:MGI Symbol;Acc:MGI:2684334]	9.48318	9.76779	9.6767	9.24537	9.35821	8.92918	9.18763	8.9276	8.95273
[truncated: 12,325 more rows]

## Sheet: Sheet1
gene	baseMean	log2FoldChange	lfcSE	stat	pvalue	padj	symbol	description	A8_K14Cre_CDDO	A11_K14Cre_CDDO	A12_K14Cre_CDDO	A13_K14Cre_CDDO	A14_K14Cre_CDDO	A1_K14Cre	A3_K14Cre	A9_K14Cre	A10_K14Cre
[truncated: 2,099 more rows]
