# Supplementary material for: Mutant Nrf2E79Q enhances the promotion and progression of a subset of oncogenic Ras keratinocytes and skin tumors
Source: Redox Biol. 2024 Jun 28;75:103261. doi: 10.1016/j.redox.2024.103261 (PMC11269801; doi:10.1016/j.redox.2024.103261)
Supplement: Multimedia component 4 [file mmc4.xls]

## Sheet: Sheet0
© 2000-2024 QIAGEN. All rights reserved.
Ingenuity Canonical Pathways	-log(B-H p-value)	Ratio	z-score	Molecules
Xenobiotic Metabolism Signaling	12.2	0.034	#NUM!	ABCC3,ALDH1A1,ALDH3A1,CAT,ESD,GSTA3,GSTA5,GSTM1,GSTM5,NQO1
Xenobiotic Metabolism PXR Signaling Pathway	12.2	0.0462	3	ABCC3,ALDH1A1,ALDH3A1,CAT,ESD,GSTA3,GSTA5,GSTM1,GSTM5
Xenobiotic Metabolism AHR Signaling Pathway	11	0.0805	2.646	ALDH1A1,ALDH3A1,GSTA3,GSTA5,GSTM1,GSTM5,NQO1
LPS/IL-1 Mediated Inhibition of RXR Function	9.53	0.0311	#NUM!	ABCC3,ALDH1A1,ALDH3A1,CAT,GSTA3,GSTA5,GSTM1,GSTM5
Aryl Hydrocarbon Receptor Signaling	9.31	0.044	#NUM!	ALDH1A1,ALDH3A1,GSTA3,GSTA5,GSTM1,GSTM5,NQO1
Xenobiotic Metabolism CAR Signaling Pathway	8.78	0.0361	2.646	ABCC3,ALDH1A1,ALDH3A1,GSTA3,GSTA5,GSTM1,GSTM5
NRF2-mediated Oxidative Stress Response	8.24	0.0295	#NUM!	CAT,GPX2,GSTA3,GSTA5,GSTM1,GSTM5,NQO1
FXR/RXR Activation	7.2	0.0321	2.449	FETUB,GSTA3,GSTA5,GSTM1,GSTM5,NQO1
Glutathione-mediated Detoxification	6.7	0.105	2	GSTA3,GSTA5,GSTM1,GSTM5
Xenobiotic Metabolism General Signaling Pathway	6.15	0.035	2.236	GSTA3,GSTA5,GSTM1,GSTM5,NQO1
Apelin Adipocyte Signaling Pathway	5.24	0.044	#NUM!	CAT,GPX2,GSTA5,GSTM1
Ethanol Degradation IV	5.18	0.12	#NUM!	ALDH1A1,ALDH3A1,CAT
Glutathione Redox Reactions I	5.06	0.107	#NUM!	GPX2,GSTA5,GSTM1
Superoxide Radicals Degradation	4.03	0.25	#NUM!	CAT,NQO1
PXR/RXR Activation	4.01	0.0462	#NUM!	ABCC3,ALDH1A1,GSTM1
NFE2L2 regulating anti-oxidant/detoxification enzymes	3.3	0.105	#NUM!	GSTA3,NQO1
Histamine Degradation	3.27	0.0952	#NUM!	ALDH1A1,ALDH3A1
Fatty Acid α-oxidation	3.27	0.0952	#NUM!	ALDH1A1,ALDH3A1
Putrescine Degradation III	3.25	0.0909	#NUM!	ALDH1A1,ALDH3A1
Tryptophan Degradation X (Mammalian, via Tryptamine)	3.09	0.0741	#NUM!	ALDH1A1,ALDH3A1
Dopamine Degradation	2.96	0.0625	#NUM!	ALDH1A1,ALDH3A1
Ethanol Degradation II	2.9	0.0571	#NUM!	ALDH1A1,ALDH3A1
Detoxification of Reactive Oxygen Species	2.89	0.0541	#NUM!	CAT,GPX2
Noradrenaline and Adrenaline Degradation	2.89	0.0541	#NUM!	ALDH1A1,ALDH3A1
Oxidative Ethanol Degradation III	2.55	0.0357	#NUM!	ALDH1A1,ALDH3A1
Serotonin Degradation	2.36	0.0274	#NUM!	ALDH1A1,ALDH3A1
Formaldehyde Oxidation II (Glutathione-dependent)	2.36	0.5	#NUM!	ESD
Mitochondrial Dysfunction	2.15	0.00872	#NUM!	GPX2,GSTA5,GSTM1
Fructose metabolism	1.91	0.167	#NUM!	ALDH1A1
Mineralocorticoid Biosynthesis	1.62	0.0833	#NUM!	GSTA5
Azathioprine ADME	1.62	0.0769	#NUM!	GSTM1
Glucocorticoid Biosynthesis	1.62	0.0769	#NUM!	GSTA5
Androgen Biosynthesis	1.45	0.05	#NUM!	GSTA5
Digestion	1.44	0.0476	#NUM!	PIR
FOXO-mediated transcription of oxidative stress, metabolic and neuronal genes	1.3	0.0333	#NUM!	CAT
Autism Signaling Pathway	1.28	0.00649	#NUM!	ALDH1A1,ALDH3A1
Retinoate Biosynthesis I	1.18	0.0233	#NUM!	ALDH1A1
Signaling by Retinoic Acid	1.18	0.0227	#NUM!	ALDH1A1
Arachidonic acid metabolism	1.18	0.0222	#NUM!	GPX2
SUMOylation of DNA replication proteins	1.18	0.0222	#NUM!	INCENP
Retinol Biosynthesis	1.16	0.0208	#NUM!	ESD
Metabolism of polyamines	1.09	0.0169	#NUM!	NQO1
RAR Activation	1.09	0.00466	#NUM!	ALDH1A1,HOXC4
Peroxisomal protein import	1.08	0.0159	#NUM!	CAT
Glutamate Receptor Signaling	1.07	0.0152	#NUM!	SLC1A4
Phase II - Conjugation of compounds	1.07	0.0149	#NUM!	ESD
ISG15 antiviral mechanism	1.06	0.0141	#NUM!	FLNB
Caveolar-mediated Endocytosis Signaling	1.05	0.0133	#NUM!	FLNB
Hypoxia Signaling in the Cardiovascular System	1.05	0.0132	#NUM!	NQO1
Activation of anterior HOX genes in hindbrain during early embryogenesis	1.03	0.0123	#NUM!	HOXC4
TP53 Regulates Metabolic Genes	1	0.0114	#NUM!	GPX2
Apelin Cardiomyocyte Signaling Pathway	0.966	0.0101	#NUM!	CAT
ABC-family proteins mediated transport	0.966	0.0099	#NUM!	ABCC3
Phase I - Functionalization of compounds	0.966	0.0098	#NUM!	ALDH1A1
Transport of inorganic cations/anions and amino acids/oligopeptides	0.966	0.00962	#NUM!	SLC1A4
ISGylation Signaling Pathway	0.958	0.00926	#NUM!	FLNB
Kinetochore Metaphase Signaling Pathway	0.958	0.00909	#NUM!	INCENP
Amyotrophic Lateral Sclerosis Signaling	0.944	0.00862	#NUM!	CAT
Virus Entry via Endocytic Pathways	0.944	0.00847	#NUM!	FLNB
RHO GTPases Activate Formins	0.883	0.00719	#NUM!	INCENP
Tumor Microenvironment Pathway	0.787	0.00559	#NUM!	SLC1A4
Production of Nitric Oxide and Reactive Oxygen Species in Macrophages	0.768	0.00524	#NUM!	CAT
ILK Signaling	0.758	0.00498	#NUM!	FLNB
Mitotic Prometaphase	0.758	0.00493	#NUM!	INCENP
Hepatic Cholestasis	0.727	0.00448	#NUM!	ABCC3
Mitotic Metaphase and Anaphase	0.713	0.00426	#NUM!	INCENP
Docosahexaenoic Acid (DHA) Signaling	0.695	0.004	#NUM!	CAT
Cell Cycle Checkpoints	0.668	0.00368	#NUM!	INCENP
Sirtuin Signaling Pathway	0.649	0.00344	#NUM!	NQO1
Senescence Pathway	0.644	0.00334	#NUM!	CAT
Protein Kinase A Signaling	0.531	0.00243	#NUM!	FLNB
Neutrophil degranulation	0.484	0.0021	#NUM!	CAT
