# Supplementary material for: Mutant Nrf2E79Q enhances the promotion and progression of a subset of oncogenic Ras keratinocytes and skin tumors
Source: Redox Biol. 2024 Jun 28;75:103261. doi: 10.1016/j.redox.2024.103261 (PMC11269801; doi:10.1016/j.redox.2024.103261)
Supplement: Multimedia component 5 [file mmc5.xls]

## Sheet: Sheet0
© 2000-2024 QIAGEN. All rights reserved.
Upstream Regulator	Expr Log Ratio	Molecule Type	Predicted Activation State	Activation z-score	Flags	p-value of overlap	Target Molecules in Dataset	Mechanistic Network
GSR	0.591	enzyme	Inhibited	-2.63	bias	4.96e-16	ABCC3,GPX2,GSTA3,GSTA5,GSTM1,GSTM5,NQO1
NFE2L2	-0.252	transcription regulator	Activated	3.399	bias	1.37e-15	ABCC3,ALDH3A1,CAT,ESD,GPX2,GSTA3,GSTA5,GSTM1,GSTM5,NQO1,PIR,SLC1A4
TXNRD1	0.148	enzyme	Inhibited	-2.621	bias	2.57e-15	ABCC3,GPX2,GSTA3,GSTA5,GSTM1,GSTM5,NQO1
FAM117B	-0.108	other	Activated	2.236	bias	2.21e-11	ABCC3,ALDH1A1,ALDH3A1,CAT,NQO1
POR	-0.02	enzyme				8.89e-11	ABCC3,ALDH1A1,GSTA3,GSTA5,GSTM1,GSTM5,INCENP
NR1I2		ligand-dependent nuclear receptor		1.142		1.05e-08	ABCC3,ALDH1A1,CAT,GSTA5,GSTM1,GSTM5
NR1I3	-0.075	ligand-dependent nuclear receptor		1.989	bias	1.83e-08	ABCC3,ALDH1A1,GSTA5,GSTM1,GSTM5
PXR/RXRA/pxr ligand/retinoic acid		complex		1.941	bias	3.39e-08	ABCC3,ALDH1A1,CAT,GSTM1
GSTZ1	0.466	enzyme				5.63e-07	GSTA5,NQO1
MAFG	0.16	transcription regulator				1.13e-06	ABCC3,GSTA3,NQO1
NR1H4		ligand-dependent nuclear receptor		-1.408		1.16e-06	ABCC3,GSTA3,GSTA5,GSTM1,GSTM5	7 (3)
RBM47	0.044	other				2.1e-06	GSTA3,GSTM5,NQO1
ALDH2	0.078	enzyme				2.1e-06	GSTA3,GSTA5,SLC1A4
SSH1	0.175	phosphatase				3.37e-06	GSTM5,NQO1
AHR	-0.182	ligand-dependent nuclear receptor		1.969		4.6e-06	ALDH3A1,GPX2,GSTA5,GSTM5,NQO1,SLC1A4
PLIN5	-0.233	other				5.79e-06	ESD,GSTA5,NQO1
NR0B2		ligand-dependent nuclear receptor	Inhibited	-2	bias	7.01e-06	ABCC3,GSTA5,GSTM1,GSTM5	6 (2)
FOXO3	-0.113	transcription regulator		1.284		7.6e-06	ALDH3A1,CAT,FLNB,GSTM5,SLC1A4
GPBAR1		G-protein coupled receptor				1.05e-05	GSTA3,GSTA5,GSTM5
FBXL5	0.012	enzyme				1.57e-05	GSTA5,NQO1
HNF4A		transcription regulator		1.387		1.76e-05	ABCC3,ALDH1A1,ALDH3A1,CAT,FETUB,FLNB,GPX2,GSTA5,INCENP
CYLD-AS1		other				1.81e-05	ABCC3,ALDH3A1,NQO1
SQSTM1	-0.035	transcription regulator				1.81e-05	ABCC3,GSTM5,NQO1
SIRT1	-0.137	transcription regulator		-0.152	bias	2.42e-05	CAT,GSTA3,GSTA5,GSTM1,GSTM5	6 (3)
MEF2D	-0.167	transcription regulator				2.64e-05	GSTA3,GSTA5,NQO1
HIPK1	0.153	kinase				3.08e-05	GSTM5,NQO1
DMRT1		transcription regulator				5.49e-05	ALDH1A1,GSTA3,HOXC4
MAFF	-0.175	transcription regulator				5.87e-05	ABCC3,NQO1
ESR1	0.528	ligand-dependent nuclear receptor		-0.447		7.24e-05	ABCC3,GPX2,GSTA5,HOXA9,INCENP,NQO1,SLC1A4
ABCC8	0.132	transporter				7.6e-05	CAT,GPX2
AGT		growth factor		0.277	bias	8.1e-05	CAT,GSTA3,GSTA5,GSTM5,HOXA9,PIR
hemoglobin		complex				8.54e-05	NQO1,PIR
NCOA/NR1I2/RXRA		complex				0.000106	ABCC3,CAT
FGF1	-0.349	growth factor				0.000137	GSTM1,GSTM5,NQO1
NFE2	0.045	transcription regulator				0.000154	CAT,NQO1
MAFK	-0.108	transcription regulator				0.000154	ABCC3,NQO1
NOX1	-0.092	enzyme				0.000154	CAT,NQO1
ADRB		group				0.000174	GSTA3,GSTA5,NQO1
SLC2A1	0.386	transporter				0.00021	ALDH1A1,NQO1
MYH9	-0.017	enzyme				0.00021	GPX2,HOXA9
LUCAT1		other				0.000258	ALDH3A1,GPX2
RXRA	-0.033	ligand-dependent nuclear receptor				0.000273	ABCC3,ALDH1A1,CAT,GSTM1
BTG2	-0.316	transcription regulator				0.000476	CAT,NQO1
COMMD3-BMI1	-0.053	transcription regulator				0.000546	HOXA9,HOXC4
AGTR1		G-protein coupled receptor				0.000621	GSTA5,GSTM5
SOX17		transcription regulator				0.000701	GPX2,NQO1
GPX1	0.167	enzyme				0.000729	CAT,GPX2
NR0B1		ligand-dependent nuclear receptor				0.000757	GSTA5,NQO1
BCOR	-0.352	transcription regulator				0.000757	FLNB,HOXC4
FOXO3,FOXO6,(FOXO1):CAT gene		complex				0.00077	CAT
mir-325		microRNA				0.00077	GPX2
ACOT8	0.196	enzyme				0.00077	CAT
SKIC8		other				0.00077	HOXA9
CTD_2033A161		other				0.00077	NQO1
NR1H3	0.034	ligand-dependent nuclear receptor				0.00078	CAT,GSTA5,GSTM5
EIF2AK4	-0.297	kinase				0.000786	CAT,NQO1
PEX5	0.049	other				0.000845	CAT,GSTM5
Growth hormone		group				0.000899	CAT,GSTM1,GSTM5
MNT	-0.034	transcription regulator				0.000906	ALDH1A1,NQO1
TNF		cytokine		-0.908	bias	0.00091	ABCC3,ALDH3A1,CAT,FLNB,HOXA9,NQO1,SLC1A4
OSM		cytokine		0.152	bias	0.00101	ABCC3,CAT,FETUB,HOXA9
FOS	-0.436	transcription regulator				0.00105	CAT,FETUB,GSTA5,NQO1
Gcg		other				0.00128	GSTA5,GSTM1
PI3K (complex)		complex				0.00147	GSTA5,GSTM5,NQO1
FTO	0.201	enzyme				0.00151	ALDH1A1,HOXA9
ASB2	0.536	transcription regulator				0.00154	HOXA9
ENC1	-0.379	peptidase				0.00154	NQO1
LAMP5-AS1		other				0.00154	HOXA9
HIPK2	0.082	kinase				0.00155	GSTM5,NQO1
AKT1	0.118	kinase				0.00163	GSTA5,GSTM5,NQO1
KAT6A	-0.238	enzyme				0.00163	HOXA9,HOXC4
SOD1	0.487	enzyme				0.00171	GSTA5,GSTM1,GSTM5
GNA12	-0.098	enzyme				0.00172	GSTA3,GSTA5
MEF2A	-0.145	transcription regulator				0.00193	GSTA3,GSTA5
TCF		group				0.00226	ALDH1A1,GPX2
MLLT1	-0.067	transcription regulator				0.00231	HOXA9
TRIM55		other				0.00231	ALDH1A1
HPGD	0.344	enzyme				0.00231	ALDH1A1
ABCC2		transporter				0.00231	ABCC3
GPD1	-0.011	enzyme				0.00236	GSTA5,NQO1
SLC25A13	0.293	transporter				0.00246	GSTA5,NQO1
mir-210		microRNA				0.00266	ABCC3,HOXA9
TESC	-0.055	other				0.00307	ALDH1A1
BAIAP2L1	-0.001	other				0.00307	ALDH1A1
LEO1	-0.123	other				0.00307	HOXA9
MOAP1		other				0.00307	NQO1
ARTN	-0.036	growth factor				0.00307	ALDH1A1
PDE1C	-0.349	enzyme				0.00307	ALDH1A1
miR-146a-5p (and other miRNAs w/seed GAGAACU)		mature microRNA				0.0031	ALDH1A1,CAT
FOXO4	-0.065	transcription regulator				0.00356	CAT,FLNB
PI3K (family)		group				0.00362	CAT,NQO1
ATG7	0.11	enzyme				0.00362	GSTM5,NQO1
CYP		group				0.00384	NQO1
MAP7D3		other				0.00384	ALDH1A1
KIF26B	-0.205	other				0.00384	NQO1
ALDH3A2	-0.242	enzyme				0.00384	GSTA5
POU2F1	0.179	transcription regulator				0.00399	GSTM1,GSTM5
NQO1-DT		other				0.00461	ALDH3A1
ADAM32		peptidase				0.00461	ALDH1A1
DDI2	-0.182	transporter				0.00461	NQO1
TRIM9		enzyme				0.00461	ALDH1A1
COX6A2		enzyme				0.00461	CAT
RPL39	0.137	other				0.00461	ALDH1A1
MUC1		other				0.00521	ALDH1A1,CAT
TRIM58		enzyme				0.00538	ALDH1A1
DPP3		peptidase				0.00538	NQO1
PDE6B		enzyme				0.00538	CAT
miR-184 (and other miRNAs w/seed GGACGGA)		mature microRNA				0.00538	HOXA9
CDK5RAP2	-0.012	other				0.00538	ALDH1A1
TDO2		enzyme				0.00538	SLC1A4
SNCA		enzyme				0.00555	ALDH1A1,CAT,NQO1
mir-223		microRNA				0.00587	GSTM5,NQO1
PNPLA8	0.018	enzyme				0.00614	NQO1
ABCC1	0.207	transporter				0.00614	NQO1
NFE2L3	-0.137	transcription regulator				0.00614	NQO1
MCL1	-0.283	transporter				0.00614	NQO1
RAB27B	-0.077	enzyme				0.00614	ALDH1A1
NINJ1	0.272	other				0.00614	ALDH1A1
EEF2K	-0.098	kinase				0.00614	NQO1
Gstt1		enzyme				0.00614	GSTM1
TSC1	-0.078	other				0.00665	GPX2,NQO1
TENM1		transmembrane receptor				0.00691	SLC1A4
BCKDK	0.127	kinase				0.00691	CAT
PITX3	0.082	transcription regulator				0.00691	ALDH1A1
GSTM5	1.522	enzyme				0.00691	GSTM1
PTGES3	-0.045	enzyme				0.00691	ABCC3
PSIP1	0.078	transcription regulator				0.00691	HOXA9
MLLT3	-0.079	transcription regulator				0.00691	HOXA9
USP17L2 (includes others)		peptidase				0.00691	ALDH1A1
LEP		growth factor				0.00712	ABCC3,CAT,GSTA3
SOX2		transcription regulator				0.00723	ABCC3,ALDH1A1,HOXC4
ARNT	-0.26	transcription regulator				0.00723	ALDH3A1,NQO1
PML	-0.105	transcription regulator				0.00723	CAT,NQO1
TNFRSF1A	-0.127	transmembrane receptor				0.0074	ABCC3,NQO1
TRIM72	-0.098	enzyme				0.00767	CAT
ZNF32	0.255	transcription regulator				0.00767	ALDH1A1
TRPM8		ion channel				0.00767	GPX2
LY6K		other				0.00767	ABCC3
ADAM9	-0.075	peptidase				0.00767	SLC1A4
TOMM20	0.052	transporter				0.00767	ALDH1A1
GSTP1	0.992	enzyme				0.00782	HOXA9,NQO1
DIO3		enzyme				0.00782	ALDH1A1,GSTA5
LAMA4	0.017	enzyme				0.008	GSTM1,GSTM5
CDX2		transcription regulator				0.00808	ALDH3A1,HOXA9
ROBO3		transmembrane receptor				0.00843	ALDH1A1
SLC51A	-0.244	transporter				0.00843	ABCC3
Fcor	-0.021	enzyme				0.00843	CAT
UBE2E2	-0.032	enzyme				0.00843	NQO1
RFC4	-0.085	enzyme				0.00843	ALDH1A1
IRX3	0.124	transcription regulator				0.00843	HOXA9
HOXA10		transcription regulator				0.00862	ALDH1A1,GSTA3
RXRB	-0.044	ligand-dependent nuclear receptor				0.00862	ALDH1A1,GSTM1
MAPK8	0.165	kinase				0.00871	CAT,GSTM1
HOXA9	1.091	transcription regulator				0.00871	ALDH1A1,HOXA9
FOXK2	-0.078	transcription regulator				0.0092	ALDH1A1
OGDH	0.052	enzyme				0.0092	SLC1A4
SLC10A1		transporter				0.0092	ABCC3
Ap1		complex				0.00945	GSTA5,NQO1
PDX1		transcription regulator				0.00983	CAT,NQO1
CERS2	-0.117	transcription regulator				0.00996	GSTA5
ANG	0.12	enzyme				0.00996	NQO1
CD163		transmembrane receptor				0.00996	ALDH1A1
RBP1	-0.036	transporter				0.00996	ALDH1A1
FZD4	-0.014	G-protein coupled receptor				0.00996	ALDH1A1
PCBP1	-0.019	translation regulator				0.00996	NQO1
NCOA2	-0.09	transcription regulator				0.0101	GSTM5,NQO1
Sos		group				0.0104	CAT,FETUB
SOX2-OT		other				0.0107	ALDH1A1
UCA1		other				0.0107	HOXA9
FH	-0.035	enzyme				0.0107	NQO1
let-7a-5p (and other miRNAs w/seed GAGGUAG)		mature microRNA				0.0107	NQO1,SLC1A4
FOXH1		transcription regulator				0.0107	ALDH1A1
BET		group				0.0107	NQO1
TGFB2		growth factor				0.0109	ALDH1A1,NQO1
INSR	0.044	kinase				0.011	ALDH1A1,HOXA9,HOXC4
HOXBLINC		other				0.0115	HOXA9
PIKFYVE	-0.051	kinase				0.0115	ALDH1A1
CBX8	-0.446	other				0.0115	HOXA9
CAPN3		peptidase				0.0115	GPX2
GTF2I	-0.097	transcription regulator				0.0115	CAT
SERTAD2	-0.21	transcription regulator				0.0115	CAT
TP63	0.044	transcription regulator				0.012	ALDH3A1,GPX2,HOXC4
BAG3	0.19	other				0.012	GSTA3,GSTM5
SLCO1C1		transporter				0.0122	ALDH1A1
RBM5-AS1		other				0.0122	ALDH1A1
TGFBR3	0.041	kinase				0.0122	ALDH1A1
IL1B	0.347	cytokine		-1.987	bias	0.0126	ABCC3,ALDH1A1,CAT,NQO1
AGK	-0.082	kinase				0.013	ALDH1A1
EN1		transcription regulator				0.013	ALDH1A1
mir-196	-0.683	microRNA				0.013	HOXA9
FANCD2	0.269	other				0.013	CAT
SYNCRIP	-0.113	other				0.013	HOXA9
USP36	0.175	peptidase				0.0138	CAT
Sox2ot		other				0.0138	ALDH1A1
ETS1	0.452	transcription regulator				0.0143	GPX2,NQO1
CIC	-0.076	transcription regulator				0.0145	SLC1A4
MXI1	-0.078	transcription regulator				0.0145	SLC1A4
CSF3R		transmembrane receptor				0.0145	HOXA9
DSG2	-0.069	other				0.0145	ALDH1A1
let-7		microRNA				0.015	NQO1,SLC1A4
PLA2G4A	-0.127	enzyme				0.0153	GSTM5
LY6E	0.023	other				0.0153	ABCC3
NEDD4		enzyme				0.0153	CAT
DBP	-0.282	transcription regulator				0.016	NQO1
CREB3L1	-0.15	transcription regulator				0.016	SLC1A4
EMD	0.043	other				0.016	HOXA9
NCOA/NR1I3/RXRA		complex				0.0168	ABCC3
TRIM2	-0.451	enzyme				0.0168	NQO1
KDM4C	-0.062	enzyme				0.0168	HOXA9
PBX3	-0.082	transcription regulator				0.0168	HOXA9
Pkg		group				0.0176	CAT
ERVW-1		other				0.0176	SLC1A4
CYP2E1		enzyme				0.0176	CAT
CRTC1	-0.03	transcription regulator				0.0176	NQO1
CCM2	0.097	other				0.0183	ALDH1A1
CTR9	-0.046	other				0.0183	HOXA9
VDR	0.11	transcription regulator				0.019	ABCC3,INCENP
CAR/RXRα/CAR ligand/retinoic acid		complex				0.0191	ABCC3
DOT1L	-0.009	phosphatase				0.0191	HOXA9
FUT8	-0.374	enzyme				0.0191	GSTM5
TRA2B	-0.018	other				0.0191	NQO1
PER2	-0.278	transcription regulator				0.0191	ALDH3A1
PHF1	0.016	transcription regulator				0.0198	HOXA9
CDC73	0.09	other				0.0198	HOXA9
L2HGDH	-0.308	enzyme				0.0198	SLC1A4
TGFB1	0.026	growth factor	Inhibited	-2.213	bias	0.0199	CAT,FETUB,FLNB,GSTA5,SLC1A4
LHX2	0.126	transcription regulator				0.0206	NQO1
RBM39	-0.071	transcription regulator				0.0206	ALDH1A1
FXR/RXRα/FXR ligand/retinoic acid		complex				0.0213	FETUB
AGMAT		enzyme				0.0221	ALDH1A1
Histone h2a		group				0.0236	HOXC4
LACTB	-0.231	peptidase				0.0236	ALDH1A1
IL10RA	0.003	transmembrane receptor				0.024	GSTM1,GSTM5
ALDH1A2		enzyme				0.0243	ALDH1A1
mir-126		microRNA				0.0243	HOXA9
ACVR1C		kinase				0.0243	NQO1
NCOA4	-0.272	transcription regulator				0.0243	HOXA9
SPNS2	-0.005	transporter				0.0251	CAT
NPPB		other				0.0251	GSTA3
ADIPOR1	-0.124	transmembrane receptor				0.0259	CAT
TAF6	-0.044	transcription regulator				0.0259	HOXA9
MEF2		group				0.0266	GSTA5
HOXC8	0.452	transcription regulator				0.0266	NQO1
MAOA	0.152	enzyme				0.0266	ALDH1A1
TAFAZZIN		enzyme				0.0273	ALDH1A1,GSTM5
CRYAB	-0.733	other				0.0274	ALDH1A1
MYL2		other				0.0274	FLNB
CA9		enzyme				0.0274	SLC1A4
GLIS1		transcription regulator				0.0274	ALDH3A1
BECN1	-0.17	other				0.0281	ALDH1A1
MEIS1		transcription regulator				0.0281	HOXA9
TNFSF13		cytokine				0.0296	HOXC4
FABP4	-0.097	transporter				0.0296	ALDH1A1
IDO1		enzyme				0.0303	SLC1A4
MYCN		transcription regulator				0.0307	ABCC3,ALDH1A1
PAX8		transcription regulator				0.0311	GSTA5
DCLK1	-0.151	kinase				0.0311	ALDH1A1
CEACAM1		transporter				0.0311	ALDH1A1
EP400	0.04	other				0.0318	INCENP
ASXL1	0.08	transcription regulator				0.0318	HOXA9
STAT5B	-0.025	transcription regulator				0.0318	GSTM5,NQO1
KEAP1	0.032	other				0.0318	NQO1
ABCB6		transporter				0.0326	CAT
SLC27A2		transporter				0.0326	ALDH1A1
SLC6A4	0.444	transporter				0.0341	ALDH1A1
ARL6IP1	-0.029	other				0.0341	NQO1
ZNF106	-0.091	other				0.0341	ALDH3A1
NFE2L1	-0.128	transcription regulator				0.0341	NQO1
Celf1	-0.066	other				0.0341	FLNB
CYP1A2		enzyme				0.0348	NQO1
AXL	-0.241	kinase				0.0348	ALDH1A1
HNRNPH1	-0.051	other				0.0348	CAT
HNF4G		transcription regulator				0.0356	FLNB
ARG1	-0.318	enzyme				0.0356	ALDH1A1
TWIST2		transcription regulator				0.0371	CAT
PAF1	-0.014	other				0.0378	HOXA9
C/EBP		group				0.0378	ALDH3A1
LRP5	0.029	transmembrane receptor				0.0385	ALDH1A1
RAR/RXR/retinoic acid		complex				0.0393	HOXC4
HOXA13		transcription regulator				0.0393	ALDH1A1
NCOA5	-0.075	other				0.0393	GSTA5
SMC1A	-0.045	enzyme				0.04	HOXA9
BRD2	0.054	kinase				0.04	NQO1
EIF2S1	-0.029	translation regulator				0.0415	CAT
VEGFB	0.351	growth factor				0.0422	GPX2
NOX4		enzyme				0.0437	GSTA5
IL33	0.17	cytokine				0.0439	ALDH3A1,GSTM5
MEN1	0.009	transcription regulator				0.0445	HOXA9
LRP6	-0.167	transmembrane receptor				0.0445	ALDH1A1
PLAG1	-0.346	transcription regulator				0.0445	PIR
CUL3	0.052	enzyme				0.0445	NQO1
RANBP3L		other				0.0452	HOXA9
FOXO1	0.025	transcription regulator				0.0457	CAT,FLNB
SGPL1	0.183	enzyme				0.0459	FLNB
FOXA2		transcription regulator				0.0463	ABCC3,GPX2
AKT2	0.01	kinase				0.0467	NQO1
mir-30		microRNA				0.0467	CAT
GABPA	-0.043	transcription regulator				0.0474	NQO1
CTNNB1	-0.108	transcription regulator				0.0475	ALDH1A1,GPX2,HOXA9
STAR	0.04	transporter				0.0481	CAT
IL1R1	-0.212	transmembrane receptor				0.0481	ABCC3
ATP5IF1		other				0.0481	CAT
KRAS	-0.367	enzyme				0.0483	GSTA3,GSTM1,NQO1
CDX1		transcription regulator				0.0489	ALDH3A1
SIN3A	-0.233	transcription regulator				0.0489	HOXA9
HELLS	0.342	enzyme				0.0489	SLC1A4
