# Supplementary material for: Mutant Nrf2E79Q enhances the promotion and progression of a subset of oncogenic Ras keratinocytes and skin tumors
Source: Redox Biol. 2024 Jun 28;75:103261. doi: 10.1016/j.redox.2024.103261 (PMC11269801; doi:10.1016/j.redox.2024.103261)
Supplement: Multimedia component 6 [file mmc6.xlsx]

## Sheet: Sheet1
gene	baseMean	log2FoldChange	lfcSE	stat	pvalue	padj	external_gene_name	description	E12_EK14ERtam_LSLNrf2wt	E21_EK14ERtam_LSLNrf2wt	E27_EK14ERtam_LSLNrf2wt	E38_EK14ERtam_LSLNrf2wt	E41_EK14ERtam_LSLNrf2wt	E5_EK14ERtam_LSLNrf2wt	E79_EK14ERtam_LSLNrf2wt	E18_EK14ERtam	E2_EK14ERtam	E71_EK14ERtam	E78_EK14ERtam	E86_EK14ERtam	E94_EK14ERtam
ENSMUSG00000055301	17308.2	2.29478	0.303781	7.81977	5.29181e-15	7.26354e-11	Adh7	alcohol dehydrogenase 7 (class IV), mu or sigma polypeptide [Source:MGI Symbol;Acc:MGI:87926]	14.7808	13.0495	14.0485	15.669	12.6274	15.7679	15.3735	11.4248	11.3438	10.9826	12.1126	10.574	10.501
ENSMUSG00000020572	2838.3	1.22264	0.190128	6.43276	1.25306e-10	8.59973e-07	Nampt	nicotinamide phosphoribosyltransferase [Source:MGI Symbol;Acc:MGI:1929865]	11.6664	11.3513	11.9137	12.5957	11.9501	11.7992	12.0418	11.055	10.4297	10.5145	10.8748	10.1248	10.3434
ENSMUSG00000024646	3558.63	0.980509	0.155652	6.29991	2.97823e-10	1.36264e-06	Cyb5a	cytochrome b5 type A (microsomal) [Source:MGI Symbol;Acc:MGI:1926952]	12.345	11.691	11.9587	12.3187	12.6682	11.9736	12.1597	11.3409	11.082	11.3493	11.2608	10.8627	10.8802
ENSMUSG00000051483	1751.3	1.32583	0.215426	6.1591	7.31574e-10	2.5104e-06	Cbr1	carbonyl reductase 1 [Source:MGI Symbol;Acc:MGI:88284]	11.4838	10.172	11.0834	11.7177	11.2183	11.0322	11.781	9.32651	10.0407	9.40146	10.1974	9.67375	9.75827
ENSMUSG00000006373	5191.61	1.21221	0.204161	5.94086	2.83528e-09	7.7834e-06	Pgrmc1	progesterone receptor membrane component 1 [Source:MGI Symbol;Acc:MGI:1858305]	12.7251	12.1571	12.2419	13.2064	13.1687	12.3115	13.3944	11.866	11.5314	11.22	11.427	11.1787	11.378
ENSMUSG00000058135	10905.4	1.63661	0.318924	5.44714	5.11869e-08	0.000117098	Gstm1	glutathione S-transferase, mu 1 [Source:MGI Symbol;Acc:MGI:95860]	12.645	11.4337	12.7627	15.9819	12.1581	14.7805	13.967	10.2082	11.7535	10.3992	11.1008	11.1489	10.7849
ENSMUSG00000049422	259.314	1.32316	0.249636	5.30833	1.10632e-07	0.000216934	Chchd10	coiled-coil-helix-coiled-coil-helix domain containing 10 [Source:MGI Symbol;Acc:MGI:2143558]	9.19787	8.18161	7.56071	7.81363	9.06319	8.57974	8.77517	7.41435	6.87416	7.1237	6.15296	6.64968	7.10981
ENSMUSG00000067787	1873.13	0.447792	0.0847749	5.28206	1.2774e-07	0.000219169	Blcap	bladder cancer associated protein [Source:MGI Symbol;Acc:MGI:1858907]	11.0747	11.0845	11.1812	11.0164	10.8797	11.1007	11.0972	10.4574	10.7657	10.5629	10.765	10.4354	10.6314
ENSMUSG00000053654	578.772	-1.62458	0.313897	-5.21277	1.86038e-07	0.000250116	Krt42	keratin 42 [Source:MGI Symbol;Acc:MGI:1915489]	7.19878	6.21943	7.28522	7.08777	6.53824	7.71858	8.28898	7.40716	11.127	8.18754	10.0583	10.9761	9.2968
ENSMUSG00000099146	270.03	1.58366	0.314054	5.19893	2.00443e-07	0.000250116	0610031O16Rik	RIKEN cDNA 0610031O16 gene [Source:MGI Symbol;Acc:MGI:1915619]	8.45932	7.50745	8.10063	9.2969	6.1454	9.75481	9.54445	6.78637	5.89753	5.79379	6.89549	5.05944	4.73501
ENSMUSG00000115149	77.1778	-1.49227	0.28585	-5.20456	1.94453e-07	0.000250116	9330188P03Rik	RIKEN cDNA 9330188P03 gene [Source:MGI Symbol;Acc:MGI:2686435]	5.08162	5.20219	5.45442	5.41936	3.30185	5.06885	4.65683	6.08717	7.3496	6.13401	7.36569	6.76928	7.74829
ENSMUSG00000040713	2652.76	1.15383	0.223722	5.16185	2.44522e-07	0.000279693	Creg1	cellular repressor of E1A-stimulated genes 1 [Source:MGI Symbol;Acc:MGI:1344382]	11.9798	12.0126	11.2231	12.0153	12.1263	10.9268	12.1929	10.8972	10.7733	10.5812	10.7212	10.0655	9.54961
ENSMUSG00000017631	5135.46	0.617236	0.119933	5.14656	2.65301e-07	0.000280117	Abr	active BCR-related gene [Source:MGI Symbol;Acc:MGI:107771]	12.5697	12.3437	12.5819	12.4178	12.3884	12.6912	13.0066	12.1284	11.8171	12.0705	11.9882	11.8352	11.8084
ENSMUSG00000031700	2784	0.805316	0.157849	5.1022	3.3572e-07	0.000310371	Gpt2	glutamic pyruvate transaminase (alanine aminotransferase) 2 [Source:MGI Symbol;Acc:MGI:1915391]	11.628	11.3004	12.1814	11.3869	11.8801	11.6664	12.157	11.1539	10.9346	10.9019	10.949	10.5896	10.9228
ENSMUSG00000034987	176.904	1.52191	0.30229	5.10026	3.39179e-07	0.000310371	Hrh2	histamine receptor H2 [Source:MGI Symbol;Acc:MGI:108482]	7.85198	8.14845	7.97034	8.47893	6.21159	8.61386	8.5825	7.24728	4.96448	5.42599	5.5713	5.15837	4.98898
ENSMUSG00000014776	739.316	1.04984	0.207212	5.06827	4.01453e-07	0.000344397	Nol3	nucleolar protein 3 (apoptosis repressor with CARD domain) [Source:MGI Symbol;Acc:MGI:1925938]	10.292	9.47116	10.5024	9.9087	9.56102	9.83897	9.89181	8.90458	8.94483	9.29862	8.80166	8.33838	8.00013
ENSMUSG00000095597	599.812	1.52049	0.315855	4.98478	6.20323e-07	0.000500856	Rps7-ps3	ribosomal protein S7, pseudogene 3 [Source:MGI Symbol;Acc:MGI:3648396]	6.81676	10.5098	7.94388	10.8563	10.3871	7.9909	10.6748	6.83003	6.75689	7.30029	7.10087	7.79376	7.43233
ENSMUSG00000008540	5108.58	1.44694	0.299036	4.89908	9.62843e-07	0.000695578	Mgst1	microsomal glutathione S-transferase 1 [Source:MGI Symbol;Acc:MGI:1913850]	13.4547	12.0769	11.4028	12.0067	14.2411	11.6209	13.4034	11.7199	10.2837	10.7041	10.791	10.3954	10.3434
ENSMUSG00000043939	78.6031	1.46347	0.320234	4.90413	9.38407e-07	0.000695578	A530064D06Rik	RIKEN cDNA A530064D06 gene [Source:MGI Symbol;Acc:MGI:2443476]	5.81273	8.16749	7.31029	6.49101	5.00073	7.35598	7.27408	5.49481	1.50163	2.13906	3.07392	3.99906	3.91617
ENSMUSG00000028517	2380.64	0.746732	0.153193	4.87467	1.08989e-06	0.000747995	Plpp3	phospholipid phosphatase 3 [Source:MGI Symbol;Acc:MGI:1915166]	11.3852	11.5066	11.1698	11.3208	11.9351	11.6839	11.5856	11.1453	10.8837	10.5844	10.8161	10.4639	10.3785
ENSMUSG00000020865	3805.22	1.28256	0.268426	4.79532	1.62413e-06	0.00106157	Abcc3	ATP-binding cassette, sub-family C (CFTR/MRP), member 3 [Source:MGI Symbol;Acc:MGI:1923658]	12.1973	11.2017	12.537	12.7905	11.0271	12.9655	13.1014	10.0208	11.0759	11.0319	10.8732	9.997	11.1914
ENSMUSG00000024835	3784.27	0.251068	0.0535979	4.68428	2.80949e-06	0.00167744	Coro1b	coronin, actin binding protein 1B [Source:MGI Symbol;Acc:MGI:1345963]	12.0269	11.8673	12.0274	12.0449	11.9248	12.0018	12.0784	11.7938	11.6753	11.7694	11.7774	11.7528	11.6937
ENSMUSG00000074272	1889.77	-1.33046	0.312141	-4.68418	2.8108e-06	0.00167744	Ceacam1	CEA cell adhesion molecule 1 [Source:MGI Symbol;Acc:MGI:1347245]	5.0245	8.26795	7.45973	8.1763	6.76087	8.20005	9.52189	7.87669	9.85767	9.66616	11.9128	13.3054	12.706
ENSMUSG00000021236	5345.12	1.04748	0.224633	4.66693	3.05729e-06	0.00167857	Entpd5	ectonucleoside triphosphate diphosphohydrolase 5 [Source:MGI Symbol;Acc:MGI:1321385]	12.9529	11.833	12.2511	13.3114	13.1123	12.3756	13.2959	11.4608	11.9186	10.9834	11.9044	11.2705	11.8289
ENSMUSG00000074156	910.341	1.36215	0.319519	4.67197	2.98327e-06	0.00167857	Ces1h	carboxylesterase 1H [Source:MGI Symbol;Acc:MGI:1922954]	9.8657	10.3409	9.5602	11.4937	6.94075	10.527	11.7183	5.0904	7.79848	4.56671	9.06416	6.23187	6.90908
ENSMUSG00000019768	1315.22	-1.02569	0.221069	-4.63729	3.53011e-06	0.00186313	Esr1	estrogen receptor 1 (alpha) [Source:MGI Symbol;Acc:MGI:1352467]	9.6584	9.79574	10.2739	9.84288	8.89546	9.49889	9.53013	10.3988	10.5849	10.4398	11.6626	10.6007	11.1349
ENSMUSG00000020181	951.973	0.955768	0.207095	4.61664	3.9e-06	0.00186313	Nav3	neuron navigator 3 [Source:MGI Symbol;Acc:MGI:2183703]	10.3657	9.93143	10.3615	10.2908	10.0377	9.60072	11.0572	9.13091	9.71405	8.88261	9.35912	9.21689	8.7874
ENSMUSG00000026090	698.319	1.14912	0.248912	4.62364	3.7706e-06	0.00186313	Cracdl	capping protein inhibiting regulator of actin like [Source:MGI Symbol;Acc:MGI:1919347]	9.21712	9.92305	9.68208	9.78973	9.02994	11.0812	9.83471	8.43154	9.06564	8.50848	8.52877	8.30997	8.15085
ENSMUSG00000045613	82.4152	1.38524	0.320214	4.61471	3.93638e-06	0.00186313	Chrm2	cholinergic receptor, muscarinic 2, cardiac [Source:MGI Symbol;Acc:MGI:88397]	7.88445	4.61836	5.79957	6.00513	8.43717	6.60992	7.25431	5.3221	3.34456	3.75318	4.2641	4.42707	1.19
ENSMUSG00000020935	1681.12	0.457004	0.100461	4.54897	5.39083e-06	0.00246648	Dcakd	dephospho-CoA kinase domain containing [Source:MGI Symbol;Acc:MGI:1915337]	10.8163	11.1554	10.9287	10.7237	10.9969	10.8871	10.8472	10.5501	10.355	10.5212	10.3151	10.6546	10.2279
ENSMUSG00000067925	454.828	0.890659	0.200017	4.45352	8.44753e-06	0.00374035	Rtl8a	retrotransposon Gag like 8A [Source:MGI Symbol;Acc:MGI:1913408]	9.47603	8.93151	8.36678	8.82413	9.76029	9.06134	9.57465	8.20155	8.06833	8.3619	8.29778	8.38679	7.88753
ENSMUSG00000052727	1649.66	0.80741	0.183981	4.38924	1.13745e-05	0.00487896	Map1b	microtubule-associated protein 1B [Source:MGI Symbol;Acc:MGI:1306778]	10.6552	11.2427	11.0484	11.0231	10.494	11.3358	11.2303	10.8127	9.98829	10.1583	9.71691	9.98469	9.94053
ENSMUSG00000020142	1832.33	1.16464	0.268147	4.35647	1.32179e-05	0.00549783	Slc1a4	solute carrier family 1 (glutamate/neutral amino acid transporter), member 4 [Source:MGI Symbol;Acc:MGI:2135601]	10.5566	11.2961	11.0484	12.2375	9.90065	11.7148	11.5677	9.26022	10.3337	9.07704	10.328	10.1218	9.38792
ENSMUSG00000081406	555.939	-0.902797	0.208539	-4.32746	1.50837e-05	0.00608938	Rps6-ps4	ribosomal protein S6, pseudogene 4 [Source:MGI Symbol;Acc:MGI:3650907]	8.48071	8.01814	8.71547	8.94513	8.31201	8.80324	8.42783	9.38073	9.71562	9.94061	9.86724	8.48218	9.67929
ENSMUSG00000040466	1926.59	1.26207	0.29698	4.28858	1.79816e-05	0.00705186	Blvrb	biliverdin reductase B (flavin reductase (NADPH)) [Source:MGI Symbol;Acc:MGI:2385271]	10.7898	10.4273	11.6492	12.8518	9.82866	11.4933	11.4036	9.03856	10.6256	8.94041	9.93044	9.48335	9.01529
ENSMUSG00000047496	1019.36	-0.928489	0.218188	-4.25353	2.10425e-05	0.00802302	Rnf152	ring finger protein 152 [Source:MGI Symbol;Acc:MGI:2443787]	8.76851	9.05424	9.94215	9.08834	9.37618	9.26597	9.90614	11.0041	10.2483	10.8829	9.84201	10.0623	10.4344
ENSMUSG00000003199	998.475	0.507032	0.120058	4.2232	2.40863e-05	0.00843451	Mpnd	MPN domain containing [Source:MGI Symbol;Acc:MGI:1915297]	10.3556	10.3261	9.84682	10.0554	10.516	9.98374	10.0875	9.67667	9.59267	9.80807	9.5255	9.62845	9.70389
ENSMUSG00000025357	3946.62	-0.594787	0.140984	-4.21863	2.45797e-05	0.00843451	Dgka	diacylglycerol kinase, alpha [Source:MGI Symbol;Acc:MGI:102952]	11.583	11.2994	12.0074	11.7846	11.4963	11.3915	11.6794	11.8843	12.1062	12.0804	12.4057	12.5247	12.3967
ENSMUSG00000032350	20069.5	1.29142	0.311643	4.22574	2.38152e-05	0.00843451	Gclc	glutamate-cysteine ligase, catalytic subunit [Source:MGI Symbol;Acc:MGI:104990]	14.4097	13.1715	15.0214	16.0232	12.2066	15.4879	15.1724	11.8558	13.7785	11.3717	12.8103	12.4104	13.2027
ENSMUSG00000081094	485.31	-1.07392	0.253871	-4.22645	2.37406e-05	0.00843451	Rpl19-ps11	ribosomal protein L19, pseudogene 11 [Source:MGI Symbol;Acc:MGI:3642193]	8.45392	7.63605	7.54671	8.71062	8.11282	7.80646	8.44101	9.58248	9.67417	9.76356	9.63114	7.69835	9.75614
ENSMUSG00000021327	3230.77	-0.364351	0.0872966	-4.17369	2.99703e-05	0.0100335	Zkscan3	zinc finger with KRAB and SCAN domains 3 [Source:MGI Symbol;Acc:MGI:1919989]	11.4035	11.5028	11.564	11.6016	11.4717	11.3025	11.4564	11.5344	11.8292	11.8514	11.9385	11.9339	11.9488
ENSMUSG00000019923	2260.98	0.442724	0.106834	4.14404	3.41247e-05	0.0109758	Zwint	ZW10 interactor [Source:MGI Symbol;Acc:MGI:1289227]	11.3405	11.008	11.4077	11.4036	11.3011	11.4462	11.4013	10.669	10.9745	10.6181	10.9121	11.1078	10.9389
ENSMUSG00000024247	295.675	1.26491	0.311076	4.13702	3.51838e-05	0.0109758	Pkdcc	protein kinase domain containing, cytoplasmic [Source:MGI Symbol;Acc:MGI:2147077]	9.37968	9.58884	6.90104	6.74274	9.72673	7.49268	9.0055	7.65185	6.53265	6.94919	6.40345	6.54387	5.84265
ENSMUSG00000044349	1062.72	1.01291	0.30224	4.13773	3.50754e-05	0.0109758	Snhg11	small nucleolar RNA host gene 11 [Source:MGI Symbol;Acc:MGI:2441845]	9.96581	9.83944	10.4058	12.4607	8.65501	9.3013	11.5727	8.02964	7.35768	5.85164	7.043	0	7.79898
ENSMUSG00000006818	2852.42	0.357714	0.0869459	4.11419	3.88533e-05	0.0115935	Sod2	superoxide dismutase 2, mitochondrial [Source:MGI Symbol;Acc:MGI:98352]	11.594	11.8735	11.4284	11.572	11.5926	11.6514	11.696	11.2837	11.371	11.4149	11.2251	11.1226	11.1874
ENSMUSG00000029233	1360.47	0.311362	0.0755905	4.11905	3.80439e-05	0.0115935	Srd5a3	steroid 5 alpha-reductase 3 [Source:MGI Symbol;Acc:MGI:1930252]	10.5273	10.5897	10.4374	10.4262	10.5138	10.5998	10.7169	10.201	10.2847	10.2391	10.1562	10.1207	10.3827
ENSMUSG00000025934	1360.21	1.26438	0.316462	4.10438	4.05398e-05	0.0117564	Gsta3	glutathione S-transferase, alpha 3 [Source:MGI Symbol;Acc:MGI:95856]	10.3264	10.373	10.5346	12.109	9.2401	11.6722	11.3533	6.37936	10.0077	6.98841	9.69124	8.25887	8.35662
ENSMUSG00000031379	562.595	0.985979	0.24065	4.10114	4.11122e-05	0.0117564	Pir	pirin [Source:MGI Symbol;Acc:MGI:1916906]	9.09412	8.8977	9.75696	10.0941	8.33694	10.2849	9.58854	8.32494	8.11197	8.18191	8.60823	8.26997	8.70562
ENSMUSG00000026773	1550.2	-0.815716	0.200133	-4.07473	4.60677e-05	0.0126465	Pfkfb3	6-phosphofructo-2-kinase/fructose-2,6-biphosphatase 3 [Source:MGI Symbol;Acc:MGI:2181202]	9.39666	10.5773	9.84825	10.2406	9.70008	10.1285	10.4725	10.2799	10.9018	11.4251	11.1876	11.0386	11.0485
ENSMUSG00000060803	4511.71	0.972023	0.238647	4.07754	4.55147e-05	0.0126465	Gstp1	glutathione S-transferase, pi 1 [Source:MGI Symbol;Acc:MGI:95865]	12.2885	11.9583	12.5709	13.3219	11.4161	12.8654	12.7647	11.1136	11.808	10.7099	11.1657	11.4213	11.8491
ENSMUSG00000003051	411.468	-1.13433	0.283001	-4.003	6.2545e-05	0.016372	Elf3	E74-like factor 3 [Source:MGI Symbol;Acc:MGI:1101781]	6.71212	7.88067	8.24201	7.52555	7.44132	7.86431	8.22947	7.64575	8.09757	10.0497	9.40864	9.2453	9.97584
ENSMUSG00000028980	1322.11	0.956696	0.239149	4.00445	6.21617e-05	0.016372	H6pd	hexose-6-phosphate dehydrogenase (glucose 1-dehydrogenase) [Source:MGI Symbol;Acc:MGI:2140356]	11.0391	11.3106	9.82958	10.0275	10.8712	10.021	11.5006	9.74953	9.38703	9.76732	9.92344	9.7271	9.16128
ENSMUSG00000032496	1633.13	-0.437056	0.212256	-4.00047	6.32168e-05	0.016372	Ltf	lactotransferrin [Source:MGI Symbol;Acc:MGI:96837]	0	6.14453	3.05192	0	0	5.38216	6.74662	4.41618	4.73567	7.44825	9.40578	14.1699	10.7141
ENSMUSG00000032849	3220.2	0.758619	0.189959	3.99447	6.48383e-05	0.0164809	Abcc4	ATP-binding cassette, sub-family C (CFTR/MRP), member 4 [Source:MGI Symbol;Acc:MGI:2443111]	12.1189	11.0789	11.5744	12.2694	12.0397	11.7117	12.5881	11.0307	11.1359	11.306	11.2145	10.9249	11.2055
ENSMUSG00000026869	2181.62	0.576665	0.145462	3.96445	7.35641e-05	0.0183589	Psmd5	proteasome (prosome, macropain) 26S subunit, non-ATPase, 5 [Source:MGI Symbol;Acc:MGI:1914248]	11.2476	10.899	11.6055	11.6229	10.9851	11.5236	11.337	10.974	10.8886	10.7926	10.5713	10.6631	10.4317
ENSMUSG00000043162	365.03	0.746566	0.190174	3.92609	8.63375e-05	0.0211619	Pyurf	Pigy upstream reading frame [Source:MGI Symbol;Acc:MGI:1913709]	9.16191	8.30282	8.77673	8.75782	9.40475	8.36943	8.77517	7.5576	8.08789	8.32663	7.80924	8.14688	8.0358
ENSMUSG00000001120	399.057	-0.970049	0.247234	-3.92055	8.83469e-05	0.0212745	Pcbp3	poly(rC) binding protein 3 [Source:MGI Symbol;Acc:MGI:1890470]	8.22589	7.5516	7.73133	8.41696	7.40407	8.47635	7.63677	7.66396	9.32452	9.02141	9.13684	9.45119	9.65886
ENSMUSG00000025202	725.669	0.921499	0.296392	3.90143	9.56254e-05	0.0224148	Scd3	stearoyl-coenzyme A desaturase 3 [Source:MGI Symbol;Acc:MGI:1353437]	10.9839	10.2433	5.823	6.63797	11.8665	4.93127	10.7393	8.29019	6.31759	5.63811	5.30203	5.30952	5.84265
ENSMUSG00000027187	9754.91	1.01124	0.260934	3.8837	0.00010288	0.0224148	Cat	catalase [Source:MGI Symbol;Acc:MGI:88271]	13.1537	12.866	13.4102	14.5499	13.1967	13.9455	14.0678	11.9169	13.1867	11.3014	12.8451	12.5084	12.0151
ENSMUSG00000035861	11015.1	-1.22756	0.316948	-3.88882	0.000100733	0.0224148	Tmprss11b	transmembrane protease, serine 11B [Source:MGI Symbol;Acc:MGI:2442893]	10.5299	10.0113	12.5275	13.2044	9.60272	11.8438	12.8544	11.9159	14.2135	13.7629	14.4017	14.3065	15.0879
ENSMUSG00000039982	731.506	1.17772	0.306563	3.88948	0.000100459	0.0224148	Dtx4	deltex 4, E3 ubiquitin ligase [Source:MGI Symbol;Acc:MGI:2672905]	10.1623	10.5403	8.96746	9.36648	10.6543	9.7717	10.4607	9.87989	6.39813	7.81834	7.24898	7.73086	7.74829
ENSMUSG00000079451	2860.13	-1.12164	0.288412	-3.88453	0.000102529	0.0224148	Tmprss11g	transmembrane protease, serine 11g [Source:MGI Symbol;Acc:MGI:2444058]	10.1066	8.74128	10.928	10.0036	10.2934	10.6645	11.6232	11.7855	10.6247	12.9847	12.1546	12.2044	12.0235
ENSMUSG00000102824	97.5266	-1.04935	0.26922	-3.89207	9.93917e-05	0.0224148	Pdcd5-ps	programmed cell death 5, pseudogene [Source:MGI Symbol;Acc:MGI:3782009]	5.70779	4.87157	5.62402	6.62236	5.39183	6.0472	6.02793	7.78538	7.11241	6.78073	6.76734	6.2766	7.79898
ENSMUSG00000022075	812.228	-0.594644	0.15353	-3.87283	0.000107577	0.0227169	Rhobtb2	Rho-related BTB domain containing 2 [Source:MGI Symbol;Acc:MGI:2180557]	9.20432	9.40451	9.21106	9.48987	9.36653	9.53496	9.12462	9.34731	10.0064	9.72732	10.0194	10.3724	10.1568
ENSMUSG00000035885	3322.13	0.375509	0.0969157	3.8746	0.0001068	0.0227169	Cox8a	cytochrome c oxidase subunit 8A [Source:MGI Symbol;Acc:MGI:105959]	11.8435	11.6836	11.8467	11.9172	12.0129	12.0025	11.6988	11.1614	11.6036	11.5608	11.4063	11.5157	11.5793
ENSMUSG00000015837	5272.23	0.580203	0.150371	3.85866	0.000114009	0.0229933	Sqstm1	sequestosome 1 [Source:MGI Symbol;Acc:MGI:107931]	12.616	12.4756	12.3175	12.7164	12.7043	12.3847	12.9906	11.5698	11.8032	11.8232	12.4287	12.0885	12.1288
ENSMUSG00000019102	15809.4	1.11877	0.317076	3.8553	0.000115586	0.0229933	Aldh3a1	aldehyde dehydrogenase family 3, subfamily A1 [Source:MGI Symbol;Acc:MGI:1353451]	13.3202	12.7341	12.7269	16.4679	12.1241	15.0605	14.8978	10.2093	12.7744	10.4208	12.9113	11.0744	11.284
ENSMUSG00000040562	982.323	0.904874	0.234749	3.85761	0.000114503	0.0229933	Gstm2	glutathione S-transferase, mu 2 [Source:MGI Symbol;Acc:MGI:95861]	10.1322	10.3863	9.85253	11.1061	9.85824	10.511	10.122	9.08209	9.5315	9.37211	9.50689	9.60087	7.92605
ENSMUSG00000063455	998.638	0.736891	0.190659	3.86558	0.000110825	0.0229933	D630045J12Rik	RIKEN cDNA D630045J12 gene [Source:MGI Symbol;Acc:MGI:2669829]	10.1457	10.0745	10.5705	10.2896	9.38338	10.4897	10.6896	9.51386	9.26349	8.95037	9.53603	9.59352	9.81274
ENSMUSG00000026153	5733.94	-0.507464	0.131838	-3.84903	0.000118588	0.0232234	Fam135a	family with sequence similarity 135, member A [Source:MGI Symbol;Acc:MGI:1915437]	12.362	12.1115	12.2252	12.1605	12.0779	12.0514	12.4731	13.0052	12.8384	12.7103	13.0161	12.3412	12.4319
ENSMUSG00000049804	748.329	1.10966	0.290194	3.84587	0.000120127	0.0232234	Armcx4	armadillo repeat containing, X-linked 4 [Source:MGI Symbol;Acc:MGI:2147887]	10.8068	9.61335	9.17511	8.43046	11.1678	8.90781	10.318	8.96947	8.12149	7.94334	8.21177	8.70309	8.80404
ENSMUSG00000118505	356.688	1.03435	0.309554	3.83636	0.000124871	0.0238052	Etv3l	ets variant 3-like [Source:MGI Symbol;Acc:MGI:3646099]	10.4221	5.30895	3.05192	7.69926	10.2729	6.13338	10.3591	5.81032	7.06386	4.42146	6.23278	5.39315	6.18518
ENSMUSG00000003948	1203.22	0.777358	0.204209	3.80784	0.000140186	0.0263588	Mmd	monocyte to macrophage differentiation-associated [Source:MGI Symbol;Acc:MGI:1914718]	10.9169	10.308	10.781	9.95928	11.1475	10.1711	10.3416	10.2906	9.61137	9.54207	9.28305	9.41163	9.80656
ENSMUSG00000027879	2300.87	0.453354	0.119225	3.80252	0.000143229	0.0265671	Sec22b	SEC22 homolog B, vesicle trafficking protein [Source:MGI Symbol;Acc:MGI:1338759]	11.697	11.1191	11.4024	11.2394	11.4941	11.016	11.4837	11.0148	10.8921	10.7342	11.0253	10.7771	10.9103
ENSMUSG00000027186	1576.24	-1.18438	0.312039	-3.79905	0.00014525	0.0265827	Elf5	E74-like factor 5 [Source:MGI Symbol;Acc:MGI:1335079]	8.52256	7.83376	8.80934	10.4441	9.86682	8.65086	9.99816	8.06204	11.8508	10.5961	11.8443	11.6797	11.6627
ENSMUSG00000008153	1275.5	0.863442	0.291528	3.78549	0.000153404	0.0269951	Clstn3	calsyntenin 3 [Source:MGI Symbol;Acc:MGI:2178323]	11.8792	9.738	6.64918	7.36601	12.9471	6.09093	11.4286	9.20326	6.26702	5.90726	6.18006	6.48155	6.62053
ENSMUSG00000050708	7403.35	0.796529	0.210347	3.78832	0.000151667	0.0269951	Ftl1	ferritin light polypeptide 1 [Source:MGI Symbol;Acc:MGI:95589]	12.5059	13.7072	12.6959	13.6808	12.7295	13.5007	13.0934	12.1452	12.1874	11.6593	12.3651	12.5172	12.6904
ENSMUSG00000067924	620.705	1.10738	0.294295	3.78757	0.000152131	0.0269951	Rtl8b	retrotransposon Gag like 8B [Source:MGI Symbol;Acc:MGI:3576504]	10.2814	9.17677	8.43677	8.22362	10.5193	8.82282	10.8982	8.79042	7.95043	7.93668	8.47235	8.00787	7.88753
ENSMUSG00000005882	614.397	0.420701	0.111422	3.77566	0.000159587	0.0273811	Uqcc1	ubiquinol-cytochrome c reductase complex assembly factor 1 [Source:MGI Symbol;Acc:MGI:1929472]	9.38252	9.62717	9.52493	9.25955	9.59654	9.3628	9.34625	8.87101	9.23088	8.9831	8.72554	9.08479	9.14831
ENSMUSG00000081534	6095.51	0.867645	0.229873	3.77732	0.000158523	0.0273811	Slc48a1	solute carrier family 48 (heme transporter), member 1 [Source:MGI Symbol;Acc:MGI:1914989]	12.3696	12.4327	13.2605	13.7322	12.1834	13.0923	12.988	11.2383	12.4335	11.5483	12.2123	11.8823	11.9807
ENSMUSG00000034107	908.621	1.08276	0.289712	3.75807	0.000171228	0.0290158	Ano7	anoctamin 7 [Source:MGI Symbol;Acc:MGI:3052714]	11.4725	10.1767	9.52671	8.77557	10.9725	9.24918	10.3649	9.01983	9.39882	8.9831	7.68705	8.52915	8.77479
ENSMUSG00000025538	644.46	0.479014	0.12805	3.74068	0.000183522	0.0294864	Sumf2	sulfatase modifying factor 2 [Source:MGI Symbol;Acc:MGI:1915152]	9.67008	9.36793	9.46292	9.55914	9.62313	9.46812	9.63132	8.53079	9.21984	8.94706	9.32462	9.12611	8.98277
ENSMUSG00000028937	1738.83	0.871751	0.233014	3.74422	0.000180958	0.0294864	Acot7	acyl-CoA thioesterase 7 [Source:MGI Symbol;Acc:MGI:1917275]	11.1332	10.2733	10.5705	11.3887	10.8021	11.6523	11.6683	9.17814	10.2953	9.83162	9.98716	10.4663	10.5474
ENSMUSG00000037979	240.093	1.00497	0.26909	3.74274	0.000182028	0.0294864	Ccdc92	coiled-coil domain containing 92 [Source:MGI Symbol;Acc:MGI:106485]	7.06355	8.67629	9.41748	7.93863	7.99874	8.21	8.22947	7.37067	7.16859	7.02658	5.97873	7.19143	7.33262
ENSMUSG00000039196	444.903	1.08116	0.289955	3.74842	0.000177953	0.0294864	Orm1	orosomucoid 1 [Source:MGI Symbol;Acc:MGI:97443]	9.27643	9.38227	8.22452	8.19753	9.89058	7.71858	10.4768	8.34012	8.06833	7.62454	7.63903	7.49254	7.34405
ENSMUSG00000106037	459.024	-1.09244	0.291827	-3.73901	0.000184746	0.0294864	Gm4332	predicted gene 4332 [Source:MGI Symbol;Acc:MGI:3782515]	8.33563	6.73549	7.46718	7.63849	8.0954	8.00811	8.54638	10.3013	9.17254	9.23211	9.22893	7.11958	10.0905
ENSMUSG00000028933	246.898	-0.563838	0.151135	-3.73034	0.000191221	0.0301689	Xrcc2	X-ray repair complementing defective repair in Chinese hamster cells 2 [Source:MGI Symbol;Acc:MGI:1927345]	7.74996	7.85153	7.66807	7.77886	7.15774	7.57198	7.64438	8.20984	8.2529	8.03359	7.87705	8.48536	8.50649
ENSMUSG00000022018	1027.91	1.12999	0.320193	3.70901	0.000208073	0.0304782	Rgcc	regulator of cell cycle [Source:MGI Symbol;Acc:MGI:1913464]	11.5236	9.65442	7.40646	7.64622	12.0371	8.15955	11.5121	9.22999	7.55325	8.01472	7.81357	7.81413	8.44946
ENSMUSG00000024856	2206.84	0.588129	0.158146	3.71916	0.000199883	0.0304782	Cdk2ap2	CDK2-associated protein 2 [Source:MGI Symbol;Acc:MGI:1098779]	11.8528	11.0257	10.9771	11.3619	11.4974	11.137	11.4975	10.4417	10.71	10.846	10.7137	10.506	11.1008
ENSMUSG00000025082	418.701	0.829676	0.224145	3.70288	0.000213165	0.0304782	Vwa2	von Willebrand factor A domain containing 2 [Source:MGI Symbol;Acc:MGI:2684334]	8.40999	9.21846	9.65134	9.05965	8.41861	9.39368	8.97562	8.73981	8.04351	8.38657	7.7517	7.89764	7.52558
ENSMUSG00000030483	924.008	-1.1183	0.300748	-3.71486	0.000203315	0.0304782	Cyp2b10	cytochrome P450, family 2, subfamily b, polypeptide 10 [Source:MGI Symbol;Acc:MGI:88598]	8.2385	8.16275	8.48529	10.0756	8.92206	6.62487	9.3012	10.0898	10.876	9.08007	10.1773	11.2136	10.766
ENSMUSG00000037936	2313.06	0.963305	0.260611	3.70352	0.000212625	0.0304782	Scarb1	scavenger receptor class B, member 1 [Source:MGI Symbol;Acc:MGI:893578]	12.1262	11.4234	10.7347	10.2945	12.6139	10.77	11.8923	10.3824	10.4095	10.1117	10.2717	10.6354	10.5137
ENSMUSG00000051851	124.732	1.07911	0.291901	3.71262	0.000205123	0.0304782	Rtl8c	retrotransposon Gag like 8C [Source:MGI Symbol;Acc:MGI:1920115]	7.35753	7.56603	5.86873	6.65341	8.58182	7.4845	7.53393	6.19129	5.16192	5.98687	6.64625	6.10533	5.04606
ENSMUSG00000056632	38365.1	-0.969918	0.260496	-3.72007	0.000199165	0.0304782	Dsg3	desmoglein 3 [Source:MGI Symbol;Acc:MGI:99499]	14.0036	13.4736	14.7764	15.2596	13.3621	14.8297	14.9333	14.608	15.7895	15.6043	15.8572	16.1025	16.1273
ENSMUSG00000064120	1979.73	0.747333	0.201298	3.71363	0.000204306	0.0304782	Mocs1	molybdenum cofactor synthesis 1 [Source:MGI Symbol;Acc:MGI:1928904]	11.5786	10.5449	11.0478	10.8713	11.8204	11.0273	11.6295	9.92589	10.6439	10.8027	10.5752	10.2516	10.2659
ENSMUSG00000102070	806.043	-0.504436	0.136077	-3.70686	0.000209845	0.0304782	Gm28661	predicted gene 28661 [Source:MGI Symbol;Acc:MGI:5579367]	9.33045	9.54582	9.29301	9.44177	9.26888	9.25879	9.54241	10.003	10.0344	9.62735	9.94532	9.45443	10.2868
ENSMUSG00000030208	14421.6	-1.05043	0.284941	-3.68216	0.000231263	0.0327249	Emp1	epithelial membrane protein 1 [Source:MGI Symbol;Acc:MGI:107941]	12.61	13.2089	12.5546	13.3771	13.1128	12.8029	12.9625	12.9573	13.3402	13.172	14.2841	14.9031	15.6935
ENSMUSG00000117922	135.573	-1.1434	0.310979	-3.6764	0.000236552	0.0331317	Gm50397	predicted gene, 50397 [Source:MGI Symbol;Acc:MGI:6303305]	5.47179	5.16478	4.95812	7.16521	5.66811	5.95554	6.13991	5.81032	7.94508	6.06232	7.90168	8.29917	8.69227
ENSMUSG00000003849	6787.32	1.10822	0.306131	3.66119	0.00025105	0.0335305	Nqo1	NAD(P)H dehydrogenase, quinone 1 [Source:MGI Symbol;Acc:MGI:103187]	12.5166	11.344	13.5323	14.1919	10.7613	13.9348	13.7456	10.5871	11.9352	10.8584	11.7335	11.3974	12.193
ENSMUSG00000010154	278.047	0.64235	0.17514	3.66781	0.000244634	0.0335305	Spire2	spire type actin nucleation factor 2 [Source:MGI Symbol;Acc:MGI:2446256]	8.63655	8.10959	8.17987	8.4615	8.59428	8.43453	8.33206	7.70558	8.01314	7.59096	7.56387	7.00019	8.12459
ENSMUSG00000026535	3525.62	-1.09048	0.297327	-3.66359	0.000248701	0.0335305	Ifi202b	interferon activated gene 202B [Source:MGI Symbol;Acc:MGI:1347083]	8.75101	10.9705	10.7788	11.7824	8.80546	11.4346	10.8806	11.9978	11.8565	11.9387	13.1306	12.7945	12.3532
ENSMUSG00000028961	13659	0.814931	0.222755	3.66061	0.000251613	0.0335305	Pgd	phosphogluconate dehydrogenase [Source:MGI Symbol;Acc:MGI:97553]	13.9994	12.9589	14.28	14.7328	13.8028	13.8533	14.4529	12.391	13.5264	12.9965	13.3654	13.065	13.3075
ENSMUSG00000032786	3344.94	0.673601	0.183989	3.6617	0.000250543	0.0335305	Alas1	aminolevulinic acid synthase 1 [Source:MGI Symbol;Acc:MGI:87989]	11.8295	12.0938	11.6852	11.6214	12.193	11.4319	12.7418	11.1836	11.0667	11.3079	11.1341	11.3024	11.5358
ENSMUSG00000052040	5992.71	-0.581153	0.159316	-3.64756	0.000264745	0.0349412	Klf13	Kruppel-like factor 13 [Source:MGI Symbol;Acc:MGI:1354948]	12.3292	12.076	11.8222	12.387	12.226	12.3384	12.3399	12.1213	12.9589	12.657	12.8519	13.057	13.2187
ENSMUSG00000032289	472.616	-1.1035	0.303436	-3.63316	0.000279971	0.0365989	Thsd4	thrombospondin, type I, domain containing 4 [Source:MGI Symbol;Acc:MGI:2672033]	6.79984	7.62232	7.69371	7.64622	7.23403	8.92603	8.23453	7.50469	9.44505	8.11262	9.50287	10.6109	10.0475
ENSMUSG00000103280	165.502	-0.697957	0.192459	-3.62539	0.000288529	0.0373617	Gm37277	predicted gene, 37277 [Source:MGI Symbol;Acc:MGI:5610505]	7.28643	6.34182	7.37511	7.06486	6.52094	6.60992	7.25431	7.75172	7.79253	7.43885	7.86874	7.57842	7.96357
ENSMUSG00000032418	8941.4	0.867422	0.240132	3.6159	0.000299306	0.0383951	Me1	malic enzyme 1, NADP(+)-dependent, cytosolic [Source:MGI Symbol;Acc:MGI:97043]	13.9897	12.6226	12.9748	13.3985	14.1275	12.7863	13.943	12.8047	12.6744	12.5238	12.8257	11.8772	11.7793
ENSMUSG00000028691	32329.2	0.867708	0.240732	3.60817	0.00030837	0.0384399	Prdx1	peroxiredoxin 1 [Source:MGI Symbol;Acc:MGI:99523]	14.8839	14.2427	15.7405	16.0585	14.3879	15.1482	16.0249	14.0936	14.4194	14.2042	14.406	14.3667	14.4344
ENSMUSG00000029455	4387.25	0.898921	0.249612	3.60608	0.000310858	0.0384399	Aldh2	aldehyde dehydrogenase 2, mitochondrial [Source:MGI Symbol;Acc:MGI:99600]	13.0542	11.983	11.3862	12.0942	13.4498	11.884	12.606	10.8674	11.8277	11.2975	11.6187	11.4431	11.1626
ENSMUSG00000032802	10213.1	1.05086	0.292708	3.61173	0.000304167	0.0384399	Srxn1	sulfiredoxin 1 homolog (S. cerevisiae) [Source:MGI Symbol;Acc:MGI:104971]	13.2859	12.2781	14.1214	14.9742	12.0742	13.7146	14.2324	11.4879	13.0633	11.6739	12.4592	12.2061	12.4922
ENSMUSG00000066621	1389.66	0.680508	0.188603	3.60876	0.000307667	0.0384399	Tecpr1	tectonin beta-propeller repeat containing 1 [Source:MGI Symbol;Acc:MGI:1917631]	11.2185	10.7227	10.2665	9.93894	11.1205	10.516	10.9697	10.0649	9.71719	10.2579	10.0773	9.84812	9.9024
ENSMUSG00000022123	6217.69	-0.777307	0.217213	-3.5773	0.000347166	0.0410793	Scel	sciellin [Source:MGI Symbol;Acc:MGI:1891228]	12.3739	11.3482	12.0782	12.7692	12.0794	11.465	12.224	12.2073	13.2891	12.6509	13.2966	13.1941	13.1486
ENSMUSG00000025795	3566.03	1.1083	0.319234	3.57889	0.000345061	0.0410793	Rassf3	Ras association (RalGDS/AF-6) domain family member 3 [Source:MGI Symbol;Acc:MGI:2179722]	13.3957	11.669	10.0676	10.0827	13.9472	10.2684	12.4239	11.522	9.85339	9.86537	9.90427	9.77984	9.9959
ENSMUSG00000032898	631.296	0.534176	0.149185	3.58064	0.000342757	0.0410793	Fbxo21	F-box protein 21 [Source:MGI Symbol;Acc:MGI:1924223]	9.53345	9.76325	9.32413	9.44177	9.87024	9.26119	9.46926	9.02688	8.76519	9.42785	8.72093	9.0183	8.74493
ENSMUSG00000039168	2867.14	0.560799	0.156467	3.58432	0.000337956	0.0410793	Dap	death-associated protein [Source:MGI Symbol;Acc:MGI:1918190]	11.3873	11.5812	12.0106	12.0045	11.6218	11.7196	11.6919	10.9771	10.9352	10.5553	11.2899	11.3817	11.4643
ENSMUSG00000061751	772.701	0.757079	0.211529	3.58012	0.000343442	0.0410793	Kalrn	kalirin, RhoGEF kinase [Source:MGI Symbol;Acc:MGI:2685385]	10.1902	10.1518	9.13824	9.48556	10.3907	9.80982	9.98473	9.28789	9.49534	9.02456	9.29549	8.61584	8.36786
ENSMUSG00000024228	371.788	0.839255	0.235199	3.5702	0.000356714	0.0418484	Nudt12	nudix (nucleoside diphosphate linked moiety X)-type motif 12 [Source:MGI Symbol;Acc:MGI:1915243]	9.30369	8.39052	8.82102	8.26442	9.51152	8.38269	9.23213	8.39929	8.21338	7.81107	7.80053	7.95381	6.9545
ENSMUSG00000030946	1424.44	1.08267	0.320102	3.55013	0.000385044	0.0447891	Lhpp	phospholysine phosphohistidine inorganic pyrophosphate phosphatase [Source:MGI Symbol;Acc:MGI:1923679]	12.0008	10.344	8.10541	9.00051	12.9275	8.35157	10.5984	10.0149	8.86491	7.97623	8.00379	8.48536	8.27541
ENSMUSG00000020483	1713.28	0.413911	0.116742	3.5455	0.000391865	0.0451995	Dynll2	dynein light chain LC8-type 2 [Source:MGI Symbol;Acc:MGI:1915347]	10.7693	11.0361	10.7477	11.3202	11.0086	10.8358	10.6476	10.5903	10.6155	10.4197	10.3543	10.4502	10.535
ENSMUSG00000004933	201.559	1.04203	0.296852	3.53183	0.0004127	0.0470208	Matk	megakaryocyte-associated tyrosine kinase [Source:MGI Symbol;Acc:MGI:99259]	8.89341	8.84545	6.66222	6.9445	9.06019	7.15432	7.57435	7.32563	6.14163	6.60685	6.3919	6.81042	6.3529
ENSMUSG00000021610	5182	0.246487	0.0698132	3.53067	0.000414507	0.0470208	Clptm1l	CLPTM1-like [Source:MGI Symbol;Acc:MGI:2442892]	12.524	12.2882	12.3622	12.5745	12.4376	12.4694	12.4702	12.0738	12.2255	12.1375	12.1724	12.2291	12.3465
ENSMUSG00000026034	7496.4	-0.31693	0.0898415	-3.52764	0.000419281	0.0471725	Clk1	CDC-like kinase 1 [Source:MGI Symbol;Acc:MGI:107403]	12.7432	12.8613	12.7538	12.6635	12.6957	12.5622	12.6999	13.2279	13.1543	13.0568	12.9871	12.7212	13.0251
ENSMUSG00000078193	256.893	-0.767705	0.218149	-3.51757	0.000435518	0.048601	Gm2000	predicted gene 2000 [Source:MGI Symbol;Acc:MGI:3780170]	7.34592	7.44639	7.82711	7.92597	7.11226	7.73934	7.11875	7.76865	8.48817	8.85105	8.7973	7.63677	8.53668
ENSMUSG00000028289	282.565	-1.04359	0.311609	-3.50845	0.000450731	0.049619	Epha7	Eph receptor A7 [Source:MGI Symbol;Acc:MGI:95276]	4.46153	5.16478	4.99982	6.72823	3.72082	6.95575	7.5421	3.48222	7.94508	6.28862	9.62622	10.7303	8.41737
ENSMUSG00000055360	242.029	0.518759	0.243203	3.50778	0.000451871	0.049619	Prl2c5	prolactin family 2, subfamily c, member 5 [Source:MGI Symbol;Acc:MGI:1858413]	4.27821	6.25547	6.32757	8.95451	7.40407	0	11.1186	2.60587	0	1.09418	5.19982	3.38779	5.20487
ENSMUSG00000033510	465.008	-1.1073	0.317589	-3.49617	0.000471996	0.0514176	Otud7a	OTU domain containing 7A [Source:MGI Symbol;Acc:MGI:2158505]	8.47539	6.47006	6.63601	8.34746	8.0599	6.2537	7.51743	6.55876	9.99866	7.4006	10.3896	10.2702	9.64276
ENSMUSG00000031936	1452.65	1.05606	0.305361	3.49315	0.00047736	0.0515925	Hephl1	hephaestin-like 1 [Source:MGI Symbol;Acc:MGI:2685355]	10.9431	10.1942	9.90834	10.0036	11.5869	10.795	12.2398	10.7083	8.81003	9.79339	8.84252	8.45325	8.02873
ENSMUSG00000024892	2049.79	1.0431	0.302163	3.48174	0.000498173	0.0534213	Pcx	pyruvate carboxylase [Source:MGI Symbol;Acc:MGI:97520]	12.2911	10.4075	9.89459	10.6486	12.8275	10.254	11.6891	10.35	9.45073	10.6223	10.0166	9.50387	9.22446
ENSMUSG00000025422	220.442	0.920543	0.265922	3.46741	0.000525508	0.0554856	Agap2	ArfGAP with GTPase domain, ankyrin repeat and PH domain 2 [Source:MGI Symbol;Acc:MGI:3580016]	8.68804	8.26353	7.03744	7.37535	9.13316	8.00811	7.9815	6.94371	7.12192	7.55659	7.21662	6.87972	6.18518
ENSMUSG00000038242	4367.12	1.04225	0.303274	3.46766	0.000525015	0.0554856	Aox4	aldehyde oxidase 4 [Source:MGI Symbol;Acc:MGI:1919122]	13.5613	12.3839	11.6598	10.9908	13.4695	11.2978	12.9009	12.2233	10.7861	10.7371	11.0905	10.2803	9.80656
ENSMUSG00000053470	2907.37	-0.2987	0.0863479	-3.45926	0.000541662	0.0567547	Kdm3a	lysine (K)-specific demethylase 3A [Source:MGI Symbol;Acc:MGI:98847]	11.4428	11.1784	11.5009	11.3788	11.4008	11.2861	11.2892	11.6862	11.5071	11.8322	11.6701	11.4723	11.7693
ENSMUSG00000021751	1623.83	1.07094	0.318537	3.44943	0.000561765	0.058415	Acox2	acyl-Coenzyme A oxidase 2, branched chain [Source:MGI Symbol;Acc:MGI:1934852]	12.447	9.78036	8.81811	10.2697	12.6055	8.42175	11.3724	9.94711	9.21984	9.30898	9.56715	8.50429	8.67428
ENSMUSG00000026435	319.266	1.06721	0.319872	3.44549	0.000570026	0.0588284	Slc45a3	solute carrier family 45, member 3 [Source:MGI Symbol;Acc:MGI:1922082]	9.84729	8.57296	6.92288	5.90548	10.3149	7.03625	9.17806	7.62111	6.26702	7.1585	5.3265	7.23741	6.46179
ENSMUSG00000026687	1875.45	0.560338	0.162763	3.44283	0.000575655	0.0589659	Aldh9a1	aldehyde dehydrogenase 9, subfamily A1 [Source:MGI Symbol;Acc:MGI:1861622]	11.3206	10.4768	11.0773	11.1591	11.3484	10.9522	11.3293	10.6668	10.6397	10.4256	10.5066	10.7919	9.93299
ENSMUSG00000037190	296.783	0.487092	0.141681	3.43773	0.000586609	0.0596429	Cyb561d2	cytochrome b-561 domain containing 2 [Source:MGI Symbol;Acc:MGI:1929280]	8.47539	8.39456	7.99633	8.36632	8.54806	8.48047	8.67463	7.63963	7.588	8.03982	8.07048	8.04713	8.04982
ENSMUSG00000037972	1790.23	0.519424	0.151538	3.42775	0.000608598	0.0614236	Snn	stannin [Source:MGI Symbol;Acc:MGI:1276549]	10.8237	10.5061	11.4753	10.9586	11.1636	10.818	11.2837	10.4583	10.386	10.428	10.7616	10.537	10.2823
ENSMUSG00000021102	1886.02	0.585772	0.171368	3.41853	0.000629606	0.0621724	Glrx5	glutaredoxin 5 [Source:MGI Symbol;Acc:MGI:1920296]	11.4091	10.7332	10.6431	11.0525	11.7391	10.894	11.1925	10.1296	10.5632	10.4919	10.5726	10.5285	10.6897
ENSMUSG00000078664	2368.16	-0.997057	0.29121	-3.41956	0.00062723	0.0621724	Sprr2a1	small proline-rich protein 2A1 [Source:MGI Symbol;Acc:MGI:1330350]	10.3571	9.22074	11.1908	10.1082	10.8471	9.97793	10.2473	12.9998	10.4525	12.373	11.3339	10.9481	10.9142
ENSMUSG00000086962	863.222	0.664581	0.269409	3.41915	0.00062817	0.0621724	Gm12248	predicted gene 12248 [Source:MGI Symbol;Acc:MGI:3651124]	11.6093	7.91488	5.823	5.22637	12.5861	4.60914	10.01	8.66944	4.57865	5.53595	5.5713	4.52919	4.51007
ENSMUSG00000032265	4232.89	-0.741867	0.217064	-3.41656	0.000634172	0.062176	Tent5a	terminal nucleotidyltransferase 5A [Source:MGI Symbol;Acc:MGI:2670964]	11.2001	11.9366	12.2669	11.3921	11.3625	11.3443	11.2659	12.7545	12.0162	13.1563	12.2888	12.1365	11.8798
ENSMUSG00000078546	299.588	-0.410388	0.120186	-3.41439	0.000639253	0.0622297	Zfp995	zinc finger protein 995 [Source:MGI Symbol;Acc:MGI:1917331]	7.96255	7.90357	8.01679	8.31384	7.84736	7.94398	8.10805	8.55701	8.53879	8.3619	8.3101	8.64741	8.19568
ENSMUSG00000001300	4711.54	0.928711	0.274297	3.39521	0.000685751	0.0662672	Efnb2	ephrin B2 [Source:MGI Symbol;Acc:MGI:105097]	13.2739	12.0804	11.7191	11.7232	13.6919	11.4467	12.9368	12.0713	11.4282	11.4516	11.058	11.0288	11.185
ENSMUSG00000078153	179.793	0.668623	0.197028	3.39337	0.000690384	0.0662672	Psme2b	protease (prosome, macropain) activator subunit 2B [Source:MGI Symbol;Acc:MGI:1341073]	7.90833	7.83971	7.53257	7.33761	8.45549	7.53287	7.65949	7.2392	6.96156	7.44825	6.75838	7.06112	6.69379
ENSMUSG00000021044	539.931	0.522995	0.154222	3.39113	0.000696047	0.0663469	Adck1	aarF domain containing kinase 1 [Source:MGI Symbol;Acc:MGI:1919363]	9.39666	9.02844	8.92209	9.03039	9.38816	9.61015	9.62171	8.4386	8.76215	8.60415	9.05321	8.69487	8.88448
ENSMUSG00000032231	26512.2	-0.448787	0.132415	-3.38915	0.000701101	0.0663677	Anxa2	annexin A2 [Source:MGI Symbol;Acc:MGI:88246]	14.164	14.4159	14.8829	14.5742	14.2635	14.4847	14.3006	14.6399	14.8059	15.0167	15.1132	15.1473	14.774
ENSMUSG00000058022	1403.18	1.0161	0.302762	3.38426	0.000713713	0.0666423	Adtrp	androgen dependent TFPI regulating protein [Source:MGI Symbol;Acc:MGI:1924596]	11.3816	9.92725	9.8807	10.2495	12.105	9.25159	11.685	10.4302	9.53862	8.75956	9.20933	9.37095	8.38455
ENSMUSG00000061259	3098.81	-1.06174	0.313775	-3.38519	0.000711298	0.0666423	Tmprss11d	transmembrane protease, serine 11d [Source:MGI Symbol;Acc:MGI:2385221]	10.2031	8.44615	10.8517	11.0892	7.58141	10.4325	11.6194	10.24	12.4876	12.08	12.9335	12.5653	12.2461
ENSMUSG00000000031	442.455	0.753489	0.284079	3.36999	0.000751701	0.0678806	H19	H19, imprinted maternally expressed transcript [Source:MGI Symbol;Acc:MGI:95891]	9.05187	11.6815	6.4679	5.41936	7.30649	2.82899	10.2964	6.83003	4.33857	7.4006	4.2641	5.12614	5.25415
ENSMUSG00000021094	3019.01	1.04693	0.319123	3.37049	0.000750343	0.0678806	Dhrs7	dehydrogenase/reductase (SDR family) member 7 [Source:MGI Symbol;Acc:MGI:1913625]	13.137	11.1802	9.93411	9.80881	13.7841	10.1193	11.909	11.221	9.87888	10.164	9.86619	9.82822	9.39618
ENSMUSG00000024659	44760.7	-0.887881	0.263144	-3.37114	0.00074857	0.0678806	Anxa1	annexin A1 [Source:MGI Symbol;Acc:MGI:96819]	14.3788	14.1986	15.1633	15.4016	14.1348	15.0425	14.8968	15.0046	15.4055	15.0744	15.661	16.5533	16.8824
ENSMUSG00000036960	2472.13	-0.51824	0.153564	-3.37456	0.000739329	0.0678806	Clca2	chloride channel accessory 2 [Source:MGI Symbol;Acc:MGI:2139758]	11.3229	10.444	11.2823	11.1005	10.6642	10.7489	11.145	11.6682	11.5762	11.7448	11.5766	11.3256	11.3112
ENSMUSG00000068893	2420.21	-0.984726	0.291715	-3.37139	0.000747909	0.0678806	Sprr2a2	small proline-rich protein 2A2 [Source:MGI Symbol;Acc:MGI:3845026]	10.4082	9.03623	11.1216	10.3068	10.86	10.0791	10.418	13.0463	10.5641	12.3944	11.3256	10.9185	10.9142
ENSMUSG00000028278	85.4243	1.03654	0.311799	3.36141	0.000775467	0.0687458	Rragd	Ras-related GTP binding D [Source:MGI Symbol;Acc:MGI:1098604]	6.51886	7.32444	6.27758	8.38956	6.53824	5.48408	6.41386	6.10506	5.36792	5.22177	5.7079	4.62456	3.49214
ENSMUSG00000029201	2063.22	0.552256	0.164318	3.36111	0.000776308	0.0687458	Ugdh	UDP-glucose dehydrogenase [Source:MGI Symbol;Acc:MGI:1306785]	10.7518	11.5812	11.2042	11.3806	10.8575	11.6932	11.0593	10.814	10.2108	10.7148	10.6588	10.6916	10.8006
ENSMUSG00000066704	4294.65	0.985306	0.294722	3.36283	0.000771474	0.0687458	Cyp2b19	cytochrome P450, family 2, subfamily b, polypeptide 19 [Source:MGI Symbol;Acc:MGI:107303]	13.0484	12.121	13.1313	12.5854	12.8905	11.0217	12.1706	11.9746	12.004	11.1634	10.4918	9.49916	9.85727
ENSMUSG00000033768	87.6491	1.02807	0.308896	3.35895	0.000782392	0.0688405	Nrxn2	neurexin II [Source:MGI Symbol;Acc:MGI:1096362]	6.41156	5.72346	6.43787	8.1384	6.27487	7.18491	7.43202	4.23316	6.50382	5.08374	5.83268	4.95323	4.24347
ENSMUSG00000025060	11179.3	-0.521859	0.155609	-3.35348	0.000798036	0.0697697	Slk	STE20-like kinase [Source:MGI Symbol;Acc:MGI:103241]	13.2654	12.788	13.1993	13.5816	12.8844	13.1014	13.1909	13.1974	13.7956	13.5836	13.7305	13.7209	14.1418
ENSMUSG00000020010	158.699	0.812492	0.293124	3.34963	0.000809209	0.0698567	Vnn3	vanin 3 [Source:MGI Symbol;Acc:MGI:1347055]	7.92403	7.60146	3.05192	4.68078	7.95432	5.90743	10.1369	6.64685	3.68992	4.76038	0.743817	1.36617	4.73501
ENSMUSG00000030655	10049.2	-0.319195	0.0952475	-3.3512	0.000804619	0.0698567	Smg1	SMG1 nonsense mediated mRNA decay associated PI3K related kinase [Source:MGI Symbol;Acc:MGI:1919742]	13.0193	13.0106	13.2402	13.1949	13.3189	13.0732	13.057	13.6416	13.261	13.3721	13.3463	13.4171	13.681
ENSMUSG00000021508	1866.32	0.88827	0.266028	3.34573	0.000820659	0.0704023	Cxcl14	chemokine (C-X-C motif) ligand 14 [Source:MGI Symbol;Acc:MGI:1888514]	10.249	12.3387	10.6365	10.7373	12.0094	10.9048	10.7744	10.8562	9.93529	9.79891	10.1278	9.87987	9.97033
ENSMUSG00000005125	3901.75	-0.893461	0.267367	-3.33849	0.000842355	0.070501	Ndrg1	N-myc downstream regulated gene 1 [Source:MGI Symbol;Acc:MGI:1341799]	10.6398	11.2269	10.5971	11.72	11.1532	11.745	11.4763	11.9219	11.2751	12.923	13.495	11.5918	12.1375
ENSMUSG00000041921	1245.66	0.379931	0.113637	3.34335	0.000827747	0.070501	Metap1d	methionyl aminopeptidase type 1D (mitochondrial) [Source:MGI Symbol;Acc:MGI:1913809]	10.6194	10.3524	10.506	10.3978	10.3086	10.4175	10.5374	10.0841	10.1164	10.2117	10.3113	9.66816	9.86918
ENSMUSG00000072244	138.104	1.0275	0.311803	3.33921	0.000840183	0.070501	Trim6	tripartite motif-containing 6 [Source:MGI Symbol;Acc:MGI:2137352]	7.47944	6.81009	7.97558	8.80005	5.66811	7.34699	7.80928	5.01674	4.96448	6.94919	5.84966	4.714	6.79716
ENSMUSG00000074212	1537.04	0.604467	0.18094	3.34111	0.000834444	0.070501	Dnajb14	DnaJ heat shock protein family (Hsp40) member B14 [Source:MGI Symbol;Acc:MGI:1917854]	11.1617	10.7211	10.6115	10.1779	11.3367	10.7394	10.9452	10.6162	10.2197	10.371	9.83563	9.98581	9.98134
ENSMUSG00000028700	1662.79	0.569801	0.170992	3.33262	0.000860334	0.0711692	Pomgnt1	protein O-linked mannose beta 1,2-N-acetylglucosaminyltransferase [Source:MGI Symbol;Acc:MGI:1915523]	11.2508	10.7965	10.4933	10.6399	11.6008	10.6745	10.879	10.271	10.383	10.1453	10.1891	10.4247	10.5585
ENSMUSG00000032572	160.207	-0.986539	0.295636	-3.33149	0.000863814	0.0711692	Col6a4	collagen, type VI, alpha 4 [Source:MGI Symbol;Acc:MGI:1915803]	4.7703	6.65683	6.70066	6.78541	5.66811	6.59481	7.20367	6.08717	8.43953	7.32092	7.94576	8.05143	8.53668
ENSMUSG00000036718	610.164	0.545978	0.163921	3.33082	0.000865893	0.0711692	Micall2	MICAL-like 2 [Source:MGI Symbol;Acc:MGI:2444818]	9.76031	9.37409	9.08353	9.31157	9.64326	9.23706	9.88701	8.59547	8.68399	8.65783	9.05687	9.17812	9.16128
ENSMUSG00000000876	2502.27	1.02776	0.320227	3.32736	0.000876724	0.0712066	Pxmp4	peroxisomal membrane protein 4 [Source:MGI Symbol;Acc:MGI:1891701]	12.9372	11.2555	9.57752	9.52177	13.4665	9.31289	11.7255	11.1306	9.75896	9.6601	9.27207	8.93471	8.59999
ENSMUSG00000047632	291.111	0.83872	0.252255	3.32818	0.000874154	0.0712066	Fgfbp3	fibroblast growth factor binding protein 3 [Source:MGI Symbol;Acc:MGI:1919764]	7.86831	8.0544	9.66112	8.42597	8.21854	7.83246	8.96045	7.81827	7.24025	7.87524	7.44603	7.3252	7.44299
ENSMUSG00000020089	4085.4	0.736278	0.221585	3.32446	0.000885893	0.0715281	Ppa1	pyrophosphatase (inorganic) 1 [Source:MGI Symbol;Acc:MGI:97831]	12.79	11.4159	11.8708	12.1002	12.9819	11.9261	12.5782	11.8495	11.4998	11.0946	10.9297	11.6425	11.6239
ENSMUSG00000003762	920.421	0.926967	0.279959	3.3216	0.000895021	0.0715291	Coq8b	coenzyme Q8B [Source:MGI Symbol;Acc:MGI:1924139]	11.1068	9.68613	9.10518	9.61541	11.3631	9.13369	10.2843	8.56995	9.28695	9.02456	9.41863	9.21114	8.52669
ENSMUSG00000026305	5465.27	-0.566801	0.170646	-3.3212	0.000896329	0.0715291	Lrrfip1	leucine rich repeat (in FLII) interacting protein 1 [Source:MGI Symbol;Acc:MGI:1342770]	11.7314	12.1464	12.4662	12.5402	11.4863	11.8164	12.2029	12.3414	12.774	12.5461	12.8328	12.7947	12.9196
ENSMUSG00000047205	1168.57	1.03045	0.318896	3.31394	0.000919927	0.072988	Dusp18	dual specificity phosphatase 18 [Source:MGI Symbol;Acc:MGI:1922469]	12.0365	9.5127	9.64314	9.30914	12.0739	7.64714	10.5906	9.67667	9.59267	8.0645	8.63296	7.95839	8.13778
ENSMUSG00000033701	1883.18	0.93585	0.283981	3.30781	0.000940273	0.0741735	Acbd6	acyl-Coenzyme A binding domain containing 6 [Source:MGI Symbol;Acc:MGI:1919732]	12.1291	10.6703	10.3332	10.3512	12.5476	10.0572	11.2048	9.91579	10.2086	10.2765	10.3105	9.98469	9.45795
ENSMUSG00000073755	514.839	0.976355	0.297549	3.30161	0.000961329	0.0754012	5730409E04Rik	RIKEN cDNA 5730409E04Rik gene [Source:MGI Symbol;Acc:MGI:3609248]	9.68398	9.23885	7.96509	8.61133	10.8932	8.17995	9.69687	8.86577	7.76243	7.41026	8.19858	7.95839	7.78228
ENSMUSG00000106928	166.742	0.744087	0.225524	3.29942	0.000968844	0.0755588	Gm43860	predicted gene 43860 [Source:MGI Symbol;Acc:MGI:5663997]	7.70523	7.67649	8.14312	7.96362	7.51307	6.81941	7.92008	6.67106	7.5742	6.82472	6.85402	6.64968	6.23512
ENSMUSG00000008461	349.235	0.714159	0.216652	3.29739	0.000975895	0.0756787	Fut1	fucosyltransferase 1 [Source:MGI Symbol;Acc:MGI:109375]	8.88941	8.49219	8.03194	9.01851	9.29963	8.39583	8.9171	8.4386	8.10238	8.19314	7.24898	7.62529	7.80726
ENSMUSG00000040997	2480.02	0.372337	0.113063	3.29318	0.000990602	0.0763877	Abhd4	abhydrolase domain containing 4 [Source:MGI Symbol;Acc:MGI:1915938]	11.685	11.5746	10.9508	11.3196	11.5215	11.4598	11.471	11.1064	10.962	10.9679	11.1679	11.1052	11.0186
ENSMUSG00000043740	103.123	1.00288	0.307581	3.28784	0.00100959	0.077417	B430306N03Rik	RIKEN cDNA B430306N03 gene [Source:MGI Symbol;Acc:MGI:2443478]	6.97588	8.39456	6.40721	7.42117	6.21159	7.04739	6.96911	6.94371	4.68521	4.76038	4.97072	6.08871	4.80282
ENSMUSG00000027433	3861.71	-0.348761	0.106179	-3.28462	0.00102119	0.0778711	Xrn2	5'-3' exoribonuclease 2 [Source:MGI Symbol;Acc:MGI:894687]	11.7259	11.7259	11.8876	11.8618	11.4387	11.8053	11.679	11.9909	11.9165	11.9557	12.0582	12.1998	12.4039
ENSMUSG00000025503	10252.4	0.7211	0.220019	3.27903	0.00104166	0.0789938	Taldo1	transaldolase 1 [Source:MGI Symbol;Acc:MGI:1274789]	13.5278	12.6384	13.6672	14.4571	13.3732	13.5496	13.7479	12.3243	13.1205	12.3089	12.7068	13.0412	13.14
ENSMUSG00000097944	158.644	-0.569831	0.173863	-3.27674	0.00105015	0.0791995	A130014A01Rik	RIKEN cDNA A130014A01 gene [Source:MGI Symbol;Acc:MGI:3028043]	6.91432	7.09505	7.04742	7.06486	7.0653	6.68318	7.09672	7.51141	7.62862	7.19248	8.02263	7.17577	7.94868
ENSMUSG00000027610	1951.74	0.891845	0.273038	3.27454	0.00105834	0.0793814	Gss	glutathione synthetase [Source:MGI Symbol;Acc:MGI:95852]	10.6657	10.634	11.8499	11.9969	9.81098	11.5434	11.7818	9.03856	10.6281	9.61905	10.5783	10.1511	10.4804
ENSMUSG00000055866	351.895	-1.0154	0.310831	-3.26492	0.00109496	0.0816815	Per2	period circadian clock 2 [Source:MGI Symbol;Acc:MGI:1195265]	7.32242	7.60845	5.15553	8.03019	7.52179	6.84517	8.24958	6.31935	9.5315	8.23178	9.23863	9.6169	9.6838
ENSMUSG00000032788	1048.39	0.90979	0.279668	3.26323	0.00110149	0.0817243	Pdxk	pyridoxal (pyridoxine, vitamin B6) kinase [Source:MGI Symbol;Acc:MGI:1351869]	11.2476	9.74118	9.2418	9.28207	11.4974	9.67982	10.7796	9.5371	8.79226	9.50874	9.38118	9.1056	9.03657
ENSMUSG00000004032	554.462	0.566753	0.174479	3.24835	0.00116076	0.0847866	Gstm5	glutathione S-transferase, mu 5 [Source:MGI Symbol;Acc:MGI:1309466]	9.41344	9.0568	9.06891	8.923	10.0132	9.47639	9.34158	8.71382	8.83917	8.92027	8.97026	8.49486	8.51157
ENSMUSG00000014956	12674.4	-0.347242	0.107028	-3.24438	0.00117705	0.0847866	Ppp1cb	protein phosphatase 1 catalytic subunit beta [Source:MGI Symbol;Acc:MGI:104871]	13.3628	13.236	13.394	13.5313	13.3897	13.4658	13.742	14.0348	13.6781	13.6291	13.6392	13.8412	13.9881
ENSMUSG00000015134	7427.24	-1.02428	0.317252	-3.23345	0.00122306	0.0847866	Aldh1a3	aldehyde dehydrogenase family 1, subfamily A3 [Source:MGI Symbol;Acc:MGI:1861722]	12.0752	10.3668	11.9702	12.1939	11.3679	10.2456	12.5468	10.8181	12.5779	12.6906	12.5133	13.562	15.2849
ENSMUSG00000021957	18287.9	0.677837	0.20929	3.23987	0.00119586	0.0847866	Tkt	transketolase [Source:MGI Symbol;Acc:MGI:105992]	14.3224	13.5155	14.7558	14.954	13.8758	14.8439	14.4416	13.1128	13.9489	13.4011	13.8819	13.8073	13.828
ENSMUSG00000022555	4099.59	0.976733	0.318425	3.2479	0.00116259	0.0847866	Dgat1	diacylglycerol O-acyltransferase 1 [Source:MGI Symbol;Acc:MGI:1333825]	13.8416	11.3393	10.0991	9.75794	14.206	9.7497	12.662	11.2195	9.63649	10.2377	10.0719	10.1925	10.2279
ENSMUSG00000023088	9325.44	0.613765	0.189719	3.23573	0.00121334	0.0847866	Abcc1	ATP-binding cassette, sub-family C (CFTR/MRP), member 1 [Source:MGI Symbol;Acc:MGI:102676]	13.3472	13.0763	13.3557	13.9421	13.0201	13.2183	13.9538	12.2205	13.2362	12.4639	12.8618	12.8497	12.8461
ENSMUSG00000027217	601.692	0.897652	0.27841	3.23352	0.00122274	0.0847866	Tspan18	tetraspanin 18 [Source:MGI Symbol;Acc:MGI:1917186]	9.91368	9.64426	8.86682	7.72872	10.5956	9.14411	10.1702	9.06849	8.21338	8.58295	8.03009	8.08115	8.55646
ENSMUSG00000028751	159.548	0.777877	0.290705	3.23444	0.00121882	0.0847866	Pla2g2e	phospholipase A2, group IIE [Source:MGI Symbol;Acc:MGI:1349660]	8.70631	7.05471	0.934816	5.00352	9.96922	2.82899	8.30348	6.69487	3.96837	4.69867	3.98561	2.87015	3.11922
ENSMUSG00000030161	1686.16	0.569379	0.175545	3.24374	0.00117972	0.0847866	Gabarapl1	gamma-aminobutyric acid (GABA) A receptor-associated protein-like 1 [Source:MGI Symbol;Acc:MGI:1914980]	11.3251	11.0047	10.8624	10.7517	11.2992	10.626	10.7943	10.5112	10.5553	10.3536	10.7566	9.98244	9.70832
ENSMUSG00000030246	1628.99	1.0066	0.320027	3.24462	0.00117608	0.0847866	Ldhb	lactate dehydrogenase B [Source:MGI Symbol;Acc:MGI:96763]	12.2454	10.4154	8.06178	9.2082	12.7189	9.09663	11.5896	10.4557	8.83339	8.47205	8.5471	9.13018	9.20266
ENSMUSG00000062127	2485.79	-0.348931	0.107595	-3.24298	0.00118287	0.0847866	Cttnbp2nl	CTTNBP2 N-terminal like [Source:MGI Symbol;Acc:MGI:1933137]	11.2838	11.2382	11.0478	11.1873	11.0559	10.8342	11.0276	11.2954	11.5805	11.2323	11.692	11.3463	11.5672
ENSMUSG00000075704	163.199	0.663063	0.205036	3.23365	0.00122218	0.0847866	Txnrd2	thioredoxin reductase 2 [Source:MGI Symbol;Acc:MGI:1347023]	8.07231	8.09971	6.7746	7.33761	7.686	7.54078	7.68925	7.10346	6.57484	6.90888	6.79389	7.19143	6.79716
ENSMUSG00000079197	2210.24	0.698677	0.215639	3.24132	0.00118978	0.0847866	Psme2	proteasome (prosome, macropain) activator subunit 2 (PA28 beta) [Source:MGI Symbol;Acc:MGI:1096365]	11.693	11.2258	11.0068	10.6763	12.2052	11.2984	11.3649	10.9716	10.4741	11.1118	10.4652	10.2984	10.1697
ENSMUSG00000022947	4716.88	0.904635	0.280973	3.23023	0.00123691	0.0853154	Cbr3	carbonyl reductase 3 [Source:MGI Symbol;Acc:MGI:1309992]	12.386	11.1422	12.9002	13.4363	11.1912	13.1571	12.7883	10.3081	12.1181	11.1634	11.807	11.205	11.284
ENSMUSG00000001627	2949.17	-0.417505	0.129574	-3.22206	0.00127273	0.0856807	Ifrd1	interferon-related developmental regulator 1 [Source:MGI Symbol;Acc:MGI:1316717]	11.2793	11.2611	11.1252	11.6554	11.2116	11.1487	11.4092	11.7057	12.0704	11.4685	11.938	11.4533	11.7268
ENSMUSG00000021033	1091.05	0.885089	0.275515	3.22103	0.00127729	0.0856807	Gstz1	glutathione transferase zeta 1 (maleylacetoacetate isomerase) [Source:MGI Symbol;Acc:MGI:1341859]	11.2469	10.2331	9.18869	9.64468	11.2992	9.45981	10.9997	9.98864	9.14713	9.17377	8.8404	9.06367	9.557
ENSMUSG00000023043	167.811	-0.989825	0.315184	-3.22578	0.00125631	0.0856807	Krt18	keratin 18 [Source:MGI Symbol;Acc:MGI:96692]	5.63333	4.77555	5.99783	5.55708	6.05215	4.66807	6.71804	4.62889	5.94119	4.81956	6.18006	9.11384	10.0614
ENSMUSG00000027222	921.812	0.866114	0.269663	3.21874	0.00128753	0.0856807	Pex16	peroxisomal biogenesis factor 16 [Source:MGI Symbol;Acc:MGI:1338829]	10.868	9.53487	9.63158	9.37581	11.4496	9.14151	10.2106	8.87622	9.12837	9.24566	9.3606	8.98724	9.18053
ENSMUSG00000031782	1378.2	0.7076	0.219392	3.22667	0.0012524	0.0856807	Coq9	coenzyme Q9 [Source:MGI Symbol;Acc:MGI:1915164]	11.2113	10.4977	10.2665	10.1832	11.6299	9.99242	10.7033	9.98019	10.0051	10.0605	9.83457	9.95174	9.73893
ENSMUSG00000037095	669.427	0.896381	0.279404	3.21772	0.00129214	0.0856807	Lrg1	leucine-rich alpha-2-glycoprotein 1 [Source:MGI Symbol;Acc:MGI:1924155]	8.6972	10.6228	9.79002	8.93569	9.5504	10.7709	8.93584	8.80143	8.19095	9.41352	8.01135	8.55056	8.26944
ENSMUSG00000037709	124.472	0.999183	0.320203	3.2201	0.00128148	0.0856807	Fam13a	family with sequence similarity 13, member A [Source:MGI Symbol;Acc:MGI:1889842]	7.70523	7.03411	5.04035	6.65341	7.57305	7.21487	9.05776	7.15587	4.87726	5.08374	5.44294	4.79823	3.11922
ENSMUSG00000099590	114.687	-0.750786	0.232809	-3.22209	0.00127258	0.0856807	C330022C24Rik	RIKEN cDNA C330022C24 gene [Source:MGI Symbol;Acc:MGI:1925770]	5.59461	6.27316	6.97608	5.58955	6.3355	6.23433	6.98119	7.68789	7.13138	7.19248	7.043	7.16788	7.26211
ENSMUSG00000026767	3276.92	-0.499374	0.155317	-3.21503	0.00130431	0.0858847	Mindy3	MINDY lysine 48 deubiquitinase 3 [Source:MGI Symbol;Acc:MGI:1914210]	11.5294	10.8237	11.5535	11.8926	11.1284	11.1324	11.5338	11.713	12.1344	11.921	11.9298	11.9054	12.0084
ENSMUSG00000027488	233.374	0.82937	0.25838	3.21344	0.00131156	0.0858847	Snta1	syntrophin, acidic 1 [Source:MGI Symbol;Acc:MGI:101772]	7.66841	9.33041	8.00659	7.58312	8.18048	8.36053	7.87548	7.31798	6.71977	7.90287	7.043	7.36717	6.58245
ENSMUSG00000027908	576.954	0.995329	0.314793	3.21172	0.00131944	0.0858847	Tchhl1	trichohyalin-like 1 [Source:MGI Symbol;Acc:MGI:1918575]	8.5782	8.48082	8.84124	9.82083	11.4364	7.52492	9.79934	7.68789	8.83917	7.05148	8.13422	7.17577	8.41737
ENSMUSG00000028758	276.596	-0.958561	0.298062	-3.21154	0.00132024	0.0858847	Kif17	kinesin family member 17 [Source:MGI Symbol;Acc:MGI:1098229]	6.89851	5.82289	7.36716	7.97595	6.48571	8.09121	7.25431	6.5193	8.46966	8.47666	8.88225	9.04224	9.45004
ENSMUSG00000037697	2093.48	0.985112	0.311133	3.20519	0.00134972	0.0870134	Ddhd1	DDHD domain containing 1 [Source:MGI Symbol;Acc:MGI:2150302]	12.575	10.0682	10.0378	10.2921	12.9481	9.58933	11.6033	10.5815	9.84624	10.1161	9.77805	9.46091	9.67704
ENSMUSG00000073557	921.669	0.599415	0.18704	3.20507	0.00135027	0.0870134	Ppp1r12b	protein phosphatase 1, regulatory subunit 12B [Source:MGI Symbol;Acc:MGI:1916417]	9.83073	10.8349	10.0453	9.98696	9.59654	10.1272	10.072	9.827	9.36716	9.74078	9.32158	9.20922	9.13193
ENSMUSG00000028909	801.206	-0.942265	0.293943	-3.20147	0.00136727	0.0876926	Ptpru	protein tyrosine phosphatase, receptor type, U [Source:MGI Symbol;Acc:MGI:1321151]	9.43003	9.1908	7.15284	9.1248	8.86494	8.35157	9.0055	8.49733	9.91901	9.24025	9.94137	11.1609	10.9218
ENSMUSG00000030666	195.381	-1.01844	0.32	-3.19838	0.00138203	0.0876926	Calcb	calcitonin-related polypeptide, beta [Source:MGI Symbol;Acc:MGI:2151254]	6.65681	6.58782	6.79843	4.2644	6.81865	5.66857	6.61328	6.76404	7.08347	6.42825	6.74936	8.45973	10.1967
ENSMUSG00000032263	748.43	0.810856	0.253793	3.19889	0.00137957	0.0876926	Bckdhb	branched chain ketoacid dehydrogenase E1, beta polypeptide [Source:MGI Symbol;Acc:MGI:88137]	10.661	9.46732	9.19992	9.39661	10.6934	9.03079	10.0535	9.56805	8.95018	8.96027	8.74381	8.40705	8.61421
ENSMUSG00000034201	3068.14	0.677823	0.212064	3.19747	0.00138637	0.0876926	Gas2l1	growth arrest-specific 2 like 1 [Source:MGI Symbol;Acc:MGI:1926176]	12.5647	11.7581	11.5399	11.0878	12.4494	11.1932	11.956	10.8456	11.2842	11.2076	11.0285	11.0074	11.2698
ENSMUSG00000109904	157.297	-0.751716	0.235168	-3.19477	0.00139944	0.0881132	Gm45819	predicted gene 45819 [Source:MGI Symbol;Acc:MGI:5804934]	7.0493	5.89321	7.06717	7.13253	7.05332	6.77987	6.43157	7.17293	8.08302	6.94919	7.63414	7.79888	8.23916
ENSMUSG00000023026	4497.3	-0.36875	0.115668	-3.18798	0.00143269	0.0897951	Dip2b	disco interacting protein 2 homolog B [Source:MGI Symbol;Acc:MGI:2145977]	12.0036	11.4939	12.281	11.9315	11.7769	11.9249	12.0889	12.2802	12.3965	12.3874	12.3076	12.2068	12.3802
ENSMUSG00000051510	4415.01	0.358103	0.112389	3.1863	0.00144106	0.0899092	Mafg	v-maf musculoaponeurotic fibrosarcoma oncogene family, protein G (avian) [Source:MGI Symbol;Acc:MGI:96911]	12.1852	12.1802	12.2411	12.2606	12.3312	12.3106	12.3536	11.3685	12.0156	11.8123	12.0004	11.9774	12.0984
ENSMUSG00000029203	2894.19	0.225721	0.0709435	3.18169	0.00146417	0.0909377	Ube2k	ubiquitin-conjugating enzyme E2K [Source:MGI Symbol;Acc:MGI:1858216]	11.602	11.7597	11.4808	11.618	11.7169	11.5764	11.4192	11.3119	11.4249	11.3468	11.4192	11.3274	11.3973
ENSMUSG00000005686	3085.46	0.767691	0.24167	3.17943	0.00147563	0.0912365	Ampd3	adenosine monophosphate deaminase 3 [Source:MGI Symbol;Acc:MGI:1096344]	11.558	11.3266	12.1029	12.8849	10.8102	12.0089	12.0349	10.9801	11.2963	11.26	11.0766	10.2147	11.0564
ENSMUSG00000034480	2285.09	-0.370399	0.116597	-3.17671	0.00148956	0.0916846	Diaph2	diaphanous related formin 2 [Source:MGI Symbol;Acc:MGI:1858500]	11.0711	10.5098	10.8532	11.0423	11.1169	10.8644	11.2157	11.2515	11.1979	11.4053	11.4045	11.3114	11.5195
ENSMUSG00000026784	2675.32	0.89033	0.309687	3.17404	0.00150331	0.0921183	Pdss1	prenyl (solanesyl) diphosphate synthase, subunit 1 [Source:MGI Symbol;Acc:MGI:1889278]	13.0816	10.7066	8.75254	9.17113	13.9097	8.56042	11.7579	10.812	9.00264	8.79685	8.49949	9.03792	9.15805
ENSMUSG00000026203	1490.13	0.613496	0.193856	3.16528	0.00154934	0.0945169	Dnajb2	DnaJ heat shock protein family (Hsp40) member B2 [Source:MGI Symbol;Acc:MGI:1928739]	10.9689	10.8961	10.8708	10.4363	11.4049	10.042	10.734	10.376	10.2264	10.3623	10.1857	9.49916	9.98864
ENSMUSG00000004637	366.532	-0.53936	0.170542	-3.16224	0.0015656	0.0946547	Wwox	WW domain-containing oxidoreductase [Source:MGI Symbol;Acc:MGI:1931237]	8.15447	8.28984	7.78002	8.76494	8.08954	7.8706	8.38302	8.60493	8.69678	8.46743	8.96052	9.04008	8.97176
ENSMUSG00000028494	8807.89	0.958748	0.319014	3.16132	0.00157055	0.0946547	Plin2	perilipin 2 [Source:MGI Symbol;Acc:MGI:87920]	14.8519	12.7118	11.3862	11.3376	15.1826	11.0448	13.946	12.6761	10.9399	10.6024	11.234	11.1589	11.611
ENSMUSG00000030774	1982.89	-0.475838	0.150568	-3.16015	0.00157691	0.0946547	Pak1	p21 (RAC1) activated kinase 1 [Source:MGI Symbol;Acc:MGI:1339975]	11.0345	10.1081	10.9998	10.6687	10.612	10.6555	10.6266	11.0761	10.9052	11.3612	11.0594	11.4822	11.2601
ENSMUSG00000044734	3424.03	-0.909869	0.287597	-3.15972	0.00157919	0.0946547	Serpinb1a	serine (or cysteine) peptidase inhibitor, clade B, member 1a [Source:MGI Symbol;Acc:MGI:1913472]	10.164	9.7009	11.2786	12.1239	9.22949	11.3215	11.2794	11.2954	12.2992	12.1836	12.6516	12.5858	12.3347
ENSMUSG00000030693	36778.6	-0.990465	0.313667	-3.15735	0.00159212	0.0950148	Klk10	kallikrein related-peptidase 10 [Source:MGI Symbol;Acc:MGI:1916790]	13.7946	12.9536	13.5485	15.5983	13.3369	13.8013	14.3815	12.7943	16.3805	14.5543	15.4684	16.1251	16.8132
ENSMUSG00000026029	1407.48	-0.336095	0.106677	-3.15057	0.00162954	0.0961037	Casp8	caspase 8 [Source:MGI Symbol;Acc:MGI:1261423]	10.38	10.4479	10.3251	10.0612	10.09	10.3673	10.3121	10.885	10.7179	10.6295	10.4548	10.3971	10.6762
ENSMUSG00000027420	1654.27	-1.00338	0.31983	-3.15024	0.00163137	0.0961037	Bfsp1	beaded filament structural protein 1, in lens-CP94 [Source:MGI Symbol;Acc:MGI:101770]	10.3628	6.6967	9.87231	8.52583	7.28615	10.7892	8.75421	11.1905	11.3938	10.9858	11.0135	12.7355	8.942
ENSMUSG00000028514	5654.3	-0.280897	0.0890975	-3.15268	0.00161776	0.0961037	Usp24	ubiquitin specific peptidase 24 [Source:MGI Symbol;Acc:MGI:1919936]	12.2485	12.263	12.4879	12.2496	12.3191	12.2166	12.4704	12.6663	12.3655	12.6012	12.5414	12.6285	12.8328
ENSMUSG00000021235	1023.49	0.806464	0.256494	3.14844	0.00164146	0.0962852	Coq6	coenzyme Q6 monooxygenase [Source:MGI Symbol;Acc:MGI:1924408]	10.947	9.61854	9.58439	9.65814	11.445	9.58551	10.5011	9.37889	9.58409	9.06486	9.31549	9.4133	9.42874
ENSMUSG00000022040	456.974	0.959097	0.319563	3.13997	0.00168967	0.0986913	Ephx2	epoxide hydrolase 2, cytoplasmic [Source:MGI Symbol;Acc:MGI:99500]	10.4082	7.66983	7.18031	6.4385	10.9411	7.28244	10.0635	8.72254	6.89651	7.02658	7.22315	6.03764	6.3301
ENSMUSG00000001833	6326.02	-0.306979	0.0979603	-3.1337	0.0017262	0.0997994	Septin7	septin 7 [Source:MGI Symbol;Acc:MGI:1335094]	12.4216	12.4612	12.6354	12.5598	12.3187	12.3063	12.578	13.0739	12.7774	12.612	12.6038	12.8071	12.8023
ENSMUSG00000029094	2026.01	0.489046	0.156126	3.1325	0.00173326	0.0997994	Afap1	actin filament associated protein 1 [Source:MGI Symbol;Acc:MGI:1917542]	11.1567	11.7407	11.2042	10.6302	11.0514	10.9343	11.4368	10.7373	10.5359	10.8054	10.8225	10.6087	10.5474
ENSMUSG00000050052	126.967	0.916294	0.314484	3.13222	0.00173491	0.0997994	Tdrp	testis development related protein [Source:MGI Symbol;Acc:MGI:1919398]	8.54305	7.04445	5.42411	5.26709	9.34457	4.66807	7.41431	6.79741	3.96837	3.16098	5.94753	4.19821	3.91617
ENSMUSG00000050914	133.871	-0.706892	0.225679	-3.13059	0.00174458	0.0997994	Ankrd37	ankyrin repeat domain 37 [Source:MGI Symbol;Acc:MGI:3603344]	6.143	6.51536	6.05828	6.42057	6.66963	7.0137	7.24433	7.36326	7.09318	8.11852	7.53792	7.22224	7.14942
ENSMUSG00000078776	86.4264	-0.971653	0.30998	-3.13052	0.001745	0.0997994	9530053A07Rik	RIKEN cDNA 9530053A07 gene [Source:MGI Symbol;Acc:MGI:2442118]	5.08162	4.56191	4.57235	6.98167	5.66811	4.93127	5.24281	7.39268	6.68166	5.50022	6.45982	8.04282	7.14942
ENSMUSG00000024965	822.761	0.664276	0.212546	3.12613	0.00177121	0.100304	Fermt3	fermitin family member 3 [Source:MGI Symbol;Acc:MGI:2147790]	9.21712	9.95491	10.5364	10.4092	9.2869	10.2684	9.67659	9.2136	8.9205	9.39661	9.26576	9.59057	8.84883
ENSMUSG00000028100	546.32	0.943379	0.318432	3.12417	0.00178305	0.100304	Nudt17	nudix (nucleoside diphosphate linked moiety X)-type motif 17 [Source:MGI Symbol;Acc:MGI:1925623]	10.675	8.78817	6.66222	7.51713	11.3243	5.38216	10.0276	8.70212	7.24896	7.60785	7.11498	6.93657	6.30694
ENSMUSG00000051431	2404.76	-0.39139	0.12526	-3.12456	0.00178074	0.100304	Gpr87	G protein-coupled receptor 87 [Source:MGI Symbol;Acc:MGI:1934133]	11.0354	10.6297	11.2605	11.3262	10.7078	11.0531	11.0593	11.2363	11.6121	11.4731	11.4588	11.3805	11.4372
ENSMUSG00000056671	126.828	-0.86522	0.276329	-3.12623	0.00177063	0.100304	Prelid2	PRELI domain containing 2 [Source:MGI Symbol;Acc:MGI:1924869]	5.42841	6.27316	6.9656	6.38401	5.31362	6.56411	6.80214	7.76303	6.21461	7.72082	8.0956	6.83056	7.62259
ENSMUSG00000019806	970.621	-0.603822	0.193421	-3.1213	0.00180055	0.100875	Aig1	androgen-induced 1 [Source:MGI Symbol;Acc:MGI:1913503]	9.54111	9.42245	9.55497	9.7967	9.67097	9.32667	9.66165	9.86423	10.177	9.51099	9.98139	10.4895	10.9825
ENSMUSG00000000149	1433.18	0.549922	0.176473	3.11643	0.00183054	0.101725	Gna12	guanine nucleotide binding protein, alpha 12 [Source:MGI Symbol;Acc:MGI:95767]	10.629	11.4199	10.1311	10.4835	10.9289	10.531	10.6457	10.0442	9.94068	10.2445	10.3371	10.2516	9.9254
ENSMUSG00000063531	664.849	0.956682	0.3103	3.11699	0.0018271	0.101725	Sema3e	sema domain, immunoglobulin domain (Ig), short basic domain, secreted, (semaphorin) 3E [Source:MGI Symbol;Acc:MGI:1340034]	10.487	8.60125	7.53257	9.25196	10.8453	9.16983	10.6978	9.21153	8.14968	8.10074	8.96052	7.16788	7.38886
ENSMUSG00000010025	2143.42	0.898193	0.289607	3.11474	0.00184108	0.101898	Aldh3a2	aldehyde dehydrogenase family 3, subfamily A2 [Source:MGI Symbol;Acc:MGI:1353452]	12.3347	10.9528	10.5549	10.1766	12.6479	10.248	11.5984	10.9333	9.95938	9.74078	10.0231	9.95976	10.5412
ENSMUSG00000020553	2664.28	0.693825	0.280293	3.10554	0.00189935	0.103454	Pctp	phosphatidylcholine transfer protein [Source:MGI Symbol;Acc:MGI:107375]	13.6411	10.6468	7.24243	7.82731	13.6089	7.27298	12.1643	10.8542	6.56091	7.16992	6.18006	7.89764	7.9783
ENSMUSG00000029131	4035.77	-0.271221	0.0873226	-3.10596	0.00189664	0.103454	Dnajb6	DnaJ heat shock protein family (Hsp40) member B6 [Source:MGI Symbol;Acc:MGI:1344381]	11.9165	11.7845	11.8381	11.979	11.5796	11.8664	11.9145	11.9032	12.1778	12.1447	12.1337	12.0533	12.2867
ENSMUSG00000043263	433.778	-0.990342	0.319625	-3.10846	0.00188067	0.103454	Ifi209	interferon activated gene 209 [Source:MGI Symbol;Acc:MGI:2138243]	6.11591	7.04445	7.45224	8.48326	5.14321	7.75981	8.58646	7.44276	10.7148	7.52137	9.17607	10.3664	8.42815
ENSMUSG00000108436	66.5126	-0.727353	0.23395	-3.1064	0.00189378	0.103454	Gm44851	predicted gene 44851 [Source:MGI Symbol;Acc:MGI:5753427]	6.00216	5.40834	6.20812	5.77038	4.7267	5.11194	5.59688	6.37936	6.76906	6.11051	6.47083	6.21665	6.76352
ENSMUSG00000064225	97.8875	0.86305	0.27862	3.1036	0.00191185	0.103723	Paqr9	progestin and adipoQ receptor family member IX [Source:MGI Symbol;Acc:MGI:1922802]	7.22437	6.68353	6.39163	6.90634	7.92174	6.09093	7.32236	6.75274	6.12279	5.60485	4.8409	5.68626	5.70766
ENSMUSG00000021234	156.154	0.858136	0.277403	3.10013	0.00193433	0.103881	Fam161b	family with sequence similarity 161, member B [Source:MGI Symbol;Acc:MGI:2443027]	8.33563	7.19123	6.5544	7.42117	8.73219	6.94387	7.55832	7.28698	6.62924	6.38972	6.4149	6.08871	6.30694
ENSMUSG00000026874	127.35	0.882401	0.310843	3.09989	0.0019359	0.103881	Hc	hemolytic complement [Source:MGI Symbol;Acc:MGI:96031]	5.74362	9.97801	6.03841	5.74177	7.00437	2.34214	7.08557	5.41104	6.16022	5.22177	3.98561	4.98951	4.24347
ENSMUSG00000032322	495.389	0.605715	0.195434	3.09966	0.00193746	0.103881	Pstpip1	proline-serine-threonine phosphatase-interacting protein 1 [Source:MGI Symbol;Acc:MGI:1321396]	9.26105	9.91744	8.84696	9.11647	8.67469	9.21747	9.22453	7.95765	8.45467	8.77459	8.89253	8.50429	8.56624
ENSMUSG00000022217	634.689	0.829765	0.269125	3.08918	0.0020071	0.107196	Emc9	ER membrane protein complex subunit 9 [Source:MGI Symbol;Acc:MGI:1934682]	10.1771	8.96727	9.71062	9.35235	10.7002	8.04193	9.64277	9.09109	8.72516	8.75956	8.70702	8.0385	8.25135
ENSMUSG00000037098	1345.33	0.336027	0.108847	3.08713	0.00202099	0.10752	Rab11fip3	RAB11 family interacting protein 3 (class II) [Source:MGI Symbol;Acc:MGI:2444431]	10.6516	10.5566	10.6756	10.1752	10.6373	10.5379	10.5199	9.89282	10.2741	10.291	10.3506	10.2516	10.0786
ENSMUSG00000076498	652.92	-0.598304	0.194049	-3.0826	0.00205201	0.108749	Trbc2	T cell receptor beta, constant 2 [Source:MGI Symbol;Acc:MGI:4835227]	8.55822	8.37422	9.22431	9.48987	8.51786	9.46605	8.97562	9.85501	9.44315	9.40146	9.92043	9.6807	9.66114
ENSMUSG00000068749	3360.36	0.43749	0.142029	3.08038	0.00206737	0.109141	Psma5	proteasome subunit alpha 5 [Source:MGI Symbol;Acc:MGI:1347009]	11.9562	11.3224	11.7078	12.148	12.2337	11.7493	12.055	11.463	11.377	11.2871	11.3088	11.6202	11.5979
ENSMUSG00000027340	1586.18	0.495137	0.161041	3.07474	0.00210688	0.109958	Slc23a2	solute carrier family 23 (nucleobase transporters), member 2 [Source:MGI Symbol;Acc:MGI:1859682]	10.9149	11.0757	10.5346	10.5653	11.2082	10.6427	10.8911	10.6743	10.1424	10.287	10.6067	9.79016	10.2569
ENSMUSG00000036613	773.683	-0.303164	0.0985627	-3.07583	0.00209919	0.109958	Eipr1	EARP complex and GARP complex interacting protein 1 [Source:MGI Symbol;Acc:MGI:1289332]	9.33926	9.19777	9.67727	9.46164	9.53109	9.2731	9.57665	9.59993	9.74978	9.8208	9.74327	9.83197	9.78157
ENSMUSG00000066441	4901.42	0.954955	0.315401	3.07528	0.00210306	0.109958	Rdh11	retinol dehydrogenase 11 [Source:MGI Symbol;Acc:MGI:102581]	13.7648	11.7069	10.875	11.5324	14.2233	10.6914	12.8134	12.2684	11.2169	10.6612	10.6055	10.6475	10.6032
ENSMUSG00000048078	2824.31	-0.483233	0.157277	-3.0723	0.00212417	0.110441	Tenm4	teneurin transmembrane protein 4 [Source:MGI Symbol;Acc:MGI:2447063]	11.0614	10.9411	11.4716	11.2754	11.3355	10.7876	11.4136	11.6328	11.4948	11.3767	11.7969	12.2409	11.6021
ENSMUSG00000021007	102.344	-0.544752	0.177556	-3.06744	0.002159	0.111601	Spata7	spermatogenesis associated 7 [Source:MGI Symbol;Acc:MGI:2144877]	6.43367	6.76079	6.19022	6.5081	6.62175	6.17461	5.82844	7.08556	7.12192	6.81021	6.86241	6.74826	7.18797
ENSMUSG00000030671	467.578	-0.95705	0.311805	-3.06692	0.00216275	0.111601	Pde3b	phosphodiesterase 3B, cGMP-inhibited [Source:MGI Symbol;Acc:MGI:1333863]	7.06355	9.37409	7.66159	6.6838	7.73183	7.97931	7.35984	9.0339	8.18642	8.15344	8.71862	10.8755	9.90626
ENSMUSG00000029545	912.799	0.451485	0.14733	3.0645	0.00218038	0.112089	Acads	acyl-Coenzyme A dehydrogenase, short chain [Source:MGI Symbol;Acc:MGI:87868]	10.2552	10.2365	9.50153	9.90548	10.4108	9.84696	9.90614	9.65255	9.28906	9.49292	9.68416	9.5023	9.69053
ENSMUSG00000028329	465.396	-0.490203	0.16008	-3.06205	0.00219828	0.112588	Xpa	xeroderma pigmentosum, complementation group A [Source:MGI Symbol;Acc:MGI:99135]	8.50179	8.65283	8.25928	9.09401	8.41861	8.61011	8.50933	8.82589	9.13778	8.9101	9.37092	8.897	9.47363
ENSMUSG00000015839	12123	-0.868979	0.28369	-3.05948	0.00221725	0.113137	Nfe2l2	nuclear factor, erythroid derived 2, like 2 [Source:MGI Symbol;Acc:MGI:108420]	12.3163	11.9593	13.1219	13.7555	11.2998	13.1419	13.2947	12.8183	14.4747	13.1494	14.1216	14.4087	14.6398
ENSMUSG00000028496	924.075	-0.402523	0.132413	-3.03986	0.00236685	0.118567	Mllt3	myeloid/lymphoid or mixed-lineage leukemia; translocated to, 3 [Source:MGI Symbol;Acc:MGI:1917372]	9.86367	9.47689	9.76605	9.61935	9.70583	9.43457	9.59051	10.3481	9.59438	10.1453	9.87244	10.0452	10.2569
ENSMUSG00000030423	865.85	-0.65588	0.215419	-3.04373	0.00233661	0.118567	Pop4	processing of precursor 4, ribonuclease P/MRP family, (S. cerevisiae) [Source:MGI Symbol;Acc:MGI:1913411]	9.21712	9.10204	9.72468	10.0785	9.13031	8.91086	8.95434	9.80255	10.2019	9.42785	9.91338	10.4647	10.5719
ENSMUSG00000041654	1365.54	0.824049	0.271441	3.0424	0.00234701	0.118567	Slc39a11	solute carrier family 39 (metal ion transporter), member 11 [Source:MGI Symbol;Acc:MGI:1917056]	11.4638	10.3251	9.42706	9.86129	11.8484	10.135	11.0349	10.1989	9.69664	9.8099	9.3337	9.51013	9.7346
ENSMUSG00000048490	3238.48	-0.479764	0.157756	-3.04101	0.00235787	0.118567	Nrip1	nuclear receptor interacting protein 1 [Source:MGI Symbol;Acc:MGI:1315213]	11.3042	11.0087	11.5877	11.5551	10.9007	11.71	11.5531	11.3832	11.9325	11.9045	11.9629	12.0314	12.1607
ENSMUSG00000049404	3119.35	0.83067	0.305178	3.04072	0.00236012	0.118567	Rarres1	retinoic acid receptor responder (tazarotene induced) 1 [Source:MGI Symbol;Acc:MGI:1924461]	13.5608	12.2605	9.3445	9.58956	13.6177	7.91385	12.1373	11.3974	9.15642	8.93373	8.3731	8.35933	8.71445
ENSMUSG00000019883	871.262	0.947129	0.317978	3.03699	0.00238956	0.119124	Echdc1	enoyl Coenzyme A hydratase domain containing 1 [Source:MGI Symbol;Acc:MGI:1277169]	11.0834	9.25452	8.61171	8.91341	11.986	8.09658	9.9937	9.80802	8.3123	8.22085	8.34044	8.03416	7.88753
ENSMUSG00000020099	2203.18	0.732901	0.241583	3.03626	0.00239532	0.119124	Unc5b	unc-5 netrin receptor B [Source:MGI Symbol;Acc:MGI:894703]	11.8997	11.6623	10.4497	10.8513	12.3682	10.7884	11.109	10.5863	10.3099	10.122	10.8047	10.6666	10.7702
ENSMUSG00000108588	317.844	-0.808956	0.266263	-3.03517	0.00240403	0.119125	Gm44814	predicted gene 44814 [Source:MGI Symbol;Acc:MGI:5753390]	7.56204	6.72268	8.43297	8.1107	6.99187	7.52492	8.10254	7.27913	8.51731	8.96355	9.15061	9.02923	9.05058
ENSMUSG00000028070	586.697	0.399856	0.131942	3.03052	0.00244136	0.119971	Naxe	NAD(P)HX epimerase [Source:MGI Symbol;Acc:MGI:2180167]	9.49717	9.2047	9.51598	9.2771	9.67684	9.16216	9.22199	8.71382	9.14713	9.15378	9.0983	8.66714	8.89228
ENSMUSG00000074579	117.642	-0.636016	0.2097	-3.03134	0.00243471	0.119971	Lekr1	leucine, glutamate and lysine rich 1 [Source:MGI Symbol;Acc:MGI:3645902]	6.2713	5.98194	6.71325	6.77133	6.52094	6.83235	6.32188	7.00213	7.78656	7.22568	7.11498	7.42129	6.54334
ENSMUSG00000092572	1178.39	-0.776689	0.256157	-3.02978	0.00244731	0.119971	Serpinb10	serine (or cysteine) peptidase inhibitor, clade B (ovalbumin), member 10 [Source:MGI Symbol;Acc:MGI:2138648]	9.10794	9.27002	9.69801	10.3322	8.78387	10.5846	8.84293	10.0931	11.194	10.6501	10.1899	10.7835	10.675
ENSMUSG00000002346	796.28	0.571882	0.188994	3.02632	0.00247554	0.120068	Slc25a42	solute carrier family 25, member 42 [Source:MGI Symbol;Acc:MGI:1920345]	9.78846	9.28099	9.69007	9.66005	9.92551	10.4046	10.2335	8.87622	9.25487	9.62528	9.55426	8.81851	9.27009
ENSMUSG00000031897	536.9	0.53382	0.176402	3.02636	0.0024752	0.120068	Psmb10	proteasome (prosome, macropain) subunit, beta type 10 [Source:MGI Symbol;Acc:MGI:1096380]	9.01202	9.65611	9.4117	9.1977	8.93844	9.6045	9.18591	8.67544	8.66459	9.3497	8.45581	8.41374	8.60949
ENSMUSG00000035614	1170.16	-0.342604	0.113156	-3.02771	0.00246415	0.120068	Togaram1	TOG array regulator of axonemal microtubules 1 [Source:MGI Symbol;Acc:MGI:2684313]	9.89786	9.90046	10.2362	10.0096	9.91231	10.1428	9.99667	10.3168	10.1906	10.4208	10.0646	10.5278	10.6442
ENSMUSG00000072949	1381.16	0.93548	0.313246	3.02503	0.00248607	0.120154	Acot1	acyl-CoA thioesterase 1 [Source:MGI Symbol;Acc:MGI:1349396]	11.7905	10.215	9.24397	9.48772	12.4703	8.95885	10.7402	10.1502	9.53862	9.4654	9.28461	8.40033	8.91161
ENSMUSG00000036977	248.221	-0.343856	0.113757	-3.02261	0.00250603	0.120694	Anapc10	anaphase promoting complex subunit 10 [Source:MGI Symbol;Acc:MGI:1916249]	7.56204	7.95379	7.68095	7.92597	7.90183	7.86431	7.55023	8.29019	7.99254	8.15918	8.0777	8.13882	8.17664
ENSMUSG00000024525	1050.47	0.442257	0.146562	3.0176	0.00254784	0.121533	Impa2	inositol monophosphatase 2 [Source:MGI Symbol;Acc:MGI:2149728]	10.5144	9.64256	10.0676	10.0554	10.475	10.4409	10.261	9.48	9.966	9.83521	9.7053	9.81943	9.754
ENSMUSG00000027602	1894.35	0.815979	0.270911	3.0183	0.00254196	0.121533	Map1lc3a	microtubule-associated protein 1 light chain 3 alpha [Source:MGI Symbol;Acc:MGI:1915661]	11.6964	11.2229	10.7121	10.3322	12.3383	9.90017	11.3844	9.71502	10.2537	10.6592	10.7224	9.92389	9.67478
ENSMUSG00000039269	1751.1	-0.838553	0.297547	-3.01734	0.00255002	0.121533	2300002M23Rik	RIKEN cDNA 2300002M23 gene [Source:MGI Symbol;Acc:MGI:1916792]	7.52133	3.09421	9.09078	10.3226	4.30971	7.70457	9.86273	7.98688	11.5193	10.8803	12.9014	12.2477	10.9742
ENSMUSG00000056313	1164.55	-0.551646	0.183036	-3.01344	0.00258303	0.122681	Tcim	transcriptional and immune response regulator [Source:MGI Symbol;Acc:MGI:1916318]	9.84935	9.5853	10.5248	10.067	9.34703	9.87381	9.55054	10.271	10.5394	9.99457	10.6204	10.7094	10.6291
ENSMUSG00000048486	2433.51	0.826306	0.275003	3.012	0.00259531	0.122839	Fitm2	fat storage-inducing transmembrane protein 2 [Source:MGI Symbol;Acc:MGI:2444508]	12.3537	10.8983	10.686	10.7544	12.7917	10.4335	11.8117	10.6683	10.8746	10.5021	10.3311	10.4839	10.4384
ENSMUSG00000057133	2670.43	-0.331399	0.110085	-3.01035	0.00260943	0.123083	Chd6	chromodomain helicase DNA binding protein 6 [Source:MGI Symbol;Acc:MGI:1918639]	11.112	11.3591	11.3199	11.2457	11.1643	11.1989	11.0868	11.374	11.3387	11.2975	11.6692	11.7455	11.8264
ENSMUSG00000026822	4258.29	0.789027	0.299463	3.00709	0.00263763	0.123563	Lcn2	lipocalin 2 [Source:MGI Symbol;Acc:MGI:96757]	13.6433	10.5728	8.11967	8.61922	13.2892	11.4681	14.3872	11.0359	6.69448	10.9573	8.27597	9.69588	9.60527
ENSMUSG00000060923	72.7404	0.940285	0.317902	3.00783	0.00263117	0.123563	Acyp2	acylphosphatase 2, muscle type [Source:MGI Symbol;Acc:MGI:1922822]	7.29853	7.00265	6.1721	6.88033	7.40407	5.69715	5.90652	4.97844	5.49054	0	5.22606	5.44632	5.43597
ENSMUSG00000023452	531.322	0.453484	0.150912	3.00495	0.00265626	0.123633	Pisd	phosphatidylserine decarboxylase [Source:MGI Symbol;Acc:MGI:2445114]	9.37683	9.55308	8.68384	9.2082	9.615	9.07774	9.08879	8.64826	8.85638	8.57009	8.79072	8.8435	8.92308
ENSMUSG00000063704	132.655	-0.814534	0.270738	-3.00485	0.00265712	0.123633	Mapk15	mitogen-activated protein kinase 15 [Source:MGI Symbol;Acc:MGI:2652894]	5.67104	6.79792	6.52614	7.08777	6.41256	6.06923	6.35938	5.72038	7.67462	7.64104	8.02263	7.26727	7.91843
ENSMUSG00000028766	205.616	0.925369	0.319955	3.00351	0.00266887	0.12376	Alpl	alkaline phosphatase, liver/bone/kidney [Source:MGI Symbol;Acc:MGI:87983]	7.47944	7.1725	4.99982	6.36538	8.22389	9.10198	9.85455	7.07652	3.58373	7.10003	6.36854	5.89192	5.59742
ENSMUSG00000034427	77.8802	-0.957456	0.319633	-3.00166	0.00268509	0.124093	Myo15b	myosin XVB [Source:MGI Symbol;Acc:MGI:2685534]	4.54513	5.12637	5.2275	5.90548	4.53322	2.82899	6.20315	4.52645	8.19547	5.53595	7.25536	6.41642	7.36663
ENSMUSG00000090124	724.544	0.805178	0.268946	2.99937	0.00270538	0.124611	Ugt1a7c	UDP glucuronosyltransferase 1 family, polypeptide A7C [Source:MGI Symbol;Acc:MGI:3032636]	9.68398	10.27	9.42897	10.1685	9.00838	9.9677	10.2867	8.62985	8.6872	9.75411	9.40578	7.85895	7.54551
ENSMUSG00000024810	4640.56	-0.874819	0.291772	-2.99437	0.00275013	0.126248	Il33	interleukin 33 [Source:MGI Symbol;Acc:MGI:1924375]	9.29164	11.208	11.8726	12.2603	9.59861	11.337	12.2782	12.934	12.8786	12.7647	12.6853	12.7805	12.1114
ENSMUSG00000030699	131.283	-0.938248	0.313311	-2.9925	0.00276704	0.126601	Tbx6	T-box 6 [Source:MGI Symbol;Acc:MGI:102539]	6.53939	6.40737	5.72694	6.7571	6.12265	4.19375	6.02793	4.93911	8.23985	6.13401	8.00379	7.95839	8.31659
ENSMUSG00000022332	183.929	0.903065	0.318108	2.98501	0.00283571	0.128884	Khdrbs3	KH domain containing, RNA binding, signal transduction associated 3 [Source:MGI Symbol;Acc:MGI:1313312]	9.06609	7.57318	5.3615	5.48986	9.93697	5.02443	7.5421	7.2392	5.04673	5.46358	5.63143	6.23187	5.3018
ENSMUSG00000090145	76.3264	0.701742	0.235054	2.98594	0.00282706	0.128884	Ugt1a6b	UDP glucuronosyltransferase 1 family, polypeptide A6B [Source:MGI Symbol;Acc:MGI:3580629]	6.63789	6.12518	6.79843	6.07559	7.13518	6.29168	6.77465	5.19428	5.36792	6.15714	5.39748	6.12177	6.07979
ENSMUSG00000030471	4912.27	-0.904429	0.302723	-2.98378	0.0028471	0.128974	Zdhhc13	zinc finger, DHHC domain containing 13 [Source:MGI Symbol;Acc:MGI:1919227]	10.9188	10.4342	10.9843	12.7614	10.6018	11.0634	11.951	11.3181	12.8324	11.4982	12.6819	12.9362	14.0347
ENSMUSG00000022244	290.151	0.698352	0.234574	2.97811	0.00290035	0.130703	Amacr	alpha-methylacyl-CoA racemase [Source:MGI Symbol;Acc:MGI:1098273]	8.4376	8.57653	8.11967	7.75042	9.10442	8.04193	9.01728	8.10711	7.28329	7.42938	8.25382	7.30375	7.35538
ENSMUSG00000038754	11228.8	0.521354	0.250119	2.97684	0.00291236	0.130703	Elovl3	elongation of very long chain fatty acids (FEN1/Elo2, SUR4/Elo3, yeast)-like 3 [Source:MGI Symbol;Acc:MGI:1195976]	15.5016	12.6292	8.32227	9.32127	16.0545	6.56411	14.0149	12.6239	7.68749	8.49038	5.39748	8.55662	8.22069
ENSMUSG00000042010	4506.87	0.704349	0.285573	2.97669	0.00291383	0.130703	Acacb	acetyl-Coenzyme A carboxylase beta [Source:MGI Symbol;Acc:MGI:2140940]	14.1355	11.8911	8.30574	8.71431	14.5944	8.73596	12.4502	11.8475	8.32883	9.12181	7.48458	8.4104	7.82368
ENSMUSG00000040370	729.274	0.501213	0.16847	2.97516	0.0029284	0.130929	Etfrf1	electron transfer flavoprotein regulatory factor 1 [Source:MGI Symbol;Acc:MGI:1914886]	9.8657	9.4145	9.6266	9.57949	10.2793	9.22239	9.91403	9.19702	9.41633	9.19627	9.41721	8.9532	8.91161
ENSMUSG00000019987	18227.2	-0.899679	0.302464	-2.97062	0.002972	0.131592	Arg1	arginase, liver [Source:MGI Symbol;Acc:MGI:88070]	13.521	12.529	13.7457	13.9055	9.96442	13.6646	13.7298	13.4801	14.8297	14.9053	15.5265	14.662	14.1591
ENSMUSG00000033610	2883.24	0.926613	0.319747	2.97099	0.0029684	0.131592	Pank1	pantothenate kinase 1 [Source:MGI Symbol;Acc:MGI:1922985]	13.0211	10.8811	9.82958	9.80709	13.581	10.0434	12.2189	11.634	9.739	9.71763	9.44261	9.8883	9.80656
ENSMUSG00000044254	113.846	0.92882	0.31955	2.97179	0.00296067	0.131592	Pcsk9	proprotein convertase subtilisin/kexin type 9 [Source:MGI Symbol;Acc:MGI:2140260]	6.94543	9.13143	5.65045	7.31837	6.68525	6.9908	6.09615	6.01334	4.57865	5.57081	4.04578	6.90843	4.80282
ENSMUSG00000002108	131.075	0.921873	0.314661	2.96722	0.00300502	0.132627	Nr1h3	nuclear receptor subfamily 1, group H, member 3 [Source:MGI Symbol;Acc:MGI:1352462]	7.46877	8.63242	6.40721	5.90548	8.50031	5.57927	7.65949	6.72987	4.57865	6.37006	6.33276	5.66398	5.39262
ENSMUSG00000040187	2774.41	-0.789879	0.266087	-2.96588	0.00301822	0.132782	Arntl2	aryl hydrocarbon receptor nuclear translocator-like 2 [Source:MGI Symbol;Acc:MGI:2684845]	10.7003	9.80945	10.9521	11.8063	10.1418	10.9946	10.9062	10.7727	11.7493	11.2255	11.8519	12.2778	12.6924
ENSMUSG00000000686	97.7337	0.896592	0.304411	2.96287	0.00304785	0.133658	Abhd15	abhydrolase domain containing 15 [Source:MGI Symbol;Acc:MGI:1914727]	7.09163	7.0649	5.6764	6.16449	8.19692	7.28244	6.91976	6.70663	4.92153	5.90726	5.86644	5.66398	4.03371
ENSMUSG00000029602	352.259	0.660505	0.223227	2.95969	0.00307949	0.133763	Rasal1	RAS protein activator like 1 (GAP1 like) [Source:MGI Symbol;Acc:MGI:1330842]	8.73775	8.60125	8.61171	8.49616	8.50472	8.44721	9.59837	7.66998	8.64161	8.18191	8.03381	7.81918	7.286
ENSMUSG00000030825	178.492	0.838035	0.309196	2.96065	0.00306994	0.133763	Hsd17b14	hydroxysteroid (17-beta) dehydrogenase 14 [Source:MGI Symbol;Acc:MGI:1913315]	8.83231	6.94863	5.9771	5.14131	9.9451	3.72373	8.41898	6.78637	6.66873	3.33332	5.8155	3.01798	4.80282
ENSMUSG00000054083	826.969	0.84298	0.285778	2.95973	0.0030791	0.133763	Capn12	calpain 12 [Source:MGI Symbol;Acc:MGI:1891369]	10.4124	8.84249	10.4317	10.2431	10.6232	9.43032	10.1083	8.47688	9.98046	9.39904	9.03848	7.85895	7.47452
ENSMUSG00000052928	847.013	0.445335	0.150614	2.95683	0.00310824	0.134586	Ctif	CBP80/20-dependent translation initiation factor [Source:MGI Symbol;Acc:MGI:2685518]	10.0963	10.1542	9.69642	9.81912	10.2389	9.55266	9.79592	9.02218	9.739	9.60229	9.54908	9.45768	9.23983
ENSMUSG00000107881	683.022	0.70628	0.23921	2.95453	0.00313148	0.135166	Gm44250	predicted gene, 44250 [Source:MGI Symbol;Acc:MGI:5690642]	10.0271	9.94391	8.91938	9.20033	10.434	9.13891	9.93126	9.53545	8.9205	9.0151	8.94481	8.23262	8.36786
ENSMUSG00000026248	620.042	0.506764	0.171686	2.95189	0.00315837	0.135899	Mrpl44	mitochondrial ribosomal protein L44 [Source:MGI Symbol;Acc:MGI:1916413]	10.0683	9.19545	9.28249	9.15495	9.7713	9.45354	9.374	8.5341	9.12127	8.80786	8.82974	9.17419	9.16451
ENSMUSG00000062345	7651.77	-0.792044	0.268392	-2.94836	0.00319468	0.137032	Serpinb2	serine (or cysteine) peptidase inhibitor, clade B, member 2 [Source:MGI Symbol;Acc:MGI:97609]	11.5371	13.0356	11.7576	13.0593	10.9883	11.983	12.7365	12.3531	13.629	12.8929	13.5478	13.4246	13.8473
ENSMUSG00000030766	2305.78	-0.436009	0.147991	-2.94607	0.00321835	0.137617	Arhgap17	Rho GTPase activating protein 17 [Source:MGI Symbol;Acc:MGI:1917747]	10.9979	10.801	10.8631	11.4402	10.6876	10.6736	10.9651	11.0687	11.48	11.0984	11.5365	11.437	11.6864
ENSMUSG00000031634	1203.86	-0.288534	0.0980039	-2.94408	0.00323914	0.138076	Ufsp2	UFM1-specific peptidase 2 [Source:MGI Symbol;Acc:MGI:1913679]	10.0893	9.93004	10.2729	10.2958	9.84091	9.92606	10.2106	10.5011	10.3213	10.3065	10.4047	10.3971	10.3771
ENSMUSG00000026024	1317.88	0.399028	0.135733	2.93985	0.00328366	0.13954	Als2	alsin Rho guanine nucleotide exchange factor [Source:MGI Symbol;Acc:MGI:1921268]	10.9031	10.2644	10.2929	10.407	10.8235	10.2113	10.725	10.0943	10.0507	10.0074	10.0863	10.2356	10.2554
ENSMUSG00000008206	14325.9	0.686269	0.283372	2.93845	0.00329859	0.139727	Cers4	ceramide synthase 4 [Source:MGI Symbol;Acc:MGI:1914510]	15.6708	12.9624	9.59973	10.2982	16.2624	8.91086	14.7853	13.3738	9.56153	9.59172	10.0934	10.7608	10.7891
ENSMUSG00000028972	288.675	0.790153	0.302022	2.93753	0.00330841	0.139727	Car6	carbonic anhydrase 6 [Source:MGI Symbol;Acc:MGI:1333786]	7.4253	6.29064	4.91517	6.029	11.1169	4.27183	9.50526	7.88706	5.00619	5.08374	5.78052	6.10533	4.73501
ENSMUSG00000028093	1742.95	0.867075	0.296887	2.93603	0.00332441	0.139953	Acp6	acid phosphatase 6, lysophosphatidic [Source:MGI Symbol;Acc:MGI:1931010]	12.1659	10.2809	9.72001	9.92629	12.4692	10.0082	11.2061	10.2359	9.76048	10.2048	9.87036	9.89788	9.66114
ENSMUSG00000069873	1023.92	0.8999	0.309583	2.93512	0.00333415	0.139953	4930438A08Rik	RIKEN cDNA 4930438A08 gene [Source:MGI Symbol;Acc:MGI:1921238]	10.0911	9.86299	10.0416	9.2671	11.4283	8.88625	11.65	9.76929	8.93946	9.70591	9.28773	7.51138	7.51552
ENSMUSG00000027472	1453.33	0.476699	0.162622	2.93144	0.00337397	0.140763	Pdrg1	p53 and DNA damage regulated 1 [Source:MGI Symbol;Acc:MGI:1915809]	10.6587	10.3606	10.9028	10.7526	10.6473	11.06	10.5496	9.75095	10.378	10.4874	10.5828	9.99588	9.8372
ENSMUSG00000034659	4823.09	0.821746	0.28105	2.93233	0.00336431	0.140763	Tmem109	transmembrane protein 109 [Source:MGI Symbol;Acc:MGI:1915789]	13.1921	12.0208	11.4048	11.848	13.9698	11.3723	12.6247	11.4569	11.7831	11.3111	11.3726	11.7177	11.4992
ENSMUSG00000038910	117.833	0.88289	0.30321	2.92847	0.00340639	0.141685	Plcl2	phospholipase C-like 2 [Source:MGI Symbol;Acc:MGI:1352756]	7.15953	8.50722	7.35918	6.69876	6.87419	7.625	5.98058	7.14727	5.98357	6.06232	5.93167	5.0249	4.73501
ENSMUSG00000000296	336.956	0.809658	0.277632	2.92271	0.00347	0.143586	Tpd52l1	tumor protein D52-like 1 [Source:MGI Symbol;Acc:MGI:1298386]	8.69263	6.68353	8.57769	9.0712	8.88198	9.43669	9.03766	7.31029	8.23547	6.75063	8.28536	7.69835	7.48488
ENSMUSG00000033579	18191.2	0.53122	0.253142	2.92244	0.00347301	0.143586	Fa2h	fatty acid 2-hydroxylase [Source:MGI Symbol;Acc:MGI:2443327]	16.1428	13.6313	9.51777	10.7454	16.6759	8.25875	14.8943	13.458	8.69678	8.99919	6.16658	9.59793	9.02597
ENSMUSG00000026576	1289.07	0.87711	0.302564	2.91844	0.00351782	0.144313	Atp1b1	ATPase, Na+/K+ transporting, beta 1 polypeptide [Source:MGI Symbol;Acc:MGI:88108]	11.3042	10.7795	9.47035	10.2822	11.5452	8.84853	11.4586	10.485	9.48984	9.93727	8.82116	8.56566	8.23916
ENSMUSG00000028382	19022.3	-0.367901	0.126071	-2.91816	0.00352103	0.144313	Ptbp3	polypyrimidine tract binding protein 3 [Source:MGI Symbol;Acc:MGI:1923334]	13.9576	13.7326	14.2805	14.116	13.5856	14.1355	14.2356	14.5099	14.3526	14.4349	14.2076	14.3152	14.6005
ENSMUSG00000037710	1263.74	0.805036	0.276554	2.91806	0.00352214	0.144313	Cisd1	CDGSH iron sulfur domain 1 [Source:MGI Symbol;Acc:MGI:1261855]	11.3383	9.90473	9.77658	9.78272	11.9236	9.92152	10.5697	10.1438	9.24619	9.78413	9.26101	9.40324	9.73242
ENSMUSG00000024736	1366.49	0.566195	0.194241	2.91536	0.00355274	0.145133	Tmem132a	transmembrane protein 132A [Source:MGI Symbol;Acc:MGI:2147810]	10.778	11.2477	10.0883	10.7191	10.8592	10.503	10.1951	9.65103	10.1152	9.48609	10.1545	10.4097	10.234
ENSMUSG00000001755	1222.34	0.48156	0.165533	2.90931	0.0036223	0.146321	Coasy	Coenzyme A synthase [Source:MGI Symbol;Acc:MGI:1918993]	10.7173	10.0783	10.3464	10.1263	11.0842	10.2967	10.3855	9.68858	9.77111	10.0373	10.1982	9.94252	10.0281
ENSMUSG00000029370	398.116	0.679152	0.233593	2.90912	0.00362444	0.146321	Rassf6	Ras association (RalGDS/AF-6) domain family member 6 [Source:MGI Symbol;Acc:MGI:1920496]	8.89341	7.68972	8.47793	8.99446	9.30974	9.35833	9.32272	7.90759	8.27012	7.83278	7.99237	7.87842	8.7874
ENSMUSG00000037966	1210.38	0.505205	0.173592	2.91051	0.00360838	0.146321	Ninj1	ninjurin 1 [Source:MGI Symbol;Acc:MGI:1196617]	10.4909	11.0826	9.90285	10.1469	10.2573	10.7684	10.3013	9.70479	9.75285	10.1583	9.96785	9.97906	9.91969
ENSMUSG00000101892	316.785	0.369758	0.127016	2.91108	0.00360187	0.146321	9130401M01Rik	RIKEN cDNA 9130401M01 gene [Source:MGI Symbol;Acc:MGI:1923008]	8.5174	8.09475	8.48529	8.5549	8.46004	8.69404	8.45839	7.95273	7.90154	8.37675	7.94181	8.19039	8.13778
ENSMUSG00000024331	24633.4	-0.842567	0.289553	-2.90618	0.00365874	0.147272	Dsc2	desmocollin 2 [Source:MGI Symbol;Acc:MGI:103221]	13.3924	12.3106	14.0704	14.857	12.8246	13.6631	14.6637	13.6245	15.2488	14.5571	15.1257	15.4937	15.7151
ENSMUSG00000003528	3411.87	0.728184	0.251071	2.90342	0.00369109	0.147708	Slc25a1	solute carrier family 25 (mitochondrial carrier, citrate transporter), member 1 [Source:MGI Symbol;Acc:MGI:1345283]	12.5593	11.6819	11.222	11.6472	13.1343	11.0751	12.0809	10.6209	11.2762	11.3156	11.4657	11.1904	11.1034
ENSMUSG00000005045	74.6293	-0.698496	0.240352	-2.90402	0.00368401	0.147708	Chd5	chromodomain helicase DNA binding protein 5 [Source:MGI Symbol;Acc:MGI:3036258]	5.74362	5.91591	5.5971	5.65238	6.1678	6.19479	4.97936	6.24065	6.70718	6.06232	6.95944	6.18571	7.22552
ENSMUSG00000015776	2828.32	0.455765	0.157171	2.89996	0.00373215	0.148772	Med22	mediator complex subunit 22 [Source:MGI Symbol;Acc:MGI:98446]	11.861	11.2803	11.6348	11.4076	12.1827	11.5488	11.5856	10.8635	11.3377	11.5324	11.0406	10.975	11.2449
ENSMUSG00000095213	2574.14	0.713816	0.28971	2.89935	0.00373934	0.148772	Gm9944	predicted gene 9944 [Source:MGI Symbol;Acc:MGI:3642412]	13.1676	10.5275	6.84494	7.42117	13.6643	8.52897	12.4941	11.0171	8.43953	8.83321	7.24256	7.33932	7.66875
ENSMUSG00000048142	4094.48	-0.79753	0.275146	-2.89557	0.00378475	0.150143	Nat8l	N-acetyltransferase 8-like [Source:MGI Symbol;Acc:MGI:2447776]	11.0614	10.0465	12.2773	12.1537	10.8004	11.2814	11.0819	11.254	12.3537	13.2419	12.5246	12.6992	12.0293
ENSMUSG00000054545	171.149	0.848164	0.294519	2.89151	0.003834	0.151659	Ugt1a6a	UDP glucuronosyltransferase 1 family, polypeptide A6A [Source:MGI Symbol;Acc:MGI:2137698]	8.5174	7.91488	6.84494	7.04158	8.62698	6.85789	8.07462	7.74032	5.91953	6.79554	6.66556	5.98471	5.70766
ENSMUSG00000038155	250.462	0.816508	0.283334	2.88988	0.00385383	0.152005	Gstp2	glutathione S-transferase, pi 2 [Source:MGI Symbol;Acc:MGI:95864]	8.30597	7.56603	9.12887	9.0712	6.94075	8.38708	8.12448	6.30395	7.93971	6.48419	7.09376	7.22985	7.83181
ENSMUSG00000015665	4155.97	0.569448	0.261777	2.88884	0.0038667	0.152075	Awat1	acyl-CoA wax alcohol acyltransferase 1 [Source:MGI Symbol;Acc:MGI:3588200]	14.1956	11.1895	7.29362	7.57504	14.5095	6.53274	12.4333	11.4981	6.74462	7.80376	4.73524	7.77829	7.47452
ENSMUSG00000026447	1164.1	0.57589	0.19949	2.88741	0.00388428	0.15233	Pik3c2b	phosphatidylinositol-4-phosphate 3-kinase catalytic subunit type 2 beta [Source:MGI Symbol;Acc:MGI:2685045]	11.15	10.0153	10.2482	10.0006	10.9709	9.94256	10.2843	9.75804	9.75743	10.0953	9.83776	9.54559	9.76891
ENSMUSG00000049303	228.965	-0.557368	0.193147	-2.88527	0.00391073	0.152931	Syt12	synaptotagmin XII [Source:MGI Symbol;Acc:MGI:2159601]	7.8764	6.7482	7.61539	7.56691	7.27588	7.66895	7.68187	7.60235	8.24856	8.35191	8.46686	7.82421	8.18936
ENSMUSG00000005069	2026.55	0.760987	0.264328	2.88357	0.00393192	0.15301	Pex5	peroxisomal biogenesis factor 5 [Source:MGI Symbol;Acc:MGI:1098808]	12.0682	10.9699	10.4619	10.551	12.2964	9.94852	11.6082	10.4807	10.3347	10.4527	10.4693	10.1847	10.3491
ENSMUSG00000042540	310.928	0.45841	0.237683	2.88332	0.00393505	0.15301	Acot5	acyl-CoA thioesterase 5 [Source:MGI Symbol;Acc:MGI:2384969]	10.063	7.25493	1.49738	3.08774	10.9946	0	9.20406	7.2147	3.05771	2.13906	2.3356	3.92606	3.11922
ENSMUSG00000000730	451.97	0.746857	0.259644	2.88001	0.0039766	0.153755	Dnmt3l	DNA (cytosine-5-)-methyltransferase 3-like [Source:MGI Symbol;Acc:MGI:1859287]	9.40787	8.18161	9.43278	9.03334	8.13573	9.89863	9.34625	8.11595	8.53166	8.85105	8.43908	7.53612	7.45358
ENSMUSG00000031016	952.246	-0.569466	0.197655	-2.88066	0.0039684	0.153755	Wee1	WEE 1 homolog 1 (S. pombe) [Source:MGI Symbol;Acc:MGI:103075]	9.72937	8.98079	9.5462	9.83444	9.6943	9.68696	9.33218	9.84972	9.86902	10.1583	9.55814	10.6701	10.7283
ENSMUSG00000028076	655.605	0.886706	0.311948	2.8734	0.00406078	0.155889	Cd1d1	CD1d1 antigen [Source:MGI Symbol;Acc:MGI:107674]	10.3455	9.28536	9.08595	7.72872	10.9419	8.71166	10.4927	9.46796	7.16859	9.12768	7.8562	7.78862	7.35538
ENSMUSG00000029238	6857.88	-0.430726	0.14988	-2.8737	0.00405693	0.155889	Clock	circadian locomotor output cycles kaput [Source:MGI Symbol;Acc:MGI:99698]	12.6677	12.1044	12.5321	12.8597	12.1834	12.5441	12.568	12.7141	13.2723	12.7105	12.8012	12.9041	13.3
ENSMUSG00000037161	135.296	-0.852966	0.296412	-2.87301	0.00406588	0.155889	Mgarp	mitochondria localized glutamic acid rich protein [Source:MGI Symbol;Acc:MGI:1914999]	5.77859	7.38264	6.76254	6.18589	6.41256	4.27183	6.34075	6.79741	7.22266	8.61254	7.36569	7.43451	7.59417
ENSMUSG00000048234	2738.62	0.393045	0.136852	2.87209	0.00407764	0.155905	Rnf149	ring finger protein 149 [Source:MGI Symbol;Acc:MGI:2677438]	11.4692	11.9036	11.2541	11.3141	11.6988	11.536	11.8599	11.2793	11.2379	11.3889	11.2976	10.9302	10.891
ENSMUSG00000002997	800.104	0.578972	0.202265	2.86297	0.00419694	0.156046	Prkar2b	protein kinase, cAMP dependent regulatory, type II beta [Source:MGI Symbol;Acc:MGI:97760]	9.26105	9.80489	9.61154	10.5354	9.93044	9.67624	10.1912	9.43476	8.6383	9.16238	8.98378	9.69588	9.40439
ENSMUSG00000006445	5853.21	-0.758115	0.264046	-2.86876	0.00412082	0.156046	Epha2	Eph receptor A2 [Source:MGI Symbol;Acc:MGI:95278]	11.7813	10.9383	12.0993	12.5448	11.6877	12.0203	12.3282	11.3157	13.0728	12.3807	12.7671	13.2807	13.7981
ENSMUSG00000024526	1806.79	0.894681	0.320132	2.87006	0.00410389	0.156046	Cidea	cell death-inducing DNA fragmentation factor, alpha subunit-like effector A [Source:MGI Symbol;Acc:MGI:1270845]	12.6746	9.61335	8.95956	9.49845	12.8391	8.14925	11.3838	10.0785	9.88727	9.17093	9.29239	9.21498	9.73025
ENSMUSG00000025217	341.351	0.576943	0.201827	2.85878	0.00425273	0.156046	Btrc	beta-transducin repeat containing protein [Source:MGI Symbol;Acc:MGI:1338871]	8.62699	8.53681	9.11707	8.1384	8.65896	9.00245	8.47557	7.22292	8.23985	8.11262	7.98086	8.52607	7.80726
ENSMUSG00000026568	990.835	0.757221	0.264873	2.86322	0.00419354	0.156046	Mpc2	mitochondrial pyruvate carrier 2 [Source:MGI Symbol;Acc:MGI:1917706]	10.6575	10.0205	9.81797	9.75436	11.3889	9.49075	10.1663	9.89282	9.5081	9.49065	9.44401	9.15834	8.00734
ENSMUSG00000030826	1146.64	0.805351	0.281606	2.86791	0.00413195	0.156046	Bcat2	branched chain aminotransferase 2, mitochondrial [Source:MGI Symbol;Acc:MGI:1276534]	11.1608	10.3606	8.79461	9.96083	11.7714	9.50496	10.4269	9.85633	9.24401	9.28818	9.54648	9.50387	9.32877
ENSMUSG00000032221	105.929	-0.826713	0.288	-2.86616	0.0041548	0.156046	Mns1	meiosis-specific nuclear structural protein 1 [Source:MGI Symbol;Acc:MGI:107933]	5.63333	6.88102	5.5132	6.57449	6.09953	5.95554	5.39501	5.95538	7.66814	6.75063	6.25843	7.97658	7.69575
ENSMUSG00000033174	21485.7	0.614114	0.27161	2.85877	0.00425281	0.156046	Mgll	monoglyceride lipase [Source:MGI Symbol;Acc:MGI:1346042]	16.1785	14.3089	10.3863	11.3268	16.8881	9.68161	15.1563	13.9803	9.97522	10.4667	9.81525	10.9929	9.64968
ENSMUSG00000034926	40464.5	0.873529	0.31896	2.85923	0.00424668	0.156046	Dhcr24	24-dehydrocholesterol reductase [Source:MGI Symbol;Acc:MGI:1922004]	16.7636	14.7374	13.6581	13.9818	17.5634	12.82	15.9841	14.804	13.9333	13.5725	13.2465	13.5945	13.784
ENSMUSG00000038217	1461.42	0.828276	0.311977	2.858	0.00426324	0.156046	Tlcd2	TLC domain containing 2 [Source:MGI Symbol;Acc:MGI:1917141]	12.3645	10.1118	8.2157	8.36163	12.685	7.57967	11.2366	10.262	7.73168	9.0277	8.19193	7.79888	8.40106
ENSMUSG00000044340	1533.05	-0.408376	0.142499	-2.86573	0.00416048	0.156046	Phlpp1	PH domain and leucine rich repeat protein phosphatase 1 [Source:MGI Symbol;Acc:MGI:2138327]	10.2676	10.2081	10.2824	10.7616	10.2176	10.2943	10.4607	10.3723	10.795	10.5078	10.8476	11.0206	11.1109
ENSMUSG00000054676	751.286	0.584887	0.204598	2.85928	0.00424606	0.156046	1600014C10Rik	RIKEN cDNA 1600014C10 gene [Source:MGI Symbol;Acc:MGI:1919494]	10.1288	9.46348	9.05166	9.20296	10.4683	9.67264	10.1847	9.10226	9.20425	8.98955	9.30629	9.26394	9.08163
ENSMUSG00000054693	6552.96	-0.253159	0.0884594	-2.86186	0.00421165	0.156046	Adam10	a disintegrin and metallopeptidase domain 10 [Source:MGI Symbol;Acc:MGI:109548]	12.5082	12.5145	12.6721	12.5967	12.2642	12.6591	12.6182	13.0013	12.645	12.8251	12.8293	12.7053	12.8361
ENSMUSG00000059668	6213.89	-0.672811	0.270643	-2.8611	0.00422173	0.156046	Krt4	keratin 4 [Source:MGI Symbol;Acc:MGI:96701]	6.47689	5.74897	5.5132	12.483	6.50344	7.89547	11.0854	6.63459	14.4438	13.5425	13.99	13.8839	12.7043
ENSMUSG00000068762	375.786	0.825993	0.28891	2.86892	0.00411875	0.156046	Gstm6	glutathione S-transferase, mu 6 [Source:MGI Symbol;Acc:MGI:1309467]	9.18164	6.92645	9.44038	9.75615	7.33646	9.2001	9.03766	7.48434	7.71291	8.18754	8.21832	7.84911	7.25001
ENSMUSG00000070730	1150.5	0.845994	0.296993	2.86309	0.00419528	0.156046	Rmdn3	regulator of microtubule dynamics 3 [Source:MGI Symbol;Acc:MGI:1915059]	11.4871	9.65611	9.28249	9.2082	11.765	9.53496	10.8636	10.1296	9.05575	9.20184	9.01233	9.28781	9.25201
ENSMUSG00000044405	183.556	0.74648	0.297133	2.85667	0.00428116	0.156285	Adig	adipogenin [Source:MGI Symbol;Acc:MGI:2675492]	9.41066	7.72228	5.29606	4.68078	9.74547	4.27183	8.1461	7.63963	3.34456	5.46358	3.78842	3.38779	1.83311
ENSMUSG00000015501	2073.47	-0.444174	0.15572	-2.85224	0.00434124	0.15764	Hivep2	human immunodeficiency virus type I enhancer binding protein 2 [Source:MGI Symbol;Acc:MGI:1338076]	10.6049	11.065	11.0087	11.0179	10.6283	10.508	10.4895	10.6951	11.3062	11.0826	11.2825	11.4521	11.5537
ENSMUSG00000079025	11311.7	-0.64672	0.226644	-2.85243	0.0043387	0.15764	Gsdmc	gasdermin C [Source:MGI Symbol;Acc:MGI:1933176]	13.1828	11.853	13.7	13.1686	12.6514	12.9372	13.3243	13.8775	13.8318	14.4427	13.6319	13.6531	13.2201
ENSMUSG00000001741	239.454	0.778767	0.273838	2.8488	0.00438847	0.158934	Il16	interleukin 16 [Source:MGI Symbol;Acc:MGI:1270855]	7.24952	8.34524	7.60867	9.58151	7.32654	8.15441	8.29867	7.54455	7.3737	7.1237	7.35384	7.31093	6.81369
ENSMUSG00000086368	71.3553	-0.803455	0.281975	-2.84605	0.00442651	0.15989	Gm13830	predicted gene 13830 [Source:MGI Symbol;Acc:MGI:3651141]	5.97227	5.84672	4.51598	5.18447	5.60384	6.02482	5.39501	4.97844	6.26702	6.65639	6.80264	6.92725	7.34405
ENSMUSG00000020230	416.2	0.378062	0.132968	2.84302	0.00446883	0.160995	Prmt2	protein arginine N-methyltransferase 2 [Source:MGI Symbol;Acc:MGI:1316652]	8.60767	9.06698	9.14754	8.91341	8.87178	8.54085	8.86916	8.68141	8.45843	8.46743	8.65002	8.36969	8.18301
ENSMUSG00000024043	209.159	0.835799	0.295641	2.83877	0.00452873	0.162301	Arhgap28	Rho GTPase activating protein 28 [Source:MGI Symbol;Acc:MGI:2147003]	8.4376	8.55138	7.35114	5.93104	8.28152	7.79989	9.00254	7.49794	6.75689	6.96238	7.44044	6.67218	5.63511
ENSMUSG00000024978	3125.38	0.845228	0.29942	2.83886	0.00452752	0.162301	Gpam	glycerol-3-phosphate acyltransferase, mitochondrial [Source:MGI Symbol;Acc:MGI:109162]	12.7523	11.6902	10.6667	10.7436	13.2307	10.3426	12.4108	11.7039	10.6814	10.6233	10.3764	10.4387	10.5212
ENSMUSG00000000440	918.05	0.879692	0.320214	2.83431	0.00459243	0.163867	Pparg	peroxisome proliferator activated receptor gamma [Source:MGI Symbol;Acc:MGI:97747]	11.1887	9.0619	6.34385	9.96548	11.8093	8.52897	10.7605	9.18656	8.77728	5.53595	8.4696	8.19039	9.2058
ENSMUSG00000020594	9625.03	-0.23597	0.0832626	-2.83404	0.0045963	0.163867	Pum2	pumilio RNA-binding family member 2 [Source:MGI Symbol;Acc:MGI:1931751]	13.1241	12.8792	13.3009	13.1035	12.9735	13.1596	13.2341	13.474	13.2285	13.3628	13.285	13.3687	13.4101
ENSMUSG00000030498	233.749	-0.530157	0.187118	-2.83286	0.00461338	0.163956	Gas2	growth arrest specific 2 [Source:MGI Symbol;Acc:MGI:95657]	7.24952	7.57318	7.56766	8.04782	7.48658	7.77999	7.11875	7.58334	8.38524	7.96316	8.1752	8.08535	8.57111
ENSMUSG00000043430	20963	0.873049	0.311494	2.83221	0.00462269	0.163956	Psapl1	prosaposin-like 1 [Source:MGI Symbol;Acc:MGI:1924193]	15.9199	13.9615	13.4097	13.7715	16.1132	12.1992	14.7947	13.5777	14.1941	13.3537	13.3202	12.8215	12.7328
ENSMUSG00000024846	18240	0.880136	0.315584	2.82803	0.00468354	0.163996	Cst6	cystatin E/M [Source:MGI Symbol;Acc:MGI:1920970]	15.8503	13.7582	12.9743	13.1855	15.917	11.9006	14.7064	13.7093	13.4244	13.4828	12.9973	12.5224	12.1404
ENSMUSG00000030878	1600.81	0.873843	0.311992	2.83099	0.00464039	0.163996	Cdr2	cerebellar degeneration-related 2 [Source:MGI Symbol;Acc:MGI:1100885]	11.9086	10.6202	9.65949	9.8019	12.6394	9.17999	10.7692	10.738	9.56503	9.19627	8.84887	9.72172	9.32301
ENSMUSG00000032776	994.14	-0.661704	0.233874	-2.82811	0.00468236	0.163996	Mctp2	multiple C2 domains, transmembrane 2 [Source:MGI Symbol;Acc:MGI:2685335]	9.62516	8.43048	9.77508	10.2571	9.49611	8.92301	9.60814	9.91453	10.096	9.85656	10.2842	10.6411	10.8792
ENSMUSG00000037613	1207.43	-0.73691	0.260208	-2.8298	0.00465772	0.163996	Tnfrsf23	tumor necrosis factor receptor superfamily, member 23 [Source:MGI Symbol;Acc:MGI:1930269]	9.37968	10.3617	9.95015	10.2982	8.86494	8.74626	9.71506	9.63573	10.5062	10.1424	10.7126	10.9096	11.4312
ENSMUSG00000112963	925.163	0.489581	0.245738	2.82837	0.00467862	0.163996	Gm6093	predicted gene 6093 [Source:MGI Symbol;Acc:MGI:3648840]	11.8259	10.1301	4.72934	6.77133	12.4318	0	9.90455	9.04088	4.40244	4.25992	3.47496	6.05487	4.58901
ENSMUSG00000045954	420.616	0.850092	0.302826	2.82469	0.0047326	0.165292	Cavin2	caveolae associated 2 [Source:MGI Symbol;Acc:MGI:99513]	9.33926	9.33883	8.28058	7.33761	10.301	8.36943	9.44549	9.06849	7.13138	7.58245	8.03752	7.46704	6.84619
ENSMUSG00000020407	1128.87	-0.889256	0.314794	-2.82319	0.00475486	0.165648	Upp1	uridine phosphorylase 1 [Source:MGI Symbol;Acc:MGI:1097668]	7.26193	8.00762	9.66112	10.1726	7.63063	9.12583	10.1768	8.93489	10.3244	9.54864	10.6321	11.6661	11.5708
ENSMUSG00000029762	4406.22	0.860833	0.307688	2.82112	0.00478564	0.165878	Akr1b8	aldo-keto reductase family 1, member B8 [Source:MGI Symbol;Acc:MGI:107673]	11.0081	11.9082	13.3652	13.271	9.24274	13.4858	12.1437	10.7279	11.2114	11.0909	11.2723	11.6144	11.2847
ENSMUSG00000032602	1167.61	0.71398	0.253343	2.82124	0.00478377	0.165878	Slc25a20	solute carrier family 25 (mitochondrial carnitine/acylcarnitine translocase), member 20 [Source:MGI Symbol;Acc:MGI:1928738]	11.1952	10.0008	9.90971	9.87287	11.5166	9.43032	10.5425	9.59519	9.66606	9.45377	9.88072	9.80041	9.43142
ENSMUSG00000102692	77.6024	0.85567	0.305184	2.81909	0.00481594	0.166508	Dchs2	dachsous cadherin related 2 [Source:MGI Symbol;Acc:MGI:2685263]	7.02038	7.60845	5.86873	4.79657	7.16888	6.65432	6.68887	6.5193	4.40244	5.26499	5.37421	5.52258	4.58901
ENSMUSG00000021775	1961.35	-0.546769	0.194126	-2.81611	0.00486094	0.167221	Nr1d2	nuclear receptor subfamily 1, group D, member 2 [Source:MGI Symbol;Acc:MGI:2449205]	10.6085	10.8615	10.485	10.5469	10.1559	10.5624	11.0041	10.7265	10.5162	11.0303	11.5217	11.7538	11.4557
ENSMUSG00000024847	870.945	0.324549	0.115216	2.81685	0.0048497	0.167221	Aip	aryl-hydrocarbon receptor-interacting protein [Source:MGI Symbol;Acc:MGI:109622]	10.07	10.2264	9.79595	9.83275	9.83393	9.82932	9.7366	9.67068	9.56677	9.34719	9.37386	9.70681	9.75185
ENSMUSG00000024049	235.829	0.875261	0.314826	2.81428	0.00488864	0.167754	Myom1	myomesin 1 [Source:MGI Symbol;Acc:MGI:1341430]	7.36905	10.2677	7.14357	8.23393	7.41347	6.89537	7.84276	6.67106	7.31683	6.38972	7.53792	6.92725	6.05219
ENSMUSG00000021265	144.434	0.830946	0.297319	2.80818	0.00498218	0.167777	Slc25a29	solute carrier family 25 (mitochondrial carrier, palmitoylcarnitine transporter), member 29 [Source:MGI Symbol;Acc:MGI:2444911]	8.29997	7.46959	7.14357	6.14278	8.31703	7.36491	7.57435	5.16048	5.19836	7.49439	6.51407	6.40303	6.37535
ENSMUSG00000022744	4352.35	-0.293978	0.104727	-2.80708	0.00499934	0.167777	Cldnd1	claudin domain containing 1 [Source:MGI Symbol;Acc:MGI:2447860]	11.8812	11.749	12.0708	12.0688	11.607	12.0114	12.12	12.2079	12.3622	12.1878	12.1331	12.1131	12.4249
ENSMUSG00000031065	4163.63	0.165326	0.0588385	2.80982	0.00495691	0.167777	Cdk16	cyclin-dependent kinase 16 [Source:MGI Symbol;Acc:MGI:97516]	12.0699	12.105	12.016	12.0981	12.239	12.1133	12.0371	11.8082	11.9038	11.9565	11.9155	12.0271	11.9706
ENSMUSG00000031438	493.191	0.857011	0.307302	2.81091	0.0049401	0.167777	Rnf128	ring finger protein 128 [Source:MGI Symbol;Acc:MGI:1914139]	9.73383	10.2309	8.20683	7.98208	10.2415	7.73245	9.60619	9.29569	7.25762	7.72856	7.12198	8.14285	7.67781
ENSMUSG00000055148	366.595	0.652182	0.232365	2.8078	0.00498812	0.167777	Klf2	Kruppel-like factor 2 (lung) [Source:MGI Symbol;Acc:MGI:1342772]	8.19387	9.52198	8.95427	8.52583	8.08954	9.49889	8.18839	8.22218	7.68107	8.08273	8.0956	8.10201	8.10458
ENSMUSG00000074766	143.934	0.743084	0.298335	2.80715	0.00499826	0.167777	Ism1	isthmin 1, angiogenesis inhibitor [Source:MGI Symbol;Acc:MGI:2442963]	8.05102	8.45005	4.33232	4.9545	9.40711	6.13338	7.88837	7.20644	3.4691	3.16098	3.55993	5.68626	0
ENSMUSG00000078507	2641.81	0.659499	0.282182	2.80869	0.0049744	0.167777	Aadacl3	arylacetamide deacetylase like 3 [Source:MGI Symbol;Acc:MGI:2685281]	13.2557	10.5201	6.34385	7.38463	13.7031	8.0024	12.5392	10.9716	8.78629	8.93707	6.93579	6.64968	7.23782
ENSMUSG00000080316	1394.3	-0.660264	0.234881	-2.80979	0.00495737	0.167777	Spaca6	sperm acrosome associated 6 [Source:MGI Symbol;Acc:MGI:1922452]	10.1623	10.6527	10.1405	10.3453	9.6631	8.97353	9.68584	9.94587	10.7808	10.3053	11.2054	11.0943	11.1407
ENSMUSG00000090066	441.933	-0.672332	0.272169	-2.81274	0.00491212	0.167777	1110002E22Rik	RIKEN cDNA 1110002E22 gene [Source:MGI Symbol;Acc:MGI:1915066]	4.27821	8.14845	3.33863	7.51713	1.07568	6.56411	5.49948	3.48222	7.53911	4.9838	9.14546	11.2141	10.9285
ENSMUSG00000018868	1925.64	0.588331	0.267731	2.80428	0.00504297	0.168418	Pnpla5	patatin-like phospholipase domain containing 5 [Source:MGI Symbol;Acc:MGI:1923022]	12.9948	10.6063	6.90104	7.73599	13.2639	6.2147	11.6014	10.6653	5.75801	6.53804	3.55993	6.75881	6.37535
ENSMUSG00000111681	65.9495	-0.618531	0.220339	-2.80472	0.00503595	0.168418	Gm47640	predicted gene, 47640 [Source:MGI Symbol;Acc:MGI:6096715]	5.24054	5.79867	5.86873	5.41936	5.60384	6.36476	5.20211	6.53257	5.87519	6.28862	6.65594	6.48155	6.46179
ENSMUSG00000022519	159.007	0.427346	0.229092	-2.80181	0.00508161	0.168887	Srl	sarcalumenin [Source:MGI Symbol;Acc:MGI:2146620]	7.15953	10.3913	7.56766	6.42057	6.1454	6.79317	6.43157	8.21808	7.56725	7.48528	7.32984	7.7201	7.59417
ENSMUSG00000056880	396.993	-0.869282	0.309807	-2.8022	0.0050756	0.168887	Gadl1	glutamate decarboxylase-like 1 [Source:MGI Symbol;Acc:MGI:1920998]	7.4472	7.55883	8.62842	7.25904	8.88536	6.72541	6.77465	9.92966	8.85067	9.39904	8.89662	9.8232	6.30694
ENSMUSG00000002985	25755.2	0.843395	0.303274	2.79943	0.00511931	0.169012	Apoe	apolipoprotein E [Source:MGI Symbol;Acc:MGI:88057]	15.6679	15.6132	13.259	13.358	16.0595	13.4112	15.4902	14.3282	13.6002	13.693	14.3238	13.6822	12.8226
ENSMUSG00000027363	3762.68	-0.192595	0.0688215	-2.79846	0.00513463	0.169012	Usp8	ubiquitin specific peptidase 8 [Source:MGI Symbol;Acc:MGI:1934029]	11.9209	11.7725	11.8712	11.7419	11.8169	11.6985	11.6542	11.9351	12.1172	11.8563	12.0094	12.0076	11.9366
ENSMUSG00000042742	1245.15	-0.30693	0.109607	-2.80025	0.00510628	0.169012	Bmt2	base methyltransferase of 25S rRNA 2 [Source:MGI Symbol;Acc:MGI:2141466]	9.76903	10.2798	10.3179	10.1277	10.0737	10.0392	10.2195	10.4926	10.3275	10.2975	10.4597	10.3526	10.703
ENSMUSG00000081169	1429.29	0.569166	0.263812	2.79889	0.00512782	0.169012	Gm12551	predicted gene 12551 [Source:MGI Symbol;Acc:MGI:3651664]	12.3674	9.35345	6.15374	7.1866	13.2835	3.60809	10.0564	10.0649	6.51831	4.76038	6.0243	5.92975	6.23512
ENSMUSG00000010936	1245.06	0.374022	0.133726	2.79697	0.00515843	0.169389	Vac14	Vac14 homolog (S. cerevisiae) [Source:MGI Symbol;Acc:MGI:2157980]	10.733	10.4014	10.0761	10.1469	10.8401	10.442	10.351	10.1958	9.93259	10.0435	9.99481	9.98806	10.1793
ENSMUSG00000038301	613.229	0.637998	0.228417	2.79441	0.00519945	0.169923	Snx10	sorting nexin 10 [Source:MGI Symbol;Acc:MGI:1919232]	9.17837	9.73641	9.21106	9.65622	9.2348	9.80162	9.90772	9.64798	8.60136	9.04949	8.09915	7.999	8.80404
ENSMUSG00000115925	302.59	0.505486	0.249902	2.79482	0.00519284	0.169923	Gm33432	predicted gene, 33432 [Source:MGI Symbol;Acc:MGI:5592591]	10.018	8.44225	5.11815	4.2644	10.8128	0	8.85938	7.50469	3.05771	4.6342	0.743817	3.27474	4.1424
ENSMUSG00000028403	4618.41	-0.421593	0.150997	-2.79194	0.00523924	0.170136	Zdhhc21	zinc finger, DHHC domain containing 21 [Source:MGI Symbol;Acc:MGI:1915518]	11.7602	11.4029	11.9682	12.1793	11.7941	12.0665	12.2938	12.4464	12.3957	12.121	12.096	12.5274	12.7021
ENSMUSG00000031298	324.153	-0.891091	0.319803	-2.7917	0.00524315	0.170136	Adgrg2	adhesion G protein-coupled receptor G2 [Source:MGI Symbol;Acc:MGI:2446854]	5.94174	6.9596	6.09723	9.2969	6.77554	4.77918	6.67407	7.03981	9.55277	8.62088	9.51357	9.25092	8.93068
ENSMUSG00000054321	815.771	-0.51525	0.184458	-2.793	0.00522224	0.170136	Taf4b	TATA-box binding protein associated factor 4b [Source:MGI Symbol;Acc:MGI:2152345]	9.18815	9.1507	9.70433	9.81741	8.73219	9.48256	9.34158	9.57287	10.0469	9.78784	9.60638	10.1125	10.3992
ENSMUSG00000034640	2392.67	-0.571361	0.20468	-2.79091	0.00525604	0.170152	Tiparp	TCDD-inducible poly(ADP-ribose) polymerase [Source:MGI Symbol;Acc:MGI:2159210]	10.4576	10.4759	11.184	11.1632	9.87365	11.0025	11.4779	11.2515	11.6672	11.6056	11.4636	11.42	11.7543
ENSMUSG00000009293	1675.87	0.278843	0.0999494	2.78981	0.00527385	0.170327	Ube2g2	ubiquitin-conjugating enzyme E2G 2 [Source:MGI Symbol;Acc:MGI:1343188]	11.0081	10.9089	10.9468	10.637	10.9677	10.5836	10.7464	10.5476	10.6214	10.4481	10.6296	10.6757	10.3519
ENSMUSG00000036814	1113.54	-0.8409	0.301216	-2.78772	0.00530804	0.171028	Slc6a20a	solute carrier family 6 (neurotransmitter transporter), member 20A [Source:MGI Symbol;Acc:MGI:2143217]	8.80713	7.64966	10.3655	10.3724	7.97353	8.72906	9.63132	9.28397	10.9706	10.065	10.8047	10.856	11.2188
ENSMUSG00000041548	1527.53	0.598936	0.215004	2.78656	0.00532707	0.17124	Hspb8	heat shock protein 8 [Source:MGI Symbol;Acc:MGI:2135756]	10.7071	10.8349	10.2297	11.3178	11.021	10.8589	10.8002	9.39534	10.7288	9.64586	10.6412	9.73513	10.3219
ENSMUSG00000003382	5402.44	0.624075	0.2245	2.78112	0.00541723	0.171501	Etv3	ets variant 3 [Source:MGI Symbol;Acc:MGI:1350926]	13.1635	11.8847	11.8428	12.179	13.283	12.4162	13.2288	11.8585	12.1184	11.7801	11.9673	11.7809	12.2126
ENSMUSG00000010825	645.29	-0.814633	0.292083	-2.78516	0.00535021	0.171501	Grid2ip	glutamate receptor, ionotropic, delta 2 (Grid2) interacting protein 1 [Source:MGI Symbol;Acc:MGI:2176213]	8.1478	7.46959	9.59293	9.12203	8.30698	7.0137	9.35788	9.12873	8.9871	9.93727	10.6308	10.1064	9.59574
ENSMUSG00000032656	981.503	-0.580577	0.208732	-2.78079	0.00542267	0.171501	Marchf3	membrane associated ring-CH-type finger 3 [Source:MGI Symbol;Acc:MGI:2443667]	9.81818	9.35137	9.68368	10.0785	9.53109	8.95885	9.51152	9.39352	10.9045	10.154	10.3917	10.283	10.0049
ENSMUSG00000038422	169.997	0.728001	0.261759	2.78377	0.0053731	0.171501	Hdhd3	haloacid dehalogenase-like hydrolase domain containing 3 [Source:MGI Symbol;Acc:MGI:1919998]	7.70523	6.60189	7.14357	7.75042	8.87178	7.63242	7.65196	7.05828	6.54685	6.52031	7.34189	6.64968	6.79716
ENSMUSG00000045287	155.037	0.67659	0.243222	2.78255	0.00539337	0.171501	Rtn4rl1	reticulon 4 receptor-like 1 [Source:MGI Symbol;Acc:MGI:2661375]	7.66841	7.70284	6.58212	7.95118	7.6704	7.0137	8.11355	6.68302	7.24896	6.89519	7.14966	6.38952	5.99537
ENSMUSG00000069721	394.772	0.544639	0.258863	2.78209	0.00540105	0.171501	Krtap3-2	keratin associated protein 3-2 [Source:MGI Symbol;Acc:MGI:1913958]	2.6457	6.35849	5.29606	7.8341	11.9565	3.48237	8.77517	7.5576	5.57611	2.13906	6.57658	4.19821	3.49214
ENSMUSG00000116220	159.788	-0.679632	0.244104	-2.78227	0.00539805	0.171501	A430088P11Rik	RIKEN cDNA A430088P11 gene [Source:MGI Symbol;Acc:MGI:3605804]	6.65681	7.20972	6.92288	7.07636	7.3946	5.51651	6.81569	7.80192	7.52483	8.26941	7.90168	7.40123	7.06909
ENSMUSG00000029097	892.489	0.539061	0.194123	2.77728	0.00548155	0.171967	Trmt44	tRNA methyltransferase 44 [Source:MGI Symbol;Acc:MGI:1926140]	10.1473	9.42838	10.2961	10.2329	10.1262	9.7497	10.1768	8.62055	10.0318	9.3167	9.50287	9.48811	9.39618
ENSMUSG00000030545	610.353	0.805519	0.291209	2.77658	0.0054934	0.171967	Pex11a	peroxisomal biogenesis factor 11 alpha [Source:MGI Symbol;Acc:MGI:1338788]	10.2475	8.94261	8.23766	9.06544	10.8401	8.2966	10.0085	9.15257	8.80709	7.96316	8.4914	8.25887	8.18936
ENSMUSG00000031381	1606.22	-0.494149	0.177977	-2.77619	0.00550004	0.171967	Piga	phosphatidylinositol glycan anchor biosynthesis, class A [Source:MGI Symbol;Acc:MGI:99461]	10.1271	9.66785	10.8302	10.7696	9.87535	10.66	10.2855	10.8106	10.9352	10.9663	10.8343	10.9946	10.9436
ENSMUSG00000050092	5732.74	0.792226	0.309206	2.77628	0.0054984	0.171967	Sprr2b	small proline-rich protein 2B [Source:MGI Symbol;Acc:MGI:1330352]	10.6194	11.5786	12.8242	11.2527	7.41347	14.9105	14.1621	9.34919	10.2537	12.0095	11.3195	10.1867	10.2263
ENSMUSG00000090213	1228.95	0.700561	0.252458	2.77782	0.00547252	0.171967	Peds1	plasmanylethanolamine desaturase 1 [Source:MGI Symbol;Acc:MGI:2142624]	11.2777	10.7427	9.95546	9.58353	11.5029	9.61202	10.2745	9.91199	9.53328	9.84415	9.75345	9.81059	9.50196
ENSMUSG00000032537	275.645	-0.885842	0.320209	-2.7754	0.00551333	0.171991	Ephb1	Eph receptor B1 [Source:MGI Symbol;Acc:MGI:1096337]	7.02038	5.53104	4.57235	7.05326	8.06588	7.45133	7.27408	6.12272	8.87901	5.87972	8.92091	8.89939	10.109
ENSMUSG00000032249	1148.07	0.647999	0.233759	2.7736	0.00554405	0.172557	Anp32a	acidic (leucine-rich) nuclear phosphoprotein 32 family, member A [Source:MGI Symbol;Acc:MGI:108447]	10.2783	10.7842	10.1474	10.1938	10.9082	10.266	10.5281	9.8616	10.424	10.0419	9.55556	9.0444	8.48601
ENSMUSG00000002308	288.098	0.560114	0.202104	2.7719	0.00557307	0.172893	Cd320	CD320 antigen [Source:MGI Symbol;Acc:MGI:1860083]	8.68804	8.43048	7.82131	8.12184	9.00527	8.36053	8.28898	8.26258	7.45878	7.76665	7.32984	7.69835	8.08429
ENSMUSG00000089960	346.857	0.809737	0.312533	2.77149	0.00558004	0.172893	Ugt1a1	UDP glucuronosyltransferase 1 family, polypeptide A1 [Source:MGI Symbol;Acc:MGI:98898]	10.3843	7.32444	5.89106	5.18447	10.7995	5.85767	8.57853	8.30574	6.75689	6.24611	6.4149	6.44283	5.10096
ENSMUSG00000045975	4729.55	0.763767	0.276488	2.76875	0.00562715	0.173569	C2cd2	C2 calcium-dependent domain containing 2 [Source:MGI Symbol;Acc:MGI:1891883]	13.4378	11.679	11.9093	11.9767	13.5313	10.9582	12.7981	11.914	11.8447	11.6213	11.3777	11.1629	11.3731
ENSMUSG00000074165	468.363	-0.434921	0.157065	-2.76886	0.00562533	0.173569	Zfp788	zinc finger protein 788 [Source:MGI Symbol;Acc:MGI:1914857]	8.4485	8.78509	8.32227	9.00353	8.65501	8.26831	8.84953	9.22386	8.69996	8.94374	9.06234	9.40995	9.19006
ENSMUSG00000018924	95.6691	-0.855258	0.315128	-2.75835	0.00580945	0.173573	Alox15	arachidonate 15-lipoxygenase [Source:MGI Symbol;Acc:MGI:87997]	0	5.96026	3.87526	5.82594	6.1678	5.63941	3.76972	6.77525	4.4636	8.50848	7.1565	8.19039	5.81007
ENSMUSG00000020982	3189.35	-0.318306	0.115262	-2.76157	0.00575234	0.173573	Nemf	nuclear export mediator factor [Source:MGI Symbol;Acc:MGI:1918305]	11.685	11.193	11.5579	11.6941	11.1823	11.3937	11.5471	11.7221	11.6496	11.8372	11.6817	11.876	12.0403
ENSMUSG00000024942	8519.33	0.475806	0.17208	2.76527	0.00568755	0.173573	Capn1	calpain 1 [Source:MGI Symbol;Acc:MGI:88263]	13.166	12.5916	13.6768	13.4513	12.7926	13.5805	13.3236	12.3397	12.8671	12.9062	12.8962	12.6599	12.7898
ENSMUSG00000025103	3269.87	-0.320042	0.115681	-2.76657	0.00566493	0.173573	Btbd1	BTB (POZ) domain containing 1 [Source:MGI Symbol;Acc:MGI:1933765]	11.4598	11.5214	11.4101	11.8779	11.4404	11.526	11.2813	11.629	11.7935	11.7051	11.848	11.8805	12.1518
ENSMUSG00000025260	861.24	0.457384	0.165602	2.76208	0.00574352	0.173573	Hsd17b10	hydroxysteroid (17-beta) dehydrogenase 10 [Source:MGI Symbol;Acc:MGI:1333871]	10.0823	9.50336	9.36858	9.91192	10.4592	10.2088	9.87734	9.5632	9.24401	9.39418	9.43419	9.60526	9.52473
ENSMUSG00000026031	4374.98	-0.205581	0.0745389	-2.75802	0.00581519	0.173573	Cflar	CASP8 and FADD-like apoptosis regulator [Source:MGI Symbol;Acc:MGI:1336166]	12.0481	12.009	12.0166	11.9299	11.851	11.9688	12.1295	12.2076	12.1352	12.2553	12.3967	12.1439	12.0591
ENSMUSG00000027931	265.126	0.757759	0.274805	2.76274	0.00573177	0.173573	Npr1	natriuretic peptide receptor 1 [Source:MGI Symbol;Acc:MGI:97371]	8.24477	9.07708	8.15701	6.20697	8.95786	8.65086	8.31784	7.97234	7.29175	7.64922	7.00562	7.00906	7.43233
ENSMUSG00000033107	232.289	0.86406	0.319216	2.7597	0.00578547	0.173573	Rnf125	ring finger protein 125 [Source:MGI Symbol;Acc:MGI:1914914]	9.40227	7.74781	7.12485	6.32738	9.56524	7.03625	8.54231	8.27448	6.42912	6.7199	5.89942	6.03764	5.04606
ENSMUSG00000035504	1263.74	0.846117	0.309121	2.76114	0.00575992	0.173573	Reep6	receptor accessory protein 6 [Source:MGI Symbol;Acc:MGI:1917585]	11.5275	9.36587	9.74781	10.6772	12.0985	9.0336	10.3334	9.27214	9.88867	9.83701	9.27521	7.36717	9.76041
ENSMUSG00000049047	238.965	0.740889	0.268984	2.75793	0.00581695	0.173573	Armcx3	armadillo repeat containing, X-linked 3 [Source:MGI Symbol;Acc:MGI:1918953]	8.47539	9.2093	7.53966	6.90634	8.37113	8.35157	7.9875	7.87148	7.35768	6.90888	7.67757	7.11958	6.52338
ENSMUSG00000052656	1547.91	-0.352565	0.127595	-2.76315	0.00572459	0.173573	Rnf103	ring finger protein 103 [Source:MGI Symbol;Acc:MGI:109483]	10.6704	10.3648	10.3209	10.7062	10.399	10.0195	10.3168	10.559	10.876	10.7119	10.7571	10.6736	11.0668
ENSMUSG00000069089	1144.61	0.223119	0.0806868	2.76522	0.00568836	0.173573	Cdk7	cyclin-dependent kinase 7 [Source:MGI Symbol;Acc:MGI:102956]	10.2583	10.0503	10.3474	10.4595	10.2203	10.2743	10.1925	10.1032	10.1104	9.99457	9.97076	10.0835	9.93865
ENSMUSG00000085913	201.848	0.860593	0.316331	2.75831	0.0058102	0.173573	Gm15601	predicted gene 15601 [Source:MGI Symbol;Acc:MGI:3783048]	9.12841	7.14394	6.15374	6.42057	9.66704	6.56411	8.01713	7.26329	6.81672	6.55555	6.3919	6.31999	6.46179
ENSMUSG00000087541	315.348	-0.813933	0.294412	-2.7607	0.00576783	0.173573	Hopxos	HOP homeobox, opposite strand [Source:MGI Symbol;Acc:MGI:3801917]	6.76539	6.79792	7.87832	8.80005	6.23299	7.14398	8.18317	7.49794	9.16105	8.44412	8.86148	8.775	9.45004
ENSMUSG00000107728	455.632	0.807069	0.312269	2.76742	0.00565011	0.173573	Gm38910	predicted gene, 38910 [Source:MGI Symbol;Acc:MGI:5621795]	10.9188	8.20944	5.77577	5.6828	11.1376	6.34683	8.4056	8.59231	7.11241	7.38109	6.87904	6.23187	5.34792
ENSMUSG00000020250	9588.81	0.557821	0.202706	2.75251	0.00591399	0.174196	Txnrd1	thioredoxin reductase 1 [Source:MGI Symbol;Acc:MGI:1354175]	12.989	13.0322	13.2701	14.0499	12.896	13.554	14.0712	12.5278	12.9939	12.9608	13.2115	12.5515	12.7597
ENSMUSG00000031708	8015.52	0.765325	0.278659	2.75324	0.00590084	0.174196	Tecr	trans-2,3-enoyl-CoA reductase [Source:MGI Symbol;Acc:MGI:1915408]	14.1504	12.6881	12.1924	12.5631	14.4599	11.96	13.4684	12.416	12.3463	12.6509	12.0607	12.3023	12.1093
ENSMUSG00000038518	4282.33	-0.457194	0.16601	-2.75383	0.00589015	0.174196	Jarid2	jumonji, AT rich interactive domain 2 [Source:MGI Symbol;Acc:MGI:104813]	11.8651	11.6141	12.4656	11.7405	11.3865	11.479	11.8786	11.9389	12.4308	12.1389	12.4438	12.3593	12.4666
ENSMUSG00000040943	2402.69	-0.356674	0.129428	-2.75573	0.00585619	0.174196	Tet2	tet methylcytosine dioxygenase 2 [Source:MGI Symbol;Acc:MGI:2443298]	10.9296	11.1075	11.1508	10.964	11.1205	11.0413	10.9997	11.4617	11.1528	11.6943	11.4916	10.8905	11.6661
ENSMUSG00000094530	77.8457	0.829169	0.302405	2.7548	0.00587273	0.174196	Gm21399	predicted gene, 21399 [Source:MGI Symbol;Acc:MGI:5434754]	6.143	5.27423	7.26825	7.48297	5.35325	6.50067	7.47536	5.99428	4.12801	5.53595	5.46514	5.89192	5.39262
ENSMUSG00000105867	77.9121	0.774961	0.281805	2.75284	0.00590807	0.174196	Gm42517	predicted gene 42517 [Source:MGI Symbol;Acc:MGI:5662654]	5.70779	7.11481	7.47459	6.81317	5.60384	6.71147	6.48344	5.59944	4.92153	6.08661	6.21978	5.75109	4.73501
ENSMUSG00000089822	65.8562	0.859422	0.320251	2.75122	0.00593739	0.174511	Gm15759	predicted gene 15759 [Source:MGI Symbol;Acc:MGI:3783202]	7.06355	6.25547	7.02739	3.08774	7.28615	5.93169	6.98119	5.16048	3.88139	4.76038	6.11134	4.714	1.83311
ENSMUSG00000027611	1496.82	0.781124	0.285267	2.74658	0.00602199	0.176296	Procr	protein C receptor, endothelial [Source:MGI Symbol;Acc:MGI:104596]	9.25175	11.1849	11.6557	11.3178	8.92206	11.0427	11.3067	9.53874	9.43745	9.55519	10.2463	9.71767	10.4317
ENSMUSG00000040133	165.117	1.32819	0.208548	2.74648	0.00602382	0.176296	Gpr176	G protein-coupled receptor 176 [Source:MGI Symbol;Acc:MGI:2685858]	7.39182	10.3377	7.48931	7.82731	7.32654	7.97931	7.89477	6.84075	6.04489	7.18124	7.44044	7.25986	6.76352
ENSMUSG00000020388	330.235	0.820936	0.300839	2.74369	0.00607525	0.176678	Pdlim4	PDZ and LIM domain 4 [Source:MGI Symbol;Acc:MGI:1353470]	8.42662	9.83051	7.69371	7.42117	9.80206	8.11259	8.44538	8.34765	6.75689	8.20429	7.51682	7.06962	6.76352
ENSMUSG00000024401	108.613	0.803515	0.293902	2.74367	0.00607563	0.176678	Tnf	tumor necrosis factor [Source:MGI Symbol;Acc:MGI:104798]	5.38369	8.21402	7.08665	5.82594	7.3561	7.4845	7.24433	6.33459	5.43053	6.55555	5.55068	6.00257	6.13345
ENSMUSG00000033054	1244.33	-0.32697	0.119298	-2.74076	0.0061297	0.176678	Npat	nuclear protein in the AT region [Source:MGI Symbol;Acc:MGI:107605]	10.1738	9.94667	10.2654	10.1441	9.90399	10.3483	9.96662	10.7551	10.2837	10.4256	10.1882	10.4114	10.5924
ENSMUSG00000051228	84.318	0.840703	0.318896	2.74172	0.00611185	0.176678	Nyx	nyctalopin [Source:MGI Symbol;Acc:MGI:2448607]	6.0883	4.31104	7.52545	7.20767	7.3561	5.11194	8.1461	1.82529	5.82946	6.32991	5.06095	3.38779	4.51007
ENSMUSG00000060560	3386.71	0.565239	0.264485	2.74045	0.00613557	0.176678	Ces4a	carboxylesterase 4A [Source:MGI Symbol;Acc:MGI:2384581]	13.8611	11.5589	8.02185	8.50044	13.9846	7.61005	12.4613	11.5207	6.44437	7.31064	2.95345	7.56044	6.58245
ENSMUSG00000063049	670.231	-0.488248	0.177913	-2.74409	0.00606795	0.176678	Ing2	inhibitor of growth family, member 2 [Source:MGI Symbol;Acc:MGI:1916510]	8.81136	9.09708	9.36459	9.56528	9.02074	8.89244	8.92337	9.36968	9.71876	9.36716	9.42431	9.51946	10.2838
ENSMUSG00000063317	2554.39	-0.492037	0.179519	-2.74059	0.00613293	0.176678	Usp31	ubiquitin specific peptidase 31 [Source:MGI Symbol;Acc:MGI:1923429]	10.4922	10.691	11.0687	11.6071	10.9041	11.2654	11.0086	11.3722	11.5098	11.3221	11.277	11.9463	11.9167
ENSMUSG00000079037	6483.49	-0.313607	0.114445	-2.74022	0.00613984	0.176678	Prnp	prion protein [Source:MGI Symbol;Acc:MGI:97769]	12.6873	12.5466	12.4016	12.6378	12.41	12.3561	12.4559	12.816	12.8581	12.9013	13.1336	12.7683	12.3943
ENSMUSG00000029120	783.256	0.850788	0.314295	2.73925	0.00615797	0.176829	Ppp2r2c	protein phosphatase 2, regulatory subunit B, gamma [Source:MGI Symbol;Acc:MGI:2442660]	9.1045	9.83647	10.024	10.987	9.8092	10.035	10.3097	8.13783	10.1724	6.48419	8.7708	5.92975	8.71884
ENSMUSG00000023830	4271.67	-0.448807	0.164021	-2.73611	0.00621709	0.177045	Igf2r	insulin-like growth factor 2 receptor [Source:MGI Symbol;Acc:MGI:96435]	11.6982	12.1802	11.7806	11.9015	11.528	11.7135	11.8348	11.8058	12.0688	12.028	12.2367	12.5737	12.8333
ENSMUSG00000025190	1278.88	0.609473	0.22279	2.73676	0.00620477	0.177045	Got1	glutamic-oxaloacetic transaminase 1, soluble [Source:MGI Symbol;Acc:MGI:95791]	11.1567	10.4323	9.78555	10.0756	11.3478	10.135	10.6062	10.1906	9.86052	10.2089	9.59006	9.82195	9.57892
ENSMUSG00000032009	2327.72	0.47314	0.172869	2.73716	0.00619721	0.177045	Sesn3	sestrin 3 [Source:MGI Symbol;Acc:MGI:1922997]	11.2685	11.6267	11.1913	10.9702	11.6499	11.6632	11.2807	11.3148	10.9433	10.7824	11.1738	10.5658	10.2898
ENSMUSG00000035566	277.212	-0.719032	0.262414	-2.73746	0.00619165	0.177045	Pcdh17	protocadherin 17 [Source:MGI Symbol;Acc:MGI:2684924]	7.69611	7.12458	7.60867	7.95118	6.29537	8.23945	7.75403	8.63601	7.64192	7.97623	9.30167	8.82354	8.21448
ENSMUSG00000015709	152.578	0.790575	0.289943	2.73395	0.00625789	0.177838	Arnt2	aryl hydrocarbon receptor nuclear translocator 2 [Source:MGI Symbol;Acc:MGI:107188]	6.38911	7.88067	7.24243	8.26442	7.82639	7.92598	7.49233	7.18978	6.41371	6.65639	7.32984	5.47219	4.92956
ENSMUSG00000031660	2068.83	0.238069	0.0871287	2.73236	0.00628824	0.177964	Brd7	bromodomain containing 7 [Source:MGI Symbol;Acc:MGI:1349766]	11.0755	11.0355	11.2148	11.3032	11.109	11.1147	10.9803	10.9214	10.9264	10.8299	10.8933	11.0504	10.6185
ENSMUSG00000073155	1882.67	0.395699	0.144795	2.73288	0.00627824	0.177964	1810058I24Rik	RIKEN cDNA 1810058I24 gene [Source:MGI Symbol;Acc:MGI:1914955]	11.2655	11.0656	11.2269	11.0327	11.3429	10.5576	10.7455	10.4159	10.6147	10.9231	10.8236	10.4776	10.5073
ENSMUSG00000000628	5774.1	-0.612147	0.224072	-2.73103	0.00631372	0.17797	Hk2	hexokinase 2 [Source:MGI Symbol;Acc:MGI:1315197]	12.2889	11.271	11.8883	12.8626	11.6106	12.0774	12.3004	12.0186	12.5014	13.2765	13.0308	12.7829	13.0673
ENSMUSG00000037685	1790.88	0.839521	0.310217	2.73099	0.0063144	0.17797	Atp8a1	ATPase, aminophospholipid transporter (APLT), class I, type 8A, member 1 [Source:MGI Symbol;Acc:MGI:1330848]	12.1099	10.7865	10.0712	9.12203	12.4827	9.9063	11.5266	11.1431	9.58753	9.55953	9.56971	9.46252	9.2058
ENSMUSG00000000058	4750.54	-0.532966	0.195182	-2.73018	0.00632993	0.177995	Cav2	caveolin 2 [Source:MGI Symbol;Acc:MGI:107571]	11.6688	11.5516	12.3431	12.2236	11.5133	12.022	11.8164	12.8738	11.9672	12.0521	12.1004	12.7296	12.9486
ENSMUSG00000040280	2923.33	-0.720444	0.263724	-2.72959	0.00634122	0.177995	Ndufa4l2	Ndufa4, mitochondrial complex associated like 2 [Source:MGI Symbol;Acc:MGI:3039567]	11.009	11	11.4698	10.7391	11.4306	10.7012	10.4832	10.6555	11.7116	12.7198	12.7815	11.1414	11.284
ENSMUSG00000001211	5690.95	0.698179	0.256165	2.72871	0.00635834	0.178086	Agpat3	1-acylglycerol-3-phosphate O-acyltransferase 3 [Source:MGI Symbol;Acc:MGI:1336186]	13.6624	11.4773	12.463	12.3166	13.5859	12.0424	12.8404	12.1707	12.1698	12.1254	11.8695	11.5133	11.6587
ENSMUSG00000030768	325.419	0.624974	0.229144	2.72808	0.0063704	0.178086	Disp1	dispatched RND transporter family member 1 [Source:MGI Symbol;Acc:MGI:1916147]	8.39317	9.60987	8.04694	8.28439	8.60663	8.59501	8.3693	7.60863	8.23108	7.52137	8.32838	7.94921	7.6037
ENSMUSG00000040820	1009.51	0.750035	0.275662	2.72668	0.00639748	0.178479	Hlcs	holocarboxylase synthetase (biotin- [propriony-Coenzyme A-carboxylase (ATP-hydrolysing)] ligase) [Source:MGI Symbol;Acc:MGI:894646]	11.0498	9.80337	9.02414	9.24178	11.3533	9.47639	10.7473	9.63266	9.20425	9.49292	9.47579	9.18596	9.10532
ENSMUSG00000005683	12481.6	0.506067	0.185946	2.72195	0.0064897	0.179466	Cs	citrate synthase [Source:MGI Symbol;Acc:MGI:88529]	14.1468	13.1512	13.4061	13.5062	14.4018	13.5219	14.2457	13.2123	13.3318	13.3853	13.1943	13.2024	13.3462
ENSMUSG00000031734	1536.12	0.56991	0.209464	2.72152	0.00649821	0.179466	Irx3	Iroquois related homeobox 3 [Source:MGI Symbol;Acc:MGI:1197522]	11.2209	10.6885	10.8987	10.0379	10.9549	10.4948	11.2843	9.54203	10.4842	10.5178	10.5739	9.74312	10.0192
ENSMUSG00000034121	167.995	0.696102	0.255748	2.72415	0.00644664	0.179466	Mks1	MKS transition zone complex subunit 1 [Source:MGI Symbol;Acc:MGI:3584243]	8.31791	7.71583	6.87886	7.55051	8.08954	7.96175	7.10777	7.39994	6.85146	7.23657	6.95944	5.64135	6.54334
ENSMUSG00000037965	6619.04	-0.287092	0.105484	-2.72164	0.00649581	0.179466	Zc3h7a	zinc finger CCCH type containing 7 A [Source:MGI Symbol;Acc:MGI:2445044]	12.4739	12.5357	12.8149	12.4727	12.2846	12.4588	12.7329	13.0914	12.6612	12.9011	12.7915	12.8009	12.7809
ENSMUSG00000050890	875.916	-0.346735	0.127316	-2.72337	0.00646203	0.179466	Pdik1l	PDLIM1 interacting kinase 1 like [Source:MGI Symbol;Acc:MGI:2385213]	9.50503	9.57464	9.55146	9.58353	9.60683	9.69584	9.66165	10.4311	10.009	10.0121	9.68534	9.71631	9.75827
ENSMUSG00000005371	4340.56	-0.352192	0.129589	-2.71772	0.00657334	0.18015	Fbxo11	F-box protein 11 [Source:MGI Symbol;Acc:MGI:2147134]	11.7829	11.6623	11.9225	12.248	11.7372	11.9659	11.9188	12.1799	12.2714	11.9399	12.1796	12.2769	12.6727
ENSMUSG00000029020	2494.18	0.528966	0.194641	2.71813	0.00656526	0.18015	Mfn2	mitofusin 2 [Source:MGI Symbol;Acc:MGI:2442230]	12.0721	11.3351	11.029	10.939	12.1848	11.245	11.3672	10.8985	10.6709	11.0436	11.0748	10.8461	11.052
ENSMUSG00000029816	5960.95	0.829337	0.318371	2.71838	0.00656021	0.18015	Gpnmb	glycoprotein (transmembrane) nmb [Source:MGI Symbol;Acc:MGI:1934765]	13.5517	14.5698	10.5558	10.9984	13.9084	10.6527	12.6653	12.721	9.91764	10.9449	10.881	10.2784	10.3758
ENSMUSG00000039887	1458.32	0.827331	0.306712	2.71761	0.00657549	0.18015	Alg14	asparagine-linked glycosylation 14 [Source:MGI Symbol;Acc:MGI:1914039]	11.9647	9.72681	9.69007	9.44399	12.2675	9.81635	10.8595	10.6116	9.37514	9.61279	9.05138	9.48175	9.36006
ENSMUSG00000022193	1551.58	0.410717	0.151428	2.71238	0.00668012	0.182086	Psmb5	proteasome (prosome, macropain) subunit, beta type 5 [Source:MGI Symbol;Acc:MGI:1194513]	10.7363	10.27	10.6215	10.877	11.3466	10.626	10.7943	10.1242	10.5474	10.2404	10.3166	10.3853	10.4424
ENSMUSG00000022598	1371.05	-0.726136	0.288337	-2.7121	0.00668594	0.182086	Psca	prostate stem cell antigen [Source:MGI Symbol;Acc:MGI:1919623]	5.28985	7.57318	5.56967	10.7749	6.88775	7.52492	8.12448	5.12586	9.22205	9.27767	11.2206	11.9701	12.887
ENSMUSG00000028949	92.2095	0.791337	0.292486	2.71274	0.00667299	0.182086	Smarcd3	SWI/SNF related, matrix associated, actin dependent regulator of chromatin, subfamily d, member 3 [Source:MGI Symbol;Acc:MGI:1914243]	6.45544	8.24573	6.60932	6.60658	7.16888	5.69715	6.43157	5.81032	5.33557	5.87972	6.62669	5.25094	5.67184
ENSMUSG00000007827	426.822	-0.481267	0.177571	-2.71	0.0067283	0.182876	Ankrd26	ankyrin repeat domain 26 [Source:MGI Symbol;Acc:MGI:1917887]	8.10712	8.70915	8.45562	8.67324	8.44636	8.55653	8.27923	8.97191	8.67432	8.89298	8.38188	9.47057	9.32877
ENSMUSG00000044005	263.543	-0.513838	0.189655	-2.70917	0.00674514	0.182972	Gls2	glutaminase 2 (liver, mitochondrial) [Source:MGI Symbol;Acc:MGI:2143539]	7.97768	7.89216	7.67453	7.85429	7.33646	8.05854	7.32236	7.96257	8.45467	8.74437	7.79178	8.13072	8.62362
ENSMUSG00000067597	2849.9	0.498162	0.250172	2.70615	0.00680679	0.18428	Dgat2l6	diacylglycerol O-acyltransferase 2-like 6 [Source:MGI Symbol;Acc:MGI:3045268]	13.6862	10.5826	7.17121	7.06486	13.8341	6.32868	12.2703	11.0219	5.30247	6.96238	0.743817	6.72693	6.54334
ENSMUSG00000000120	383.738	-0.774956	0.286212	-2.70423	0.00684623	0.184983	Ngfr	nerve growth factor receptor (TNFR superfamily, member 16) [Source:MGI Symbol;Acc:MGI:97323]	7.68694	8.33265	7.44471	8.28934	8.02964	8.2297	7.73276	7.69971	8.2744	7.44825	9.3957	9.67931	10.0031
ENSMUSG00000029759	716.49	0.709355	0.263114	2.69969	0.00694036	0.185699	Pon3	paraoxonase 3 [Source:MGI Symbol;Acc:MGI:106686]	10.3786	9.76482	9.11707	8.8777	10.6333	8.93805	10.0916	9.40619	9.13543	9.32183	8.7973	8.12666	8.3453
ENSMUSG00000036775	913.209	0.460091	0.170277	2.70215	0.00688932	0.185699	Decr2	2-4-dienoyl-Coenzyme A reductase 2, peroxisomal [Source:MGI Symbol;Acc:MGI:1347059]	10.3469	9.66952	9.83391	9.93737	10.5884	9.55461	10.0972	9.84972	9.45261	9.65605	9.57099	9.38123	9.29973
ENSMUSG00000042225	4973.21	-0.429926	0.159185	-2.70065	0.0069204	0.185699	Ammecr1	AMMECR nuclear protein 1 [Source:MGI Symbol;Acc:MGI:1860206]	12.3229	11.4099	12.1975	12.0598	11.9797	11.9411	12.2564	12.833	12.4536	12.8023	12.3618	12.3761	12.0908
ENSMUSG00000045690	141.078	0.530982	0.196607	2.70013	0.00693119	0.185699	Wdr89	WD repeat domain 89 [Source:MGI Symbol;Acc:MGI:1919588]	6.96073	6.65683	7.98079	7.39385	7.50429	7.40877	7.48387	6.94371	6.65569	6.83909	6.99803	6.70528	6.6392
ENSMUSG00000050271	685.602	0.452962	0.167756	2.70036	0.00692654	0.185699	Prag1	PEAK1 related kinase activating pseudokinase 1 [Source:MGI Symbol;Acc:MGI:1196223]	9.55378	9.8542	9.83535	9.5385	9.70008	9.52503	9.30841	8.64215	9.04828	9.5065	8.8719	8.89939	9.61944
ENSMUSG00000091586	1156.81	-0.744772	0.275711	-2.69853	0.00696455	0.185983	Cyp4f17	cytochrome P450, family 4, subfamily f, polypeptide 17 [Source:MGI Symbol;Acc:MGI:3646233]	9.4998	8.90906	9.44227	10.5334	9.38577	8.33802	10.236	9.37889	11.1306	9.83701	10.8085	10.7738	11.0389
ENSMUSG00000027465	4880.28	0.724929	0.269237	2.69725	0.00699157	0.186342	Tbc1d20	TBC1 domain family, member 20 [Source:MGI Symbol;Acc:MGI:1914481]	13.3417	12.4082	11.7121	11.5776	13.7114	11.5251	12.3695	12.1433	11.5269	11.6291	11.6487	11.3936	11.5666
ENSMUSG00000026179	805.083	0.394672	0.146427	2.69537	0.00703112	0.186575	Pnkd	paroxysmal nonkinesiogenic dyskinesia [Source:MGI Symbol;Acc:MGI:1930773]	9.86773	10.0618	9.49972	9.79843	10.1891	9.80491	9.4585	8.99367	9.43745	9.44909	9.67466	9.39819	9.45532
ENSMUSG00000031169	2105.36	-0.547873	0.203308	-2.6943	0.00705371	0.186575	Porcn	porcupine O-acyltransferase [Source:MGI Symbol;Acc:MGI:1890212]	11.3745	10.7671	10.8252	10.8192	10.5473	9.82932	10.4542	10.7156	11.0692	11.3574	11.5615	11.4957	11.6397
ENSMUSG00000049580	1975.21	0.735285	0.273446	2.69425	0.00705466	0.186575	Tsku	tsukushi, small leucine rich proteoglycan [Source:MGI Symbol;Acc:MGI:2443855]	10.5465	10.8983	11.0138	12.174	10.5925	11.3392	11.8289	9.23811	11.4084	10.1838	10.4965	10.1309	9.59574
ENSMUSG00000059316	17329.3	0.828889	0.310263	2.69578	0.00702243	0.186575	Slc27a4	solute carrier family 27 (fatty acid transporter), member 4 [Source:MGI Symbol;Acc:MGI:1347347]	15.5096	13.3174	13.0068	13.2931	15.9581	12.1386	14.6113	13.3306	13.5093	12.8776	13.2259	12.9833	13.2596
ENSMUSG00000027566	4993.87	0.268951	0.0999671	2.6904	0.00713656	0.188123	Psma7	proteasome subunit alpha 7 [Source:MGI Symbol;Acc:MGI:1347070]	12.317	12.2558	12.3584	12.7587	12.3827	12.4226	12.291	11.8637	12.1761	12.1815	12.151	12.2129	12.1744
ENSMUSG00000045980	760.455	0.385047	0.143128	2.69021	0.00714062	0.188123	Tmem104	transmembrane protein 104 [Source:MGI Symbol;Acc:MGI:2444222]	9.67008	10.1482	9.43659	9.34286	9.84091	9.73943	9.88701	9.12216	9.65135	9.35221	9.29394	9.35017	9.21205
ENSMUSG00000001985	740.294	-0.847758	0.318383	-2.68751	0.00719876	0.188569	Grik3	glutamate receptor, ionotropic, kainate 3 [Source:MGI Symbol;Acc:MGI:95816]	5.97227	5.56015	8.48895	10.051	7.72429	8.29192	7.78881	6.20793	10.5615	7.64104	10.2842	11.1846	10.9668
ENSMUSG00000020272	716.777	0.519357	0.19325	2.68776	0.0071933	0.188569	Stk10	serine/threonine kinase 10 [Source:MGI Symbol;Acc:MGI:1099439]	10.0325	9.9941	9.57924	9.59756	9.76213	9.5624	9.44331	9.41159	9.36516	9.45143	9.4029	8.42703	8.41737
ENSMUSG00000047866	1896.52	0.693605	0.258291	2.68862	0.00717479	0.188569	Lonp2	lon peptidase 2, peroxisomal [Source:MGI Symbol;Acc:MGI:1914137]	11.7953	10.571	10.3725	10.2533	12.3128	10.5903	11.3169	10.6884	10.1188	10.4173	10.2147	10.3656	10.2629
ENSMUSG00000038807	572.233	-0.516605	0.192282	-2.68631	0.00722469	0.188888	Rap1gap2	RAP1 GTPase activating protein 2 [Source:MGI Symbol;Acc:MGI:3028623]	8.56825	9.04655	9.12652	8.85117	9.04817	8.5759	8.76123	8.5175	9.499	9.18506	9.53995	9.54711	9.985
ENSMUSG00000045019	1769.63	0.78111	0.292089	2.6845	0.00726386	0.189551	Acer1	alkaline ceramidase 1 [Source:MGI Symbol;Acc:MGI:2181962]	12.0123	10.3893	10.4969	10.6428	12.1706	9.21252	11.4313	10.7047	10.5492	9.90689	10.0728	9.49759	9.25201
ENSMUSG00000037366	2205.1	0.556977	0.207587	2.6838	0.007279	0.189586	Pafah2	platelet-activating factor acetylhydrolase 2 [Source:MGI Symbol;Acc:MGI:2140321]	11.808	10.1362	11.3494	11.2572	11.7489	11.0203	11.6352	10.8296	10.9346	10.7646	10.6204	10.3146	10.8515
ENSMUSG00000042821	213.279	0.838706	0.316986	2.68294	0.00729783	0.189716	Snai1	snail family zinc finger 1 [Source:MGI Symbol;Acc:MGI:98330]	6.69392	10.0231	8.15701	7.95741	6.90118	7.75981	6.86867	5.382	6.17858	7.59943	7.37745	6.77968	6.13345
ENSMUSG00000034981	1282.56	0.706644	0.263838	2.68211	0.00731597	0.189828	Parm1	prostate androgen-regulated mucin-like protein 1 [Source:MGI Symbol;Acc:MGI:2443349]	10.6528	11.5094	10.0101	9.54679	10.9629	9.92455	11.0826	10.2759	8.68399	10.1796	9.61013	9.91684	9.42336
ENSMUSG00000038007	1063.3	0.68416	0.255448	2.68123	0.00733518	0.189967	Acer2	alkaline ceramidase 2 [Source:MGI Symbol;Acc:MGI:1920932]	10.9498	9.91462	9.92602	9.31643	11.1981	9.99386	10.5136	9.97777	8.9714	10.1922	9.09296	9.22262	9.29385
ENSMUSG00000005610	50038.8	-0.333899	0.124699	-2.67759	0.00741541	0.191064	Eif4g2	eukaryotic translation initiation factor 4, gamma 2 [Source:MGI Symbol;Acc:MGI:109207]	15.2728	15.1822	15.4235	15.8025	15.2995	15.4661	15.5414	15.6597	15.8527	15.4725	15.6762	15.942	16.0456
ENSMUSG00000054889	177617	-0.475212	0.177473	-2.67741	0.00741927	0.191064	Dsp	desmoplakin [Source:MGI Symbol;Acc:MGI:109611]	17.416	16.4028	17.5778	17.4577	16.7335	16.913	17.3483	17.3442	17.8764	17.7136	17.7537	17.5958	17.8212
ENSMUSG00000091474	528.642	-0.518617	0.193657	-2.67758	0.00741563	0.191064	2610021A01Rik	RIKEN cDNA 2610021A01 gene [Source:MGI Symbol;Acc:MGI:1922662]	7.97014	8.65957	8.49626	9.15766	9.18075	8.58739	8.87565	8.8526	9.15874	9.13643	9.42005	9.62557	9.62881
ENSMUSG00000049940	3501.74	0.623443	0.233104	2.67603	0.00745005	0.191497	Pgrmc2	progesterone receptor membrane component 2 [Source:MGI Symbol;Acc:MGI:1918054]	12.7014	11.8214	11.6651	11.443	12.8808	11.1705	11.9418	11.6813	11.4562	11.5095	11.2445	11.0013	10.9351
ENSMUSG00000058966	95.9451	0.835693	0.320225	2.67259	0.00752673	0.192388	Tlcd3b	TLC domain containing 3B [Source:MGI Symbol;Acc:MGI:1916202]	8.00007	7.91488	5.04035	6.6838	7.97987	4.54769	6.39592	6.87241	3.78883	4.6342	4.49743	5.54713	5.39262
ENSMUSG00000078504	321.402	0.582167	0.270078	2.67285	0.00752089	0.192388	Aadacl4fm5	AADACL4 family member 5 [Source:MGI Symbol;Acc:MGI:2685284]	10.3085	7.99168	5.65045	5.98085	10.7021	1.01266	8.98765	8.19739	4.40244	4.42146	4.36201	4.06854	2.61497
ENSMUSG00000096001	5532.54	-0.806421	0.301307	-2.67259	0.00752676	0.192388	2610528A11Rik	RIKEN cDNA 2610528A11 gene [Source:MGI Symbol;Acc:MGI:1917295]	11.1625	9.39039	12.7699	12.6158	10.6779	11.7395	11.5095	12.4629	12.3156	13.6943	13.6594	12.343	12.4529
ENSMUSG00000030516	8423.1	-0.602784	0.22559	-2.67114	0.00755934	0.192862	Tjp1	tight junction protein 1 [Source:MGI Symbol;Acc:MGI:98759]	12.5321	11.9984	12.7572	13.5091	12.1855	12.49	12.7056	12.5446	13.5879	12.9615	13.3093	13.5701	13.8965
ENSMUSG00000049878	2276.58	-0.215087	0.0805809	-2.66922	0.00760283	0.193611	Rlf	rearranged L-myc fusion sequence [Source:MGI Symbol;Acc:MGI:1924705]	11.0327	11.0179	11.1766	11.0584	10.8609	11.0655	11.1035	11.3428	11.2307	11.3189	11.1074	11.1333	11.4419
ENSMUSG00000032311	361.923	0.826262	0.319861	2.66769	0.00763747	0.194099	Nrg4	neuregulin 4 [Source:MGI Symbol;Acc:MGI:1933833]	9.72713	7.72871	7.05733	6.95699	10.7887	5.80612	9.32034	8.63601	6.36645	6.89519	7.26172	6.48155	6.56303
ENSMUSG00000042632	809.122	0.745303	0.280193	2.66651	0.00766442	0.194099	Pla2g6	phospholipase A2, group VI [Source:MGI Symbol;Acc:MGI:1859152]	10.7962	9.09211	8.98054	9.54265	11.0117	8.61011	10.399	8.52416	8.97927	8.99598	9.16424	8.9532	9.44739
ENSMUSG00000050756	1384.51	0.835336	0.319374	2.66682	0.00765729	0.194099	Defb6	defensin beta 6 [Source:MGI Symbol;Acc:MGI:2151044]	12.1684	11.2121	8.40995	8.94826	11.997	8.39583	10.7934	10.1176	9.31211	10.1922	8.59319	8.00787	8.79157
ENSMUSG00000003555	1753.94	0.586738	0.271479	2.66333	0.00773716	0.194794	Cyp17a1	cytochrome P450, family 17, subfamily a, polypeptide 1 [Source:MGI Symbol;Acc:MGI:88586]	12.3155	9.36381	5.95606	5.90548	13.5575	6.09093	11.403	10.4478	6.70718	8.25876	7.14279	6.21665	6.3301
ENSMUSG00000028664	1370.49	0.634581	0.238463	2.66283	0.00774861	0.194794	Ephb2	Eph receptor B2 [Source:MGI Symbol;Acc:MGI:99611]	11.1749	11.1518	10.5069	9.48341	10.5935	10.4785	11.0435	10.3518	9.78765	10.6087	9.56971	9.72306	9.30266
ENSMUSG00000110841	199.812	0.696671	0.261869	2.66329	0.00773811	0.194794	Gpx4-ps2	glutathione peroxidase 4, pseudogene 2 [Source:MGI Symbol;Acc:MGI:3779731]	7.86017	8.43441	7.22495	7.1866	9.06319	7.2345	7.79566	7.32563	7.40522	7.20363	6.61681	6.99127	6.98401
ENSMUSG00000112741	73.2193	-0.827602	0.310125	-2.66423	0.00771647	0.194794	Gm47341	predicted gene, 47341 [Source:MGI Symbol;Acc:MGI:6096234]	4.54513	5.53104	5.79957	6.45622	4.60064	4.77918	5.46549	4.41618	6.86285	6.26752	7.17682	6.2766	7.77386
ENSMUSG00000034171	1232.82	0.820484	0.319421	2.66146	0.00778033	0.194877	Faah	fatty acid amide hydrolase [Source:MGI Symbol;Acc:MGI:109609]	12.0629	10.1301	7.83289	8.12184	12.0623	8.00811	11.2794	10.397	9.15642	8.7135	8.34044	8.35933	6.93952
ENSMUSG00000047875	822.582	0.675089	0.253867	2.66185	0.00777124	0.194877	Gpr157	G protein-coupled receptor 157 [Source:MGI Symbol;Acc:MGI:2442046]	10.4317	9.81549	9.87511	9.14951	10.8754	9.2943	9.88057	9.66315	9.52971	9.4207	9.16085	8.40033	8.33388
ENSMUSG00000052392	424.859	0.778971	0.294059	2.65944	0.00782703	0.19569	Acot4	acyl-CoA thioesterase 4 [Source:MGI Symbol;Acc:MGI:2159621]	9.74713	8.00232	8.23766	8.5047	10.2547	7.91993	9.50107	7.89222	8.75299	7.62454	8.50486	7.14393	7.61318
ENSMUSG00000037236	2434.61	-0.244235	0.0918696	-2.65849	0.00784905	0.195829	Matr3	matrin 3 [Source:MGI Symbol;Acc:MGI:1298379]	11.0913	11.0477	11.1375	11.2161	10.9419	11.3695	11.0621	11.4319	11.4036	11.331	11.1267	11.4969	11.4551
ENSMUSG00000046748	91.4416	-0.792743	0.307076	-2.65798	0.00786112	0.195829	Tmem45a2	transmembrane protein 45A2 [Source:MGI Symbol;Acc:MGI:1916707]	4.27821	3.62173	0	5.85295	5.6992	3.19236	6.41386	4.0235	7.99772	6.48419	8.80819	6.64968	5.77674
ENSMUSG00000020308	640.32	0.396721	0.14962	2.65154	0.00801249	0.198161	Tpgs1	tubulin polyglutamylase complex subunit 1 [Source:MGI Symbol;Acc:MGI:106618]	9.91368	9.37818	9.37255	9.29935	9.70392	9.55851	9.16224	8.6112	9.23965	8.9831	9.26259	9.19958	9.10196
ENSMUSG00000029446	2165.98	0.668065	0.252098	2.65263	0.00798668	0.198161	Psph	phosphoserine phosphatase [Source:MGI Symbol;Acc:MGI:97788]	12.0351	10.8578	10.4591	10.7766	12.2723	10.5595	11.6983	11.0301	10.7405	10.5769	10.3543	10.3048	10.3146
ENSMUSG00000032024	777.678	0.806653	0.306308	2.65179	0.0080067	0.198161	Clmp	CXADR-like membrane protein [Source:MGI Symbol;Acc:MGI:1918816]	10.2207	10.5897	8.51795	8.31869	11.181	8.93506	10.251	9.77629	8.62832	8.70568	8.85097	8.55662	7.17523
ENSMUSG00000043445	1074.08	0.377023	0.142181	2.65171	0.00800848	0.198161	Pgp	phosphoglycolate phosphatase [Source:MGI Symbol;Acc:MGI:1914328]	10.1015	10.0374	10.1829	10.4715	10.5236	10.4692	9.72407	9.70918	9.966	9.94726	9.83989	9.98132	9.56434
ENSMUSG00000019368	2807.77	0.612113	0.27771	2.64597	0.00814579	0.200652	Sec14l4	SEC14-like lipid binding 4 [Source:MGI Symbol;Acc:MGI:2144095]	13.8139	10.8147	8.69022	7.96362	13.6212	7.25387	11.6419	11.5149	7.68749	7.42938	6.28363	7.15196	7.45358
ENSMUSG00000030717	2143.09	0.810379	0.308799	2.64546	0.0081581	0.200652	Nupr1	nuclear protein transcription regulator 1 [Source:MGI Symbol;Acc:MGI:1891834]	12.382	11.0509	9.96339	10.1054	12.9799	9.3175	11.2087	10.5019	9.77865	10.0818	10.6845	10.1238	10.0457
ENSMUSG00000039910	1595.53	0.48846	0.1847	2.64489	0.00817167	0.200652	Cited2	Cbp/p300-interacting transactivator, with Glu/Asp-rich carboxy-terminal domain, 2 [Source:MGI Symbol;Acc:MGI:1306784]	11.2335	10.8578	10.3044	10.6409	11.5393	10.3717	10.6654	10.4275	10.1793	10.2431	10.3483	10.5339	10.192
ENSMUSG00000106743	99.0032	-0.769399	0.290343	-2.64633	0.00813712	0.200652	Gm42847	predicted gene 42847 [Source:MGI Symbol;Acc:MGI:5662984]	6.78272	5.23866	6.76254	4.79657	6.46777	5.51651	5.53268	7.37804	6.65569	7.89601	6.95944	7.11958	6.05219
ENSMUSG00000027656	154.465	0.796173	0.316156	2.6436	0.00820284	0.200702	Ccn5	cellular communication network factor 5 [Source:MGI Symbol;Acc:MGI:1328326]	5.24054	9.96583	7.22495	6.18589	7.62254	6.09093	7.06302	7.59604	5.16192	5.85164	4.8409	5.12614	3.49214
ENSMUSG00000035376	4743.28	0.822128	0.31471	2.64315	0.00821395	0.200702	Hacd2	3-hydroxyacyl-CoA dehydratase 2 [Source:MGI Symbol;Acc:MGI:1918007]	13.3508	11.8505	10.7269	10.9847	14.1426	10.8342	13.1047	12.4249	11.0494	11.136	10.7927	10.6174	10.8773
ENSMUSG00000044328	312.31	0.523404	0.198034	2.643	0.00821757	0.200702	Trp53i13	transformation related protein 53 inducible protein 13 [Source:MGI Symbol;Acc:MGI:1915125]	8.51221	9.05424	8.40608	8.63097	8.75086	7.9909	8.10254	7.3408	7.98213	8.02104	8.40503	8.03416	7.67781
ENSMUSG00000027737	26093.9	0.824093	0.316175	2.6411	0.00826376	0.201071	Slc7a11	solute carrier family 7 (cationic amino acid transporter, y+ system), member 11 [Source:MGI Symbol;Acc:MGI:1347355]	14.1006	13.3923	15.0101	15.8006	12.1101	15.749	16.2867	11.9058	14.1234	12.8076	13.7752	13.7234	14.6101
ENSMUSG00000057880	152.054	0.63069	0.238845	2.64057	0.00827664	0.201071	Abat	4-aminobutyrate aminotransferase [Source:MGI Symbol;Acc:MGI:2443582]	7.15953	8.22315	7.23372	7.45681	7.6704	7.35598	7.5257	7.48434	6.16022	6.15714	6.87904	7.2146	6.3529
ENSMUSG00000074445	6137.76	-0.757115	0.286273	-2.64155	0.00825267	0.201071	Sprr2a3	small proline-rich protein 2A3 [Source:MGI Symbol;Acc:MGI:3845028]	11.9519	10.8132	12.7124	11.7242	12.678	11.7463	11.5466	12.3659	12.2224	14.4246	12.9097	12.6053	12.2863
ENSMUSG00000019842	930.745	0.451033	0.170881	2.63961	0.00830014	0.201286	Traf3ip2	TRAF3 interacting protein 2 [Source:MGI Symbol;Acc:MGI:2143599]	10.2349	9.92025	9.99467	9.80363	10.4037	9.98809	10.0507	8.72543	9.67902	9.84237	9.90325	9.49601	9.557
ENSMUSG00000000340	1159.26	0.824092	0.317727	2.63341	0.00845322	0.204276	Dbt	dihydrolipoamide branched chain transacylase E2 [Source:MGI Symbol;Acc:MGI:105386]	11.6298	9.77882	8.53223	8.88099	12.2525	8.86751	10.3591	10.3043	8.73759	8.72902	8.4914	9.09106	9.00453
ENSMUSG00000031442	630.874	0.667362	0.253653	2.63358	0.00844897	0.204276	Mcf2l	mcf.2 transforming sequence-like [Source:MGI Symbol;Acc:MGI:103263]	10.3337	9.63745	8.864	8.4571	10.1333	9.58551	9.54037	9.21565	8.85923	9.3497	8.60073	8.20589	8.12459
ENSMUSG00000021792	2510.88	0.537852	0.204445	2.63135	0.00850462	0.205128	Prxl2a	peroxiredoxin like 2A [Source:MGI Symbol;Acc:MGI:1917814]	11.7314	11.856	11.3589	11.0052	11.6935	11.8414	11.0564	11.6447	10.9332	10.371	11.0739	10.476	10.725
ENSMUSG00000027171	1972.23	-0.632651	0.240381	-2.63064	0.00852232	0.205128	Prrg4	proline rich Gla (G-carboxyglutamic acid) 4 (transmembrane) [Source:MGI Symbol;Acc:MGI:2442211]	10.4345	9.8586	10.9062	11.1806	10.269	10.114	10.6101	10.5911	11.369	10.6129	11.1162	11.2496	12.2247
ENSMUSG00000033207	307.036	0.788263	0.315488	2.62969	0.00854617	0.205128	Mamdc2	MAM domain containing 2 [Source:MGI Symbol;Acc:MGI:1918988]	9.21712	10.7609	6.95504	4.73984	9.28946	5.66857	7.11875	7.50469	6.53265	6.01246	7.19686	7.63104	4.58901
ENSMUSG00000034993	6283.99	0.489713	0.186254	2.62961	0.00854826	0.205128	Vat1	vesicle amine transport 1 [Source:MGI Symbol;Acc:MGI:1349450]	13.1196	12.8369	12.7277	12.4102	13.2352	12.1807	13.083	12.1221	12.2671	12.721	12.5342	12.2439	11.723
ENSMUSG00000004988	277.669	-0.732107	0.278553	-2.62539	0.00865501	0.205534	Fxyd4	FXYD domain-containing ion transport regulator 4 [Source:MGI Symbol;Acc:MGI:1889005]	7.13275	6.73549	8.00659	8.1329	7.85428	7.08031	7.62141	7.40716	8.78329	9.61696	8.74154	7.71469	7.91076
ENSMUSG00000018199	1946.48	-0.329972	0.125604	-2.62703	0.00861338	0.205534	Ro60	Ro60, Y RNA binding protein [Source:MGI Symbol;Acc:MGI:106652]	10.7162	10.9223	10.7832	10.8852	10.3099	10.8549	10.7561	11.4875	10.9811	11.0621	10.9574	11.1201	10.9256
ENSMUSG00000022426	1734.67	0.30687	0.116819	2.62688	0.00861719	0.205534	Josd1	Josephin domain containing 1 [Source:MGI Symbol;Acc:MGI:1921408]	11.0345	10.9111	10.6356	10.9088	11.2129	10.7975	10.7151	10.2897	10.6611	10.6572	10.6364	10.7555	10.4371
ENSMUSG00000027427	1337.65	-0.252642	0.09621	-2.62593	0.00864126	0.205534	Polr3f	polymerase (RNA) III (DNA directed) polypeptide F [Source:MGI Symbol;Acc:MGI:1924086]	10.3025	10.1241	10.446	10.3524	9.95962	10.3002	10.2928	10.4591	10.7005	10.4794	10.5707	10.3612	10.5263
ENSMUSG00000075232	5773.2	-0.496315	0.188981	-2.62594	0.00864111	0.205534	Amd1	S-adenosylmethionine decarboxylase 1 [Source:MGI Symbol;Acc:MGI:88004]	11.8822	11.5888	12.4397	12.6544	11.4941	12.6214	12.36	12.6572	12.7352	12.5722	12.6409	12.89	13.0395
ENSMUSG00000075419	697.906	0.522779	0.199035	2.62712	0.00861102	0.205534	Dolk	dolichol kinase [Source:MGI Symbol;Acc:MGI:2677836]	10.0433	9.43036	9.43278	9.64468	10.2832	9.14929	9.5136	8.57316	8.92865	9.1766	8.88225	9.19181	9.64507
ENSMUSG00000022948	518.842	0.389458	0.1485	2.62256	0.00872707	0.206887	Setd4	SET domain containing 4 [Source:MGI Symbol;Acc:MGI:2136890]	9.3451	8.72851	9.08595	9.2746	9.17523	8.97353	9.63323	8.68736	8.64492	8.84394	9.09296	8.73282	8.65147
ENSMUSG00000021900	592.192	0.649336	0.248053	2.61979	0.00879833	0.207963	Btd	biotinidase [Source:MGI Symbol;Acc:MGI:1347001]	10.1423	9.44993	8.89472	8.65034	10.2793	8.82282	9.56866	9.2662	8.42806	9.03708	8.72554	8.46618	8.1638
ENSMUSG00000027639	5498.99	-0.561791	0.2144	-2.61962	0.00880273	0.207963	Samhd1	SAM domain and HD domain, 1 [Source:MGI Symbol;Acc:MGI:1927468]	11.5817	12.0991	12.9639	12.1534	11.4536	11.7326	12.0875	12.7249	12.3114	13.0516	13.1015	12.7204	12.3054
ENSMUSG00000027219	130.85	0.818521	0.320245	2.61747	0.00885839	0.208918	Slc28a2	solute carrier family 28 (sodium-coupled nucleoside transporter), member 2 [Source:MGI Symbol;Acc:MGI:1913105]	4.54513	7.64966	5.07977	6.42057	6.21159	8.37829	9.21944	6.25674	5.75801	6.01246	6.49261	5.41998	5.3018
ENSMUSG00000026600	9941.11	0.675561	0.292881	2.61546	0.00891081	0.209105	Soat1	sterol O-acyltransferase 1 [Source:MGI Symbol;Acc:MGI:104665]	14.8762	12.8618	10.5697	9.86957	15.5934	10.5009	14.4321	13.5072	9.33069	10.154	9.7053	10.2109	9.70167
ENSMUSG00000036046	5255.56	0.494427	0.18907	2.61541	0.00891203	0.209105	5031439G07Rik	RIKEN cDNA 5031439G07 gene [Source:MGI Symbol;Acc:MGI:2444899]	12.9596	12.3484	12.0999	12.3442	13.2334	12.1826	12.5564	12.2679	12.2756	12.0853	12.1099	11.8482	11.5119
ENSMUSG00000041147	680.566	-0.435327	0.166389	-2.61618	0.00889205	0.209105	Brca2	breast cancer 2, early onset [Source:MGI Symbol;Acc:MGI:109337]	9.01202	8.99418	8.96483	9.34286	9.136	9.63805	9.01434	9.94835	9.2742	9.78969	9.10362	9.80169	9.77103
ENSMUSG00000025128	587.321	-0.74979	0.299487	-2.61382	0.0089537	0.209367	Bhlhe22	basic helix-loop-helix family, member e22 [Source:MGI Symbol;Acc:MGI:1930001]	6.22134	6.65683	5.6764	9.69777	6.41256	3.34464	7.76106	5.4395	9.9053	7.64104	9.97076	10.5658	11.3206
ENSMUSG00000095041	13874.1	0.756085	0.290249	2.61407	0.00894697	0.209367			14.7641	13.599	13.048	13.0834	15.3315	12.433	14.5417	13.73	12.8342	12.8778	13.2644	12.7053	12.8621
ENSMUSG00000020774	231.387	-0.797187	0.311408	-2.61309	0.00897277	0.209456	Aspa	aspartoacylase [Source:MGI Symbol;Acc:MGI:87914]	3.82222	5.74897	1.49738	8.04197	5.63633	6.59481	7.33182	5.382	8.10718	5.85164	8.85938	9.36233	9.78367
ENSMUSG00000006301	4538.68	-0.37348	0.143057	-2.61063	0.00903758	0.209605	Tmbim1	transmembrane BAX inhibitor motif containing 1 [Source:MGI Symbol;Acc:MGI:1916910]	11.7281	11.8908	11.8903	12.2527	11.6489	12.0802	12.0854	11.7831	12.5721	12.1719	12.5057	12.4575	12.4499
ENSMUSG00000015536	1901.28	0.504655	0.193235	2.61198	0.00900185	0.209605	Mocs2	molybdenum cofactor synthesis 2 [Source:MGI Symbol;Acc:MGI:1336894]	11.5009	10.7687	11.0403	10.9855	11.6877	10.3816	11.1268	10.8529	10.7382	10.5111	10.7114	10.4197	9.9959
ENSMUSG00000031227	160.745	0.59781	0.228988	2.61079	0.00903344	0.209605	Magee1	MAGE family member E1 [Source:MGI Symbol;Acc:MGI:2148149]	7.84375	8.0595	8.00659	7.22844	7.63867	6.87049	7.29359	6.36459	6.56091	7.22568	7.49	6.93657	6.60161
ENSMUSG00000031595	189.233	0.810539	0.319935	2.61053	0.00904025	0.209605	Pdgfrl	platelet-derived growth factor receptor-like [Source:MGI Symbol;Acc:MGI:1916047]	7.61136	10.2422	7.08665	6.5081	7.53908	5.38216	6.7324	7.27123	5.75801	6.75063	5.89942	6.6833	4.73501
ENSMUSG00000038150	1618.64	0.521814	0.20001	2.60943	0.0090694	0.209927	Ormdl3	ORM1-like 3 (S. cerevisiae) [Source:MGI Symbol;Acc:MGI:1913862]	11.1375	11.0963	10.7246	10.0884	11.5144	10.5409	10.7839	9.71647	10.1388	10.6347	10.4659	10.4297	10.3462
ENSMUSG00000010307	2802.29	0.704136	0.271122	2.60173	0.00927561	0.20995	Tmem86a	transmembrane protein 86A [Source:MGI Symbol;Acc:MGI:1915143]	12.7059	11.0361	11.1398	11.0756	12.7778	10.4388	11.7636	10.9581	11.1435	10.8593	10.985	10.4081	10.8644
ENSMUSG00000020794	2687.26	-0.297037	0.114044	-2.60456	0.00919923	0.20995	Ube2g1	ubiquitin-conjugating enzyme E2G 1 [Source:MGI Symbol;Acc:MGI:1914378]	11.179	11.1889	11.2855	11.2841	11.231	10.8486	11.5847	11.6836	11.6833	11.3405	11.5137	11.4706	11.5757
ENSMUSG00000025395	913.63	-0.475145	0.182559	-2.60245	0.00925595	0.20995	Prim1	DNA primase, p49 subunit [Source:MGI Symbol;Acc:MGI:97757]	9.50241	9.1908	9.61322	10.0036	9.18899	9.84217	9.47141	10.3254	10.1872	9.9103	9.32006	10.1828	10.3951
ENSMUSG00000028479	570.701	-0.525529	0.201939	-2.60184	0.00927238	0.20995	Gne	glucosamine (UDP-N-acetyl)-2-epimerase/N-acetylmannosamine kinase [Source:MGI Symbol;Acc:MGI:1354951]	8.1276	9.39039	8.85834	8.44828	8.55657	8.947	9.24971	8.99367	9.28906	9.18787	9.50689	9.74445	9.78995
ENSMUSG00000032123	1180.67	0.368273	0.141408	2.60442	0.0092031	0.20995	Dpagt1	dolichyl-phosphate N-acetylglucosaminephosphotransferase 1 [Source:MGI Symbol;Acc:MGI:1196396]	10.5092	10.1167	10.1818	10.067	10.5127	10.5537	10.5637	9.87208	9.78465	10.3685	9.6663	9.96547	10.1405
ENSMUSG00000034607	18603.4	-0.562537	0.215938	-2.60441	0.00920314	0.20995	Pof1b	premature ovarian failure 1B [Source:MGI Symbol;Acc:MGI:1916943]	14.1201	13.008	14.1082	14.4357	13.1272	13.2587	14.187	14.2264	14.8392	14.2068	14.6503	14.4587	14.4876
ENSMUSG00000040430	1099.16	-0.616954	0.236942	-2.60262	0.00925155	0.20995	Pitpnc1	phosphatidylinositol transfer protein, cytoplasmic 1 [Source:MGI Symbol;Acc:MGI:1919045]	8.79437	10.1458	10.2439	9.76329	8.76562	9.86282	9.7543	10.0706	10.2569	9.82983	10.3536	10.9196	10.936
ENSMUSG00000045629	603.507	0.802111	0.310028	2.60846	0.00909505	0.20995	Sh3tc2	SH3 domain and tetratricopeptide repeats 2 [Source:MGI Symbol;Acc:MGI:2444417]	10.0665	8.83953	7.30198	9.93263	10.301	9.0336	10.4203	8.60493	8.05845	6.96238	9.71575	8.03416	7.26211
ENSMUSG00000055320	3688.79	-0.474238	0.181918	-2.6066	0.00914453	0.20995	Tead1	TEA domain family member 1 [Source:MGI Symbol;Acc:MGI:101876]	11.5185	12.0139	11.2487	11.5745	11.2469	11.4872	11.8393	11.5839	12.2788	11.6663	11.8983	12.6422	12.2733
ENSMUSG00000061740	98.9798	0.764636	0.294573	2.60179	0.00927381	0.20995	Cyp2d22	cytochrome P450, family 2, subfamily d, polypeptide 22 [Source:MGI Symbol;Acc:MGI:1929474]	6.19569	7.98095	6.86764	6.47372	6.83273	7.24422	7.02852	6.20793	5.49054	5.73352	7.01317	5.7298	4.1424
ENSMUSG00000075296	5500.4	0.606515	0.233279	2.6014	0.00928455	0.20995	Aldh3b2	aldehyde dehydrogenase 3 family, member B2 [Source:MGI Symbol;Acc:MGI:2147613]	13.368	11.5539	12.5724	12.47	13.4518	11.9798	12.6563	11.7782	12.259	12.1269	12.088	11.7241	11.9119
ENSMUSG00000077668	66.2357	-0.830964	0.319361	-2.60257	0.00925267	0.20995	Gm26143	predicted gene, 26143 [Source:MGI Symbol;Acc:MGI:5455920]	4.83817	3.09421	5.2275	6.72823	4.22678	4.02365	5.20211	4.09682	7.1501	6.82472	7.24898	6.33417	6.86217
ENSMUSG00000089789	1753.68	0.784542	0.316223	2.60375	0.00922104	0.20995	Rdh1	retinol dehydrogenase 1 (all trans) [Source:MGI Symbol;Acc:MGI:1195275]	12.5176	10.4949	8.85551	8.95451	12.9062	7.73934	11.3019	10.5799	9.64971	9.53105	8.7347	8.4402	8.14433
ENSMUSG00000097768	222.798	-0.723447	0.277513	-2.60353	0.00922689	0.20995	2310043M15Rik	RIKEN cDNA 2310043M15 gene [Source:MGI Symbol;Acc:MGI:1919180]	6.53939	6.67024	8.20237	8.07674	6.60543	6.81941	6.91976	7.77424	8.64161	7.59096	8.22158	8.96691	7.70464
ENSMUSG00000060510	5403.31	-0.311169	0.119849	-2.59631	0.00942301	0.212381	Zfp266	zinc finger protein 266 [Source:MGI Symbol;Acc:MGI:1924769]	12.5656	11.9685	12.1398	12.1002	12.2264	12.2166	12.3943	12.8771	12.5456	12.6752	12.4005	12.411	12.4131
ENSMUSG00000108734	349.413	-0.798107	0.312866	-2.5967	0.00941239	0.212381	Gm44817	predicted gene 44817 [Source:MGI Symbol;Acc:MGI:5753393]	6.0883	0.957901	6.39163	8.80005	4.46249	6.65432	8.097	5.97496	9.90805	8.32663	9.42147	9.53795	9.61709
ENSMUSG00000001313	252.28	0.564587	0.218062	2.58982	0.0096025	0.214716	Rnd2	Rho family GTPase 2 [Source:MGI Symbol;Acc:MGI:1338755]	8.49129	8.01814	7.60867	8.12184	9.03908	7.61754	8.29383	7.77982	7.75633	7.61622	7.46818	7.09482	7.76539
ENSMUSG00000032718	1367.46	0.769163	0.313992	2.58984	0.00960212	0.214716	Mansc1	MANSC domain containing 1 [Source:MGI Symbol;Acc:MGI:1914979]	12.1929	9.82152	8.34672	8.75424	12.6768	8.07497	10.5797	10.1958	8.93946	9.43497	8.3964	6.96418	8.1312
ENSMUSG00000036825	2049.23	0.493271	0.190461	2.59026	0.00959026	0.214716	Ssx2ip	synovial sarcoma, X 2 interacting protein [Source:MGI Symbol;Acc:MGI:2139150]	11.363	10.1446	11.0996	11.359	11.2593	11.6704	11.2868	10.8759	10.6878	10.9036	10.3021	10.4055	10.8088
ENSMUSG00000079641	8371.51	-0.352199	0.135882	-2.5919	0.00954482	0.214716	Rpl39	ribosomal protein L39 [Source:MGI Symbol;Acc:MGI:1914498]	12.7268	12.3946	12.98	13.2458	12.7002	12.9852	12.7579	13.0807	13.2467	13.415	13.2447	12.9183	13.3504
ENSMUSG00000099032	76.153	0.698617	0.298689	2.58974	0.0096048	0.214716	Tcf24	transcription factor 24 [Source:MGI Symbol;Acc:MGI:3780500]	7.70523	7.58031	5.72694	5.82594	7.85428	4.66807	6.56595	6.60975	4.63291	3.62634	0.743817	2.05509	0
ENSMUSG00000009628	179.465	-0.781656	0.309238	-2.58825	0.00964639	0.214945	Tex15	testis expressed gene 15 [Source:MGI Symbol;Acc:MGI:1934816]	4.54513	5.34285	2.21617	8.18164	3.9449	6.29168	5.16022	5.19428	8.64492	5.38739	7.10794	8.88742	9.58374
ENSMUSG00000011837	440.417	0.330435	0.12765	2.58854	0.00963845	0.214945	Snapc2	small nuclear RNA activating complex, polypeptide 2 [Source:MGI Symbol;Acc:MGI:1914861]	9.12162	8.90906	8.90299	8.57531	9.136	8.99095	8.83629	8.23848	8.68399	8.70568	8.61073	8.78793	8.44416
ENSMUSG00000002345	615.882	0.340672	0.131683	2.58704	0.00968041	0.215005	Borcs8	BLOC-1 related complex subunit 8 [Source:MGI Symbol;Acc:MGI:1919618]	9.66074	9.00745	9.36858	9.65239	9.52893	9.40456	9.22453	8.87883	9.28695	9.18787	9.08581	9.07215	8.82864
ENSMUSG00000078566	1427.1	-0.493262	0.19061	-2.58744	0.00966931	0.215005	Bnip3	BCL2/adenovirus E1B interacting protein 3 [Source:MGI Symbol;Acc:MGI:109326]	10.5414	10.0732	10.3565	10.1846	10.1333	10.0791	9.96358	10.4721	10.6037	11.1154	11.4149	10.2683	10.1809
ENSMUSG00000020109	2048.88	0.319689	0.123625	2.58598	0.00971032	0.215321	Dnajb12	DnaJ heat shock protein family (Hsp40) member B12 [Source:MGI Symbol;Acc:MGI:1931881]	11.4188	11.0342	10.8603	11.1012	11.4689	10.8285	11.1755	10.712	10.9507	10.6602	10.867	10.7436	10.918
ENSMUSG00000003190	236.559	-0.47219	0.18271	-2.58396	0.00976721	0.215326	Bcl2l12	BCL2-like 12 (proline rich) [Source:MGI Symbol;Acc:MGI:1922986]	7.35753	7.81577	7.45973	7.34714	7.82639	7.41738	8.02881	7.60863	8.28714	7.75154	8.4641	8.15089	8.41195
ENSMUSG00000021453	439.756	0.660561	0.25596	2.5832	0.00978896	0.215326	Gadd45g	growth arrest and DNA-damage-inducible 45 gamma [Source:MGI Symbol;Acc:MGI:1346325]	8.24477	10.0933	8.54637	8.4394	9.58411	8.6654	9.15426	8.2941	7.42842	8.66188	8.29778	8.40369	8.3453
ENSMUSG00000025465	2099.56	0.427263	0.165293	2.58504	0.00973676	0.215326	Echs1	enoyl Coenzyme A hydratase, short chain, 1, mitochondrial [Source:MGI Symbol;Acc:MGI:2136460]	11.4732	11.0211	10.8055	11.067	11.9215	11.0448	10.9491	10.7192	10.752	10.8898	10.6516	10.8324	10.767
ENSMUSG00000028108	10729.4	-0.689994	0.266764	-2.58439	0.0097552	0.215326	Ecm1	extracellular matrix protein 1 [Source:MGI Symbol;Acc:MGI:103060]	12.872	12.7259	13.2499	13.7204	11.8178	12.6066	12.6862	11.9864	13.8958	13.3877	14.3293	14.0442	14.1399
ENSMUSG00000028601	783.591	0.63586	0.246299	2.58365	0.00977606	0.215326	Echdc2	enoyl Coenzyme A hydratase domain containing 2 [Source:MGI Symbol;Acc:MGI:1289238]	10.3829	9.43429	8.9275	8.85785	10.7641	9.72909	10.2659	9.01274	9.22868	9.41831	9.24986	8.91362	8.99731
ENSMUSG00000005836	164.093	0.769945	0.314457	2.58072	0.00985949	0.216493	Gata6	GATA binding protein 6 [Source:MGI Symbol;Acc:MGI:107516]	9.05544	8.2985	3.78273	4.90375	9.31226	4.77918	7.7256	7.09454	5.63046	5.22177	6.4149	5.89192	3.64774
ENSMUSG00000029334	910.937	-0.823917	0.320245	-2.58006	0.00987843	0.216493	Prkg2	protein kinase, cGMP-dependent, type II [Source:MGI Symbol;Acc:MGI:108173]	6.79984	8.39052	9.72933	9.8974	5.6992	9.15445	8.3226	8.27448	9.85482	8.19873	10.0546	11.3028	11.7913
ENSMUSG00000036904	394.838	0.645804	0.250552	2.57941	0.00989681	0.216493	Fzd8	frizzled class receptor 8 [Source:MGI Symbol;Acc:MGI:108460]	9.15859	8.76335	8.42916	8.5047	9.65916	7.90775	9.41465	7.26329	8.17275	8.01472	8.5523	8.6274	7.83991
ENSMUSG00000038768	318.79	0.374135	0.22103	2.57912	0.00990514	0.216493	9130409I23Rik	RIKEN cDNA 9130409I23 gene [Source:MGI Symbol;Acc:MGI:3588271]	9.57631	6.04508	5.07977	4.0938	11.4599	0	8.02298	7.42862	2.6993	3.48726	2.51657	0	1.19
ENSMUSG00000045973	3256.84	0.267465	0.103752	2.57794	0.00993919	0.216892	Slc25a51	solute carrier family 25, member 51 [Source:MGI Symbol;Acc:MGI:2684984]	11.9272	11.6786	11.7618	11.6016	12.1394	11.6298	11.7133	11.5199	11.4577	11.6638	11.5619	11.5223	11.3457
ENSMUSG00000083327	176.687	0.499777	0.193946	2.57655	0.00997907	0.217417	Vcp-rs	valosin containing protein, related sequence [Source:MGI Symbol;Acc:MGI:894298]	7.78478	7.70284	7.98599	7.54223	7.44132	7.86431	7.51743	7.15587	7.17774	6.93588	6.57658	7.83422	6.87797
ENSMUSG00000041769	1122.71	-0.395691	0.15362	-2.57571	0.0100035	0.217604	Ppp2r2d	protein phosphatase 2, regulatory subunit B, delta [Source:MGI Symbol;Acc:MGI:1289252]	9.98839	10.0374	10.0391	10.2083	9.85651	9.51302	9.71506	10.2339	10.4971	10.0295	10.0773	10.2422	10.8313
ENSMUSG00000032531	3574.15	0.460891	0.179043	2.57444	0.0100403	0.218059	Amotl2	angiomotin-like 2 [Source:MGI Symbol;Acc:MGI:1929286]	11.9101	11.9432	11.8652	11.6568	12.3746	11.7679	12.4053	11.442	12.0459	11.7027	11.4936	11.1856	10.9313
ENSMUSG00000021373	91.1217	0.807028	0.317796	2.57365	0.0100631	0.218208	Cap2	CAP, adenylate cyclase-associated protein, 2 (yeast) [Source:MGI Symbol;Acc:MGI:1914502]	5.18949	8.84249	7.15284	6.60658	5.4294	6.0472	6.02793	6.12272	5.30247	5.67062	4.93934	5.91096	5.20487
ENSMUSG00000026853	3305.4	0.743018	0.309537	2.57302	0.0100816	0.218266	Crat	carnitine acetyltransferase [Source:MGI Symbol;Acc:MGI:109501]	13.3676	11.598	9.15448	9.46383	13.9718	9.18252	12.1028	11.8991	9.17254	9.33457	9.07863	9.27684	9.62179
ENSMUSG00000022142	2351.46	-0.306366	0.119117	-2.57195	0.0101128	0.218596	Nup155	nucleoporin 155 [Source:MGI Symbol;Acc:MGI:2181182]	11.0336	10.7475	11.0797	11.2778	10.8848	11.22	10.9989	11.4381	11.3239	11.1902	11.0447	11.5219	11.5835
ENSMUSG00000038615	8831.93	0.574154	0.223439	2.57067	0.0101501	0.219057	Nfe2l1	nuclear factor, erythroid derived 2,-like 1 [Source:MGI Symbol;Acc:MGI:99421]	13.9664	13.3421	12.8565	12.6032	14.068	12.6812	13.4041	12.3795	12.905	13.0665	12.8624	12.521	12.3756
ENSMUSG00000027195	9822.8	0.752976	0.294299	2.56877	0.0102059	0.219916	Hsd17b12	hydroxysteroid (17-beta) dehydrogenase 12 [Source:MGI Symbol;Acc:MGI:1926967]	14.332	12.9256	12.261	12.7623	14.9564	11.9971	13.8539	13.1688	12.6485	12.2453	12.2601	12.3495	12.5878
ENSMUSG00000032679	385.156	0.638869	0.248951	2.56801	0.0102285	0.220057	Cd59a	CD59a antigen [Source:MGI Symbol;Acc:MGI:109177]	8.89739	10.0605	8.33862	8.17095	9.1246	8.23945	8.38302	8.02964	8.12622	8.10074	8.33141	8.14688	7.95614
ENSMUSG00000053646	6347.13	-0.309899	0.120745	-2.56653	0.0102723	0.220653	Plxnb1	plexin B1 [Source:MGI Symbol;Acc:MGI:2154238]	12.4898	12.5177	12.6841	12.2587	12.3649	12.5372	12.4313	12.3094	12.668	12.9569	12.8294	12.8558	13.0463
ENSMUSG00000015766	1594.7	-0.625018	0.243477	-2.56577	0.0102948	0.220792	Eps8	epidermal growth factor receptor pathway substrate 8 [Source:MGI Symbol;Acc:MGI:104684]	9.93902	9.33252	10.6513	10.9893	10.0856	10.1298	9.96205	10.1394	10.8054	10.3698	11.103	11.3796	11.6292
ENSMUSG00000024901	145.21	-0.452693	0.176721	-2.56146	0.0104232	0.223196	Peli3	pellino 3 [Source:MGI Symbol;Acc:MGI:1924963]	7.13275	7.34131	6.93368	6.6838	6.92768	6.71147	6.74662	7.06743	7.79848	7.70521	7.30544	7.11958	7.46409
ENSMUSG00000009394	342.087	0.802048	0.319976	2.55906	0.0104957	0.224049	Syn2	synapsin II [Source:MGI Symbol;Acc:MGI:103020]	10.0771	7.22797	7.15284	5.05093	9.09276	8.40884	10.1899	7.72883	7.93432	7.83278	6.52468	6.60361	6.98401
ENSMUSG00000025381	1041.77	0.314939	0.123064	2.55912	0.0104936	0.224049	Cnpy2	canopy FGF signaling regulator 2 [Source:MGI Symbol;Acc:MGI:1928477]	10.0594	10.5311	10.0834	9.72543	10.2176	10.292	10.1436	9.86816	9.76505	9.95882	9.91641	9.8653	9.64968
ENSMUSG00000020917	17442.4	0.690581	0.270606	2.55637	0.010577	0.225399	Acly	ATP citrate lyase [Source:MGI Symbol;Acc:MGI:103251]	15.194	13.1507	13.7676	13.7809	15.4228	13.1754	14.7555	13.6411	13.5577	13.564	13.4347	13.5372	13.4797
ENSMUSG00000029672	726.185	0.600366	0.235007	2.55589	0.0105918	0.225399	Fam3c	FAM3 metabolism regulating signaling molecule C [Source:MGI Symbol;Acc:MGI:107892]	9.73606	10.4244	9.31383	9.47039	10.2534	8.97061	9.83804	9.83103	8.62832	8.96683	8.79291	9.27316	8.5466
ENSMUSG00000004994	332.606	0.349951	0.136998	2.55433	0.0106392	0.225527	Ccdc130	coiled-coil domain containing 130 [Source:MGI Symbol;Acc:MGI:1914986]	8.81136	8.41063	8.36279	8.48326	8.81259	8.16979	8.61775	8.06204	8.34923	8.00838	8.37016	8.02981	8.1638
ENSMUSG00000026353	4036.23	0.219952	0.0861658	2.55266	0.0106905	0.225527	Ubxn4	UBX domain protein 4 [Source:MGI Symbol;Acc:MGI:1915062]	12.2174	12.0053	11.9357	12.0482	12.1744	11.9332	12.2029	11.908	11.8065	12.0194	11.8886	11.8451	11.6274
ENSMUSG00000038312	1359.4	0.348424	0.136536	2.55193	0.0107128	0.225527	Edem2	ER degradation enhancer, mannosidase alpha-like 2 [Source:MGI Symbol;Acc:MGI:1915540]	10.8881	10.5108	10.3137	10.4813	10.7409	10.3152	10.6246	9.8189	10.0972	10.5542	10.3128	10.1993	10.1224
ENSMUSG00000041241	1406.31	0.37161	0.145601	2.55231	0.0107011	0.225527	Mul1	mitochondrial ubiquitin ligase activator of NFKB 1 [Source:MGI Symbol;Acc:MGI:1915600]	10.8195	10.2478	10.4535	10.3724	10.6202	10.9706	10.7631	9.80255	10.4104	10.422	10.3837	10.1105	10.1777
ENSMUSG00000058216	380.285	0.774521	0.305413	2.55203	0.0107096	0.225527	Gstp3	glutathione S-transferase pi 3 [Source:MGI Symbol;Acc:MGI:2385078]	9.81186	8.44225	7.48197	7.63071	10.2573	7.96175	8.99362	8.5341	7.47372	8.42519	7.26172	6.95504	7.49516
ENSMUSG00000062044	596.101	-0.809791	0.319059	-2.55415	0.0106446	0.225527	Lmtk3	lemur tyrosine kinase 3 [Source:MGI Symbol;Acc:MGI:3039582]	7.93182	6.91522	8.03194	9.61147	7.76894	5.41694	8.21931	4.81423	10.3631	7.4006	10.2654	10.0908	10.936
ENSMUSG00000079499	268.191	0.738129	0.290037	2.55293	0.0106822	0.225527	6530402F18Rik	RIKEN cDNA 6530402F18 gene [Source:MGI Symbol;Acc:MGI:1923470]	8.55318	8.8065	9.31589	7.08777	7.11226	8.89553	7.99942	7.68195	7.42073	8.22085	7.24256	6.18571	7.05525
ENSMUSG00000020889	1360.44	-0.628159	0.246268	-2.54934	0.0107928	0.226377	Nr1d1	nuclear receptor subfamily 1, group D, member 1 [Source:MGI Symbol;Acc:MGI:2444210]	10.0143	10.1732	9.90285	10.2457	9.42349	9.26597	10.5896	9.31886	10.4421	10.6202	11.284	11.1684	11.0336
ENSMUSG00000032743	1058.72	-0.319193	0.125221	-2.54902	0.0108026	0.226377	Katnip	katanin interacting protein [Source:MGI Symbol;Acc:MGI:2442760]	10.0736	9.62027	9.61658	10.1872	9.83042	9.96624	9.81629	9.9069	10.2483	10.0757	10.3348	10.311	10.3785
ENSMUSG00000034453	1470.78	-0.185201	0.0726444	-2.54943	0.01079	0.226377	Polr3b	polymerase (RNA) III (DNA directed) polypeptide B [Source:MGI Symbol;Acc:MGI:1917678]	10.6012	10.3325	10.4497	10.5592	10.3212	10.4293	10.3168	10.7039	10.666	10.614	10.539	10.5955	10.602
ENSMUSG00000041426	719.428	0.582239	0.228876	2.545	0.0109276	0.228647	Hibch	3-hydroxyisobutyryl-Coenzyme A hydrolase [Source:MGI Symbol;Acc:MGI:1923792]	10.0806	9.26118	9.19992	9.3067	10.4025	9.47845	10.1342	9.84972	8.83917	8.93373	8.81469	8.59833	9.10196
ENSMUSG00000087006	154.396	0.767699	0.303432	2.54261	0.0110027	0.229868	Gm13889	predicted gene 13889 [Source:MGI Symbol;Acc:MGI:3652053]	7.1462	8.64945	8.15701	7.09909	7.07718	7.938	6.84242	5.25961	6.98261	7.16992	7.09376	6.53162	4.42656
ENSMUSG00000031561	1697.62	-0.659614	0.259385	-2.5412	0.0110472	0.230365	Tenm3	teneurin transmembrane protein 3 [Source:MGI Symbol;Acc:MGI:1345183]	10.4988	10.6442	10.6047	10.2609	9.13316	10.4239	9.93747	10.252	10.7808	10.1322	10.9535	11.5806	12.032
ENSMUSG00000038145	4924.85	-0.470531	0.18517	-2.54079	0.0110601	0.230365	Snrk	SNF related kinase [Source:MGI Symbol;Acc:MGI:108104]	11.9789	11.6636	12.34	12.4059	11.4358	12.0167	11.9445	11.7235	12.7663	12.6067	12.6981	12.3327	12.7523
ENSMUSG00000020064	3676.89	-0.325769	0.128272	-2.53962	0.0110972	0.23044	Herc4	hect domain and RLD 4 [Source:MGI Symbol;Acc:MGI:1914595]	11.4884	11.2716	11.963	11.721	11.43	11.7884	11.9375	12.2314	11.9117	11.9745	11.8469	12.0658	12.0443
ENSMUSG00000049872	188.229	0.733302	0.309101	2.53997	0.0110861	0.23044	Calhm5	calcium homeostasis modulator family member 5 [Source:MGI Symbol;Acc:MGI:2143897]	8.32384	8.07471	5.26219	5.38277	9.90232	6.0021	8.50096	8.21808	4.73567	4.81956	4.53989	4.06854	3.78819
ENSMUSG00000025153	28692.9	0.756352	0.29955	2.53732	0.0111706	0.230915	Fasn	fatty acid synthase [Source:MGI Symbol;Acc:MGI:95485]	16.2255	13.7297	14.0529	14.1478	16.3427	13.4657	15.5475	14.0435	14.3802	13.7566	13.8993	14.2563	14.1715
ENSMUSG00000026207	576.946	0.686583	0.270983	2.53751	0.0111645	0.230915	Speg	SPEG complex locus [Source:MGI Symbol;Acc:MGI:109282]	8.79864	10.6695	9.34248	8.65034	8.80546	9.7582	9.46282	8.32494	7.868	8.23178	9.35615	8.97824	8.47046
ENSMUSG00000063727	352.66	0.749092	0.296325	2.5378	0.0111551	0.230915	Tnfrsf11b	tumor necrosis factor receptor superfamily, member 11b (osteoprotegerin) [Source:MGI Symbol;Acc:MGI:109587]	7.94727	10.2161	8.35879	7.73599	8.64306	8.7767	8.84623	8.54724	7.42073	7.86123	7.22315	8.29193	6.3301
ENSMUSG00000042367	2284.45	0.727641	0.28793	2.53488	0.0112486	0.231841	Gjb3	gap junction protein, beta 3 [Source:MGI Symbol;Acc:MGI:95721]	12.3714	11.0744	10.7439	10.6418	12.5018	9.80326	11.7318	10.8255	11.1294	10.7552	10.1502	10.1105	9.68604
ENSMUSG00000111147	106.541	0.716463	0.305583	2.53486	0.0112491	0.231841	Gm33699	predicted gene, 33699 [Source:MGI Symbol;Acc:MGI:5592858]	8.88541	7.41487	4.67889	4.61921	8.40923	2.82899	7.08557	7.04907	4.63291	4.87641	4.36201	3.01798	2.61497
ENSMUSG00000027215	934.909	0.636039	0.251296	2.53316	0.0113039	0.232621	Cd82	CD82 antigen [Source:MGI Symbol;Acc:MGI:104651]	10.0576	10.4711	9.71219	9.53225	10.9764	9.93508	10.0607	10.122	8.74992	9.70395	9.6877	8.98499	8.36786
ENSMUSG00000039678	1724.01	0.237789	0.093967	2.53056	0.0113882	0.234003	Tbc1d13	TBC1 domain family, member 13 [Source:MGI Symbol;Acc:MGI:2385326]	10.9546	10.8961	10.9978	10.7053	10.8471	10.77	10.8222	10.3481	10.7443	10.759	10.6992	10.4371	10.6625
ENSMUSG00000010122	70.5234	0.730256	0.289365	2.52999	0.0114065	0.234024	Slc47a1	solute carrier family 47, member 1 [Source:MGI Symbol;Acc:MGI:1914723]	5.33753	6.83413	7.48931	5.85295	6.83273	6.0021	6.34075	4.62889	5.73339	5.85164	4.58114	5.85306	5.93621
ENSMUSG00000018574	1375.97	0.542	0.214558	2.52687	0.0115085	0.234024	Acadvl	acyl-Coenzyme A dehydrogenase, very long chain [Source:MGI Symbol;Acc:MGI:895149]	10.9402	10.3197	9.95546	10.5334	11.3118	10.1749	11.0232	9.25823	10.0306	10.3169	10.2959	10.075	10.147
ENSMUSG00000021670	12166.6	0.739744	0.293767	2.52779	0.0114784	0.234024	Hmgcr	3-hydroxy-3-methylglutaryl-Coenzyme A reductase [Source:MGI Symbol;Acc:MGI:96159]	14.4874	12.7721	12.7257	13.272	15.1397	12.104	14.6103	13.2123	13.131	12.6522	12.5955	12.8586	12.8767
ENSMUSG00000028435	29133.6	-0.69483	0.274624	-2.52768	0.0114818	0.234024	Aqp3	aquaporin 3 [Source:MGI Symbol;Acc:MGI:1333777]	14.0468	13.6237	15.2482	14.9081	12.6479	14.2953	14.2084	13.9305	15.4493	14.9496	15.5954	15.4015	15.5892
ENSMUSG00000039005	592.356	-0.498891	0.197381	-2.52713	0.0114999	0.234024	Tlr4	toll-like receptor 4 [Source:MGI Symbol;Acc:MGI:96824]	9.01202	9.03881	8.88084	9.12203	8.29685	8.79334	9.18591	9.68412	9.55277	10.0605	9.42289	9.13424	8.68779
ENSMUSG00000050520	1160.13	-0.746766	0.304483	-2.52831	0.0114612	0.234024	Cldn8	claudin 8 [Source:MGI Symbol;Acc:MGI:1859286]	7.72329	5.89321	4.82525	10.6505	8.41393	8.71515	8.41007	6.87241	11.1563	8.87565	10.2212	11.3637	12.3957
ENSMUSG00000055811	950.269	-0.675794	0.285915	-2.52881	0.011445	0.234024	Cldn17	claudin 17 [Source:MGI Symbol;Acc:MGI:2652030]	5.5139	3.09421	4.51598	9.59156	3.59422	8.99095	9.21433	5.95538	11.5309	9.72345	11.2251	11.4525	10.3882
ENSMUSG00000007888	113.697	0.784795	0.313617	2.52509	0.0115669	0.234093	Crlf1	cytokine receptor-like factor 1 [Source:MGI Symbol;Acc:MGI:1340030]	6.22134	9.05935	6.92288	6.66869	6.09953	6.0472	7.14045	6.33459	5.51963	6.42825	6.51407	5.09317	5.51896
ENSMUSG00000014748	2487.65	0.372159	0.147412	2.52469	0.0115801	0.234093	Tex261	testis expressed gene 261 [Source:MGI Symbol;Acc:MGI:1096575]	11.5718	11.4489	11.3054	11.2394	11.9408	11.2779	11.2163	11.2494	10.8076	10.8137	10.8252	11.3194	11.2133
ENSMUSG00000028247	534.341	0.481255	0.190524	2.52624	0.011529	0.234093	Coq3	coenzyme Q3 methyltransferase [Source:MGI Symbol;Acc:MGI:101813]	9.52318	8.6961	8.96483	9.06832	9.98349	8.90781	9.43235	8.88918	8.65806	8.52635	8.77303	8.63886	8.98277
ENSMUSG00000074282	101.988	-0.555205	0.219706	-2.5252	0.0115632	0.234093	Zfp94	zinc finger protein 94 [Source:MGI Symbol;Acc:MGI:107610]	5.59461	6.70974	6.71325	6.5081	6.39368	5.97901	6.28338	7.10346	6.9294	6.15714	7.30544	7.22224	6.98401
ENSMUSG00000027996	1119.97	0.780836	0.319525	2.52292	0.0116385	0.234581	Sfrp2	secreted frizzled-related protein 2 [Source:MGI Symbol;Acc:MGI:108078]	10.6808	12.5514	9.74321	6.07559	9.90399	9.68696	10.2585	9.24216	8.30813	9.28293	8.31927	10.0623	5.96609
ENSMUSG00000033352	6568.92	-0.309157	0.122533	-2.52303	0.0116348	0.234581	Map2k4	mitogen-activated protein kinase kinase 4 [Source:MGI Symbol;Acc:MGI:1346869]	12.715	12.0948	12.5194	12.7764	12.5177	12.2141	12.6974	12.8653	12.9444	12.891	12.9012	12.6278	12.8234
ENSMUSG00000026970	8929.4	-0.405324	0.160748	-2.52137	0.0116899	0.235273	Rbms1	RNA binding motif, single stranded interacting protein 1 [Source:MGI Symbol;Acc:MGI:1861774]	12.7351	12.7397	12.9387	13.2488	12.4292	13.0073	13.1021	12.8989	13.5649	13.0206	13.2933	13.3389	13.7571
ENSMUSG00000027805	409.62	0.654218	0.259851	2.52003	0.0117345	0.235774	Pfn2	profilin 2 [Source:MGI Symbol;Acc:MGI:97550]	8.54305	9.28753	8.34672	9.37349	9.57575	8.42175	8.98165	9.19702	7.87926	7.34125	8.38188	7.88325	7.53558
ENSMUSG00000058922	111.607	-0.57705	0.228907	-2.51928	0.0117594	0.235774	Gm10052	predicted pseudogene 10052 [Source:MGI Symbol;Acc:MGI:3704348]	5.77859	6.39126	6.93368	6.36538	6.31557	6.9319	6.18238	6.86193	7.69389	6.94919	7.42919	6.46876	7.10981
ENSMUSG00000078671	2971.08	-0.26307	0.104431	-2.51908	0.0117664	0.235774	Chd2	chromodomain helicase DNA binding protein 2 [Source:MGI Symbol;Acc:MGI:2448567]	11.499	11.6115	11.4336	11.2515	11.4208	11.3204	11.2709	11.4073	11.5883	11.5951	11.9246	11.6195	11.8601
ENSMUSG00000042477	360.233	0.528212	0.209809	2.51793	0.0118045	0.236044	Tfap2e	transcription factor AP-2, epsilon [Source:MGI Symbol;Acc:MGI:2679630]	9.01569	8.3114	8.3944	8.18695	9.18625	8.99958	8.79241	8.09374	8.2744	8.57009	8.42782	7.7574	7.42158
ENSMUSG00000054046	15869	-0.724894	0.287576	-2.51765	0.0118142	0.236044	Klk13	kallikrein related-peptidase 13 [Source:MGI Symbol;Acc:MGI:3615275]	13.0582	12.3104	13.8679	14.2319	11.6202	13.2374	13.8938	12.6466	14.8006	14.5938	14.3944	14.4165	14.7421
ENSMUSG00000038375	4170.82	0.642637	0.255713	2.51573	0.0118785	0.236984	Trp53inp2	transformation related protein 53 inducible nuclear protein 2 [Source:MGI Symbol;Acc:MGI:1915978]	12.7924	12.7167	11.5688	11.0713	13.1224	11.3221	12.5204	11.6539	11.1861	11.6923	11.8958	11.4925	11.1755
ENSMUSG00000026604	4302.11	0.424685	0.168987	2.51327	0.0119618	0.238298	Ptpn14	protein tyrosine phosphatase, non-receptor type 14 [Source:MGI Symbol;Acc:MGI:102467]	12.3344	12.3634	11.8771	11.9874	12.518	12.1147	12.5274	11.8007	12.1531	11.8178	12.0349	11.762	11.0221
ENSMUSG00000021947	366.528	0.400256	0.159328	2.51219	0.0119986	0.23834	Cryl1	crystallin, lambda 1 [Source:MGI Symbol;Acc:MGI:1915881]	8.27569	8.47319	8.84982	9.11089	8.49589	8.91086	8.62161	8.3514	8.42806	8.32153	8.07409	7.90241	8.5014
ENSMUSG00000026162	197.607	0.493133	0.196293	2.51233	0.0119938	0.23834	Nhej1	non-homologous end joining factor 1 [Source:MGI Symbol;Acc:MGI:1922820]	8.20033	7.72871	7.55373	7.40302	8.35169	7.43446	8.0519	7.60863	6.90756	7.57388	7.40642	7.06112	7.17523
ENSMUSG00000022898	984.196	0.200682	0.0799338	2.51058	0.0120533	0.239081	Vps26c	VPS26 endosomal protein sorting factor C [Source:MGI Symbol;Acc:MGI:1206040]	10.0612	9.99943	9.91517	10.0006	10.2203	9.95297	10.0748	9.87599	9.70616	9.6802	9.91338	9.85058	9.93676
ENSMUSG00000021785	1561.43	-0.265975	0.105999	-2.50921	0.0121	0.239316	Ngly1	N-glycanase 1 [Source:MGI Symbol;Acc:MGI:1913276]	10.5741	10.0795	10.4804	10.525	10.4213	10.506	10.6822	10.8933	10.8164	10.6285	10.7971	10.5431	10.7933
ENSMUSG00000027869	401.168	0.570472	0.273024	2.50923	0.0120993	0.239316	Hsd3b6	hydroxy-delta-5-steroid dehydrogenase, 3 beta- and steroid delta-isomerase 6 [Source:MGI Symbol;Acc:MGI:109598]	10.7617	8.64266	5.32915	6.26843	10.9484	4.11121	8.74716	8.69918	5.73339	4.07799	2.3356	5.75109	2.88901
ENSMUSG00000013593	4608.5	0.303196	0.120949	2.50682	0.0121821	0.239902	Ndufs2	NADH:ubiquinone oxidoreductase core subunit S2 [Source:MGI Symbol;Acc:MGI:2385112]	12.4032	12.184	12.2307	12.2438	12.483	12.3959	12.1795	11.7709	12.0549	12.2436	12.2049	12.015	11.5438
ENSMUSG00000054455	2106.24	0.221667	0.0883967	2.50763	0.0121543	0.239902	Vapb	vesicle-associated membrane protein, associated protein B and C [Source:MGI Symbol;Acc:MGI:1928744]	11.0921	11.3133	11.0589	10.9255	11.2423	11.1932	11.1281	10.9873	10.8562	11.1021	10.951	10.8155	10.7499
ENSMUSG00000076432	5242.48	-0.334542	0.133426	-2.50728	0.0121664	0.239902	Ywhaq	tyrosine 3-monooxygenase/tryptophan 5-monooxygenase activation protein theta [Source:MGI Symbol;Acc:MGI:891963]	12.2114	11.9282	12.2699	12.2616	12.1058	12.2564	12.2237	12.9937	12.2892	12.2806	12.2002	12.6396	12.6371
ENSMUSG00000030787	220.828	0.659057	0.263391	2.50457	0.01226	0.241091	Lyve1	lymphatic vessel endothelial hyaluronan receptor 1 [Source:MGI Symbol;Acc:MGI:2136348]	7.28643	8.81559	8.52153	7.45681	7.96075	8.10194	8.10254	7.87669	6.16022	7.59943	6.7851	7.73621	6.79716
ENSMUSG00000006641	420.064	0.50273	0.2011	2.50031	0.0124086	0.243315	Slc5a6	solute carrier family 5 (sodium-dependent vitamin transporter), member 6 [Source:MGI Symbol;Acc:MGI:2660847]	9.06609	9.04655	8.17987	8.97308	9.55678	8.32892	9.05776	8.49394	8.67432	8.26941	8.18526	8.04282	8.55646
ENSMUSG00000018672	721.159	0.772622	0.311638	2.50074	0.0123935	0.243315	Copz2	coatomer protein complex, subunit zeta 2 [Source:MGI Symbol;Acc:MGI:1929008]	10.654	10.4778	8.66452	7.98208	11.0125	8.69404	9.54037	9.83238	8.35327	8.89985	8.16167	8.37997	7.04128
ENSMUSG00000019848	298.506	0.463199	0.185565	2.49624	0.0125518	0.243331	Popdc3	popeye domain containing 3 [Source:MGI Symbol;Acc:MGI:1930153]	7.86831	8.45393	8.62842	8.5342	8.0954	8.90168	8.34614	8.08925	8.22226	8.18754	7.54836	7.50513	7.87183
ENSMUSG00000028132	8096.55	0.523956	0.26215	2.49545	0.0125799	0.243331	Tlcd4	TLC domain containing 4 [Source:MGI Symbol;Acc:MGI:1923195]	15.0112	11.8738	8.76166	9.56528	15.413	6.84517	13.7555	13.0007	8.29977	8.13609	6.7851	8.88742	8.45474
ENSMUSG00000029664	191.344	0.783756	0.319603	2.49645	0.0125444	0.243331	Tfpi2	tissue factor pathway inhibitor 2 [Source:MGI Symbol;Acc:MGI:108543]	7.64964	9.44604	6.85633	5.62131	8.26603	6.2537	8.87241	7.14727	3.96837	6.44714	6.19342	7.01786	7.09636
ENSMUSG00000030427	100.642	-0.790162	0.316079	-2.49623	0.0125523	0.243331	Lilra6	leukocyte immunoglobulin-like receptor, subfamily A (with TM domain), member 6 [Source:MGI Symbol;Acc:MGI:1195969]	2.92077	7.16304	4.57235	4.55489	5.9264	6.29168	6.28338	6.92369	6.95092	6.44714	6.93579	7.86872	7.76539
ENSMUSG00000031146	4757.62	-0.267914	0.10728	-2.49731	0.0125139	0.243331	Plp2	proteolipid protein 2 [Source:MGI Symbol;Acc:MGI:1298382]	12.1371	11.9331	12.2834	12.2025	11.7117	12.2761	11.9406	12.3589	12.2392	12.4809	12.2941	12.4682	12.2911
ENSMUSG00000031861	759.857	0.522974	0.209504	2.49674	0.0125341	0.243331	Lpar2	lysophosphatidic acid receptor 2 [Source:MGI Symbol;Acc:MGI:1858422]	10.4304	9.16261	9.48878	9.59357	10.1919	9.18504	10.1247	9.47485	9.42981	8.88607	9.33219	9.24155	8.82864
ENSMUSG00000035232	1131.15	0.379806	0.152164	2.49608	0.0125576	0.243331	Pdk3	pyruvate dehydrogenase kinase, isoenzyme 3 [Source:MGI Symbol;Acc:MGI:2384308]	10.475	9.98742	9.80627	10.4562	10.7002	10.3267	10.2843	10.2072	9.79659	9.77482	9.79677	10.1207	9.70389
ENSMUSG00000042055	2119.65	-0.260879	0.10455	-2.49525	0.0125867	0.243331	Wdr11	WD repeat domain 11 [Source:MGI Symbol;Acc:MGI:1920230]	11.0345	10.9061	10.7705	10.9144	11.0047	10.7983	10.9915	11.0077	11.1074	10.9882	11.1219	11.2924	11.5364
ENSMUSG00000045871	1785.71	-0.547413	0.218988	-2.49901	0.012454	0.243331	Slitrk6	SLIT and NTRK-like family, member 6 [Source:MGI Symbol;Acc:MGI:2443198]	10.7507	10.373	11.2159	10.3829	10.3398	9.89092	9.91718	11.0318	10.8106	10.4292	11.4421	11.6616	10.9379
ENSMUSG00000075706	3172.92	0.636926	0.255172	2.49862	0.0124678	0.243331	Gpx4	glutathione peroxidase 4 [Source:MGI Symbol;Acc:MGI:104767]	12.3962	12.1743	10.9394	11.1367	12.9901	11.0011	11.6447	11.3527	10.883	11.0288	11.0046	11.1624	11.4021
ENSMUSG00000034312	1401.39	0.538185	0.215822	2.4944	0.012617	0.243574	Iqsec1	IQ motif and Sec7 domain 1 [Source:MGI Symbol;Acc:MGI:1196356]	10.909	11.3883	9.97911	10.0496	10.9977	10.1285	10.8636	10.4364	9.82162	10.2158	9.69594	10.0289	10.2014
ENSMUSG00000031785	4719.02	0.441755	0.177235	2.49271	0.0126771	0.24439	Adgrg1	adhesion G protein-coupled receptor G1 [Source:MGI Symbol;Acc:MGI:1340051]	12.6879	12.1364	12.113	11.7665	12.8334	12.0315	12.8774	11.9957	11.984	12.0162	11.682	11.8513	11.9939
ENSMUSG00000107320	193.458	-0.463787	0.186095	-2.49173	0.0127124	0.244728	Gm42549	predicted gene 42549 [Source:MGI Symbol;Acc:MGI:5662686]	7.60163	7.45417	7.768	7.21809	7.01676	7.03625	7.15118	7.98205	7.16859	8.03359	8.14113	7.89286	7.71348
ENSMUSG00000025791	1818.38	0.427377	0.171677	2.48958	0.0127895	0.245866	Pgm1	phosphoglucomutase 1 [Source:MGI Symbol;Acc:MGI:97565]	10.9717	10.6124	11.1738	11.2368	10.4705	11.035	11.4357	10.1642	10.4007	10.9163	10.6886	10.7529	10.2986
ENSMUSG00000025880	802.856	-0.483354	0.194174	-2.48893	0.012813	0.245973	Smad7	SMAD family member 7 [Source:MGI Symbol;Acc:MGI:1100518]	8.94434	9.71553	9.48511	9.30181	9.53756	9.43245	9.07477	8.92988	10.0482	9.8099	9.85363	10.0782	10.3937
ENSMUSG00000075415	4553.62	0.261678	0.105166	2.48823	0.0128382	0.246114	Fnbp1	formin binding protein 1 [Source:MGI Symbol;Acc:MGI:109606]	12.2162	12.3308	12.469	12.1873	12.1263	12.2525	12.2895	11.915	12.0759	12.229	12.2027	11.7656	11.7463
ENSMUSG00000024981	5778.55	0.689967	0.278033	2.48686	0.0128875	0.246715	Acsl5	acyl-CoA synthetase long-chain family member 5 [Source:MGI Symbol;Acc:MGI:1919129]	13.599	12.0218	11.8771	12.032	13.9979	11.7872	12.8425	12.5532	11.9148	11.8864	11.4421	11.7045	11.8146
ENSMUSG00000027406	3135.01	0.251624	0.10123	2.48569	0.0129301	0.247035	Idh3b	isocitrate dehydrogenase 3 (NAD+) beta [Source:MGI Symbol;Acc:MGI:2158650]	11.8893	11.6185	11.5122	11.6322	11.8476	11.8016	11.7561	11.6554	11.4123	11.3581	11.2879	11.3516	11.702
ENSMUSG00000028439	376.287	0.594102	0.239153	2.48541	0.0129402	0.247035	Fam219a	family with sequence similarity 219, member A [Source:MGI Symbol;Acc:MGI:1919151]	9.3275	9.26782	8.13379	8.5047	9.51152	7.65445	8.59435	8.18483	8.19547	7.9956	8.4079	7.98109	7.9783
ENSMUSG00000035093	11562.5	0.754152	0.316852	2.48356	0.0130075	0.247973	Secisbp2l	SECIS binding protein 2-like [Source:MGI Symbol;Acc:MGI:1917604]	15.0962	13.0568	11.6903	11.5987	15.5488	11.5731	14.3144	13.5953	11.561	11.7313	11.6282	11.7389	11.8274
ENSMUSG00000012535	4644.77	-0.362299	0.14596	-2.4821	0.0130609	0.248059	Tnpo3	transportin 3 [Source:MGI Symbol;Acc:MGI:1196412]	11.949	11.5728	12.2642	12.2946	11.6024	11.9162	12.1663	12.1557	12.2337	12.3711	12.2472	12.4613	12.7107
ENSMUSG00000027582	1002.11	0.281697	0.113497	2.48196	0.0130662	0.248059	Zgpat	zinc finger, CCCH-type with G patch domain [Source:MGI Symbol;Acc:MGI:2449939]	10.1706	10.2733	10.1863	10.0983	9.91893	9.93508	10.0621	9.48	10.0692	9.98491	9.81741	9.75766	9.64968
ENSMUSG00000039683	154.874	0.777041	0.320254	2.48226	0.0130553	0.248059	Sdk1	sidekick cell adhesion molecule 1 [Source:MGI Symbol;Acc:MGI:2444413]	7.0493	9.47689	6.4679	5.48986	7.3561	8.34255	6.74662	6.40846	6.10371	7.2147	5.94753	6.33417	2.88901
ENSMUSG00000028692	10228.7	0.156318	0.0630106	2.48083	0.0131078	0.248504	Akr1a1	aldo-keto reductase family 1, member A1 (aldehyde reductase) [Source:MGI Symbol;Acc:MGI:1929955]	13.3737	13.4095	13.391	13.5302	13.3287	13.3361	13.3593	13.0571	13.3448	13.2345	13.2357	13.3018	13.2096
ENSMUSG00000024232	444.712	-0.779008	0.313804	-2.47928	0.013165	0.248901	Bambi	BMP and activin membrane-bound inhibitor [Source:MGI Symbol;Acc:MGI:1915260]	6.74785	7.86326	7.21613	8.38031	9.0572	7.88309	8.11355	7.16442	9.46575	6.68849	9.36945	10.2262	10.1207
ENSMUSG00000026260	3374.32	0.296562	0.119608	2.47946	0.013158	0.248901	Ndufa10	NADH:ubiquinone oxidoreductase subunit A10 [Source:MGI Symbol;Acc:MGI:1914523]	12.0414	11.5108	11.6876	11.9555	11.9248	12.0943	11.6711	11.3291	11.7695	11.6598	11.5329	11.3813	11.5623
ENSMUSG00000000392	123.53	0.755933	0.306892	2.47708	0.0132461	0.250091	Fap	fibroblast activation protein [Source:MGI Symbol;Acc:MGI:109608]	5.74362	8.83358	7.00709	6.82686	7.7091	6.84517	6.59768	7.06743	5.57611	6.48419	6.24566	5.9483	5.20487
ENSMUSG00000016024	300.737	0.776719	0.319915	2.47473	0.0133338	0.250222	Lbp	lipopolysaccharide binding protein [Source:MGI Symbol;Acc:MGI:1098776]	7.62103	10.4499	7.9005	6.93189	8.60252	8.79665	7.80928	8.66644	5.98357	7.8822	5.79812	6.56806	5.70766
ENSMUSG00000019539	618.012	0.760837	0.310153	2.47202	0.0134353	0.250222	Rcn3	reticulocalbin 3, EF-hand calcium binding domain [Source:MGI Symbol;Acc:MGI:1277122]	8.21954	11.4739	9.29929	8.30409	9.48053	9.43881	8.61387	8.72543	8.4509	8.43941	8.06322	9.2359	7.38886
ENSMUSG00000024922	4136.47	-0.585238	0.236323	-2.47543	0.0133076	0.250222	Ovol1	ovo like zinc finger 1 [Source:MGI Symbol;Acc:MGI:1330290]	11.6769	11.2371	11.5412	12.1339	11.139	11.4728	12.0486	11.0682	12.854	11.869	12.1701	12.398	12.9647
ENSMUSG00000024962	346.37	0.48766	0.1972	2.4732	0.013391	0.250222	Vegfb	vascular endothelial growth factor B [Source:MGI Symbol;Acc:MGI:106199]	8.29997	9.15309	8.03194	8.4394	8.96746	8.91695	8.51349	7.80739	7.61521	8.29571	8.23133	8.16682	8.45474
ENSMUSG00000025373	1262.73	0.3229	0.130526	2.47389	0.0133651	0.250222	Rnf41	ring finger protein 41 [Source:MGI Symbol;Acc:MGI:1914838]	10.7452	10.3482	10.4572	10.1346	10.7896	10.1673	10.3637	9.96558	9.99995	10.3372	10.0166	10.1299	10.1888
ENSMUSG00000034768	153.851	-0.63926	0.258418	-2.47203	0.0134347	0.250222	Asb16	ankyrin repeat and SOCS box-containing 16 [Source:MGI Symbol;Acc:MGI:2654437]	7.17273	7.2638	7.06717	6.89339	5.4294	7.24422	5.95631	6.85138	7.93432	7.86123	7.52212	7.48621	7.96357
ENSMUSG00000036957	118.733	0.712582	0.288832	2.47249	0.0134176	0.250222	Lrfn3	leucine rich repeat and fibronectin type III domain containing 3 [Source:MGI Symbol;Acc:MGI:2442512]	6.38911	8.59423	6.52614	7.2691	7.17995	6.84517	6.78846	5.93553	6.23229	6.83909	6.75838	6.16999	5.25415
ENSMUSG00000063229	45940	-0.624996	0.25267	-2.4721	0.0134324	0.250222	Ldha	lactate dehydrogenase A [Source:MGI Symbol;Acc:MGI:96759]	14.7769	14.5771	15.2536	16.0371	14.4945	14.9691	14.7863	14.5801	16.0111	15.391	15.7442	16.1096	16.5492
ENSMUSG00000079355	206.606	0.756212	0.307694	2.47336	0.0133849	0.250222	Ackr4	atypical chemokine receptor 4 [Source:MGI Symbol;Acc:MGI:2181676]	7.86017	8.62211	8.09583	5.71259	9.02074	7.88929	7.97547	8.00128	5.73339	7.38109	6.77624	6.73763	5.51896
ENSMUSG00000102869	6982.17	0.266103	0.107606	2.47295	0.0134003	0.250222	Norad	non-coding RNA activated by DNA damage [Source:MGI Symbol;Acc:MGI:1914767]	12.713	13.1041	13.0166	12.8908	12.6389	12.8166	12.9889	12.8892	12.471	12.5404	12.4097	12.6793	12.6524
ENSMUSG00000005803	1791.76	0.737994	0.300223	2.46997	0.0135126	0.25064	Sqor	sulfide quinone oxidoreductase [Source:MGI Symbol;Acc:MGI:1929899]	9.89985	9.19777	11.4298	12.4618	9.78586	11.7135	11.2666	9.28789	10.2064	9.69805	10.4534	10.3724	10.3377
ENSMUSG00000022550	713.384	0.607141	0.245967	2.47012	0.0135068	0.25064	Adck5	aarF domain containing kinase 5 [Source:MGI Symbol;Acc:MGI:2679274]	10.2459	9.53853	8.68064	9.2341	10.7164	8.92904	9.96205	9.12435	9.14246	8.91689	9.14546	8.98724	8.8727
ENSMUSG00000061533	365.374	-0.48749	0.197266	-2.47076	0.0134825	0.25064	Cep128	centrosomal protein 128 [Source:MGI Symbol;Acc:MGI:1922466]	7.76747	8.35773	8.58455	8.04197	8.45549	8.39146	7.88194	9.34167	8.38919	8.84037	8.12727	8.92303	8.779
ENSMUSG00000023328	125.421	0.771738	0.316126	2.46874	0.0135588	0.251158	Ache	acetylcholinesterase [Source:MGI Symbol;Acc:MGI:87876]	8.07934	8.20484	6.5544	6.5081	8.50911	4.60914	6.44907	6.25674	6.39813	6.55555	6.4149	4.52919	5.74261
ENSMUSG00000041959	4876.48	-0.456702	0.185017	-2.46816	0.013581	0.251231	S100a10	S100 calcium binding protein A10 (calpactin) [Source:MGI Symbol;Acc:MGI:1339468]	11.4098	11.9685	12.4343	12.2349	11.5827	12.2237	11.853	12.9032	12.1385	12.0467	12.4152	12.834	12.4542
ENSMUSG00000032349	3046.54	0.744389	0.303336	2.46762	0.0136013	0.251267	Elovl5	ELOVL family member 5, elongation of long chain fatty acids (yeast) [Source:MGI Symbol;Acc:MGI:1916051]	11.862	12.5881	10.4813	10.8622	13.1921	10.9699	11.9479	12.1909	10.3296	10.54	9.98332	10.4444	10.3161
ENSMUSG00000059824	268.606	-0.782787	0.317178	-2.46582	0.0136701	0.252199	Dbp	D site albumin promoter binding protein [Source:MGI Symbol;Acc:MGI:94866]	7.36905	7.13429	6.2258	7.75042	7.30649	6.11231	8.06331	4.77008	7.29175	8.59147	9.68297	9.35191	8.52669
ENSMUSG00000054753	100.368	0.759916	0.318699	2.46515	0.0136955	0.252328	AU018091	expressed sequence AU018091 [Source:MGI Symbol;Acc:MGI:2142124]	5.70779	6.61582	6.07789	6.14278	8.86151	4.66807	8.06331	7.14727	4.52227	3.48726	5.37421	4.37317	5.04606
ENSMUSG00000046402	3109.4	-0.578579	0.23483	-2.46288	0.0137827	0.253302	Rbp1	retinol binding protein 1, cellular [Source:MGI Symbol;Acc:MGI:97876]	11.9836	10.4816	10.7885	11.4313	11.5946	10.505	11.2448	10.9752	11.7108	12.0288	12.3319	12.0517	12.1383
ENSMUSG00000049928	86.5952	-0.76204	0.308862	-2.46281	0.0137853	0.253302	Glp2r	glucagon-like peptide 2 receptor [Source:MGI Symbol;Acc:MGI:2136733]	5.81273	4.61836	6.07789	5.71259	5.97802	6.09093	5.7459	4.62889	7.9289	5.17721	7.44603	7.12775	7.06909
ENSMUSG00000032513	931.085	0.581556	0.236363	2.4617	0.0138279	0.253482	Gorasp1	golgi reassembly stacking protein 1 [Source:MGI Symbol;Acc:MGI:1921748]	10.7037	9.74752	9.56889	9.50058	10.9207	9.50294	10.2843	9.52884	9.59438	9.66414	9.56971	9.49443	8.60949
ENSMUSG00000050944	200.41	0.747709	0.305468	2.4616	0.013832	0.253482	Efcab5	EF-hand calcium binding domain 5 [Source:MGI Symbol;Acc:MGI:2442440]	8.25101	5.89321	7.89499	8.67324	6.84669	8.0138	8.98165	6.54573	7.42842	7.42938	7.47913	5.91096	5.70766
ENSMUSG00000002147	5551.01	-0.312974	0.127169	-2.46106	0.0138527	0.253522	Stat6	signal transducer and activator of transcription 6 [Source:MGI Symbol;Acc:MGI:103034]	12.376	12.124	12.5048	12.1439	12.1263	12.3398	12.2922	12.0382	12.6211	12.7282	12.6308	12.6247	12.8611
ENSMUSG00000004207	28418.2	0.54641	0.222519	2.45649	0.0140302	0.255749	Psap	prosaposin [Source:MGI Symbol;Acc:MGI:97783]	15.1527	15.8646	14.4553	14.4261	15.2512	14.6007	15.0401	15.051	14.011	14.5626	14.314	14.3216	13.9516
ENSMUSG00000011267	257.595	-0.6951	0.282546	-2.45702	0.0140093	0.255749	Zfp296	zinc finger protein 296 [Source:MGI Symbol;Acc:MGI:1926956]	6.49803	6.86944	7.62208	8.5047	6.9537	8.0138	6.91976	7.62731	9.25703	7.51243	8.66448	8.63314	8.20824
ENSMUSG00000025196	129.877	-0.78084	0.317517	-2.4566	0.014026	0.255749	Cpn1	carboxypeptidase N, polypeptide 1 [Source:MGI Symbol;Acc:MGI:2135874]	3.68151	6.47006	6.9444	6.4024	3.59422	5.95554	7.1829	6.60975	6.42912	7.39088	7.84777	7.79376	8.52669
ENSMUSG00000024084	907.549	-0.675269	0.274706	-2.45578	0.0140577	0.255877	Qpct	glutaminyl-peptide cyclotransferase (glutaminyl cyclase) [Source:MGI Symbol;Acc:MGI:1917786]	8.52771	9.25675	9.21327	10.3619	8.63505	9.43881	9.18069	9.46796	10.768	8.77459	10.2559	10.1964	10.9389
ENSMUSG00000036879	1750.11	0.495834	0.201979	2.45535	0.0140746	0.255877	Phkb	phosphorylase kinase beta [Source:MGI Symbol;Acc:MGI:97578]	11.3943	10.533	10.7223	10.6885	11.6459	10.509	11.1124	10.885	10.0912	10.6285	10.4437	9.98918	10.453
ENSMUSG00000051351	1254.96	-0.329324	0.134198	-2.45395	0.0141299	0.256543	Zfp46	zinc finger protein 46 [Source:MGI Symbol;Acc:MGI:99192]	9.82864	10.3903	10.0278	10.0231	9.71347	10.4089	10.3228	10.3851	10.5934	10.4004	10.2912	10.6461	10.4739
ENSMUSG00000033419	236.913	0.730026	0.313452	2.45299	0.0141675	0.256887	Snap91	synaptosomal-associated protein 91 [Source:MGI Symbol;Acc:MGI:109132]	9.30968	7.58739	5.95606	5.55708	10.2947	6.0472	8.0519	8.45961	5.30247	6.13401	5.59162	5.18989	4.51007
ENSMUSG00000027384	190.403	0.383034	0.1562	2.45209	0.0142029	0.257188	Ndufaf5	NADH:ubiquinone oxidoreductase complex assembly factor 5 [Source:MGI Symbol;Acc:MGI:1916737]	7.50054	7.72228	7.53257	7.72141	7.61441	8.2443	7.79566	7.4637	7.20486	7.24739	7.05769	7.47985	7.5749
ENSMUSG00000054733	244.369	0.673513	0.275191	2.45149	0.0142266	0.257279	Msra	methionine sulfoxide reductase A [Source:MGI Symbol;Acc:MGI:106916]	8.88941	7.47724	7.56766	7.05326	9.42814	7.6398	8.31307	7.54455	7.48851	7.25813	7.5115	7.31808	7.20059
ENSMUSG00000002015	3811.75	0.597807	0.24457	2.44608	0.0144419	0.257531	Bcap31	B cell receptor associated protein 31 [Source:MGI Symbol;Acc:MGI:1350933]	12.7396	11.7514	11.1635	11.5161	13.1025	11.4908	12.4181	11.8153	11.5535	11.338	11.2911	11.355	11.3371
ENSMUSG00000003680	304.782	0.387593	0.158253	2.44921	0.0143169	0.257531	Taf6l	TATA-box binding protein associated factor 6 like [Source:MGI Symbol;Acc:MGI:2444957]	8.79009	8.56221	8.35478	8.21844	8.70181	7.80646	8.37846	8.00128	8.01314	8.02104	7.77854	8.20974	8.05678
ENSMUSG00000019851	130542	-0.454738	0.185799	-2.44721	0.0143969	0.257531	Perp	PERP, TP53 apoptosis effector [Source:MGI Symbol;Acc:MGI:1929938]	16.8367	15.9945	17.063	17.1476	16.1579	16.5884	16.9959	16.9048	17.5988	17.1547	17.1677	17.1273	17.3982
ENSMUSG00000020593	693.602	0.75861	0.312995	2.446	0.0144452	0.257531	Lpin1	lipin 1 [Source:MGI Symbol;Acc:MGI:1891340]	10.4777	9.45381	7.33494	8.47459	11.1885	8.65451	10.3121	9.63266	7.7502	8.78205	8.65002	8.02981	8.04982
ENSMUSG00000021838	488.835	0.708563	0.290037	2.45019	0.0142782	0.257531	Samd4	sterile alpha motif domain containing 4 [Source:MGI Symbol;Acc:MGI:1921730]	7.46877	10.3524	8.98054	9.83275	8.25561	8.71864	9.68953	8.92988	8.58425	7.78903	8.54189	7.89764	7.71348
ENSMUSG00000022552	1045.55	0.247865	0.101272	2.44753	0.014384	0.257531	Sharpin	SHANK-associated RH domain interacting protein [Source:MGI Symbol;Acc:MGI:1913331]	10.2645	10.3596	10.1381	9.84288	10.185	10.0322	10.1206	9.81754	9.73745	9.99136	9.91338	9.78501	10.0648
ENSMUSG00000033793	3376.08	0.286544	0.117033	2.44843	0.0143482	0.257531	Atp6v1h	ATPase, H+ transporting, lysosomal V1 subunit H [Source:MGI Symbol;Acc:MGI:1914864]	11.9394	11.6133	11.7899	11.8742	12.0999	11.5774	11.9874	11.8024	11.6167	11.5624	11.599	11.4411	11.2419
ENSMUSG00000036534	933.574	0.411075	0.16807	2.44595	0.0144469	0.257531	Slc38a7	solute carrier family 38, member 7 [Source:MGI Symbol;Acc:MGI:2679005]	9.98652	10.2104	10.0011	9.71259	10.2376	9.67624	10.4136	9.71064	9.49717	10.0727	9.7557	9.18986	9.25504
ENSMUSG00000037860	408.29	0.722135	0.296192	2.44762	0.0143804	0.257531	Aim2	absent in melanoma 2 [Source:MGI Symbol;Acc:MGI:2686159]	8.03664	10.077	9.28249	8.71431	8.03575	8.97353	9.2522	8.6112	6.44437	9.0618	7.42919	7.36026	7.72226
ENSMUSG00000047884	25230.9	-0.741033	0.302492	-2.44616	0.0144389	0.257531	Klk9	kallikrein related-peptidase 9 [Source:MGI Symbol;Acc:MGI:1921082]	13.7983	12.6667	14.0401	15.2076	12.0724	14.0488	14.1513	13.1005	15.7658	14.5902	15.359	14.9204	15.6362
ENSMUSG00000068452	62.875	-0.659784	0.268935	-2.45006	0.0142834	0.257531	Duox2	dual oxidase 2 [Source:MGI Symbol;Acc:MGI:3036280]	5.77859	5.20219	5.5132	5.09683	6.21159	5.30998	5.43068	6.39398	5.19836	6.35012	6.76734	7.11138	5.70766
ENSMUSG00000033900	257.694	0.752955	0.31866	2.44503	0.0144842	0.25786	Map9	microtubule-associated protein 9 [Source:MGI Symbol;Acc:MGI:2442208]	9.21393	8.06459	6.13515	6.14278	9.70392	4.11121	9.67287	6.98292	5.82946	7.83278	6.64625	7.17577	5.20487
ENSMUSG00000041957	153.034	0.760196	0.319841	2.4436	0.0145415	0.258545	Pkp2	plakophilin 2 [Source:MGI Symbol;Acc:MGI:1914701]	8.5174	6.91522	4.91517	6.77133	9.07805	5.69715	8.45407	7.82368	5.43053	4.9838	4.97072	5.0249	6.07979
ENSMUSG00000010601	148.908	-0.676453	0.276912	-2.44018	0.0146799	0.259551	Apol7a	apolipoprotein L 7a [Source:MGI Symbol;Acc:MGI:1923011]	7.31052	5.27423	7.39087	6.9445	5.95244	6.02482	7.09672	7.41435	7.44368	8.03359	7.78297	8.03416	6.7464
ENSMUSG00000025212	2028.82	0.438989	0.180099	2.43768	0.0147818	0.259551	Sfxn3	sideroflexin 3 [Source:MGI Symbol;Acc:MGI:2137679]	11.3012	11.6522	10.8157	10.6772	11.6598	10.7557	11.1035	10.9612	10.4412	10.6562	10.8861	10.7797	10.4437
ENSMUSG00000026321	295.172	0.70767	0.290842	2.44052	0.0146661	0.259551	Tnfrsf11a	tumor necrosis factor receptor superfamily, member 11a, NFKB activator [Source:MGI Symbol;Acc:MGI:1314891]	8.95202	9.40049	7.93853	7.20767	8.80903	8.41316	8.41007	8.56349	7.04397	8.24264	7.22315	6.75881	6.41921
ENSMUSG00000030522	2123.69	-0.496565	0.203443	-2.44038	0.014672	0.259551	Mtmr10	myotubularin related protein 10 [Source:MGI Symbol;Acc:MGI:2142292]	10.5516	10.2023	10.8302	11.3595	10.6018	10.678	10.8782	10.9921	11.4359	10.4516	11.2918	11.6763	11.7447
ENSMUSG00000031303	174.72	-0.682986	0.279798	-2.43836	0.0147541	0.259551	Map3k15	mitogen-activated protein kinase kinase kinase 15 [Source:MGI Symbol;Acc:MGI:2448588]	6.5993	6.20107	7.00709	7.90677	5.46601	7.58733	6.61328	7.47061	7.70659	7.33112	8.00758	7.75213	8.60949
ENSMUSG00000036622	1921.71	0.586832	0.2409	2.43753	0.014788	0.259551	Atp13a2	ATPase type 13A2 [Source:MGI Symbol;Acc:MGI:1922022]	11.3485	11.7215	10.474	10.3654	11.9448	10.3584	11.2354	10.7643	10.0457	10.8976	10.6117	10.2128	10.1649
ENSMUSG00000040105	2188.86	0.478701	0.196184	2.44046	0.0146686	0.259551	Plpp6	phospholipid phosphatase 6 [Source:MGI Symbol;Acc:MGI:1921661]	11.8064	10.6611	11.2934	10.92	11.7855	11.0174	11.3632	10.8991	11.2018	10.8984	10.6868	10.2128	10.6197
ENSMUSG00000041696	151.013	0.736483	0.303461	2.43829	0.014757	0.259551	Rasl12	RAS-like, family 12 [Source:MGI Symbol;Acc:MGI:1918034]	6.85002	9.00745	7.05733	7.23871	6.62175	7.94992	7.28387	4.6775	6.91852	6.50237	7.1565	6.85043	6.02406
ENSMUSG00000049739	2208.93	-0.353355	0.144913	-2.43833	0.0147552	0.259551	Zfp646	zinc finger protein 646 [Source:MGI Symbol;Acc:MGI:3665412]	11.0755	10.8919	10.6691	11.1124	11.1727	10.6436	10.818	10.8503	11.4478	10.9915	11.3538	11.3697	11.6333
ENSMUSG00000050737	6221.39	-0.542895	0.222672	-2.43738	0.014794	0.259551	Ptges	prostaglandin E synthase [Source:MGI Symbol;Acc:MGI:1927593]	11.8827	12.005	13.0008	12.4776	11.0952	12.4956	12.2874	12.3442	12.8429	13.0539	13.0149	12.7165	13.3
ENSMUSG00000102414	430.97	-0.577105	0.236706	-2.43709	0.0148061	0.259551	Gm36938	predicted gene, 36938 [Source:MGI Symbol;Acc:MGI:5610166]	8.62218	8.03379	8.85834	7.53392	8.43717	7.77329	8.92962	8.03432	9.35107	9.44205	9.10184	9.08269	9.11535
ENSMUSG00000002058	273.685	0.689439	0.283785	2.43533	0.0148783	0.260483	Unc119	unc-119 lipid binding chaperone [Source:MGI Symbol;Acc:MGI:1328357]	8.94049	8.56581	6.7746	7.52555	9.31728	7.24422	9.00845	7.49794	7.41299	7.49439	7.32984	7.3252	7.96357
ENSMUSG00000030220	1972.33	0.664469	0.273424	2.4344	0.0149165	0.260821	Arhgdib	Rho, GDP dissociation inhibitor (GDI) beta [Source:MGI Symbol;Acc:MGI:101940]	11.308	11.1601	10.7788	10.032	11.6558	11.7235	11.665	11.3027	9.78465	11.0256	10.3028	9.74975	9.11202
ENSMUSG00000002459	653.107	-0.495405	0.203584	-2.43304	0.0149725	0.26116	Rgs20	regulator of G-protein signaling 20 [Source:MGI Symbol;Acc:MGI:1929866]	9.70685	8.42257	9.33842	9.04509	9.07805	8.30126	9.10268	9.71356	9.84192	9.5896	9.75345	9.08059	9.66342
ENSMUSG00000003575	812.696	0.401438	0.164999	2.43301	0.014974	0.26116	Crtc1	CREB regulated transcription coactivator 1 [Source:MGI Symbol;Acc:MGI:2142523]	9.79061	10.072	9.71376	9.49202	10.0286	9.80162	9.98022	8.98645	9.77714	9.34467	9.84836	8.98948	9.33165
ENSMUSG00000020538	5297.53	0.48266	0.198505	2.43192	0.0150192	0.261617	Srebf1	sterol regulatory element binding transcription factor 1 [Source:MGI Symbol;Acc:MGI:107606]	13.1224	12.2169	12.0189	12.151	13.1161	12.0336	12.9474	11.8739	12.0471	12.2825	12.1316	12.0618	11.894
ENSMUSG00000031843	664.405	-0.390106	0.160551	-2.42967	0.0151128	0.262311	Mphosph6	M phase phosphoprotein 6 [Source:MGI Symbol;Acc:MGI:1915783]	9.10105	8.92314	9.44604	9.43509	8.94494	9.32209	8.89173	8.92486	9.76353	9.68418	9.53471	9.83072	9.62179
ENSMUSG00000041361	3052.07	-0.635864	0.261435	-2.43048	0.0150787	0.262311	Myzap	myocardial zonula adherens protein [Source:MGI Symbol;Acc:MGI:2142908]	11.1855	10.1696	11.0176	12.1315	10.2389	10.8963	11.417	10.8065	12.3132	11.5213	12.1178	11.9289	12.4607
ENSMUSG00000045667	618.706	-0.740567	0.304394	-2.42912	0.0151355	0.262311	Smtnl2	smoothelin-like 2 [Source:MGI Symbol;Acc:MGI:2442764]	6.85002	8.20484	9.76605	9.56935	7.686	7.67614	8.46701	7.91774	10.2612	9.64791	9.99194	9.76029	10.0956
ENSMUSG00000048170	4232.14	-0.369404	0.152051	-2.42939	0.0151243	0.262311	Mcmbp	minichromosome maintenance complex binding protein [Source:MGI Symbol;Acc:MGI:1920977]	11.6786	11.4253	11.7851	12.4082	11.7093	11.877	11.8875	12.1579	12.3169	11.9536	12.0648	12.3432	12.5559
ENSMUSG00000038646	1231.15	-0.351952	0.145023	-2.42682	0.0152319	0.263649	Ramac	RNA guanine-7 methyltransferase activating subunit [Source:MGI Symbol;Acc:MGI:1914398]	10.0858	9.71877	10.0428	10.5007	10.3691	9.93058	9.7543	10.2877	10.5788	10.1894	10.4679	10.5044	10.6499
ENSMUSG00000072720	88.1276	0.718261	0.312362	2.42485	0.0153147	0.264748	Myo18b	myosin XVIIIb [Source:MGI Symbol;Acc:MGI:1921626]	6.7301	9.16023	5.39314	4.41694	6.35515	5.15378	6.41386	6.17445	0.937956	5.60485	4.21254	5.57127	4.66386
ENSMUSG00000022607	2839.06	-0.56255	0.231979	-2.42413	0.0153449	0.264778	Ptk2	PTK2 protein tyrosine kinase 2 [Source:MGI Symbol;Acc:MGI:95481]	10.4603	10.9397	11.2675	11.5801	10.7686	11.4836	11.0621	11.0411	11.6897	11.0459	11.6671	11.9735	12.661
ENSMUSG00000048578	11740.2	0.460776	0.190124	2.4239	0.015355	0.264778	Mlec	malectin [Source:MGI Symbol;Acc:MGI:1924015]	13.9979	13.2185	13.3744	13.3765	14.3707	13.5189	13.8949	13.2166	13.4153	12.7434	12.8888	13.4372	13.4714
ENSMUSG00000030447	6606.51	-0.369446	0.152512	-2.42231	0.015422	0.265599	Cyfip1	cytoplasmic FMR1 interacting protein 1 [Source:MGI Symbol;Acc:MGI:1338801]	12.6203	12.1787	12.4893	12.9694	12.1316	12.4452	12.4626	12.7768	12.9443	12.658	12.5296	13.1965	13.1073
ENSMUSG00000049091	1937.69	0.429939	0.177545	2.42178	0.0154445	0.265653	Sephs2	selenophosphate synthetase 2 [Source:MGI Symbol;Acc:MGI:108388]	11.1517	10.1422	11.234	11.4452	11.1097	10.8956	11.4758	10.6832	10.9011	10.4621	10.47	10.6036	10.7283
ENSMUSG00000083878	150.098	-0.742724	0.306244	-2.42119	0.0154699	0.265757	Gm12034	predicted gene 12034 [Source:MGI Symbol;Acc:MGI:3651409]	5.42841	5.23866	6.912	7.63071	5.23093	7.08031	6.74662	6.5193	8.60475	6.78073	7.5843	7.7731	8.14433
ENSMUSG00000003469	1126.52	0.624436	0.258889	2.41447	0.015758	0.266372	Phyhip	phytanoyl-CoA hydroxylase interacting protein [Source:MGI Symbol;Acc:MGI:1860417]	10.6934	10.1044	9.30138	10.5816	11.024	9.85966	10.862	8.8069	10.009	9.71178	10.0175	10.1471	8.56136
ENSMUSG00000004270	4460.35	0.710656	0.294983	2.41826	0.0155947	0.266372	Lpcat3	lysophosphatidylcholine acyltransferase 3 [Source:MGI Symbol;Acc:MGI:1315211]	13.3803	11.4939	11.2557	11.7549	13.6483	10.8074	12.7192	12.1619	11.3665	11.1583	11.11	11.1826	11.6128
ENSMUSG00000024654	150.363	0.521073	0.215692	2.41604	0.0156905	0.266372	Asrgl1	asparaginase like 1 [Source:MGI Symbol;Acc:MGI:1913764]	6.63789	7.95379	7.41419	7.40302	7.87485	7.66171	7.01683	6.64685	6.91852	7.39088	6.55604	6.89892	6.79716
ENSMUSG00000024737	403.098	0.720327	0.299264	2.41729	0.0156367	0.266372	Slc15a3	solute carrier family 15, member 3 [Source:MGI Symbol;Acc:MGI:1929691]	8.89739	10.4411	7.73133	7.82731	9.19718	8.56431	8.82628	8.99367	7.24896	8.23722	7.69177	7.74684	7.14942
ENSMUSG00000029127	368.605	0.469342	0.194246	2.41655	0.0156682	0.266372	Zbtb49	zinc finger and BTB domain containing 49 [Source:MGI Symbol;Acc:MGI:1922329]	9.24239	8.71239	8.53577	8.28934	9.29963	8.16468	8.57853	8.30574	8.34923	8.48125	8.00379	7.93067	8.20824
ENSMUSG00000029434	2169.17	0.219056	0.0907137	2.4148	0.0157438	0.266372	Vps33a	VPS33A CORVET/HOPS core subunit [Source:MGI Symbol;Acc:MGI:1924823]	11.2153	11.0496	11.3828	11.1645	11.1348	11.202	11.1042	10.812	11.2504	10.8933	10.8892	10.9476	10.9189
ENSMUSG00000044430	2578.39	-0.773439	0.319704	-2.41983	0.0155279	0.266372	Klk12	kallikrein related-peptidase 12 [Source:MGI Symbol;Acc:MGI:1916761]	8.97858	9.13627	10.2098	12.0291	7.54765	10.6045	10.818	8.52416	12.497	11.4714	12.2422	12.0148	12.4462
ENSMUSG00000045312	970.599	0.758794	0.31921	2.41566	0.0157069	0.266372	Lhfpl2	lipoma HMGIC fusion partner-like 2 [Source:MGI Symbol;Acc:MGI:2145236]	10.4413	11.9057	9.16598	8.29919	10.7548	9.26358	10.1247	10.3406	8.41651	9.04019	8.95269	8.40369	5.81007
ENSMUSG00000063524	37990.2	-0.457212	0.189065	-2.41799	0.0156064	0.266372	Eno1	enolase 1, alpha non-neuron [Source:MGI Symbol;Acc:MGI:95393]	15.0371	14.2799	15.1657	15.3341	14.3801	14.9041	15.2583	14.9073	15.3161	15.4941	15.3211	15.7083	15.8479
ENSMUSG00000064246	6347.6	0.745838	0.311143	2.41663	0.015665	0.266372	Chil1	chitinase-like 1 [Source:MGI Symbol;Acc:MGI:1340899]	13.9147	12.0782	11.8938	10.8893	13.2015	12.7148	14.1885	11.8157	10.9745	13.2463	11.078	11.2947	11.13
ENSMUSG00000072964	190.231	0.756812	0.320253	2.41632	0.0156785	0.266372	Bhlhb9	basic helix-loop-helix domain containing, class B9 [Source:MGI Symbol;Acc:MGI:1917487]	8.59792	7.7729	5.89106	5.00352	9.30217	7.31968	8.75773	7.72306	6.78112	6.30941	6.11134	6.36211	3.64774
ENSMUSG00000090963	66.5424	-0.574973	0.237935	-2.41517	0.0157277	0.266372	Gm17655	predicted gene, 17655 [Source:MGI Symbol;Acc:MGI:4937289]	5.77859	5.79867	5.42411	5.00352	5.84534	5.02443	6.56595	6.70663	6.21461	6.35012	6.29607	6.33417	6.46179
ENSMUSG00000108782	81.036	0.632031	0.292	2.41624	0.0156818	0.266372	Gm32772	predicted gene, 32772 [Source:MGI Symbol;Acc:MGI:5591931]	7.38048	6.34182	5.5971	4.0938	8.76562	0	7.35984	6.65901	3.78883	2.13906	3.7162	2.70542	3.78819
ENSMUSG00000036990	4936.3	-0.320041	0.132643	-2.41277	0.0158318	0.266973	Otud4	OTU domain containing 4 [Source:MGI Symbol;Acc:MGI:1098801]	12.1342	11.8132	12.2902	12.2859	11.8502	12.2237	12.0593	12.4169	12.3166	12.2	12.1497	12.6499	12.7937
ENSMUSG00000046157	3638.41	0.597778	0.247951	2.41276	0.0158325	0.266973	Tmem229b	transmembrane protein 229B [Source:MGI Symbol;Acc:MGI:2444389]	11.8001	12.3176	11.5	12.1679	11.1782	12.321	12.8935	10.3081	12.0978	11.2398	11.6341	11.0664	11.4035
ENSMUSG00000035898	2247.26	-0.365334	0.151449	-2.41217	0.0158578	0.267073	Uba6	ubiquitin-like modifier activating enzyme 6 [Source:MGI Symbol;Acc:MGI:1913894]	10.6889	10.7811	11.0809	11.0807	10.4615	11.1232	11.2227	10.9795	11.1752	11.2459	11.2283	11.5792	11.6598
ENSMUSG00000003184	1791.86	-0.375028	0.155509	-2.41153	0.0158858	0.267196	Irf3	interferon regulatory factor 3 [Source:MGI Symbol;Acc:MGI:1859179]	10.724	10.634	10.4298	11.0059	10.739	10.1888	10.3934	10.5687	10.9863	10.7371	11.0905	11.2289	11.3075
ENSMUSG00000069808	26997.3	-0.738173	0.305694	-2.41111	0.015904	0.267196	Tlcd3a	TLC domain containing 3A [Source:MGI Symbol;Acc:MGI:2151840]	13.4363	12.1007	14.1162	15.2739	12.2287	14.2256	14.6051	13.4045	15.7654	14.7842	15.5215	15.3773	15.454
ENSMUSG00000028672	1181.27	0.489555	0.203183	2.40988	0.0159578	0.267306	Hmgcl	3-hydroxy-3-methylglutaryl-Coenzyme A lyase [Source:MGI Symbol;Acc:MGI:96158]	10.7941	10.0516	10.3373	10.1523	11.0783	10.2696	10.0144	9.43476	9.99089	10.1908	10.3128	9.34668	9.76254
ENSMUSG00000028967	2975.82	-0.430815	0.178817	-2.40905	0.0159941	0.267306	Errfi1	ERBB receptor feedback inhibitor 1 [Source:MGI Symbol;Acc:MGI:1921405]	11.2367	11.2149	11.1363	11.7709	11.0893	11.0798	11.4553	11.0636	11.9007	11.5554	11.894	11.6083	12.3192
ENSMUSG00000035342	1153.72	0.644058	0.26782	2.40822	0.0160304	0.267306	Lzts2	leucine zipper, putative tumor suppressor 2 [Source:MGI Symbol;Acc:MGI:2385095]	10.9811	11	9.44416	9.15223	11.4184	9.73943	10.2372	9.23811	9.77111	9.95057	9.93343	9.56975	9.39343
ENSMUSG00000039195	1702.08	0.507386	0.210574	2.41014	0.0159464	0.267306	Bbln	bublin coiled coil protein [Source:MGI Symbol;Acc:MGI:1920987]	11.5422	10.4615	10.8841	11.0828	11.0039	10.4356	11.0882	9.45407	10.8774	10.6521	10.572	10.172	10.2356
ENSMUSG00000040269	426.296	0.38712	0.160704	2.40896	0.015998	0.267306	Mrps28	mitochondrial ribosomal protein S28 [Source:MGI Symbol;Acc:MGI:1913480]	8.97858	8.66628	8.80052	9.38971	9.06319	8.9618	8.31784	8.29799	8.74685	8.48125	8.39061	8.41708	8.6283
ENSMUSG00000042709	1265.01	0.359191	0.14918	2.40785	0.0160469	0.267306	Atpaf2	ATP synthase mitochondrial F1 complex assembly factor 2 [Source:MGI Symbol;Acc:MGI:2180561]	10.8341	9.92305	10.294	10.363	10.7622	10.2908	10.614	9.90563	10.3275	10.2309	9.96882	9.99253	10.0579
ENSMUSG00000071037	119.194	0.487499	0.202379	2.40841	0.0160222	0.267306	Camkmt	calmodulin-lysine N-methyltransferase [Source:MGI Symbol;Acc:MGI:1920832]	6.51886	6.83413	7.27676	7.14351	7.01676	7.39139	7.5257	6.54573	6.96156	6.26752	6.12535	6.92725	6.52338
ENSMUSG00000020184	3009.1	-0.3254	0.135248	-2.40588	0.0161334	0.26814	Mdm2	transformed mouse 3T3 cell double minute 2 [Source:MGI Symbol;Acc:MGI:96952]	11.0534	11.204	11.6776	11.5982	11.271	11.3244	11.4837	11.7659	11.8201	11.2228	11.8616	11.7137	11.893
ENSMUSG00000058665	119.63	0.756007	0.319984	2.4051	0.0161682	0.26814	En1	engrailed 1 [Source:MGI Symbol;Acc:MGI:95389]	5.28985	9.40451	6.43787	5.62131	7.10066	7.10185	6.1182	5.12586	5.98357	5.90726	6.0829	6.72693	5.3018
ENSMUSG00000071369	1762.66	-0.430281	0.178902	-2.40494	0.0161751	0.26814	Map3k5	mitogen-activated protein kinase kinase kinase 5 [Source:MGI Symbol;Acc:MGI:1346876]	10.36	10.072	10.5177	10.7819	10.5516	10.4785	10.9188	10.546	11.0191	10.6823	10.8058	11.1504	11.6304
ENSMUSG00000098112	285.753	0.621233	0.258507	2.40517	0.0161648	0.26814	Bin2	bridging integrator 2 [Source:MGI Symbol;Acc:MGI:3611448]	7.78478	9.01273	8.73721	8.04197	7.90183	9.01101	8.24458	8.45613	6.76906	8.02104	7.05769	7.87842	7.26211
ENSMUSG00000020108	2222.66	-0.548143	0.228063	-2.40267	0.016276	0.269487	Ddit4	DNA-damage-inducible transcript 4 [Source:MGI Symbol;Acc:MGI:1921997]	10.411	10.6305	11.0189	10.8387	10.4694	11.0703	10.9196	9.83238	11.3073	11.8304	11.9133	11.461	11.4439
ENSMUSG00000017747	566.544	0.371323	0.154727	2.39991	0.016399	0.27022	Ghdc	GH3 domain containing [Source:MGI Symbol;Acc:MGI:1931556]	9.20432	9.17677	9.4759	9.32369	9.13316	9.40672	9.4585	8.33634	9.36716	9.0618	8.93092	8.61874	9.00453
ENSMUSG00000036450	2544.42	0.249258	0.103845	2.40031	0.0163813	0.27022	Hif1an	hypoxia-inducible factor 1, alpha subunit inhibitor [Source:MGI Symbol;Acc:MGI:2442345]	11.7236	11.2331	11.3739	11.1496	11.6008	11.3221	11.4943	11.253	11.266	11.1309	11.1474	11.059	11.1529
ENSMUSG00000051451	2544.08	-0.277132	0.115424	-2.40097	0.0163516	0.27022	Crebzf	CREB/ATF bZIP transcription factor [Source:MGI Symbol;Acc:MGI:2675296]	11.0382	11.2999	11.0189	11.3519	11.3293	11.15	10.9765	11.2297	11.3316	11.3182	11.3923	11.678	11.7382
ENSMUSG00000061244	3523.07	-0.25858	0.107737	-2.40008	0.0163914	0.27022	Exoc5	exocyst complex component 5 [Source:MGI Symbol;Acc:MGI:2145645]	11.6488	11.5448	11.5992	11.6682	11.6339	11.6505	11.8176	12.3291	11.8805	11.8655	11.7058	11.7187	11.9281
ENSMUSG00000097855	124.901	0.726959	0.316014	2.39901	0.0164395	0.270238	A930007I19Rik	RIKEN cDNA A930007I19 gene [Source:MGI Symbol;Acc:MGI:1925029]	8.84886	5.20219	5.15553	5.05093	8.65896	4.34589	8.32734	6.99256	4.40244	6.1799	5.55068	4.62456	4.98898
ENSMUSG00000110735	101.499	-0.767865	0.32017	-2.39929	0.0164271	0.270238	Gm47173	predicted gene, 47173 [Source:MGI Symbol;Acc:MGI:6095954]	5.24054	4.56191	6.9444	7.09909	1.68502	4.34589	5.53268	6.74135	7.66163	6.50237	7.7517	7.46704	7.21311
ENSMUSG00000025330	1837.02	0.745621	0.314101	2.397	0.0165297	0.271396	Padi4	peptidyl arginine deiminase, type IV [Source:MGI Symbol;Acc:MGI:1338898]	11.8907	10.0349	11.0644	10.6668	12.6544	8.57204	11.0721	9.88119	9.83615	9.39175	8.11679	10.5423	10.9678
ENSMUSG00000021215	9980.89	-0.350638	0.146318	-2.39634	0.0165596	0.271561	Net1	neuroepithelial cell transforming gene 1 [Source:MGI Symbol;Acc:MGI:1927138]	13.3459	12.3758	13.0432	13.221	13.1909	13.2588	13.0823	13.2379	13.6125	13.3553	13.3777	13.448	13.746
ENSMUSG00000041609	1973.79	0.492684	0.205841	2.39402	0.0166647	0.272959	Bicdl1	BICD family like cargo adaptor 1 [Source:MGI Symbol;Acc:MGI:1922915]	11.6798	10.5692	10.9991	11.0209	11.6949	10.6627	11.2074	9.81075	10.8194	10.8227	10.8861	10.6102	10.5263
ENSMUSG00000026972	1016.14	-0.200106	0.0836016	-2.39357	0.0166851	0.272968	Arrdc1	arrestin domain containing 1 [Source:MGI Symbol;Acc:MGI:2446136]	9.8555	9.91039	9.78555	10.051	9.91893	9.92756	9.78045	9.9409	10.1528	10.1739	10.2015	9.91212	10.1697
ENSMUSG00000070604	6643.1	-0.750476	0.313201	-2.39285	0.0167183	0.273185	Vsig10l	V-set and immunoglobulin domain containing 10 like [Source:MGI Symbol;Acc:MGI:1922940]	11.4584	11.1595	11.7776	13.2835	10.4806	11.3426	12.5387	10.0161	13.9097	12.1737	13.2742	13.597	13.8208
ENSMUSG00000019326	318.833	0.627832	0.262757	2.39163	0.0167739	0.273768	Aoc3	amine oxidase, copper containing 3 [Source:MGI Symbol;Acc:MGI:1306797]	7.73223	9.51828	8.10541	8.23906	9.19172	8.55653	8.22947	8.41371	7.17774	8.02104	7.94971	8.00787	6.93952
ENSMUSG00000062210	2241.81	-0.209883	0.0877958	-2.39058	0.016822	0.274226	Tnfaip8	tumor necrosis factor, alpha-induced protein 8 [Source:MGI Symbol;Acc:MGI:2147191]	10.8299	11.0826	10.9771	11.2464	11.0187	11.1448	10.8497	11.2615	11.1264	11.3692	11.147	11.2617	11.2758
ENSMUSG00000027997	765.965	-0.408838	0.171048	-2.38998	0.0168492	0.274317	Casp6	caspase 6 [Source:MGI Symbol;Acc:MGI:1312921]	9.2011	9.26782	9.68688	9.25955	9.15014	9.44303	9.44984	10.3129	9.08767	9.83342	9.68652	10.0026	9.61944
ENSMUSG00000034744	936.384	0.2611	0.109284	2.38915	0.0168875	0.274317	Nagk	N-acetylglucosamine kinase [Source:MGI Symbol;Acc:MGI:1860418]	10.0161	9.93282	10.1122	9.95461	10.0693	9.81146	10.0173	9.54039	9.81577	9.88455	9.9862	9.43976	9.57892
ENSMUSG00000071019	12183.5	0.707463	0.312351	2.38932	0.0168797	0.274317	Sdr16c6	short chain dehydrogenase/reductase family 16C, member 6 [Source:MGI Symbol;Acc:MGI:2685269]	15.2271	13.2286	11.7542	11.5203	15.6346	10.843	14.4263	13.7691	11.9764	11.9565	11.4865	11.1934	11.0719
ENSMUSG00000026197	829.851	0.319901	0.133932	2.38857	0.0169142	0.274426	Zfand2b	zinc finger, AN1 type domain 2B [Source:MGI Symbol;Acc:MGI:1916068]	10.3205	9.83795	9.59803	9.9247	9.81276	9.57015	9.70053	9.2918	9.54924	9.70787	9.48669	9.59646	9.37684
ENSMUSG00000025877	239.046	0.734119	0.318215	2.38798	0.0169413	0.274542	Hk3	hexokinase 3 [Source:MGI Symbol;Acc:MGI:2670962]	8.96726	9.97261	5.11815	5.38277	8.75826	6.77987	8.43663	8.2057	4.0504	6.73535	6.35671	6.41642	5.99537
ENSMUSG00000041220	34595.1	0.595473	0.28467	2.38646	0.0170114	0.275352	Elovl6	ELOVL family member 6, elongation of long chain fatty acids (yeast) [Source:MGI Symbol;Acc:MGI:2156528]	16.9681	14.0382	12.3252	13.0742	17.3198	11.5125	15.9997	15.2419	12.4576	11.5684	11.2108	12.1875	12.1276
ENSMUSG00000006517	2534.56	0.639334	0.268421	2.3853	0.0170652	0.275563	Mvd	mevalonate (diphospho) decarboxylase [Source:MGI Symbol;Acc:MGI:2179327]	12.3274	10.5932	11.276	11.6834	12.4885	10.3772	11.3996	9.83506	11.2601	11.0969	11.0299	10.7595	10.3992
ENSMUSG00000059183	648.537	-0.229102	0.0960648	-2.38488	0.0170846	0.275563	Mtfmt	mitochondrial methionyl-tRNA formyltransferase [Source:MGI Symbol;Acc:MGI:1916856]	9.25486	9.13385	9.38834	9.17113	9.18625	9.2731	9.18591	9.44357	9.24836	9.51994	9.6151	9.27316	9.64276
ENSMUSG00000072501	4475.57	-0.257811	0.108098	-2.38497	0.0170807	0.275563	Phf20l1	PHD finger protein 20-like 1 [Source:MGI Symbol;Acc:MGI:2444412]	12.2427	11.5976	12.0669	12.1218	11.9517	11.8314	12.092	12.2832	12.2514	12.1523	12.2753	12.1673	12.4416
ENSMUSG00000037725	1416.05	-0.511627	0.214601	-2.38355	0.0171464	0.276235	Ckap2	cytoskeleton associated protein 2 [Source:MGI Symbol;Acc:MGI:1931797]	9.98091	9.76638	10.5382	10.74	9.65718	10.3415	9.76307	10.6818	10.6578	10.4702	9.98812	11.0563	11.3148
ENSMUSG00000009418	4134.24	-0.527185	0.221282	-2.38174	0.0172311	0.276357	Nav1	neuron navigator 1 [Source:MGI Symbol;Acc:MGI:2183683]	11.2161	12.2351	12.1222	11.4507	10.8754	11.837	11.6794	11.7307	11.9781	11.8282	12.4909	12.8767	12.5836
ENSMUSG00000012117	1303.91	0.323715	0.135934	2.38145	0.0172445	0.276357	Dhdds	dehydrodolichyl diphosphate synthase [Source:MGI Symbol;Acc:MGI:1914672]	10.8649	10.3015	10.1521	10.1685	10.6837	10.5517	10.6004	10.1285	10.3889	10.0983	9.91035	10.1847	10.1888
ENSMUSG00000017639	243.047	0.660714	0.277739	2.38291	0.0171763	0.276357	Rab11fip4	RAB11 family interacting protein 4 (class II) [Source:MGI Symbol;Acc:MGI:2442920]	8.47005	8.158	7.47459	6.91917	9.20532	8.2778	8.34614	8.33255	7.23148	7.44825	7.14966	6.96418	6.54334
ENSMUSG00000021365	1419.35	0.494612	0.207731	2.38154	0.0172405	0.276357	Nedd9	neural precursor cell expressed, developmentally down-regulated gene 9 [Source:MGI Symbol;Acc:MGI:97302]	11.2382	11.1155	10.2557	9.87781	11.0701	10.2684	10.5506	10.4114	9.68384	10.2592	10.0128	10.3315	10.0387
ENSMUSG00000028607	1615.66	0.456256	0.191632	2.38124	0.0172547	0.276357	Cpt2	carnitine palmitoyltransferase 2 [Source:MGI Symbol;Acc:MGI:109176]	11.2105	10.0153	10.5311	10.7633	11.231	10.7454	11.2074	9.98503	10.498	10.1395	10.4748	10.2003	10.7499
ENSMUSG00000089726	747.19	-0.421518	0.177184	-2.3788	0.0173692	0.277867	Mir17hg	Mir17 host gene (non-protein coding) [Source:MGI Symbol;Acc:MGI:1923207]	8.97858	8.63584	9.29092	9.9247	9.27663	9.45981	9.32034	9.71064	9.76048	9.53767	9.60013	9.89549	10.0837
ENSMUSG00000010095	7734.99	0.593855	0.249898	2.37835	0.0173904	0.277883	Slc3a2	solute carrier family 3 (activators of dibasic and neutral amino acid transport), member 2 [Source:MGI Symbol;Acc:MGI:96955]	12.5394	12.4739	12.9826	13.854	12.4576	13.7499	13.5955	11.4363	12.8164	11.9891	12.5835	12.6261	12.9174
ENSMUSG00000062232	857.129	-0.271344	0.114113	-2.3778	0.0174162	0.277971	Rapgef2	Rap guanine nucleotide exchange factor (GEF) 2 [Source:MGI Symbol;Acc:MGI:2659071]	9.44643	9.79574	9.6216	9.37349	9.87705	9.44724	9.62748	9.9069	9.66118	9.82983	10.0062	10.0887	9.80035
ENSMUSG00000074794	4295.18	-0.538349	0.226492	-2.37618	0.0174929	0.27887	Arrdc3	arrestin domain containing 3 [Source:MGI Symbol;Acc:MGI:2145242]	12.4802	10.9111	11.1543	12.3178	11.8712	10.9366	11.6767	12.0064	12.5553	12.3525	12.3672	12.3421	12.5529
ENSMUSG00000074890	400.274	0.364127	0.153296	2.37531	0.0175342	0.279204	Lcmt2	leucine carboxyl methyltransferase 2 [Source:MGI Symbol;Acc:MGI:1353659]	8.83647	8.87471	8.54637	8.38494	8.80546	9.03079	9.09158	8.67544	8.53523	8.45815	8.45581	7.90716	8.42277
ENSMUSG00000018169	203.704	0.584719	0.246522	2.37294	0.0176469	0.280263	Mfng	MFNG O-fucosylpeptide 3-beta-N-acetylglucosaminyltransferase [Source:MGI Symbol;Acc:MGI:1095404]	7.93956	8.56939	7.7189	7.00593	8.15267	8.58357	6.82912	7.2392	7.13138	7.38109	7.54836	7.00906	7.13634
ENSMUSG00000021904	477.682	0.577298	0.243442	2.37263	0.0176619	0.280263	Sema3g	sema domain, immunoglobulin domain (Ig), short basic domain, secreted, (semaphorin) 3G [Source:MGI Symbol;Acc:MGI:3041242]	8.4376	9.79574	9.19768	8.83433	8.34187	9.93957	8.9265	8.59863	8.27012	8.89642	8.41932	8.71126	7.75686
ENSMUSG00000024787	1091.81	0.38903	0.163927	2.37329	0.0176302	0.280263	Snx15	sorting nexin 15 [Source:MGI Symbol;Acc:MGI:1916274]	10.3396	9.87027	10.5894	10.6438	9.85824	10.4577	9.88701	9.56805	10.1294	9.96539	9.77805	9.6945	9.91777
ENSMUSG00000002808	435.885	0.732445	0.311154	2.37181	0.0177013	0.280397	Epdr1	ependymin related protein 1 (zebrafish) [Source:MGI Symbol;Acc:MGI:2145369]	8.72884	9.63232	7.35918	9.39431	7.86803	9.7599	9.92814	7.89222	8.93136	7.4006	8.65002	7.73086	5.34792
ENSMUSG00000004885	5469.73	-0.607684	0.256121	-2.37117	0.0177316	0.280397	Crabp2	cellular retinoic acid binding protein II [Source:MGI Symbol;Acc:MGI:88491]	12.6218	10.6736	11.9636	12.6744	11.8035	11.5151	11.9859	11.4921	13.3183	12.721	12.9315	12.8187	12.8162
ENSMUSG00000038855	1830	0.555096	0.234201	2.37133	0.0177242	0.280397	Itpkb	inositol 1,4,5-trisphosphate 3-kinase B [Source:MGI Symbol;Acc:MGI:109235]	11.553	11.3266	10.624	9.99608	11.7746	10.6149	11.0959	10.7236	10.5007	10.7284	10.3476	10.4911	9.62881
ENSMUSG00000007080	1068.85	-0.552077	0.233058	-2.36798	0.0178855	0.281148	Pole	polymerase (DNA directed), epsilon [Source:MGI Symbol;Acc:MGI:1196391]	9.42452	10.0087	9.6676	9.90548	9.2792	10.279	9.14624	10.3396	10.09	10.0481	9.31549	10.947	10.9161
ENSMUSG00000016541	1948.56	0.272395	0.11509	2.36679	0.017943	0.281148	Atxn10	ataxin 10 [Source:MGI Symbol;Acc:MGI:1859293]	11.1103	11.3133	10.9699	11.149	10.8566	10.9982	10.9172	11.1409	10.7451	10.6932	10.6774	10.7555	10.5338
ENSMUSG00000025579	1660.69	0.508391	0.214762	2.36782	0.017893	0.281148	Gaa	glucosidase, alpha, acid [Source:MGI Symbol;Acc:MGI:95609]	10.7071	11.9258	10.6708	10.2213	10.8831	10.4681	11.0019	10.5427	10.1736	10.322	10.5186	10.4156	10.104
ENSMUSG00000031907	517.083	-0.409398	0.172939	-2.3671	0.0179279	0.281148	Zfp90	zinc finger protein 90 [Source:MGI Symbol;Acc:MGI:104786]	8.34732	8.9343	8.66128	9.31157	8.59014	8.97061	8.51764	9.05934	9.67902	9.08611	9.22243	8.92303	9.33737
ENSMUSG00000035234	446.308	-0.346982	0.146532	-2.36792	0.0178882	0.281148	Abraxas1	BRCA1 A complex subunit [Source:MGI Symbol;Acc:MGI:1917931]	8.68343	8.85429	8.89472	8.80697	8.50472	8.15955	8.29383	9.13961	8.93136	9.10407	8.69533	8.91833	9.11202
ENSMUSG00000047963	91.6935	0.736869	0.313955	2.36783	0.0178929	0.281148	Stbd1	starch binding domain 1 [Source:MGI Symbol;Acc:MGI:1261768]	6.67548	7.85153	6.3111	3.90029	8.10703	6.17461	6.7324	5.9154	5.16192	6.44714	5.63143	5.09317	5.81007
ENSMUSG00000078506	955.458	0.440361	0.243993	2.36928	0.0178229	0.281148	Aadacl4fm2	AADACL4 family member 2 [Source:MGI Symbol;Acc:MGI:3652194]	12.1522	9.17442	5.26219	4.90375	12.1727	2.01895	10.6476	9.73525	5.33557	5.60485	0.743817	4.62456	5.43597
ENSMUSG00000105797	68.9251	0.743089	0.317399	2.36724	0.0179211	0.281148	Gm5149	predicted gene 5149 [Source:MGI Symbol;Acc:MGI:3648405]	6.88253	4.56191	6.56833	6.4024	4.84263	6.45119	7.89477	4.41618	6.23229	5.73352	5.50854	4.62456	3.78819
ENSMUSG00000022902	4650.63	-0.717485	0.302858	-2.3655	0.018006	0.281813	Stfa2	stefin A2 [Source:MGI Symbol;Acc:MGI:106197]	10.7866	9.74277	12.7796	10.9671	10.608	12.2054	11.7951	13.6128	12.0403	13.1151	12.7151	11.4569	11.9032
ENSMUSG00000062797	717.686	-0.422902	0.178819	-2.36481	0.0180392	0.282011	Hikeshi	heat shock protein nuclear import factor [Source:MGI Symbol;Acc:MGI:96738]	8.92886	9.0619	9.15679	9.56732	8.9417	9.80491	9.09158	9.38988	9.57199	9.75411	9.43278	9.80296	10.2046
ENSMUSG00000012640	888.294	-0.348704	0.147578	-2.36277	0.0181391	0.282424	Zfp715	zinc finger protein 715 [Source:MGI Symbol;Acc:MGI:1917180]	9.39384	9.79574	9.52671	9.98696	9.27147	9.58933	9.61397	10.0785	9.97653	9.48609	10.0015	9.93207	10.3074
ENSMUSG00000020676	462.575	-0.755658	0.320247	-2.36319	0.0181182	0.282424	Ccl11	chemokine (C-C motif) ligand 11 [Source:MGI Symbol;Acc:MGI:103576]	7.237	8.75393	5.29606	7.39385	8.55657	8.17487	8.1621	9.60935	5.46085	11.1655	8.41362	8.43033	8.89617
ENSMUSG00000026380	354.394	-0.747648	0.316069	-2.36259	0.0181479	0.282424	Tfcp2l1	transcription factor CP2-like 1 [Source:MGI Symbol;Acc:MGI:2444691]	6.96073	6.35849	6.42262	8.70693	6.37454	9.02517	7.51743	6.86193	9.42981	7.83278	9.01233	9.61545	9.62179
ENSMUSG00000033152	92.323	0.702445	0.298126	2.36292	0.0181316	0.282424	Podxl2	podocalyxin-like 2 [Source:MGI Symbol;Acc:MGI:2442488]	6.94543	7.81577	6.43787	5.98085	7.38507	6.65432	6.44907	5.59944	5.36792	6.30941	6.20666	6.6833	3.78819
ENSMUSG00000083282	682.092	0.724975	0.309075	2.36177	0.0181881	0.282729	Ctsf	cathepsin F [Source:MGI Symbol;Acc:MGI:1861434]	10.8079	10.3893	8.2721	7.46558	10.5269	8.06404	10.0363	9.07757	8.27866	8.88261	9.18446	8.02545	8.23916
ENSMUSG00000026315	4313.06	-0.410354	0.173822	-2.3606	0.0182453	0.283297	Serpinb8	serine (or cysteine) peptidase inhibitor, clade B, member 8 [Source:MGI Symbol;Acc:MGI:894657]	12.4095	11.5371	12.0601	11.8873	11.5796	11.355	11.8628	12.3245	12.596	12.4147	12.4603	11.8611	11.9917
ENSMUSG00000017756	1379.92	0.473429	0.200641	2.35996	0.0182768	0.283466	Slc12a7	solute carrier family 12, member 7 [Source:MGI Symbol;Acc:MGI:1342283]	10.8258	10.7811	10.3383	9.83783	11.221	10.506	10.684	10.684	9.66444	10.2512	9.95418	10.0782	9.86522
ENSMUSG00000009863	2293.8	0.301325	0.127766	2.35842	0.0183528	0.284324	Sdhb	succinate dehydrogenase complex, subunit B, iron sulfur (Ip) [Source:MGI Symbol;Acc:MGI:1914930]	11.2382	11.2376	11.0233	11.0713	11.5111	11.6722	11.2366	11.2694	11.0469	10.9842	10.7362	10.9406	10.8861
ENSMUSG00000042349	1467.29	0.391485	0.166048	2.35775	0.0183861	0.284493	Ikbke	inhibitor of kappaB kinase epsilon [Source:MGI Symbol;Acc:MGI:1929612]	10.5927	10.7554	10.9083	10.895	10.1233	10.9714	10.4693	9.75379	10.5952	10.4828	10.3845	10.2821	10.0013
ENSMUSG00000055980	511.642	0.731659	0.313056	2.35736	0.0184052	0.284493	Irs1	insulin receptor substrate 1 [Source:MGI Symbol;Acc:MGI:99454]	9.97338	9.69927	7.77402	8.10509	10.7923	7.37379	9.22707	8.68439	7.93971	6.94919	7.8393	9.14634	7.77386
ENSMUSG00000019988	866.825	-0.333137	0.141365	-2.3565	0.0184482	0.284837	Nedd1	neural precursor cell expressed, developmentally down-regulated gene 1 [Source:MGI Symbol;Acc:MGI:97293]	9.31862	9.40851	9.72468	9.72178	9.26369	9.94405	9.60814	9.87729	9.70141	9.67219	10.0546	10.0081	10.2417
ENSMUSG00000018076	5321.04	-0.305531	0.129898	-2.35204	0.0186706	0.285085	Med13l	mediator complex subunit 13-like [Source:MGI Symbol;Acc:MGI:2670178]	12.2934	12.6728	12.184	11.9586	12.3008	11.9253	12.0749	12.2964	12.5246	12.5033	12.516	12.5799	12.7828
ENSMUSG00000020166	3246.77	-0.197541	0.084047	-2.35036	0.018755	0.285085	Cnot2	CCR4-NOT transcription complex, subunit 2 [Source:MGI Symbol;Acc:MGI:1919318]	11.8117	11.4849	11.6663	11.5119	11.4863	11.5946	11.3849	11.8238	11.7147	11.8532	11.7732	11.6137	11.8274
ENSMUSG00000020334	683.274	0.401545	0.170781	2.35129	0.0187085	0.285085	Slc22a4	solute carrier family 22 (organic cation transporter), member 4 [Source:MGI Symbol;Acc:MGI:1353479]	9.42452	9.68778	9.72157	10.0539	9.15855	9.45144	9.55459	9.14826	9.29117	9.32183	9.47579	8.4917	9.09521
ENSMUSG00000025935	6506.67	-0.288678	0.122637	-2.3539	0.0185777	0.285085	Tram1	translocating chain-associating membrane protein 1 [Source:MGI Symbol;Acc:MGI:1919515]	12.5953	12.4894	12.463	12.7044	12.2373	12.325	12.7614	12.8202	12.923	12.4441	12.6668	12.9337	13.0602
ENSMUSG00000026209	1464.3	0.328794	0.139787	2.35213	0.0186662	0.285085	Dnpep	aspartyl aminopeptidase [Source:MGI Symbol;Acc:MGI:1278328]	10.7518	10.6927	10.5877	10.5806	10.775	10.4303	10.8104	9.79293	10.3047	10.6388	10.5025	10.4934	10.0121
ENSMUSG00000029371	409.02	0.73758	0.31721	2.35342	0.0186017	0.285085	Cxcl5	chemokine (C-X-C motif) ligand 5 [Source:MGI Symbol;Acc:MGI:1096868]	6.99086	10.6365	8.05685	8.21324	6.46777	9.96624	9.20148	7.82368	7.72545	7.41026	7.07222	7.99455	8.54165
ENSMUSG00000031938	468.327	0.71487	0.305689	2.3518	0.018683	0.285085	4931406C07Rik	RIKEN cDNA 4931406C07 gene [Source:MGI Symbol;Acc:MGI:1918234]	9.98278	9.22301	8.11493	7.21809	10.3212	8.13887	9.5826	9.25623	7.25762	8.1244	8.07409	7.81413	7.64123
ENSMUSG00000032673	360.689	0.310277	0.131825	2.35362	0.0185916	0.285085	Prorsd1	prolyl-tRNA synthetase domain containing 1 [Source:MGI Symbol;Acc:MGI:1915189]	8.66486	8.49219	8.67743	8.24416	8.69025	8.69404	8.92337	8.62985	8.15432	8.38657	8.22484	8.27733	8.15734
ENSMUSG00000038181	1185.13	0.513275	0.218409	2.35069	0.0187387	0.285085	Chpf2	chondroitin polymerizing factor 2 [Source:MGI Symbol;Acc:MGI:1917522]	10.0125	11.1337	10.4289	10.8721	9.7658	10.0139	10.4455	9.10226	9.98568	9.95057	10.2622	10.0059	9.60527
ENSMUSG00000047344	92.7655	0.710901	0.303395	2.3546	0.0185428	0.285085	Lancl3	LanC lantibiotic synthetase component C-like 3 (bacterial) [Source:MGI Symbol;Acc:MGI:2443335]	6.79984	5.56015	6.13515	7.22844	7.40407	6.90765	7.62141	6.31935	4.92153	4.34295	5.06095	6.20126	6.86217
ENSMUSG00000061048	4216.35	-0.500159	0.212743	-2.35049	0.0187488	0.285085	Cdh3	cadherin 3 [Source:MGI Symbol;Acc:MGI:88356]	11.2997	11.4839	12.0371	12.0746	11.1234	12.3184	11.4843	11.396	12.1539	12.4254	12.4509	12.473	12.7065
ENSMUSG00000062098	6318.98	-0.447596	0.190301	-2.35176	0.0186847	0.285085	Btbd3	BTB (POZ) domain containing 3 [Source:MGI Symbol;Acc:MGI:2385155]	12.0699	11.8915	12.2828	12.8354	12.0563	12.2755	12.8895	12.232	12.9713	12.6894	12.9769	12.8609	13.2902
ENSMUSG00000062627	1652.14	-0.268504	0.114111	-2.35299	0.018623	0.285085	Mysm1	myb-like, SWIRM and MPN domains 1 [Source:MGI Symbol;Acc:MGI:2444584]	10.5604	10.5932	10.7401	10.5633	10.5987	10.2261	10.5637	11.1534	10.7327	10.9474	10.815	10.5703	10.7097
ENSMUSG00000085887	190.531	-0.466943	0.198342	-2.3537	0.0185877	0.285085	Arhgap27os3	Rho GTPase activating protein 27, opposite strand 3 [Source:MGI Symbol;Acc:MGI:3650159]	7.31052	6.992	7.66159	6.88033	7.2446	7.2345	7.7039	7.18138	8.2744	7.98917	7.98854	7.85895	7.47452
ENSMUSG00000038619	2979.74	0.227338	0.0967506	2.34974	0.0187868	0.285251	Ensa	endosulfine alpha [Source:MGI Symbol;Acc:MGI:1891189]	11.8107	11.7367	11.3403	11.5495	11.8915	11.5629	11.5445	11.3768	11.4961	11.4458	11.4404	11.3087	11.3932
ENSMUSG00000036136	661.372	-0.588168	0.25033	-2.3483	0.0188593	0.285772	Fam110c	family with sequence similarity 110, member C [Source:MGI Symbol;Acc:MGI:1918813]	8.95966	8.27675	9.4759	9.36882	7.96075	9.59314	8.50096	9.33978	9.11413	9.4207	9.64093	9.90621	10.4516
ENSMUSG00000071604	535.181	0.702969	0.300701	2.34823	0.0188627	0.285772	Entrep1	endosomal transmembrane epsin interactor 1 [Source:MGI Symbol;Acc:MGI:2685813]	9.8034	8.99418	8.64822	8.62315	10.7287	8.7394	9.2422	9.5338	8.33293	8.72128	8.08489	7.34633	6.92438
ENSMUSG00000021843	5463.39	-0.195716	0.0834239	-2.34604	0.018974	0.287142	Ktn1	kinectin 1 [Source:MGI Symbol;Acc:MGI:109153]	12.3635	12.1488	12.3423	12.5179	12.0787	12.3005	12.4426	12.585	12.4256	12.4994	12.5226	12.4879	12.5905
ENSMUSG00000033460	306.164	0.735938	0.318196	2.34349	0.0191042	0.288476	Armcx1	armadillo repeat containing, X-linked 1 [Source:MGI Symbol;Acc:MGI:1925498]	9.59605	8.62211	6.45296	7.02979	10.2256	7.08031	8.03462	8.42087	6.61583	7.41026	7.1565	7.48621	6.30694
ENSMUSG00000067616	4879.35	-0.658946	0.280888	-2.34349	0.0191042	0.288476	Klk11	kallikrein related-peptidase 11 [Source:MGI Symbol;Acc:MGI:1929977]	11.9704	10.9473	12.1172	12.7306	10.7193	11.3745	11.5276	10.8255	13.3525	12.3134	12.6412	12.5709	13.1498
ENSMUSG00000046096	1136.71	-0.341662	0.145895	-2.34178	0.0191922	0.289486	Mosmo	modulator of smoothened [Source:MGI Symbol;Acc:MGI:2446240]	9.92543	10.3325	9.94882	10.118	9.79668	9.66724	9.92814	10.4884	10.2666	9.98813	9.99671	10.442	10.693
ENSMUSG00000030469	650.893	-0.474765	0.202956	-2.33889	0.0193412	0.291094	Zfp719	zinc finger protein 719 [Source:MGI Symbol;Acc:MGI:2444708]	8.93275	8.34942	9.10279	9.71443	8.57345	9.14151	9.29879	9.60308	9.79361	9.13934	9.29858	9.65128	10.0103
ENSMUSG00000040809	107.051	-0.748534	0.320236	-2.33889	0.0193409	0.291094	Chil3	chitinase-like 3 [Source:MGI Symbol;Acc:MGI:1330860]	3.68151	6.91522	5.19197	7.00593	4.46249	5.19445	5.88096	7.43571	5.73339	8.79317	7.49	5.18989	6.67582
ENSMUSG00000034813	2142.9	-0.673843	0.287926	-2.33753	0.0194117	0.291675	Grip1	glutamate receptor interacting protein 1 [Source:MGI Symbol;Acc:MGI:1921303]	10.0806	9.44409	10.9144	11.6283	9.04515	10.9881	10.1342	10.0717	11.7466	11.0667	11.4926	11.8672	11.9794
ENSMUSG00000061397	29366.6	0.56929	0.280269	2.33732	0.0194224	0.291675	Krt79	keratin 79 [Source:MGI Symbol;Acc:MGI:2385030]	17	14.9497	11.1363	11.9015	16.8169	11.1673	15.4939	15.06	11.706	12.0713	9.437	12.0409	11.2164
ENSMUSG00000018286	3568.86	0.290055	0.124143	2.33648	0.0194662	0.292015	Psmb6	proteasome (prosome, macropain) subunit, beta type 6 [Source:MGI Symbol;Acc:MGI:104880]	12.0792	11.4816	11.9467	12.2371	12.0005	11.8824	11.7896	11.3974	11.8816	11.5335	11.6066	11.6797	11.6437
ENSMUSG00000058690	3197.25	0.600063	0.257205	2.33534	0.0195255	0.292584	Ccser2	coiled-coil serine rich 2 [Source:MGI Symbol;Acc:MGI:101859]	12.6644	11.7698	11.1456	10.9208	12.6758	11.2377	12.1073	11.9855	10.8928	11.0743	11.1258	10.8002	10.8832
ENSMUSG00000026114	79.4199	-0.631988	0.285977	-2.33346	0.0196242	0.292796	Cnga3	cyclic nucleotide gated channel alpha 3 [Source:MGI Symbol;Acc:MGI:1341818]	4.7703	0	4.04422	6.69876	0	2.34214	5.16022	3.94624	7.588	4.56671	6.11134	7.58436	8.5014
ENSMUSG00000031592	2986.1	-0.230159	0.0986273	-2.33362	0.0196156	0.292796	Pcm1	pericentriolar material 1 [Source:MGI Symbol;Acc:MGI:1277958]	11.4718	11.2057	11.4836	11.4628	11.3411	11.5191	11.5059	11.9373	11.5518	11.5246	11.4428	11.7164	11.7682
ENSMUSG00000038732	1668.79	-0.664184	0.284317	-2.33344	0.019625	0.292796	Mboat1	membrane bound O-acyltransferase domain containing 1 [Source:MGI Symbol;Acc:MGI:2387184]	9.35672	9.02583	10.4525	11.3642	9.03908	10.102	10.5333	10.1737	11.3015	10.3322	11.1746	11.4618	11.6819
ENSMUSG00000051278	401.944	-0.484494	0.207514	-2.33436	0.0195771	0.292796	Zgrf1	zinc finger, GRF-type containing 1 [Source:MGI Symbol;Acc:MGI:1918893]	8.36468	8.42653	8.12439	8.38956	8.45549	8.71515	8.04616	9.14395	8.21338	8.92027	8.1027	9.43976	9.22446
ENSMUSG00000027695	1825.03	-0.402798	0.172667	-2.33263	0.0196675	0.29283	Pld1	phospholipase D1 [Source:MGI Symbol;Acc:MGI:109585]	10.5766	10.3648	11.2025	10.3214	10.3249	10.5951	10.7106	11.0225	10.6496	11.5073	10.9715	11.2369	10.7585
ENSMUSG00000040479	3830.64	0.286314	0.12275	2.33253	0.0196729	0.29283	Dgkz	diacylglycerol kinase zeta [Source:MGI Symbol;Acc:MGI:1278339]	12.3013	11.8651	11.869	11.689	12.3524	11.8707	12.1524	11.6371	11.7311	11.8496	11.5728	11.8479	11.7554
ENSMUSG00000048200	160.6	0.470583	0.201775	2.33218	0.0196912	0.29283	Cracr2b	calcium release activated channel regulator 2B [Source:MGI Symbol;Acc:MGI:2446129]	7.86017	7.94278	7.32677	7.12147	7.99874	7.4001	6.84242	7.01164	6.86285	7.16992	6.91174	7.31808	6.83003
ENSMUSG00000071649	830.164	0.373265	0.160131	2.33105	0.0197506	0.293395	B3gat3	beta-1,3-glucuronyltransferase 3 (glucuronosyltransferase I) [Source:MGI Symbol;Acc:MGI:1919977]	10.2844	10.1954	9.64314	9.46164	10.1767	9.56046	9.47994	9.42589	9.48247	9.43733	9.54126	9.56375	9.35724
ENSMUSG00000016382	14258.2	-0.372148	0.159818	-2.32846	0.0198875	0.295109	Pls3	plastin 3 (T-isoform) [Source:MGI Symbol;Acc:MGI:104807]	13.6454	12.9635	13.7754	13.9587	13.4188	13.2873	13.9046	13.6356	14.0703	13.8728	14.0846	14.0734	14.1983
ENSMUSG00000024427	347.847	0.491528	0.211234	2.32712	0.0199587	0.295537	Spry4	sprouty RTK signaling antagonist 4 [Source:MGI Symbol;Acc:MGI:1345144]	8.52771	8.30282	8.37472	8.57125	9.30217	8.47635	8.92024	8.19739	7.67462	7.31064	8.52877	8.44347	8.18936
ENSMUSG00000072653	111.852	0.676886	0.29162	2.32711	0.0199594	0.295537	Zfp783	zinc finger protein 783 [Source:MGI Symbol;Acc:MGI:3040704]	6.0883	7.94829	6.67515	6.5081	8.18048	5.90743	7.30324	6.7183	6.0043	6.7199	5.79812	6.00257	5.81007
ENSMUSG00000112287	68.6618	-0.739939	0.317666	-2.32669	0.0199817	0.295549	Gm47024	predicted gene, 47024 [Source:MGI Symbol;Acc:MGI:6095713]	5.74362	4.44192	5.6764	6.05249	4.60064	3.93044	5.90652	3.36838	6.50382	5.79379	7.35384	7.04397	7.33262
ENSMUSG00000021262	491.952	0.603837	0.259925	2.32537	0.0200522	0.295952	Evl	Ena-vasodilator stimulated phosphoprotein [Source:MGI Symbol;Acc:MGI:1194884]	9.5206	10.2286	8.3944	8.5342	9.52893	8.47635	9.02313	8.62055	8.16817	8.97986	8.86357	8.0385	7.88753
ENSMUSG00000036138	3888.83	0.534178	0.22978	2.32575	0.0200318	0.295952	Acaa1a	acetyl-Coenzyme A acyltransferase 1A [Source:MGI Symbol;Acc:MGI:2148491]	12.6911	11.7065	11.4492	11.4781	13.0378	11.5731	12.4206	11.4938	11.6516	11.774	11.6044	11.3983	11.3492
ENSMUSG00000044080	466.457	0.705255	0.305171	2.32352	0.0201513	0.297096	S100a1	S100 calcium binding protein A1 [Source:MGI Symbol;Acc:MGI:1338917]	9.50241	9.65104	7.39868	7.76471	10.4951	8.86436	8.97864	9.38073	7.46627	7.91649	7.93785	7.71469	7.69575
ENSMUSG00000021238	1079.77	0.695687	0.301038	2.3215	0.0202598	0.298056	Aldh6a1	aldehyde dehydrogenase family 6, subfamily A1 [Source:MGI Symbol;Acc:MGI:1915077]	11.0543	10.2309	8.98574	8.97922	11.4846	9.74457	10.8579	10.5807	8.98189	9.53547	9.20769	8.32069	8.78321
ENSMUSG00000033684	6931.2	0.620001	0.267408	2.32174	0.0202468	0.298056	Qsox1	quiescin Q6 sulfhydryl oxidase 1 [Source:MGI Symbol;Acc:MGI:1330818]	13.8542	12.6167	12.1427	12.4254	13.7836	12.0997	13.3985	12.221	12.4337	12.7364	12.6235	11.985	11.1176
ENSMUSG00000057265	142.9	0.672811	0.290656	2.32043	0.0203177	0.298588	Bbof1	basal body orientation factor 1 [Source:MGI Symbol;Acc:MGI:1920123]	8.00007	7.03411	7.25109	7.19717	8.49589	5.75266	7.59807	6.76404	7.19588	5.70241	7.07222	5.87262	6.23512
ENSMUSG00000036975	197.046	0.492635	0.2124	2.31972	0.0203559	0.298829	Tmem177	transmembrane protein 177 [Source:MGI Symbol;Acc:MGI:1913593]	7.86831	7.83971	7.55373	8.31384	8.34679	7.73934	6.90716	7.56407	7.13138	7.1237	6.89549	7.43451	7.53558
ENSMUSG00000045100	225.954	0.495628	0.213744	2.31916	0.0203862	0.298954	Slc25a26	solute carrier family 25 (mitochondrial carrier, phosphate carrier), member 26 [Source:MGI Symbol;Acc:MGI:1914832]	8.40999	7.65641	8.07647	6.95699	8.66685	8.12841	7.94496	7.5897	7.34148	7.37123	7.5843	7.37404	7.66875
ENSMUSG00000070942	3927.83	-0.283703	0.122368	-2.31842	0.0204265	0.299226	Il1rl2	interleukin 1 receptor-like 2 [Source:MGI Symbol;Acc:MGI:1913107]	11.9389	11.9894	11.7511	11.7373	11.608	11.4525	12.0086	12.2932	12.1475	12.2553	12.0419	11.9884	11.7533
ENSMUSG00000028850	234.537	0.46701	0.201516	2.31788	0.0204557	0.299333	Gpatch3	G patch domain containing 3 [Source:MGI Symbol;Acc:MGI:2442492]	7.98518	8.24573	7.80963	8.24925	8.20777	8.02512	8.10254	6.45103	7.71919	7.59096	7.62431	7.48621	8.11795
ENSMUSG00000002763	1626.9	0.563523	0.243344	2.31722	0.0204918	0.299543	Pex6	peroxisomal biogenesis factor 6 [Source:MGI Symbol;Acc:MGI:2385054]	11.3623	10.7	10.2428	9.97165	11.9593	10.4785	10.8741	10.101	9.78615	10.4794	10.5119	10.4172	10.1405
ENSMUSG00000006715	540.768	-0.416541	0.179818	-2.31632	0.0205408	0.29994	Gmnn	geminin [Source:MGI Symbol;Acc:MGI:1927344]	8.83647	8.71886	9.11944	9.0712	8.72088	9.0336	8.31307	9.26022	9.00264	9.18506	8.77303	9.59646	9.79203
ENSMUSG00000030793	1486.47	-0.346318	0.149547	-2.3157	0.0205746	0.300114	Pycard	PYD and CARD domain containing [Source:MGI Symbol;Acc:MGI:1931465]	10.5414	9.99543	10.5266	10.4013	10.399	10.5585	9.94828	10.375	10.7077	10.9231	11.0635	10.7229	10.4304
ENSMUSG00000039515	5239.33	0.376768	0.162803	2.31439	0.0206465	0.300843	Ptpa	protein phosphatase 2 protein activator [Source:MGI Symbol;Acc:MGI:1346006]	12.8205	12.2031	12.3788	12.3138	13.0759	12.3112	12.3635	11.6527	12.3161	12.1836	11.9499	12.3075	12.2216
ENSMUSG00000016496	442.718	0.720569	0.314376	2.31331	0.0207058	0.301068	Cd274	CD274 antigen [Source:MGI Symbol;Acc:MGI:1926446]	9.50763	9.52752	7.62208	7.79287	10.1276	7.858	9.93747	9.29375	6.16022	8.46743	7.51682	7.48621	7.09636
ENSMUSG00000039452	195.552	-0.706734	0.305	-2.31338	0.0207019	0.301068	Snx22	sorting nexin 22 [Source:MGI Symbol;Acc:MGI:2685966]	6.49803	6.04508	7.10588	7.93863	5.75944	7.58733	6.95693	6.25674	8.68077	6.60685	8.09915	8.64741	8.59043
ENSMUSG00000039323	4412.08	0.654186	0.28351	2.31278	0.020735	0.301172	Igfbp2	insulin-like growth factor binding protein 2 [Source:MGI Symbol;Acc:MGI:96437]	12.4706	13.0549	11.2148	12.1773	12.7091	11.9655	12.8497	11.2174	10.8893	10.8829	12.6158	12.1648	10.0562
ENSMUSG00000025582	335.546	-0.738022	0.319047	-2.31166	0.0207964	0.301427	Nptx1	neuronal pentraxin 1 [Source:MGI Symbol;Acc:MGI:107811]	6.83349	5.12637	8.95161	8.20278	6.39368	7.938	6.68887	7.39994	8.8478	6.83909	9.71111	8.72208	9.96479
ENSMUSG00000028223	565.171	0.681963	0.296028	2.312	0.0207779	0.301427	Decr1	2,4-dienoyl CoA reductase 1, mitochondrial [Source:MGI Symbol;Acc:MGI:1914710]	10.0487	9.16498	8.32227	7.99426	10.7126	8.68693	9.71867	9.46968	8.45843	8.49946	8.08847	8.33133	7.65964
ENSMUSG00000001151	1855.73	-0.254005	0.109961	-2.30996	0.0208903	0.302182	Pcnt	pericentrin (kendrin) [Source:MGI Symbol;Acc:MGI:102722]	10.7105	10.6391	10.9273	10.6505	10.7576	10.917	10.4629	10.7628	11.0431	10.9531	10.796	11.1454	11.2063
ENSMUSG00000028669	1154.93	0.267061	0.115654	2.30915	0.0209351	0.302182	Pithd1	PITH (C-terminal proteasome-interacting domain of thioredoxin-like) domain containing 1 [Source:MGI Symbol;Acc:MGI:1913443]	10.2722	10.0945	10.4628	10.104	10.449	10.5419	10.0593	9.88119	10.0888	10.2606	10.01	9.85551	9.985
ENSMUSG00000034634	24277.4	-0.563239	0.243738	-2.30978	0.0209005	0.302182	Ly6d	lymphocyte antigen 6 complex, locus D [Source:MGI Symbol;Acc:MGI:96881]	14.0847	13.4201	14.7275	14.8901	13.3123	14.026	14.2985	13.7115	15.2594	14.7694	14.9344	14.9419	15.2672
ENSMUSG00000037736	417.174	-0.705882	0.30518	-2.30913	0.0209366	0.302182	Limch1	LIM and calponin homology domains 1 [Source:MGI Symbol;Acc:MGI:1924819]	6.79984	9.01273	8.43677	7.93863	7.61441	8.37387	7.5421	9.53545	6.98261	9.8208	9.62869	9.58909	7.38886
ENSMUSG00000026977	7124.11	-0.253606	0.109863	-2.30838	0.0209781	0.302464	Marchf7	membrane associated ring-CH-type finger 7 [Source:MGI Symbol;Acc:MGI:1931053]	12.8654	12.3622	12.8061	12.7964	12.6215	12.4383	12.7382	13.0983	13.0677	12.7694	12.9476	12.717	12.9603
ENSMUSG00000035441	2377.21	0.405589	0.17579	2.30741	0.0210319	0.302921	Myo1d	myosin ID [Source:MGI Symbol;Acc:MGI:107728]	11.7387	10.7957	11.0062	11.1693	11.678	11.2273	11.864	10.6517	11.2477	10.862	11.0793	10.998	10.8535
ENSMUSG00000074649	319.38	0.41513	0.179952	2.30683	0.0210645	0.303073	BC029722	cDNA sequence BC029722 [Source:MGI Symbol;Acc:MGI:3584273]	8.26956	8.91471	8.60497	8.36632	8.75457	8.56431	7.90748	7.5181	8.14968	8.21535	8.3964	8.00344	7.94117
ENSMUSG00000027201	323.277	-0.63265	0.274057	-2.30618	0.0211006	0.303132	Myef2	myelin basic protein expression factor 2, repressor [Source:MGI Symbol;Acc:MGI:104592]	7.02038	9.00481	7.71264	8.23906	7.53908	7.66171	6.96911	8.67245	9.32864	8.59993	8.81469	7.5176	8.88839
ENSMUSG00000030303	15933.3	0.490985	0.260344	2.30557	0.0211349	0.303132	Far2	fatty acyl CoA reductase 2 [Source:MGI Symbol;Acc:MGI:2687035]	15.8267	13.2189	9.64149	10.2161	16.4305	8.37829	14.7296	14.2067	8.6872	9.31927	8.05592	9.76684	9.19637
ENSMUSG00000046731	6283.19	-0.562705	0.243912	-2.30594	0.021114	0.303132	Kctd11	potassium channel tetramerisation domain containing 11 [Source:MGI Symbol;Acc:MGI:2448712]	12.3863	12.2385	12.0942	12.9343	11.0694	12.0528	12.4526	11.6009	13.4351	13.0821	12.9059	12.858	13.1913
ENSMUSG00000019809	1254.77	0.653258	0.284289	2.30328	0.0212632	0.303587	Pex3	peroxisomal biogenesis factor 3 [Source:MGI Symbol;Acc:MGI:1929646]	11.3434	10.0297	9.55846	9.62524	11.8553	9.41964	10.6438	10.3695	9.55978	9.5617	9.56971	9.51791	9.68155
ENSMUSG00000020891	1348.5	0.69861	0.305061	2.30259	0.021302	0.303587	Alox8	arachidonate 8-lipoxygenase [Source:MGI Symbol;Acc:MGI:1098228]	9.60338	10.7663	10.0565	9.63888	9.79488	11.1571	12.2641	9.57448	8.72516	10.8829	9.7658	8.96235	9.29385
ENSMUSG00000021646	511.046	0.539116	0.234348	2.30146	0.0213657	0.303587	Mccc2	methylcrotonoyl-Coenzyme A carboxylase 2 (beta) [Source:MGI Symbol;Acc:MGI:1925288]	9.55126	8.61172	8.61841	9.05675	10.1973	8.67261	9.33689	9.05705	8.71262	8.64562	8.57033	8.40369	8.17664
ENSMUSG00000029530	122.285	-0.430655	0.187067	-2.30153	0.0213616	0.303587	Ccr9	chemokine (C-C motif) receptor 9 [Source:MGI Symbol;Acc:MGI:1341902]	6.63789	6.57362	7.29362	6.84041	6.41256	6.13338	6.78846	7.02109	7.35768	7.26878	7.31158	7.17577	6.89361
ENSMUSG00000034485	4124.29	-0.643679	0.279303	-2.30227	0.0213197	0.303587	Uaca	uveal autoantigen with coiled-coil domains and ankyrin repeats [Source:MGI Symbol;Acc:MGI:1919815]	11.3125	11.0211	11.8708	12.6249	10.1698	11.452	11.1782	11.0608	12.5118	11.7285	12.6309	12.4427	13.1978
ENSMUSG00000037071	103728	0.493682	0.261221	2.30255	0.0213044	0.303587	Scd1	stearoyl-Coenzyme A desaturase 1 [Source:MGI Symbol;Acc:MGI:98239]	18.5737	16.0498	12.5898	13.3475	18.9665	12.2374	17.7066	16.8096	12.3461	12.7304	11.5131	12.7786	12.5751
ENSMUSG00000060519	680.715	0.46078	0.200119	2.30279	0.0212907	0.303587	Tor3a	torsin family 3, member A [Source:MGI Symbol;Acc:MGI:1353652]	9.42176	10.1007	9.53737	9.09401	9.80385	9.12057	9.99221	9.64493	9.11652	9.29341	8.96248	8.81346	8.59999
ENSMUSG00000074178	69.5815	0.69893	0.30478	2.30237	0.0213142	0.303587	Gm10638	predicted gene 10638 [Source:MGI Symbol;Acc:MGI:3704316]	7.1462	6.85777	5.56967	6.308	7.16888	4.19375	6.70353	4.81423	5.94119	5.46358	6.18006	5.18989	4.58901
ENSMUSG00000118219	198.65	-0.627526	0.286877	-2.30204	0.0213329	0.303587	Gm29695	predicted gene, 29695 [Source:MGI Symbol;Acc:MGI:5588854]	1.2107	0	5.15553	8.15477	3.12995	6.59481	5.65835	4.81423	8.75605	4.76038	8.75737	9.39651	9.02597
ENSMUSG00000079671	81.9098	-0.648591	0.281435	-2.30075	0.0214055	0.303838	2610203C22Rik	RIKEN cDNA 2610203C22 gene [Source:MGI Symbol;Acc:MGI:1919731]	4.177	5.04633	6.15374	6.20697	6.3355	6.15414	6.18238	6.33459	6.99302	5.93429	7.47367	6.89892	6.50314
ENSMUSG00000029916	361.499	0.404938	0.176126	2.29923	0.0214918	0.304748	Agk	acylglycerol kinase [Source:MGI Symbol;Acc:MGI:1917173]	9.17181	8.64945	8.38263	8.97922	8.40453	8.90168	7.99347	8.25459	8.2529	8.09476	8.14801	8.37655	8.3396
ENSMUSG00000000902	2542.99	0.178466	0.0777011	2.29682	0.0216288	0.304928	Smarcb1	SWI/SNF related, matrix associated, actin dependent regulator of chromatin, subfamily b, member 1 [Source:MGI Symbol;Acc:MGI:1328366]	11.4387	11.3549	11.425	11.1859	11.3435	11.4846	11.499	11.1268	11.1175	11.2713	11.141	11.3924	11.2063
ENSMUSG00000011118	577.155	0.454629	0.250528	2.29157	0.0219304	0.304928	Panx3	pannexin 3 [Source:MGI Symbol;Acc:MGI:1918881]	10.8058	9.68117	3.33863	5.09683	11.6029	2.82899	10.0115	9.21976	2.22134	4.9838	1.8869	5.66398	4.58901
ENSMUSG00000015733	6104.16	-0.287127	0.125335	-2.29084	0.0219726	0.304928	Capza2	capping actin protein of muscle Z-line subunit alpha 2 [Source:MGI Symbol;Acc:MGI:106222]	12.3252	12.4467	12.6793	12.5318	12.1155	12.5151	12.3282	13.0809	12.4724	12.6656	12.4704	12.716	12.871
ENSMUSG00000015846	9847.12	0.276827	0.120672	2.29407	0.0217863	0.304928	Rxra	retinoid X receptor alpha [Source:MGI Symbol;Acc:MGI:98214]	13.5786	12.8942	13.5587	13.351	13.4845	13.4469	13.3187	12.8855	13.288	13.2577	13.1389	12.9428	13.0639
ENSMUSG00000022216	2303.1	0.55005	0.239964	2.29354	0.0218168	0.304928	Psme1	proteasome (prosome, macropain) activator subunit 1 (PA28 alpha) [Source:MGI Symbol;Acc:MGI:1096367]	12.0892	10.9535	11.1526	10.814	12.2227	10.7135	11.3181	11.3791	10.7928	10.9826	10.5468	10.3742	10.2764
ENSMUSG00000022415	256.7	0.717395	0.316423	2.29163	0.0219269	0.304928	Syngr1	synaptogyrin 1 [Source:MGI Symbol;Acc:MGI:1328323]	9.04829	9.03104	5.72694	8.12738	9.66507	6.0472	7.64438	7.2553	7.18684	6.46578	7.52212	6.33417	7.8797
ENSMUSG00000022742	3855.94	-0.309838	0.134952	-2.29587	0.0216832	0.304928	Cpox	coproporphyrinogen oxidase [Source:MGI Symbol;Acc:MGI:104841]	11.8574	11.4034	11.9069	11.9535	11.4547	11.9805	11.6009	11.7865	12.2989	12.344	12.0184	11.9478	11.9985
ENSMUSG00000024063	1436.81	0.617508	0.269588	2.29376	0.0218041	0.304928	Lbh	limb-bud and heart [Source:MGI Symbol;Acc:MGI:1925139]	10.7474	11.9	9.82088	9.52177	11.2877	10.4712	10.4853	10.5053	9.51534	9.9356	10.0185	10.3262	9.39343
ENSMUSG00000024429	1396.5	0.295522	0.128964	2.29153	0.0219325	0.304928	Gnl1	guanine nucleotide binding protein-like 1 [Source:MGI Symbol;Acc:MGI:95764]	10.7229	10.7749	10.3013	10.4441	10.7174	10.7334	10.2904	9.86423	10.4162	10.3334	10.3816	10.172	10.4047
ENSMUSG00000025474	1273.01	-0.414648	0.180984	-2.29091	0.0219687	0.304928	Tubgcp2	tubulin, gamma complex associated protein 2 [Source:MGI Symbol;Acc:MGI:1921487]	9.8657	9.79268	9.96075	10.5438	9.98822	10.3198	9.98473	10.2082	10.4833	10.1482	10.2527	10.6991	11.1763
ENSMUSG00000026981	7568.15	-0.680862	0.296433	-2.2937	0.0218078	0.304928	Il1rn	interleukin 1 receptor antagonist [Source:MGI Symbol;Acc:MGI:96547]	11.6705	11.9864	11.3271	13.2478	10.9589	12.2802	13.2718	11.6401	13.8627	12.4227	13.3151	13.544	13.9851
ENSMUSG00000027377	4143.85	-0.528465	0.230231	-2.29461	0.0217556	0.304928	Mall	mal, T cell differentiation protein-like [Source:MGI Symbol;Acc:MGI:2385152]	11.6798	10.7451	11.9168	12.3599	11.0163	11.6195	11.9239	11.3736	12.7058	12.6814	12.3501	12.2383	12.1997
ENSMUSG00000030029	2727.38	0.678528	0.297384	2.29049	0.0219932	0.304928	Lrig1	leucine-rich repeats and immunoglobulin-like domains 1 [Source:MGI Symbol;Acc:MGI:107935]	12.3606	11.7399	10.6173	10.384	12.7012	10.4877	12.3196	11.8406	10.096	10.6098	9.64215	10.9084	10.6705
ENSMUSG00000036944	137.32	-0.632212	0.275358	-2.29372	0.0218064	0.304928	Tmem71	transmembrane protein 71 [Source:MGI Symbol;Acc:MGI:2146049]	6.96073	7.14394	6.5544	7.24891	6.31557	6.09093	5.7173	8.18062	7.12192	8.22633	6.93579	7.19143	6.46179
ENSMUSG00000037355	1767.04	-0.281634	0.122615	-2.29686	0.0216267	0.304928	Uvssa	UV stimulated scaffold protein A [Source:MGI Symbol;Acc:MGI:1918351]	10.7823	10.8832	10.7728	10.6857	10.3799	10.2967	10.6218	10.8667	11.0506	10.9113	11.1397	10.6196	10.9861
ENSMUSG00000039457	31914	-0.583212	0.254152	-2.2934	0.0218251	0.304928	Ppl	periplakin [Source:MGI Symbol;Acc:MGI:1194898]	14.6611	13.5644	14.9752	15.3904	13.8022	14.1738	14.6518	13.9936	15.7401	15.3431	15.6102	15.2323	15.3609
ENSMUSG00000040268	4601.97	-0.216716	0.0945838	-2.29125	0.0219488	0.304928	Plekha1	pleckstrin homology domain containing, family A (phosphoinositide binding specific) member 1 [Source:MGI Symbol;Acc:MGI:2442213]	12.1531	11.9335	12.01	12.1391	12.1661	11.7709	12.2109	12.3657	12.2614	12.2382	12.3456	12.4075	12.0534
ENSMUSG00000044702	275.832	-0.589807	0.256514	-2.29785	0.0215704	0.304928	Palb2	partner and localizer of BRCA2 [Source:MGI Symbol;Acc:MGI:3040695]	7.41422	7.31594	7.89499	7.82049	7.44132	8.63248	6.88161	8.40291	8.46218	7.53909	7.87705	8.84845	9.08503
ENSMUSG00000068758	367.722	0.547065	0.238328	2.29629	0.0216592	0.304928	Il3ra	interleukin 3 receptor, alpha chain [Source:MGI Symbol;Acc:MGI:96553]	8.74661	9.50336	8.30574	8.91341	9.12746	8.47635	7.87548	7.82907	8.77728	7.54786	8.44188	7.98109	7.8797
ENSMUSG00000070348	10275.1	-0.703657	0.306528	-2.29204	0.0219035	0.304928	Ccnd1	cyclin D1 [Source:MGI Symbol;Acc:MGI:88313]	12.0535	11.3424	13.3553	13.9387	11.2082	12.6899	12.3724	12.1589	14.2726	12.1864	14.0506	14.2394	14.3545
ENSMUSG00000070390	78.9837	0.606441	0.264824	2.29159	0.0219292	0.304928	Nlrp1b	NLR family, pyrin domain containing 1B [Source:MGI Symbol;Acc:MGI:3582959]	5.97227	7.00265	5.89106	6.47372	7.22337	6.83235	6.46636	6.70663	5.65689	5.98687	5.25183	5.12614	5.84265
ENSMUSG00000108912	147.245	0.718333	0.3157	2.29784	0.0215706	0.304928	E230020D15Rik	RIKEN cDNA E230020D15 gene [Source:MGI Symbol;Acc:MGI:2442650]	7.94727	6.70974	7.17121	5.58955	9.18625	5.23399	7.95724	7.11233	6.24976	6.30941	5.99408	6.26185	6.3301
ENSMUSG00000034730	462.258	-0.635114	0.290243	-2.28796	0.0221401	0.306239	Adgrb1	adhesion G protein-coupled receptor B1 [Source:MGI Symbol;Acc:MGI:1933736]	6.11591	6.45464	6.83345	9.0712	1.07568	6.2147	8.08585	4.72453	10.1816	6.24611	8.61321	9.86774	11.1521
ENSMUSG00000037580	624.478	0.53602	0.234397	2.28781	0.0221484	0.306239	Gch1	GTP cyclohydrolase 1 [Source:MGI Symbol;Acc:MGI:95675]	9.78202	9.16971	8.94362	9.41258	10.027	8.86121	10.1083	9.26222	8.85923	9.2908	9.16932	8.00787	8.45474
ENSMUSG00000045566	1442.16	0.638238	0.301464	2.28762	0.0221597	0.306239	Sprr4	small proline-rich protein 4 [Source:MGI Symbol;Acc:MGI:2654508]	11.7225	10.904	7.42188	7.90677	12.874	6.97921	11.1416	10.8079	7.48851	8.6497	7.1633	8.64456	7.93363
ENSMUSG00000056429	4143.59	0.648139	0.284024	2.28732	0.022177	0.306239	Tgoln1	trans-golgi network protein [Source:MGI Symbol;Acc:MGI:105080]	13.0775	12.3007	11.2637	11.2641	13.4569	11.1383	12.2055	12.3454	11.0406	11.315	11.1526	11.2203	11.3053
ENSMUSG00000041440	1598.51	0.686963	0.314327	2.28442	0.0223466	0.307773	Gk5	glycerol kinase 5 (putative) [Source:MGI Symbol;Acc:MGI:2443336]	12.4629	9.62889	8.60158	8.38494	12.781	8.71864	10.9727	10.9112	8.75299	9.1306	8.85518	8.71397	8.50649
ENSMUSG00000042569	775.331	0.584834	0.256265	2.28428	0.0223553	0.307773	Dhrs7b	dehydrogenase/reductase (SDR family) member 7B [Source:MGI Symbol;Acc:MGI:2384931]	10.3757	9.78036	8.66128	9.01254	10.6513	9.18252	10.3843	9.51553	8.77125	9.10109	8.84675	9.1403	9.43943
ENSMUSG00000074063	949.101	0.644288	0.282596	2.28489	0.0223194	0.307773	Osgin1	oxidative stress induced growth inhibitor 1 [Source:MGI Symbol;Acc:MGI:1919089]	9.92932	8.56221	9.96207	10.788	9.92716	10.7506	10.6495	7.78538	10.0984	8.73287	9.39859	9.18009	9.86522
ENSMUSG00000050751	614.139	0.715924	0.317078	2.2835	0.0224009	0.308091	Pgbd5	piggyBac transposable element derived 5 [Source:MGI Symbol;Acc:MGI:2429955]	8.95202	8.78509	10.1346	10.7108	7.64667	10.6408	8.50933	7.71725	9.46762	6.81021	9.50287	7.5238	7.3095
ENSMUSG00000033885	1974.03	-0.345746	0.151431	-2.28312	0.0224234	0.308092	Pxk	PX domain containing serine/threonine kinase [Source:MGI Symbol;Acc:MGI:1289230]	10.6012	10.6417	11.1936	10.5735	10.2376	10.9396	10.9674	11.2499	10.921	11.2283	10.9773	10.9755	11.3891
ENSMUSG00000003464	2633.01	0.5419	0.237617	2.28177	0.0225031	0.308877	Pex19	peroxisomal biogenesis factor 19 [Source:MGI Symbol;Acc:MGI:1334458]	12.1129	11.241	11.0176	11.1305	12.5707	10.765	11.6223	11.2812	10.9706	10.9113	10.9821	11.1684	10.4047
ENSMUSG00000020435	879.43	-0.642595	0.293226	-2.27913	0.0226596	0.309132	Osbp2	oxysterol binding protein 2 [Source:MGI Symbol;Acc:MGI:1921559]	6.49803	6.06552	6.75037	10.4974	7.91514	7.70457	6.85561	6.36459	10.2688	6.76576	8.5497	10.2839	12.58
ENSMUSG00000027380	670.654	0.339635	0.216297	2.27775	0.0227413	0.309132	Acoxl	acyl-Coenzyme A oxidase-like [Source:MGI Symbol;Acc:MGI:1921371]	11.3837	8.43441	2.21617	4.85116	11.6706	0	10.8862	8.79593	4.78443	5.03464	0	2.05509	4.03371
ENSMUSG00000028161	5882.43	-0.252019	0.110647	-2.27768	0.0227457	0.309132	Ppp3ca	protein phosphatase 3, catalytic subunit, alpha isoform [Source:MGI Symbol;Acc:MGI:107164]	12.5549	12.0132	12.6194	12.4612	12.223	12.2206	12.5767	12.5846	12.7583	12.5299	12.6468	12.7027	12.7046
ENSMUSG00000034573	6165.09	-0.348063	0.15263	-2.28035	0.0225868	0.309132	Ptpn13	protein tyrosine phosphatase, non-receptor type 13 [Source:MGI Symbol;Acc:MGI:103293]	12.201	12.268	12.7394	12.728	12.3068	12.3164	12.1657	12.1938	12.7554	12.6575	13.0174	12.8237	13.0589
ENSMUSG00000034957	8472.45	0.500385	0.219619	2.27915	0.0226582	0.309132	Cebpa	CCAAT/enhancer binding protein (C/EBP), alpha [Source:MGI Symbol;Acc:MGI:99480]	13.6984	13.0273	12.9965	13.251	13.8656	12.4436	13.279	11.8729	13.2932	12.8579	12.8691	12.4852	12.4839
ENSMUSG00000036585	384.129	0.651364	0.286216	2.28102	0.0225473	0.309132	Fgf1	fibroblast growth factor 1 [Source:MGI Symbol;Acc:MGI:95515]	8.90532	8.42653	8.08618	9.22638	8.99278	8.60635	9.70963	8.34765	8.38524	8.47666	8.59319	6.45585	6.41921
ENSMUSG00000037706	5719.72	-0.537779	0.235987	-2.27798	0.0227278	0.309132	Cd81	CD81 antigen [Source:MGI Symbol;Acc:MGI:1096398]	11.7219	11.9407	12.3116	13.005	11.2337	12.2227	11.9735	11.7684	12.9526	12.4311	12.9857	13.1328	13.0559
ENSMUSG00000040774	2530.36	-0.24957	0.109476	-2.27967	0.0226273	0.309132	Cept1	choline/ethanolaminephosphotransferase 1 [Source:MGI Symbol;Acc:MGI:2139793]	11.2739	10.9279	11.3173	11.305	11.0499	10.9953	11.3381	11.5319	11.6525	11.519	11.3365	11.371	11.1683
ENSMUSG00000041592	166.462	0.710659	0.314718	2.27781	0.0227376	0.309132	Sdk2	sidekick cell adhesion molecule 2 [Source:MGI Symbol;Acc:MGI:2443847]	7.97014	8.85429	6.45296	5.52387	8.35658	6.50067	8.32734	7.31798	6.99302	6.42825	6.45982	6.71614	4.58901
ENSMUSG00000052539	1642.65	-0.659615	0.289259	-2.27756	0.0227527	0.309132	Magi3	membrane associated guanylate kinase, WW and PDZ domain containing 3 [Source:MGI Symbol;Acc:MGI:1923484]	9.81397	9.32193	10.7431	11.1033	8.96107	10.3129	9.84632	9.62338	11.9335	9.9103	11.347	11.3349	11.2118
ENSMUSG00000072941	1236.04	0.714174	0.317257	2.27728	0.0227693	0.309132	Sod3	superoxide dismutase 3, extracellular [Source:MGI Symbol;Acc:MGI:103181]	8.51221	12.5135	10.276	9.77215	9.37136	10.947	9.81798	9.78324	8.55293	9.54207	10.1907	9.74047	7.56517
ENSMUSG00000057933	603.775	0.715625	0.319953	2.2754	0.0228819	0.310353	Gsta2	glutathione S-transferase, alpha 2 (Yc2) [Source:MGI Symbol;Acc:MGI:95863]	8.36468	8.04413	9.6149	11.5113	6.70069	9.7884	9.32746	6.58448	9.33888	7.34125	8.76634	7.81918	8.52166
ENSMUSG00000033644	683.778	0.678695	0.299644	2.27431	0.0229474	0.310627	Piwil2	piwi-like RNA-mediated gene silencing 2 [Source:MGI Symbol;Acc:MGI:1930036]	10.7071	9.38227	9.27826	8.90376	10.1176	9.78507	9.6579	10.1231	8.81297	8.82601	8.13075	8.03416	6.65763
ENSMUSG00000051346	544.943	0.307247	0.135074	2.27468	0.0229251	0.310627	Spryd4	SPRY domain containing 4 [Source:MGI Symbol;Acc:MGI:1913951]	9.60094	8.99418	9.37255	9.25449	8.80903	9.34485	9.10544	8.70798	8.95818	8.87216	8.95857	8.82605	9.10867
ENSMUSG00000010751	542.26	-0.444025	0.195326	-2.27295	0.023029	0.311425	Tnfrsf22	tumor necrosis factor receptor superfamily, member 22 [Source:MGI Symbol;Acc:MGI:1930270]	9.18164	8.51095	9.19319	9.0855	8.34679	8.2966	8.92337	8.77095	9.25053	9.12768	9.32614	9.79016	9.51212
ENSMUSG00000028621	341.722	0.514155	0.226327	2.27245	0.0230592	0.311526	Cyb5rl	cytochrome b5 reductase-like [Source:MGI Symbol;Acc:MGI:1919657]	9.059	8.10959	8.32637	7.88731	9.41416	8.59501	8.68205	7.69381	7.95576	8.5219	8.35835	7.83422	7.83991
ENSMUSG00000040007	1585.73	0.292366	0.128699	2.27173	0.023103	0.311811	Bahd1	bromo adjacent homology domain containing 1 [Source:MGI Symbol;Acc:MGI:2139371]	10.8588	10.6968	10.7316	10.7463	11.0871	10.3871	10.7552	10.0943	10.618	10.2988	10.5079	10.4599	10.6975
ENSMUSG00000003526	375.709	-0.382294	0.168338	-2.27073	0.0231632	0.31203	Prodh	proline dehydrogenase [Source:MGI Symbol;Acc:MGI:97770]	8.02213	8.33265	8.44811	8.12184	8.11858	8.78004	8.49255	8.83396	8.45843	9.09811	9.03848	8.66994	8.32238
ENSMUSG00000037278	1571.81	0.569147	0.250846	2.27071	0.0231647	0.31203	Tmem97	transmembrane protein 97 [Source:MGI Symbol;Acc:MGI:1916321]	11.3781	10.2972	10.1358	10.5936	11.8549	9.93058	11.0507	9.85369	10.3408	9.95388	9.76692	10.6784	10.3785
ENSMUSG00000083907	115.051	0.569594	0.251213	2.26803	0.0233273	0.313843	Plk-ps1	polo like kinase, pseudogene 1 [Source:MGI Symbol;Acc:MGI:103247]	7.4472	6.45464	7.20726	7.30865	7.53908	6.13338	7.35056	7.12114	6.78112	5.96082	6.36854	6.00257	5.96609
ENSMUSG00000109460	66.4213	-0.699554	0.307801	-2.26774	0.023345	0.313843	Gm45591	predicted gene 45591 [Source:MGI Symbol;Acc:MGI:5791427]	4.90299	5.30895	6.20812	6.12073	4.1388	4.66807	5.80145	5.22732	7.73168	6.26752	6.92782	5.92975	5.77674
ENSMUSG00000023992	319.178	0.712454	0.320209	2.26711	0.0233838	0.314056	Trem2	triggering receptor expressed on myeloid cells 2 [Source:MGI Symbol;Acc:MGI:1913150]	8.98608	10.5985	7.42188	6.49101	8.88198	7.06942	7.84276	8.57637	6.58863	7.30029	7.57412	7.2146	5.04606
ENSMUSG00000011832	779.614	0.35087	0.154843	2.26599	0.023452	0.314299	Evi5l	ecotropic viral integration site 5 like [Source:MGI Symbol;Acc:MGI:2442167]	10.0469	9.74594	9.61825	9.36178	10.1089	9.73943	9.62556	9.23811	9.40273	9.51771	9.81525	9.04871	9.21516
ENSMUSG00000018547	1883.63	0.227317	0.100346	2.26531	0.0234935	0.314299	Pip4k2b	phosphatidylinositol-5-phosphate 4-kinase, type II, beta [Source:MGI Symbol;Acc:MGI:1934234]	10.8268	10.9665	11.0888	11.1428	10.8506	11.1844	10.7622	10.546	10.7823	10.739	10.7143	10.9493	10.7402
ENSMUSG00000030088	1160.16	0.468317	0.20674	2.26567	0.0234717	0.314299	Aldh1l1	aldehyde dehydrogenase 1 family, member L1 [Source:MGI Symbol;Acc:MGI:1340024]	10.754	9.16498	10.6748	10.2921	10.5884	10.0778	10.7015	9.52054	9.76808	9.99136	10.1094	10.0634	9.68155
ENSMUSG00000041459	9561.64	-0.2042	0.0901357	-2.26547	0.023484	0.314299	Tardbp	TAR DNA binding protein [Source:MGI Symbol;Acc:MGI:2387629]	13.1519	12.924	13.2109	13.1627	13.1083	13.2477	13.032	13.3863	13.1893	13.2492	13.123	13.4978	13.4999
ENSMUSG00000030759	6537.5	0.64713	0.286452	2.26482	0.0235238	0.314398	Far1	fatty acyl CoA reductase 1 [Source:MGI Symbol;Acc:MGI:1914670]	13.8104	12.3565	11.6856	12.3178	14.2312	11.9758	12.7594	12.6766	11.9543	11.5445	11.5124	12.3071	12.3739
ENSMUSG00000031209	741.596	0.701694	0.312362	2.26411	0.0235676	0.314678	Heph	hephaestin [Source:MGI Symbol;Acc:MGI:1332240]	10.0806	9.18147	8.20683	8.96382	10.3907	8.92301	11.3923	9.68115	7.99772	9.35221	8.65244	8.7724	6.78044
ENSMUSG00000040213	355.298	0.684352	0.303884	2.26307	0.0236316	0.315226	Kyat3	kynurenine aminotransferase 3 [Source:MGI Symbol;Acc:MGI:2677849]	9.84729	7.39884	7.35918	7.84759	10.0163	7.826	9.03476	8.46654	8.02334	7.59096	7.41214	7.80398	7.32111
ENSMUSG00000027684	325.493	0.649755	0.287926	2.26197	0.0236995	0.315799	Mecom	MDS1 and EVI1 complex locus [Source:MGI Symbol;Acc:MGI:95457]	7.09163	8.8065	8.71234	9.58353	6.79005	8.97936	9.03476	7.72306	7.48113	7.94334	7.98854	8.25515	7.10981
ENSMUSG00000075027	150.815	-0.718855	0.31747	-2.26125	0.0237436	0.315799	4631405J19Rik	RIKEN cDNA 4631405J19 gene [Source:MGI Symbol;Acc:MGI:3045383]	6.71212	5.6975	7.56071	6.52499	5.14321	7.02502	5.43068	5.76605	7.5742	8.7135	8.92091	6.13803	6.7464
ENSMUSG00000118665	1380	-0.319188	0.141131	-2.26161	0.0237217	0.315799	Lin54	lin-54 DREAM MuvB core complex component [Source:MGI Symbol;Acc:MGI:2140902]	10.0718	10.2218	10.4905	10.3334	9.9288	10.6111	10.0791	10.5871	10.6414	10.5422	10.1916	10.6483	10.9161
ENSMUSG00000027907	19324.9	-0.434	0.192162	-2.25824	0.0239306	0.317978	S100a11	S100 calcium binding protein A11 [Source:MGI Symbol;Acc:MGI:1338798]	13.7243	13.4006	14.3009	14.5037	13.2408	14.2334	14.1063	14.6212	14.4486	14.0501	14.338	14.5868	14.7237
ENSMUSG00000010607	254.111	0.379551	0.168101	2.25777	0.0239598	0.318058	Pigyl	phosphatidylinositol glycan anchor biosynthesis, class Y-like [Source:MGI Symbol;Acc:MGI:1913518]	8.36468	8.158	7.95452	8.1384	8.65501	7.94992	7.78881	7.4637	7.91255	7.94998	7.98471	7.72549	7.41076
ENSMUSG00000000738	1743.8	0.233453	0.103431	2.25709	0.0240027	0.318319	Spg7	SPG7, paraplegin matrix AAA peptidase subunit [Source:MGI Symbol;Acc:MGI:2385906]	10.8851	10.9719	10.7862	10.9327	10.9484	10.7265	10.8538	10.3187	10.498	10.564	10.6296	10.8773	10.8445
ENSMUSG00000024750	7179.4	0.425601	0.18868	2.25595	0.0240739	0.318957	Zfand5	zinc finger, AN1-type domain 5 [Source:MGI Symbol;Acc:MGI:1278334]	13.5133	12.6352	12.6739	12.6649	13.4922	12.6081	13.1078	12.9697	12.471	12.584	12.6721	12.1561	12.2107
ENSMUSG00000023832	4444.31	0.605495	0.268836	2.25541	0.0241078	0.319097	Acat2	acetyl-Coenzyme A acetyltransferase 2 [Source:MGI Symbol;Acc:MGI:87871]	13.1055	11.3893	11.6812	12.3634	13.4772	10.9567	12.3323	11.7217	11.9546	11.4886	11.6718	11.4606	11.4973
ENSMUSG00000006931	1570.52	-0.584216	0.258997	-2.25421	0.0241832	0.319478	P3h4	prolyl 3-hydroxylase family member 4 (non-enzymatic) [Source:MGI Symbol;Acc:MGI:1913430]	9.65605	10.3771	11.034	10.7264	9.22682	9.94256	9.82637	9.58567	11.5197	10.9019	10.8933	11.1257	11.1399
ENSMUSG00000033545	1347.85	0.374853	0.166298	2.25421	0.0241828	0.319478	Znrf1	zinc and ring finger 1 [Source:MGI Symbol;Acc:MGI:2177308]	10.6098	10.9847	10.1405	10.1952	10.8471	10.6473	10.3498	9.87859	9.87184	10.5178	10.3939	10.0003	10.2046
ENSMUSG00000021660	10917.6	-0.296828	0.131847	-2.25127	0.0243687	0.320062	Btf3	basic transcription factor 3 [Source:MGI Symbol;Acc:MGI:1202875]	13.1614	12.8644	13.5586	13.5467	12.8539	13.3819	13.2983	13.7393	13.5696	13.6116	13.5413	13.425	13.5349
ENSMUSG00000022528	2304.1	-0.344426	0.153135	-2.24908	0.0245071	0.320062	Hes1	hes family bHLH transcription factor 1 [Source:MGI Symbol;Acc:MGI:104853]	10.8609	10.651	11.2148	11.3736	10.8974	10.8123	10.9885	10.7394	11.5623	11.3195	11.5849	11.3834	11.398
ENSMUSG00000026327	4158.25	-0.641633	0.284947	-2.24926	0.024496	0.320062	Serpinb11	serine (or cysteine) peptidase inhibitor, clade B (ovalbumin), member 11 [Source:MGI Symbol;Acc:MGI:1914207]	11.7253	10.5173	11.6888	12.5763	9.56524	10.9545	11.9575	11.2857	12.8624	12.2885	12.6477	12.4441	12.5878
ENSMUSG00000028932	4174.47	0.216223	0.0961003	2.24998	0.0244502	0.320062	Psmc2	proteasome (prosome, macropain) 26S subunit, ATPase 2 [Source:MGI Symbol;Acc:MGI:109555]	12.0562	12.12	12.0125	12.2697	12.259	11.9644	12.1683	12.1728	11.7744	11.8519	11.676	11.9429	11.9567
ENSMUSG00000030047	336.929	0.656885	0.292582	2.2516	0.0243476	0.320062	Arhgap25	Rho GTPase activating protein 25 [Source:MGI Symbol;Acc:MGI:2443687]	8.44306	9.80033	7.93316	7.1544	9.18625	8.71515	8.65592	8.97434	7.09318	7.74392	7.44603	7.51138	7.22552
ENSMUSG00000030605	8283.31	0.59527	0.264855	2.25026	0.0244322	0.320062	Mfge8	milk fat globule EGF and factor V/VIII domain containing [Source:MGI Symbol;Acc:MGI:102768]	13.2719	14.6997	12.6066	12.3643	13.187	12.7407	12.8478	13.029	12.5293	12.2806	12.5676	12.5549	12.2316
ENSMUSG00000038095	5749.18	0.184361	0.081956	2.24952	0.0244795	0.320062	Sbno1	strawberry notch 1 [Source:MGI Symbol;Acc:MGI:2384298]	12.6337	12.5105	12.5985	12.7069	12.325	12.4713	12.723	12.5025	12.3305	12.343	12.3238	12.32	12.4806
ENSMUSG00000038879	2530.27	-0.298743	0.132606	-2.25283	0.0242698	0.320062	Nipal2	NIPA-like domain containing 2 [Source:MGI Symbol;Acc:MGI:1924488]	11.1025	10.7235	11.3994	11.2413	10.9322	10.9852	11.5245	11.3615	11.5753	11.5967	11.5586	11.3568	11.3155
ENSMUSG00000039474	593.739	0.630034	0.280277	2.25225	0.0243062	0.320062	Wfs1	wolframin ER transmembrane glycoprotein [Source:MGI Symbol;Acc:MGI:1328355]	9.5563	10.6984	8.76468	8.39875	9.74547	8.20005	9.81292	9.36783	8.40096	8.66592	8.12727	8.53223	8.77479
ENSMUSG00000040907	274.779	0.706277	0.320245	2.25132	0.0243654	0.320062	Atp1a3	ATPase, Na+/K+ transporting, alpha 3 polypeptide [Source:MGI Symbol;Acc:MGI:88107]	8.86114	10.2035	5.15553	6.12073	8.93844	7.19497	8.41453	8.2941	6.24976	7.58245	6.98272	6.30567	6.13345
ENSMUSG00000047045	2984.13	0.637268	0.283952	2.24938	0.0244884	0.320062	Tmem164	transmembrane protein 164 [Source:MGI Symbol;Acc:MGI:2148020]	12.5082	11.7122	10.9048	10.7237	12.9588	10.8636	11.9006	12.0147	10.7443	10.7608	10.765	10.7396	10.3785
ENSMUSG00000061759	877.092	-0.238686	0.106009	-2.25155	0.0243507	0.320062	Armt1	acidic residue methyltransferase 1 [Source:MGI Symbol;Acc:MGI:1920669]	9.55126	9.70905	9.35458	9.72361	9.67879	9.74628	9.80784	9.80392	9.92174	9.69014	9.80223	10.1207	10.0457
ENSMUSG00000031791	318.307	0.621911	0.277045	2.24853	0.0245424	0.320217	Tmem38a	transmembrane protein 38A [Source:MGI Symbol;Acc:MGI:1921416]	8.37042	9.73162	8.11493	8.70693	8.59014	7.58733	8.42783	6.20793	8.42422	7.81107	7.75621	7.89764	8.00013
ENSMUSG00000020029	5945.22	-0.410312	0.182549	-2.24747	0.0246097	0.320791	Nudt4	nudix (nucleoside diphosphate linked moiety X)-type motif 4 [Source:MGI Symbol;Acc:MGI:1918457]	12.0351	12.4052	12.1169	12.7301	11.8332	12.2714	12.5871	12.2148	13.0928	12.2125	12.8417	12.8816	13.066
ENSMUSG00000037868	1714.18	0.677279	0.314565	2.24644	0.024676	0.32135	Egr2	early growth response 2 [Source:MGI Symbol;Acc:MGI:95296]	12.5917	10.9349	7.9005	8.75782	12.5772	8.13365	11.3145	10.8496	9.41827	9.78599	8.22809	8.65307	8.7874
ENSMUSG00000082286	427.11	0.609649	0.271833	2.24582	0.0247158	0.321563	Pisd-ps1	phosphatidylserine decarboxylase, pseudogene 1 [Source:MGI Symbol;Acc:MGI:3842428]	9.62516	8.91752	8.60834	8.40332	9.88383	7.4001	9.25718	8.8232	7.70026	8.18191	8.66927	7.88325	7.92605
ENSMUSG00000047459	2502.5	0.272674	0.121467	2.24487	0.0247764	0.322047	Dynlrb1	dynein light chain roadblock-type 1 [Source:MGI Symbol;Acc:MGI:1914318]	11.2492	11.532	11.4212	11.5962	11.5001	10.9147	11.5662	10.9927	11.2024	11.028	10.9888	11.1997	11.3364
ENSMUSG00000069804	65.1771	-0.638165	0.284081	-2.24344	0.0248685	0.322938	Gm10277	predicted gene 10277 [Source:MGI Symbol;Acc:MGI:3641921]	5.63333	4.44192	5.5132	5.79843	6.29537	5.06885	5.7173	5.382	6.53265	5.50022	6.64625	7.25242	6.50314
ENSMUSG00000027375	3566.5	-0.620708	0.289434	-2.23996	0.0250932	0.325364	Mal	myelin and lymphocyte protein, T cell differentiation protein [Source:MGI Symbol;Acc:MGI:892970]	4.90299	8.26353	9.98432	12.4203	6.76087	8.46394	10.7805	7.37067	11.9456	9.70395	12.914	13.436	13.7293
ENSMUSG00000059326	1013.19	0.554543	0.247749	2.23982	0.0251028	0.325364	Csf2ra	colony stimulating factor 2 receptor, alpha, low-affinity (granulocyte-macrophage) [Source:MGI Symbol;Acc:MGI:1339754]	10.0823	11.3266	9.46664	9.69405	10.3823	9.81146	10.186	9.86028	9.97391	9.84415	9.52682	8.99171	8.95696
ENSMUSG00000039835	2670.12	-0.293976	0.131293	-2.23905	0.0251525	0.325477	Nhsl1	NHS-like 1 [Source:MGI Symbol;Acc:MGI:106390]	11.5561	10.8079	11.2871	11.1886	11.5388	10.9441	11.149	11.3704	11.4478	11.6834	11.6205	11.5998	11.4966
ENSMUSG00000070643	1965.93	-0.666333	0.297199	-2.23895	0.0251589	0.325477	Sox13	SRY (sex determining region Y)-box 13 [Source:MGI Symbol;Acc:MGI:98361]	10.3411	9.22529	9.92602	11.5505	9.63725	10.329	10.6419	9.44532	11.4511	10.1366	11.5635	11.8429	12.1982
ENSMUSG00000024486	4667.52	-0.677829	0.302511	-2.23734	0.0252644	0.325812	Hbegf	heparin-binding EGF-like growth factor [Source:MGI Symbol;Acc:MGI:96070]	10.5092	10.7316	12.0302	12.366	9.65718	11.9105	12.2579	11.0254	12.5493	11.8725	12.4276	12.9098	13.719
ENSMUSG00000041849	337.736	-0.503112	0.22483	-2.23717	0.025275	0.325812	Card6	caspase recruitment domain family, member 6 [Source:MGI Symbol;Acc:MGI:3032959]	8.49129	8.14845	7.94388	7.50015	7.54765	8.81957	7.75403	8.43507	8.3411	8.75956	9.04217	8.17865	9.122
ENSMUSG00000045539	20625.5	-0.526262	0.260538	-2.23764	0.0252444	0.325812	Sprr3	small proline-rich protein 3 [Source:MGI Symbol;Acc:MGI:1330237]	8.22589	4.08934	9.33639	14.3167	8.17496	11.11	13.8656	7.11233	15.6976	13.3434	15.7536	16.0411	15.392
ENSMUSG00000089901	91.287	0.704368	0.319768	2.2371	0.0252798	0.325812	Gm8113	predicted gene 8113 [Source:MGI Symbol;Acc:MGI:3648791]	6.38911	7.08507	4.57235	7.48297	8.37595	5.4509	6.61328	6.31935	4.33857	6.89519	5.06095	4.75673	4.58901
ENSMUSG00000035829	118.599	-0.525363	0.234928	-2.23553	0.0253825	0.326809	Ppp1r26	protein phosphatase 1, regulatory subunit 26 [Source:MGI Symbol;Acc:MGI:2685193]	6.76539	7.22797	5.56967	6.57449	6.88775	6.27281	6.20315	6.74135	7.22266	6.96238	7.00562	7.56044	7.53558
ENSMUSG00000064357	557.613	0.572855	0.256485	2.23519	0.0254047	0.326809	mt-Atp6	mitochondrially encoded ATP synthase 6 [Source:MGI Symbol;Acc:MGI:99927]	8.98233	9.86882	9.55846	9.04802	9.06915	9.72389	9.37857	8.58913	8.35327	8.07668	8.02636	9.90858	8.15734
ENSMUSG00000024193	259.804	0.593928	0.266086	2.23454	0.0254473	0.32705	Phf1	PHD finger protein 1 [Source:MGI Symbol;Acc:MGI:98647]	8.49655	9.10944	8.06178	7.50867	8.61072	8.43453	7.24433	6.42279	7.09318	8.02733	8.03752	7.5176	7.71348
ENSMUSG00000036023	843.025	-0.196675	0.0880675	-2.23324	0.0255333	0.327849	Parp2	poly (ADP-ribose) polymerase family, member 2 [Source:MGI Symbol;Acc:MGI:1341112]	9.63474	9.72199	9.51238	9.68656	9.58619	9.72389	9.49054	9.94959	9.75743	9.87934	9.59006	9.95518	9.78995
ENSMUSG00000032454	4132	-0.498884	0.223437	-2.23216	0.0256042	0.328452	Rbp2	retinol binding protein 2, cellular [Source:MGI Symbol;Acc:MGI:97877]	11.8543	10.6484	12.339	12.1083	11.1219	11.527	11.7561	11.6344	12.5757	12.6356	12.3425	12.3362	12.0275
ENSMUSG00000021427	7666.72	0.240547	0.107816	2.2311	0.0256745	0.32857	Ssr1	signal sequence receptor, alpha [Source:MGI Symbol;Acc:MGI:105082]	12.9493	12.9612	12.9583	12.8808	12.8882	13.1945	13.221	12.9293	12.8398	12.7581	12.3468	12.85	12.802
ENSMUSG00000030528	687.118	-0.557729	0.249865	-2.23094	0.0256853	0.32857	Blm	Bloom syndrome, RecQ like helicase [Source:MGI Symbol;Acc:MGI:1328362]	8.51221	8.62211	9.34652	9.61344	8.60663	9.58742	8.67463	9.72661	9.75743	8.90328	8.82331	10.3324	10.2883
ENSMUSG00000043716	38422.7	-0.218537	0.0979343	-2.23146	0.0256505	0.32857	Rpl7	ribosomal protein L7 [Source:MGI Symbol;Acc:MGI:98073]	15.0814	14.9368	15.2616	15.2685	14.8818	15.3076	15.0571	15.4234	15.2957	15.5216	15.3908	15.1658	15.2496
ENSMUSG00000025529	158.105	-0.4953	0.222108	-2.22939	0.025788	0.328712	Zfp711	zinc finger protein 711 [Source:MGI Symbol;Acc:MGI:3045342]	7.02038	6.60189	6.92288	6.90634	7.1465	7.05845	7.37823	8.18062	7.16859	8.19314	7.27434	7.25986	6.9545
ENSMUSG00000026177	531.912	0.692073	0.312845	2.22967	0.0257693	0.328712	Slc11a1	solute carrier family 11 (proton-coupled divalent metal ion transporters), member 1 [Source:MGI Symbol;Acc:MGI:1345275]	9.6584	10.9342	7.96509	7.8341	9.6885	8.06404	9.36481	9.46103	7.16859	8.6497	7.92188	8.07694	7.41076
ENSMUSG00000028603	6740.22	0.61568	0.27666	2.22933	0.0257922	0.328712	Scp2	sterol carrier protein 2, liver [Source:MGI Symbol;Acc:MGI:98254]	13.6832	12.1892	12.1166	12.1339	14.1914	12.1363	13.1401	12.8702	12.0648	12.2371	12.3179	11.8248	11.6909
ENSMUSG00000046312	388.817	0.642332	0.288793	2.22976	0.0257636	0.328712	Myorg	myogenesis regulating glycosidase (putative) [Source:MGI Symbol;Acc:MGI:2140300]	9.45456	9.50336	8.12439	7.59116	9.20532	7.97348	9.51152	9.0753	6.86285	8.00838	8.01135	7.88325	7.56517
ENSMUSG00000037820	559.815	0.668849	0.301459	2.22837	0.0258558	0.329218	Tgm2	transglutaminase 2, C polypeptide [Source:MGI Symbol;Acc:MGI:98731]	10.098	10.4323	8.06178	7.55873	10.2806	8.70815	8.9966	9.04088	7.28329	8.75956	8.22809	8.71938	8.43884
ENSMUSG00000028452	17043.7	0.275873	0.123842	2.22766	0.0259033	0.329517	Vcp	valosin containing protein [Source:MGI Symbol;Acc:MGI:99919]	14.4149	13.6413	14.2148	14.316	14.2589	13.9023	14.3721	13.7819	13.9389	13.9409	13.8649	13.8988	13.9404
ENSMUSG00000049339	2155.15	0.33424	0.150082	2.22711	0.02594	0.329679	Retreg2	reticulophagy regulator family member 2 [Source:MGI Symbol;Acc:MGI:2388278]	11.4285	11.4858	10.9797	10.6763	11.6207	10.9596	11.2054	10.974	10.7995	11.0781	10.8009	10.8243	10.7272
ENSMUSG00000024667	208.185	0.58746	0.264116	2.22628	0.0259954	0.329834	Tmem216	transmembrane protein 216 [Source:MGI Symbol;Acc:MGI:1920020]	8.60767	8.16275	6.75037	7.3566	8.72466	7.11249	8.18839	7.10346	7.31683	7.41026	7.32984	7.60204	6.58245
ENSMUSG00000024870	4022.04	0.411405	0.18482	2.22621	0.0260003	0.329834	Rab1b	RAB1B, member RAS oncogene family [Source:MGI Symbol;Acc:MGI:1923558]	12.5612	11.6832	12.121	12.0179	12.6993	11.73	12.0291	11.0975	11.8361	12.0525	11.8062	11.7177	11.5955
ENSMUSG00000025427	87.8504	0.625423	0.281347	2.2254	0.0260546	0.329913	Rnf165	ring finger protein 165 [Source:MGI Symbol;Acc:MGI:2444521]	6.65681	6.81009	6.24327	5.87945	7.70144	6.83235	6.80214	5.89499	6.61583	6.1799	6.25843	5.54713	4.33792
ENSMUSG00000028879	4658.23	-0.272252	0.12232	-2.22571	0.0260337	0.329913	Stx12	syntaxin 12 [Source:MGI Symbol;Acc:MGI:1931027]	12.0748	11.7455	12.31	12.3304	11.7774	11.8498	12.1271	12.4252	12.5291	12.1498	12.3012	12.2319	12.3185
ENSMUSG00000027835	2128.68	-0.237752	0.10688	-2.22446	0.0261174	0.330099	Pdcd10	programmed cell death 10 [Source:MGI Symbol;Acc:MGI:1928396]	10.9556	10.5861	11.0712	11.2609	10.8686	10.8494	10.8862	11.3066	11.0686	11.1287	11.1271	11.1802	11.2721
ENSMUSG00000034430	1122.44	0.332623	0.149521	2.22466	0.0261038	0.330099	Zxdc	ZXD family zinc finger C [Source:MGI Symbol;Acc:MGI:1933108]	10.479	9.65947	10.3744	10.0756	10.5409	10.231	10.4553	9.94711	9.82308	10.2739	9.71575	9.81059	9.96108
ENSMUSG00000008090	231.627	0.61751	0.278197	2.22294	0.0262201	0.330788	Fgfrl1	fibroblast growth factor receptor-like 1 [Source:MGI Symbol;Acc:MGI:2150920]	7.55197	9.48261	7.29362	7.32802	8.58598	7.73245	7.78192	7.3408	6.88538	7.33112	7.70115	7.68181	7.04128
ENSMUSG00000073601	144.343	-0.683797	0.311339	-2.22328	0.0261969	0.330788	Serpinb3c	serine (or cysteine) peptidase inhibitor, clade B, member 3C [Source:MGI Symbol;Acc:MGI:1277952]	5.47179	1.52855	6.56833	6.05249	3.8372	7.55646	6.00445	5.46742	7.78656	9.56387	6.51407	4.52919	8.11795
ENSMUSG00000008845	441.147	-0.618002	0.277974	-2.22107	0.0263464	0.330881	Cd163	CD163 antigen [Source:MGI Symbol;Acc:MGI:2135946]	8.29394	8.87761	7.7189	8.54665	9.07509	7.20495	7.83612	9.8189	8.89852	9.89318	9.08581	8.39019	7.98562
ENSMUSG00000015806	575.009	0.452593	0.203732	2.22189	0.0262905	0.330881	Qdpr	quinoid dihydropteridine reductase [Source:MGI Symbol;Acc:MGI:97836]	9.72713	8.93151	8.64165	9.41258	10.0648	9.26119	9.16489	8.57957	8.84493	8.53961	8.89662	9.08059	9.18053
ENSMUSG00000019861	1698.94	0.20712	0.093298	2.21998	0.0264203	0.330881	Gopc	golgi associated PDZ and coiled-coil motif containing [Source:MGI Symbol;Acc:MGI:2149946]	10.9208	10.7403	10.831	10.6321	11.0871	10.6967	10.8197	10.7859	10.5035	10.7001	10.6011	10.5385	10.5288
ENSMUSG00000024944	418.017	0.375402	0.168946	2.22202	0.0262821	0.330881	Arl2	ADP-ribosylation factor-like 2 [Source:MGI Symbol;Acc:MGI:1928393]	8.82814	9.18614	8.6515	8.61528	9.33223	8.98806	8.33677	8.27052	8.19095	8.51744	8.58814	8.74613	8.48601
ENSMUSG00000032092	1685.66	-0.450369	0.202837	-2.22	0.0264186	0.330881	Mpzl2	myelin protein zero-like 2 [Source:MGI Symbol;Acc:MGI:1289160]	10.1869	9.5782	10.7074	11.1394	10.1503	10.4346	10.5556	10.4248	11.1912	10.8725	11.058	10.9096	11.2288
ENSMUSG00000038982	365.998	0.38077	0.171386	2.22168	0.0263048	0.330881	Bloc1s5	biogenesis of lysosomal organelles complex-1, subunit 5, muted [Source:MGI Symbol;Acc:MGI:2178598]	8.79864	8.85429	8.70606	8.16018	9.06617	8.33802	8.75069	8.18483	8.20445	8.65783	8.29159	8.42703	7.79066
ENSMUSG00000058793	2089.1	0.44094	0.198594	2.22063	0.0263758	0.330881	Cds2	CDP-diacylglycerol synthase (phosphatidate cytidylyltransferase) 2 [Source:MGI Symbol;Acc:MGI:1332236]	11.15	11.8181	10.7637	10.8311	11.3124	11.2206	11.2983	11.4127	10.3213	10.8907	10.7322	10.2994	10.4661
ENSMUSG00000118086	193.583	0.67788	0.316497	2.22039	0.0263925	0.330881	Gm52981	predicted gene, 52981 [Source:MGI Symbol;Acc:MGI:6388863]	9.25486	7.82779	6.56833	5.26709	9.61092	5.4509	7.56636	7.66998	6.08437	7.28986	5.99408	2.70542	5.47806
ENSMUSG00000023019	153.519	0.521774	0.272832	2.21915	0.0264766	0.330981	Gpd1	glycerol-3-phosphate dehydrogenase 1 (soluble) [Source:MGI Symbol;Acc:MGI:95679]	7.64017	8.68952	4.04422	4.55489	9.7786	0	7.75403	7.57695	2.22134	4.56671	2.822	5.0249	1.19
ENSMUSG00000034037	528.544	0.457661	0.206246	2.21932	0.0264649	0.330981	Fgd5	FYVE, RhoGEF and PH domain containing 5 [Source:MGI Symbol;Acc:MGI:2443369]	9.21073	9.31555	9.41555	8.83094	8.78387	10.0322	8.81283	8.65434	8.29977	9.00557	9.0983	8.4726	8.79157
ENSMUSG00000108022	206.267	0.382448	0.231196	2.21878	0.0265017	0.330993	Gm7298	predicted gene 7298 [Source:MGI Symbol;Acc:MGI:3648717]	4.46153	10.2556	4.87091	7.29886	9.73238	0	7.61368	6.58448	4.40244	0	0	6.02021	4.98898
ENSMUSG00000031757	1295.36	0.690606	0.314106	2.2177	0.0265756	0.331616	Mt4	metallothionein 4 [Source:MGI Symbol;Acc:MGI:99692]	11.495	10.0297	10.5257	11.9656	9.75104	10.1901	9.56466	8.69918	10.3224	10.2006	10.4104	7.08647	8.18301
ENSMUSG00000021587	67.809	0.630245	0.303803	2.21662	0.0266489	0.331953	Pcsk1	proprotein convertase subtilisin/kexin type 1 [Source:MGI Symbol;Acc:MGI:97511]	8.32974	6.3079	4.39617	1.05079	6.25409	6.0021	7.37823	6.57168	3.05771	2.96523	2.51657	3.76795	5.04606
ENSMUSG00000032366	7066.69	0.396384	0.178841	2.21659	0.0266511	0.331953	Tpm1	tropomyosin 1, alpha [Source:MGI Symbol;Acc:MGI:98809]	12.1884	13.665	12.8962	12.8804	12.8865	12.9336	12.9633	12.4575	12.5757	12.3537	12.3008	12.8001	12.6744
ENSMUSG00000021552	121.161	0.592183	0.267399	2.21596	0.026694	0.332187	Gkap1	G kinase anchoring protein 1 [Source:MGI Symbol;Acc:MGI:1891694]	5.84608	7.88643	6.5544	7.50867	7.76159	7.04739	7.07434	6.93374	6.58863	5.87972	6.84558	5.92975	6.3301
ENSMUSG00000030750	760.62	-0.452936	0.204421	-2.21532	0.0267384	0.33235	Nsmce1	NSE1 homolog, SMC5-SMC6 complex component [Source:MGI Symbol;Acc:MGI:1914961]	8.92886	9.33252	9.60986	9.88764	8.80546	9.52104	8.68943	9.83372	9.5081	9.47693	9.55814	10.1471	10.234
ENSMUSG00000031004	11732.8	-0.504538	0.227707	-2.21507	0.0267556	0.33235	Mki67	antigen identified by monoclonal antibody Ki 67 [Source:MGI Symbol;Acc:MGI:106035]	13.1541	12.7897	13.2728	13.6229	13.0563	13.5615	12.8195	13.5991	13.5035	13.7368	12.5673	14.1771	14.5343
ENSMUSG00000047248	1023.71	-0.334044	0.150859	-2.21425	0.0268117	0.332746	C2cd3	C2 calcium-dependent domain containing 3 [Source:MGI Symbol;Acc:MGI:2142166]	9.96581	9.72199	9.37849	9.94993	10.1089	9.8277	9.72048	9.98019	10.3099	9.82442	9.90122	10.4214	10.5035
ENSMUSG00000026887	621.834	0.328252	0.148312	2.21328	0.0268783	0.333272	Mrrf	mitochondrial ribosome recycling factor [Source:MGI Symbol;Acc:MGI:1915121]	9.36537	9.0414	9.52136	9.30914	9.47156	9.86911	9.31319	9.04552	8.8762	9.50874	9.00856	9.07427	8.90391
ENSMUSG00000025142	1240.85	0.328838	0.148603	2.2129	0.0269042	0.333292	Aspscr1	alveolar soft part sarcoma chromosome region, candidate 1 (human) [Source:MGI Symbol;Acc:MGI:1916188]	10.6796	10.1919	10.2856	10.5876	10.6454	10.2516	10.2671	9.49364	10.2108	9.88974	10.2073	10.3403	10.1809
ENSMUSG00000023010	18198.1	0.443817	0.200659	2.21219	0.0269537	0.333304	Tmbim6	transmembrane BAX inhibitor motif containing 6 [Source:MGI Symbol;Acc:MGI:99682]	14.7873	14.1178	13.8385	13.7348	15.0751	13.8093	14.554	14.0661	13.8473	13.9356	13.745	13.7672	13.7827
ENSMUSG00000048997	279.99	0.336006	0.151882	2.21229	0.0269468	0.333304	Atxn7l2	ataxin 7-like 2 [Source:MGI Symbol;Acc:MGI:1919772]	8.1276	8.49597	8.25067	8.4527	8.39506	8.25395	7.95724	7.80192	7.65509	8.1419	8.16506	7.5176	8.17664
ENSMUSG00000028862	3225.39	-0.441565	0.19969	-2.21093	0.0270408	0.334079	Map3k6	mitogen-activated protein kinase kinase kinase 6 [Source:MGI Symbol;Acc:MGI:1855691]	11.3781	10.9867	11.7393	11.715	11.1291	11.2001	11.5163	10.7921	12.1586	11.6623	12.1686	12.0112	12.1776
ENSMUSG00000036932	806.86	0.358124	0.162016	2.21052	0.0270689	0.334126	Aifm1	apoptosis-inducing factor, mitochondrion-associated 1 [Source:MGI Symbol;Acc:MGI:1349419]	10.0253	9.79727	9.18644	9.64661	10.3324	9.81146	9.70599	9.42411	9.5404	9.47693	9.07322	9.5802	9.48142
ENSMUSG00000073633	97.2865	0.515736	0.233448	2.20963	0.0271309	0.33459	Fbxo36	F-box protein 36 [Source:MGI Symbol;Acc:MGI:1289192]	7.34592	6.77328	6.58212	6.91917	7.07718	6.89537	6.22363	5.01674	6.44437	6.32991	6.45982	6.45585	6.39745
ENSMUSG00000001441	6216.22	-0.322506	0.14598	-2.20918	0.0271621	0.334674	Npepps	aminopeptidase puromycin sensitive [Source:MGI Symbol;Acc:MGI:1101358]	12.4402	12.0419	12.7834	12.1575	12.2652	12.4857	12.7097	12.9853	12.5251	12.9431	12.9891	12.5401	12.577
ENSMUSG00000026858	1707.75	0.557776	0.252743	2.20868	0.0271972	0.334806	Miga2	mitoguardin 2 [Source:MGI Symbol;Acc:MGI:1922035]	11.8466	10.371	10.5714	10.5775	11.7964	9.78341	10.978	10.2031	10.6071	10.4492	10.5809	10.0549	9.92159
ENSMUSG00000102187	164.967	-0.688335	0.314329	-2.20788	0.0272524	0.335185	Gm7897	predicted gene 7897 [Source:MGI Symbol;Acc:MGI:3648011]	0	7.08507	5.3615	7.23871	3.30185	7.49268	5.62794	7.36326	6.80495	7.23657	9.35912	8.06849	7.88753
ENSMUSG00000049470	10947.9	-0.256412	0.116218	-2.20628	0.0273642	0.336259	Aff4	AF4/FMR2 family, member 4 [Source:MGI Symbol;Acc:MGI:2136171]	13.5369	13.0813	13.4023	13.2243	13.3158	12.9741	13.4141	13.39	13.5915	13.4126	13.7449	13.3694	13.7664
ENSMUSG00000032380	600.844	-0.393662	0.178489	-2.20536	0.0274291	0.336755	Dapk2	death-associated protein kinase 2 [Source:MGI Symbol;Acc:MGI:1341297]	8.90927	8.47319	8.84696	9.09966	9.1999	8.97061	9.44549	8.93739	9.48616	9.00557	9.70763	9.58762	9.75614
ENSMUSG00000017421	8731.93	-0.172532	0.0783383	-2.20239	0.0276378	0.337206	Zfp207	zinc finger protein 207 [Source:MGI Symbol;Acc:MGI:1340045]	12.9557	12.7719	13.156	13.1296	13.0061	12.9774	13.0313	13.1875	13.1801	13.0598	13.0956	13.2646	13.3011
ENSMUSG00000020696	693.206	0.455395	0.206692	2.20373	0.0275432	0.337206	Rffl	ring finger and FYVE like domain containing protein [Source:MGI Symbol;Acc:MGI:1914588]	9.92348	9.39847	9.45544	9.42837	10.2638	8.87378	9.82302	9.21153	9.26349	9.59596	8.78411	8.59244	9.16773
ENSMUSG00000027809	1949.26	0.37798	0.171591	2.20295	0.0275985	0.337206	Etfdh	electron transferring flavoprotein, dehydrogenase [Source:MGI Symbol;Acc:MGI:106100]	11.4976	10.672	10.7207	10.7819	11.7017	10.8613	11.1349	10.5783	10.823	10.7148	10.7492	10.5091	10.767
ENSMUSG00000039960	2491.81	0.445914	0.20233	2.20427	0.0275053	0.337206	Rhou	ras homolog family member U [Source:MGI Symbol;Acc:MGI:1916831]	11.8011	11.0757	11.3322	11.3631	11.7372	10.5497	12.083	11.0166	11.3026	11.0335	11.1607	10.6596	10.658
ENSMUSG00000066538	176.011	-0.46004	0.208845	-2.2024	0.0276372	0.337206	Gm6254	predicted gene 6254 [Source:MGI Symbol;Acc:MGI:3648838]	7.38048	6.73549	7.34306	7.55873	6.81865	7.40877	6.96911	8.36259	7.40522	7.41026	7.22965	7.69286	7.92605
ENSMUSG00000075467	694.616	0.449454	0.204019	2.20332	0.0275722	0.337206	Dnlz	DNL-type zinc finger [Source:MGI Symbol;Acc:MGI:106559]	9.89189	9.65104	9.8454	9.93421	9.3047	9.87537	8.70408	8.50409	9.62147	9.20462	9.18947	9.23401	8.89228
ENSMUSG00000098188	3141.19	-0.408753	0.185538	-2.20286	0.0276049	0.337206	Sowahc	sosondowah ankyrin repeat domain family member C [Source:MGI Symbol;Acc:MGI:3606051]	11.2831	10.9356	11.5487	11.7955	10.9444	11.2926	11.7033	11.3176	12.2558	11.3889	11.8275	11.8678	12.1477
ENSMUSG00000000142	642.269	0.59044	0.268768	2.19954	0.0278393	0.337883	Axin2	axin 2 [Source:MGI Symbol;Acc:MGI:1270862]	9.1318	10.6761	9.52671	8.50044	9.78223	9.49279	9.36711	9.41697	8.85923	9.40388	8.71862	8.48853	7.63194
ENSMUSG00000002550	1267.73	0.467211	0.212556	2.19858	0.0279076	0.337883	Uck1	uridine-cytidine kinase 1 [Source:MGI Symbol;Acc:MGI:98904]	10.9811	9.88904	10.1134	9.9247	11.3721	10.254	10.4927	10.0954	10.12	9.97843	10.0072	9.76422	9.99046
ENSMUSG00000006519	659.553	0.663025	0.302709	2.20018	0.0277938	0.337883	Cyba	cytochrome b-245, alpha polypeptide [Source:MGI Symbol;Acc:MGI:1316658]	9.64898	11.2075	8.10541	8.06524	9.90732	9.6454	9.0832	9.41876	8.12149	9.21292	8.64273	8.49486	8.00013
ENSMUSG00000021361	2091.7	0.239204	0.108846	2.19763	0.0279752	0.337883	Tmem14c	transmembrane protein 14C [Source:MGI Symbol;Acc:MGI:1913404]	11.0676	11.0316	11.0125	10.9303	11.4433	11.1206	11.3019	10.8522	10.9011	10.989	10.6284	11.0828	10.8664
ENSMUSG00000028035	1912.73	0.407626	0.185409	2.19873	0.0278973	0.337883	Dnajb4	DnaJ heat shock protein family (Hsp40) member B4 [Source:MGI Symbol;Acc:MGI:1914285]	10.8258	10.7972	11.4525	11.6649	10.9788	10.7983	10.8447	10.24	11.1341	10.4908	10.8396	10.3271	10.6291
ENSMUSG00000028522	2756.55	-0.256797	0.116818	-2.19826	0.0279309	0.337883	Mier1	MEIR1 treanscription regulator [Source:MGI Symbol;Acc:MGI:1918398]	11.2437	11.4571	11.2621	11.2142	11.1119	11.4499	11.3293	11.9279	11.3938	11.4569	11.3237	11.437	11.7576
ENSMUSG00000035765	994.082	0.199086	0.090483	2.20025	0.0277892	0.337883	Dym	dymeclin [Source:MGI Symbol;Acc:MGI:1918480]	10.1623	10.0707	10.0428	10.1138	10.024	10.0167	9.8982	9.63727	10.0692	9.84948	9.95712	9.69038	9.82502
ENSMUSG00000050812	7340.31	0.317431	0.14443	2.19788	0.0279577	0.337883	Ecpas	Ecm29 proteasome adaptor and scaffold [Source:MGI Symbol;Acc:MGI:2140220]	13.2557	12.2669	12.9751	13.1718	12.9483	12.9274	13.1595	12.7575	12.7007	12.7759	12.7327	12.5074	12.3936
ENSMUSG00000063550	3880.78	-0.376528	0.171338	-2.19744	0.0279887	0.337883	Nup98	nucleoporin 98 [Source:MGI Symbol;Acc:MGI:109404]	11.6087	11.5507	11.7215	12.1942	11.3631	11.5629	11.8778	11.6351	12.231	11.8142	11.915	12.3196	12.6193
ENSMUSG00000064023	13407.4	-0.616418	0.280216	-2.1976	0.0279775	0.337883	Klk8	kallikrein related-peptidase 8 [Source:MGI Symbol;Acc:MGI:1343327]	13.4736	12.0172	13.3706	14.228	11.924	12.72	13.6818	12.8798	14.7717	13.7055	14.0493	14.0158	14.4798
ENSMUSG00000073563	1905.47	-0.254286	0.11554	-2.20083	0.0277481	0.337883	Csnk1g3	casein kinase 1, gamma 3 [Source:MGI Symbol;Acc:MGI:1917675]	10.8382	10.5656	10.7238	11.0268	10.505	10.7859	10.8733	11.0835	11.3	10.8137	10.8225	11.1252	10.987
ENSMUSG00000116659	3270.5	-0.571574	0.259541	-2.20084	0.0277471	0.337883	Gm6551	predicted gene 6551 [Source:MGI Symbol;Acc:MGI:3644103]	11.7033	10.1386	11.3403	11.926	10.5355	10.7983	11.7407	10.9728	12.7375	12.0713	12.2795	11.8386	11.6074
ENSMUSG00000026383	989.193	-0.311244	0.141747	-2.1957	0.0281132	0.33886	Epb41l5	erythrocyte membrane protein band 4.1 like 5 [Source:MGI Symbol;Acc:MGI:103006]	9.83489	9.34929	9.8411	9.98239	9.8496	9.61764	9.96662	9.91832	10.4516	9.77107	10.1485	10.3297	9.97401
ENSMUSG00000033697	712.263	0.440013	0.200432	2.19562	0.028119	0.33886	Arhgap39	Rho GTPase activating protein 39 [Source:MGI Symbol;Acc:MGI:107858]	10.1389	9.52198	9.31176	9.13858	10.3361	9.11263	9.7437	8.94733	9.37912	9.23483	9.21753	9.40324	8.88448
ENSMUSG00000002475	246.478	0.608998	0.299532	2.19445	0.0282032	0.338982	Abhd3	abhydrolase domain containing 3 [Source:MGI Symbol;Acc:MGI:2147183]	9.53089	7.89216	6.76254	5.79843	10.0588	2.82899	8.78898	8.55701	5.82946	3.16098	2.51657	5.9483	5.63511
ENSMUSG00000005873	5422.3	0.549923	0.250724	2.19503	0.0281617	0.338982	Reep5	receptor accessory protein 5 [Source:MGI Symbol;Acc:MGI:1270152]	13.1618	12.7251	11.6864	11.6292	13.5328	11.9968	12.8873	12.5894	11.7478	11.9041	11.6987	11.9443	11.9257
ENSMUSG00000016559	17711.2	-0.171288	0.0780539	-2.19448	0.0282012	0.338982	H3f3b	H3.3 histone B [Source:MGI Symbol;Acc:MGI:1101768]	14.0392	13.8862	14.0828	14.1721	13.992	14.0322	13.986	14.1246	14.1524	14.178	14.0592	14.2314	14.444
ENSMUSG00000009291	3552.62	-0.30252	0.137934	-2.19317	0.0282948	0.339489	Pttg1ip	pituitary tumor-transforming 1 interacting protein [Source:MGI Symbol;Acc:MGI:2652132]	11.4442	12.0458	11.6252	11.5781	11.4219	11.6073	11.6608	11.7624	11.8714	11.5802	12.1145	11.9695	12.3268
ENSMUSG00000040883	506.121	0.420637	0.191808	2.19322	0.0282913	0.339489	Tmem205	transmembrane protein 205 [Source:MGI Symbol;Acc:MGI:3045495]	9.58127	8.73491	8.57424	9.33809	9.44199	9.3471	8.9726	8.1764	8.86207	8.93373	9.08939	8.47899	8.56136
ENSMUSG00000087259	330.62	-0.402926	0.183746	-2.19266	0.0283317	0.339634	2610035D17Rik	RIKEN cDNA 2610035D17 gene [Source:MGI Symbol;Acc:MGI:1919636]	8.52256	8.28984	8.49261	7.77886	7.81933	7.91993	8.0404	8.09374	8.15895	8.69781	8.88019	8.67551	8.86081
ENSMUSG00000060376	316.944	0.546078	0.249244	2.19224	0.028362	0.339701	Bckdha	branched chain ketoacid dehydrogenase E1, alpha polypeptide [Source:MGI Symbol;Acc:MGI:107701]	8.84061	8.12429	7.77402	8.41696	9.63323	7.84528	8.50933	7.63963	7.53911	7.96971	8.41362	7.93997	7.80726
ENSMUSG00000031725	620.438	0.534823	0.278282	2.19075	0.02847	0.340697	Ces1f	carboxylesterase 1F [Source:MGI Symbol;Acc:MGI:2142687]	7.66841	5.74897	5.823	12.0656	7.52179	9.54088	10.4789	4.41618	8.72516	3.16098	9.10007	6.40303	5.15385
ENSMUSG00000009647	838.852	-0.526807	0.24056	-2.18901	0.0285961	0.341678	Mcu	mitochondrial calcium uniporter [Source:MGI Symbol;Acc:MGI:3026965]	8.66953	9.37614	9.5758	10.0186	8.89546	9.65272	9.0549	9.08435	10.3469	9.3497	9.79786	10.3039	10.6267
ENSMUSG00000028792	4203.61	0.300793	0.137418	2.18893	0.0286018	0.341678	Ak2	adenylate kinase 2 [Source:MGI Symbol;Acc:MGI:87978]	12.1228	11.6076	12.43	12.3578	12.1748	12.3045	12.0837	11.6158	12.086	12.0932	11.7294	11.8059	11.756
ENSMUSG00000021806	1280.82	-0.44424	0.202995	-2.18803	0.0286671	0.341882	Nid2	nidogen 2 [Source:MGI Symbol;Acc:MGI:1298229]	9.73383	10.371	10.2482	10.2994	9.15295	10.3381	9.98772	10.8443	9.8099	10.4828	10.9372	10.6581	10.4397
ENSMUSG00000026779	622.31	-0.431672	0.197265	-2.18799	0.0286707	0.341882	Mastl	microtubule associated serine/threonine kinase-like [Source:MGI Symbol;Acc:MGI:1914371]	8.84474	9.0414	9.27189	9.02149	8.50472	9.2731	9.18069	9.88508	9.33888	9.3167	8.58308	9.90145	9.7237
ENSMUSG00000057123	262.601	0.6114	0.279977	2.18767	0.0286936	0.341882	Gja5	gap junction protein, alpha 5 [Source:MGI Symbol;Acc:MGI:95716]	7.72329	8.88625	8.63174	8.61133	7.01676	9.06134	7.41431	7.56407	6.44437	8.34185	7.29928	7.3877	7.6037
ENSMUSG00000058454	7656.29	0.647066	0.296886	2.18732	0.0287193	0.341892	Dhcr7	7-dehydrocholesterol reductase [Source:MGI Symbol;Acc:MGI:1298378]	14.1013	11.5696	11.9079	12.8398	14.1736	11.5803	13.9237	12.1108	12.7208	11.8443	12.102	12.345	12.6039
ENSMUSG00000026688	609.441	0.464718	0.212546	2.18686	0.0287525	0.34199	Mgst3	microsomal glutathione S-transferase 3 [Source:MGI Symbol;Acc:MGI:1913697]	9.80975	9.05168	9.49608	9.69218	9.82691	9.10465	9.09158	8.70506	8.66784	9.59172	9.04033	9.13018	8.08429
ENSMUSG00000005917	162.002	0.684961	0.320117	2.18624	0.0287982	0.342238	Otx1	orthodenticle homeobox 1 [Source:MGI Symbol;Acc:MGI:97450]	8.1411	6.89251	4.72934	6.38401	9.1445	5.63941	8.9108	7.18138	5.63046	5.70241	6.71271	4.47904	7.09636
ENSMUSG00000017211	111.708	0.688748	0.319372	2.18539	0.0288606	0.34258	Gsdma2	gasdermin A2 [Source:MGI Symbol;Acc:MGI:1921490]	7.4253	7.7791	5.48411	5.90548	8.41861	4.72469	7.78192	6.94371	6.64252	5.17721	5.97873	5.18989	4.42656
ENSMUSG00000035596	3269.49	0.531359	0.243314	2.18516	0.0288769	0.34258	Mboat7	membrane bound O-acyltransferase domain containing 7 [Source:MGI Symbol;Acc:MGI:1924832]	12.5938	11.4537	11.0797	11.6056	12.793	11.1219	11.9165	10.8628	11.7147	10.9955	11.2762	11.5396	11.1898
ENSMUSG00000027829	4646.64	-0.208932	0.0956561	-2.1842	0.0289475	0.342657	Ccnl1	cyclin L1 [Source:MGI Symbol;Acc:MGI:1922664]	12.1039	12.0687	12.0601	11.9605	12.2785	11.9105	12.145	12.5718	12.2274	12.198	12.281	12.079	12.3536
ENSMUSG00000029154	1917.86	-0.369163	0.169004	-2.18421	0.0289465	0.342657	Cwh43	cell wall biogenesis 43 C-terminal homolog [Source:MGI Symbol;Acc:MGI:2444131]	10.6552	10.4313	11.1363	10.8983	9.93044	10.6092	10.9788	10.9716	11.246	11.0059	11.0313	10.9522	11.3822
ENSMUSG00000041852	3357.14	-0.21497	0.0984421	-2.18371	0.0289833	0.342657	Tcf20	transcription factor 20 [Source:MGI Symbol;Acc:MGI:108399]	11.7503	11.5932	11.5041	11.7946	11.5712	11.4826	11.5261	11.5261	11.9613	11.709	11.7945	11.987	11.9347
ENSMUSG00000046434	9786.74	-0.173093	0.0792546	-2.18402	0.0289611	0.342657	Hnrnpa1	heterogeneous nuclear ribonucleoprotein A1 [Source:MGI Symbol;Acc:MGI:104820]	13.0154	13.15	13.1966	13.1748	13.1604	13.3353	13.1599	13.43	13.1074	13.2717	13.4804	13.3563	13.4156
ENSMUSG00000054690	669.547	-0.569202	0.260536	-2.1833	0.0290139	0.342723	Emcn	endomucin [Source:MGI Symbol;Acc:MGI:1891716]	7.86017	9.01009	9.23744	9.11925	8.39031	9.91849	8.65968	10.0453	9.07547	9.41831	9.54517	9.22452	10.5275
ENSMUSG00000044022	199.683	-0.427959	0.196027	-2.18272	0.0290561	0.342927	Pcdhb21	protocadherin beta 21 [Source:MGI Symbol;Acc:MGI:2136759]	7.31052	6.70974	7.91147	7.51713	6.83273	7.6833	7.51743	7.89222	7.91255	8.13026	7.7741	8.01229	7.51552
ENSMUSG00000018566	228.009	0.592337	0.271905	2.18163	0.0291367	0.342994	Slc2a4	solute carrier family 2 (facilitated glucose transporter), member 4 [Source:MGI Symbol;Acc:MGI:95758]	8.61252	8.52209	7.52545	6.79936	8.70564	8.2297	7.71117	6.12272	7.87926	7.43885	7.10087	7.16788	7.8797
ENSMUSG00000028518	523.737	0.563933	0.258702	2.18186	0.0291199	0.342994	Prkaa2	protein kinase, AMP-activated, alpha 2 catalytic subunit [Source:MGI Symbol;Acc:MGI:1336173]	9.40227	9.02583	8.80641	8.42597	9.59861	9.26358	10.0972	9.02453	8.31645	9.27767	8.74154	7.34633	8.20824
ENSMUSG00000041688	109.976	0.685589	0.317343	2.18174	0.0291287	0.342994	Amot	angiomotin [Source:MGI Symbol;Acc:MGI:108440]	6.99086	8.50722	6.71325	5.58955	7.32654	7.27298	6.54982	7.16442	4.52227	5.46358	5.08981	6.96418	4.33792
ENSMUSG00000002944	5064.8	0.489669	0.265471	2.18028	0.0292369	0.343289	Cd36	CD36 molecule [Source:MGI Symbol;Acc:MGI:107899]	14.0222	13.4623	8.11018	8.31384	14.5029	6.91982	12.5435	12.7557	6.99302	9.02141	6.93579	7.58436	7.23782
ENSMUSG00000049709	3462.24	-0.496085	0.227457	-2.18036	0.0292309	0.343289	Nlrp10	NLR family, pyrin domain containing 10 [Source:MGI Symbol;Acc:MGI:2444084]	12.0699	10.5638	11.3714	11.2129	11.5399	11.4831	11.5727	11.864	12.3336	12.3941	12.3994	11.8848	10.8485
ENSMUSG00000063160	988.425	0.504298	0.231347	2.18059	0.0292135	0.343289	Numbl	numb-like [Source:MGI Symbol;Acc:MGI:894702]	9.95056	11.1112	9.86104	9.80709	10.1932	9.66362	10.2284	9.55997	9.76959	9.70983	10.0583	9.53795	8.56624
ENSMUSG00000049577	1030.3	0.468921	0.215333	2.17819	0.0293919	0.344815	Zfpm1	zinc finger protein, multitype 1 [Source:MGI Symbol;Acc:MGI:1095400]	10.69	10.3781	10.2417	10.0525	10.2755	9.56434	10.2041	9.01274	9.98959	10.2539	10.0564	9.11384	9.2337
ENSMUSG00000025876	84.7909	0.649208	0.299024	2.17752	0.0294422	0.345109	Unc5a	unc-5 netrin receptor A [Source:MGI Symbol;Acc:MGI:894682]	6.11591	7.74781	5.89106	5.52387	7.79075	5.85767	6.68887	6.43697	5.75801	6.06232	5.78052	5.44632	5.20487
ENSMUSG00000086245	335.973	-0.455982	0.209404	-2.17704	0.0294777	0.345231	Gm16170	predicted gene 16170 [Source:MGI Symbol;Acc:MGI:3805548]	8.00007	7.27262	8.87525	8.20278	7.97353	7.67614	8.39209	8.7821	8.46218	8.50848	8.85728	8.41374	8.82049
ENSMUSG00000021488	8108.42	-0.164736	0.0757338	-2.1752	0.0296153	0.345853	Nsd1	nuclear receptor-binding SET-domain protein 1 [Source:MGI Symbol;Acc:MGI:1276545]	12.9433	12.7154	12.9908	12.9094	12.9759	12.8579	12.9298	13.0741	12.9952	13.04	13.0012	12.9969	13.3051
ENSMUSG00000022952	4426.25	-0.414171	0.190434	-2.17464	0.0296568	0.345853	Runx1	runt related transcription factor 1 [Source:MGI Symbol;Acc:MGI:99852]	12.3388	12.2373	11.2109	11.6582	12.0117	11.4635	11.9141	11.9479	12.1583	11.9383	12.4939	12.6739	12.6397
ENSMUSG00000039783	85.0306	0.68268	0.316639	2.17533	0.0296053	0.345853	Kmo	kynurenine 3-monooxygenase (kynurenine 3-hydroxylase) [Source:MGI Symbol;Acc:MGI:2138151]	4.7703	6.85777	6.19022	6.57449	6.39368	7.58733	7.80928	6.99256	4.4636	5.87972	5.74467	4.79823	4.03371
ENSMUSG00000041735	1730.62	0.420374	0.244555	2.17473	0.0296505	0.345853	AAdacl4fm3	AADACL4 family member 3 [Source:MGI Symbol;Acc:MGI:3650721]	12.5762	10.4557	6.39163	5.09683	13.3502	4.77918	11.124	10.9691	4.40244	6.11051	3.07392	5.05944	5.43597
ENSMUSG00000054715	456.984	-0.41351	0.190121	-2.17477	0.0296477	0.345853	Zscan22	zinc finger and SCAN domain containing 22 [Source:MGI Symbol;Acc:MGI:2443312]	8.63178	8.49973	7.92235	9.30425	8.51349	8.26831	8.74361	9.01983	9.18621	8.81151	8.81036	9.35713	9.13522
ENSMUSG00000001270	1040.11	0.577679	0.26612	2.17327	0.0297598	0.346187	Ckb	creatine kinase, brain [Source:MGI Symbol;Acc:MGI:88407]	10.5791	11.138	9.95148	10.3852	10.5116	9.11528	9.68768	10.0987	10.245	8.5219	9.49615	8.88019	9.47883
ENSMUSG00000008683	13547.4	-0.38097	0.175274	-2.17341	0.0297492	0.346187	Rps15a	ribosomal protein S15A [Source:MGI Symbol;Acc:MGI:2389091]	13.2511	12.8139	13.7628	14.154	13.301	13.6823	13.271	13.8497	13.9448	14.0113	14.0219	14.026	13.7274
ENSMUSG00000021693	1540.82	0.300504	0.138276	2.17326	0.0297611	0.346187	Kif2a	kinesin family member 2A [Source:MGI Symbol;Acc:MGI:108390]	10.7962	10.4663	10.4384	10.6253	11.0827	10.9162	10.6513	10.7308	10.4703	10.5111	10.2056	10.0929	10.3702
ENSMUSG00000052712	1569.68	0.213892	0.0985051	2.17137	0.029903	0.347544	BC004004	cDNA sequence BC004004 [Source:MGI Symbol;Acc:MGI:2136782]	10.8881	10.7873	10.6455	10.6076	10.8856	10.4546	10.6813	10.555	10.4685	10.6693	10.5252	10.4591	10.2599
ENSMUSG00000025066	3413.72	-0.39203	0.180732	-2.16894	0.0300871	0.349387	Sfr1	SWI5 dependent recombination repair 1 [Source:MGI Symbol;Acc:MGI:1915038]	11.0354	11.7502	11.8827	11.926	10.9788	11.6106	11.1349	11.5942	11.8986	11.6859	12.0305	12.1732	12.2227
ENSMUSG00000005625	3898.06	0.244896	0.112938	2.16843	0.0301261	0.349456	Psmd4	proteasome (prosome, macropain) 26S subunit, non-ATPase, 4 [Source:MGI Symbol;Acc:MGI:1201670]	12.143	11.5701	11.9891	12.1636	12.2025	12.0312	12.0927	11.4879	11.8389	11.7885	11.8559	11.8787	11.8375
ENSMUSG00000019647	636.175	0.649697	0.301014	2.16723	0.0302174	0.349456	Sema6a	sema domain, transmembrane domain (TM), and cytoplasmic domain, (semaphorin) 6A [Source:MGI Symbol;Acc:MGI:1203727]	10.3914	9.21159	8.39831	7.49159	10.704	9.1976	10.0435	9.72661	8.37731	8.49946	8.40216	8.45649	8.17023
ENSMUSG00000028398	463.798	0.330548	0.152501	2.16743	0.0302021	0.349456	Dmac1	distal membrane arm assembly complex 1 [Source:MGI Symbol;Acc:MGI:1914178]	9.21073	9.1217	9.12887	8.66565	8.95464	9.07229	8.86265	8.10266	8.6872	8.55711	9.04033	8.84598	8.55646
ENSMUSG00000045969	1183.13	-0.220869	0.101898	-2.16755	0.0301933	0.349456	Ing1	inhibitor of growth family, member 1 [Source:MGI Symbol;Acc:MGI:1349481]	9.80552	10.2058	10.2143	10.2772	9.93697	10.114	10.0889	10.2906	10.2645	10.2241	10.1824	10.4591	10.5149
ENSMUSG00000070283	223.849	0.397303	0.183319	2.16719	0.0302204	0.349456	Ndufaf3	NADH:ubiquinone oxidoreductase complex assembly factor 3 [Source:MGI Symbol;Acc:MGI:1913956]	8.18085	8.35358	7.92235	7.90031	8.10123	7.938	7.41431	7.24728	7.78656	6.98841	7.52741	7.89764	7.72226
ENSMUSG00000020808	236.952	-0.510169	0.235412	-2.16648	0.0302743	0.349492	Pimreg	PICALM interacting mitotic regulator [Source:MGI Symbol;Acc:MGI:1924434]	7.0493	7.48485	7.36716	7.79287	8.08954	7.70457	7.34122	7.68195	7.86233	7.53909	7.86039	8.53223	9.03657
ENSMUSG00000023764	955.533	0.545796	0.252092	2.16677	0.0302527	0.349492	Sfi1	Sfi1 homolog, spindle assembly associated (yeast) [Source:MGI Symbol;Acc:MGI:1926137]	10.7026	10.2241	8.87804	9.41484	10.8471	9.33124	10.6342	9.61092	9.36716	9.82622	9.11067	9.4414	9.54219
ENSMUSG00000057969	330.265	0.662341	0.307425	2.16602	0.0303097	0.349606	Sema3b	sema domain, immunoglobulin domain (Ig), short basic domain, secreted, (semaphorin) 3B [Source:MGI Symbol;Acc:MGI:107561]	8.26956	9.73162	7.93853	7.52555	10.0498	7.87686	7.27408	8.18062	7.08347	7.94998	8.17856	7.74684	6.50314
ENSMUSG00000071657	3462.94	0.374539	0.172963	2.16558	0.0303435	0.349701	Bscl2	Berardinelli-Seip congenital lipodystrophy 2 (seipin) [Source:MGI Symbol;Acc:MGI:1298392]	12.1827	11.5489	11.9205	11.7324	12.2642	11.478	12.1837	11.487	11.8515	11.8	11.5444	10.9155	11.3626
ENSMUSG00000035851	2965.73	-0.1803	0.0832898	-2.16474	0.0304078	0.350148	Ythdc1	YTH domain containing 1 [Source:MGI Symbol;Acc:MGI:2443713]	11.3688	11.5857	11.4758	11.5567	11.3472	11.3871	11.3866	11.7376	11.5002	11.6358	11.5283	11.5071	11.8416
ENSMUSG00000020475	194.159	0.617237	0.285755	2.16399	0.0304647	0.35051	Pgam2	phosphoglycerate mutase 2 [Source:MGI Symbol;Acc:MGI:1933118]	7.237	9.14109	8.16161	7.20767	7.38507	7.813	7.46679	6.55876	8.01825	7.13539	7.12895	6.89892	6.02406
ENSMUSG00000009076	109.508	0.622032	0.288449	2.16106	0.0306905	0.351282	Zmat5	zinc finger, matrin type 5 [Source:MGI Symbol;Acc:MGI:1914428]	6.86636	7.2638	7.42188	6.82686	7.17995	7.6398	6.24382	3.86462	6.61583	6.44714	5.83268	6.88935	6.41921
ENSMUSG00000017057	5163.56	-0.387516	0.179292	-2.16119	0.0306804	0.351282	Il13ra1	interleukin 13 receptor, alpha 1 [Source:MGI Symbol;Acc:MGI:105052]	12.2824	12.1799	12.2815	11.6051	12.0923	12.028	12.2801	13.1439	11.9254	12.7438	12.587	12.421	12.1264
ENSMUSG00000024187	2973.88	0.553253	0.256053	2.1626	0.0305717	0.351282	Fam234a	family with sequence similarity 234, member A [Source:MGI Symbol;Acc:MGI:2146854]	12.6036	11.6028	11.1675	11.1906	12.542	10.6055	11.8814	11.3536	11.5148	11.4275	10.9903	10.6722	10.4959
ENSMUSG00000028405	2333.6	0.488251	0.226038	2.1608	0.030711	0.351282	Aco1	aconitase 1 [Source:MGI Symbol;Acc:MGI:87879]	11.9121	11.2583	11.0189	10.6341	12.1872	10.7029	11.5271	11.3128	10.6339	10.7177	10.5172	11.0854	10.684
ENSMUSG00000036599	400.181	0.603519	0.279566	2.1623	0.0305951	0.351282	Chst12	carbohydrate sulfotransferase 12 [Source:MGI Symbol;Acc:MGI:1929064]	8.24477	10.3409	8.93827	8.17095	8.70564	8.79665	8.03462	8.45613	7.98734	8.40118	8.23456	8.34189	7.16238
ENSMUSG00000041143	704.888	0.30788	0.14242	2.1618	0.0306338	0.351282	Tmco4	transmembrane and coiled-coil domains 4 [Source:MGI Symbol;Acc:MGI:1924306]	9.83696	9.46732	9.064	9.58151	9.71347	9.81635	9.61397	9.12873	9.4545	9.55953	9.2354	9.22452	8.99731
ENSMUSG00000059555	1364.16	0.205935	0.0953004	2.16091	0.0307021	0.351282	Tor4a	torsin family 4, member A [Source:MGI Symbol;Acc:MGI:2442720]	10.6516	10.508	10.5355	10.3978	10.4524	10.508	10.4895	10.1054	10.0802	10.2619	10.2725	10.4558	10.5511
ENSMUSG00000031075	4703.69	-0.531394	0.245966	-2.15944	0.0308157	0.352186	Ano1	anoctamin 1, calcium activated chloride channel [Source:MGI Symbol;Acc:MGI:2142149]	11.7629	10.8731	12.1724	12.6902	10.9621	11.9971	11.7522	11.4862	12.9684	12.4705	12.4837	12.528	12.7442
ENSMUSG00000020123	146.856	0.648501	0.31331	2.15795	0.0309315	0.352337	Avpr1a	arginine vasopressin receptor 1A [Source:MGI Symbol;Acc:MGI:1859216]	5.63333	9.64596	6.99683	6.45622	7.85428	6.65432	6.91976	7.85043	5.43053	4.69867	5.11811	6.03764	1.19
ENSMUSG00000032875	1994.79	-0.431688	0.199934	-2.15885	0.0308619	0.352337	Arhgef17	Rho guanine nucleotide exchange factor (GEF) 17 [Source:MGI Symbol;Acc:MGI:2673002]	10.6762	11.2235	10.4582	10.4985	10.8427	10.8358	10.2904	10.0694	11.2547	11.268	11.4368	11.3305	11.4597
ENSMUSG00000036078	1804.28	0.276866	0.12829	2.15814	0.0309169	0.352337	Sigmar1	sigma non-opioid intracellular receptor 1 [Source:MGI Symbol;Acc:MGI:1195268]	11.2406	10.9111	11.1789	10.5664	11.014	10.8041	10.7779	10.6053	10.4907	10.9769	10.6809	10.5822	10.5412
ENSMUSG00000090121	1209.46	0.66579	0.310515	2.15842	0.0308949	0.352337	Abhd12b	abhydrolase domain containing 12B [Source:MGI Symbol;Acc:MGI:2685650]	11.3391	10.4605	9.71219	9.16036	11.3533	9.32896	11.2977	10.333	9.46201	10.5897	9.06052	7.74684	8.04282
ENSMUSG00000025912	291.071	-0.529652	0.245705	-2.15466	0.0311886	0.353214	Mybl1	myeloblastosis oncogene-like 1 [Source:MGI Symbol;Acc:MGI:99925]	7.66841	7.40688	8.11967	8.20802	7.53908	7.813	8.0519	8.1764	8.80117	7.08804	8.06322	8.84845	9.16451
ENSMUSG00000027968	861.577	-0.3044	0.141266	-2.1548	0.0311777	0.353214	Larp7	La ribonucleoprotein 7, transcriptional regulator [Source:MGI Symbol;Acc:MGI:107634]	9.65134	9.59236	9.51777	9.80536	9.33718	9.83897	9.33923	9.88508	9.92446	10.0216	9.35318	10.0581	10.1323
ENSMUSG00000040701	1285.12	0.358232	0.1662	2.15553	0.0311203	0.353214	Ap1g2	adaptor protein complex AP-1, gamma 2 subunit [Source:MGI Symbol;Acc:MGI:1328307]	11.0218	10.373	10.1965	10.2419	10.812	10.2359	10.3498	10.0808	10.359	10.3968	10.0827	9.86164	9.75185
ENSMUSG00000046623	2775.68	0.645631	0.300791	2.15529	0.0311389	0.353214	Gjb4	gap junction protein, beta 4 [Source:MGI Symbol;Acc:MGI:95722]	12.8595	11.1583	10.7788	10.5986	12.7962	9.89863	11.9625	11.2343	11.4167	11.0567	10.6419	10.0918	10.0387
ENSMUSG00000069633	141.933	0.655057	0.305433	2.15498	0.0311635	0.353214	Pex11g	peroxisomal biogenesis factor 11 gamma [Source:MGI Symbol;Acc:MGI:1920905]	8.35313	7.44639	5.5971	6.57449	8.57764	5.69715	7.80249	6.80837	6.51831	6.35012	6.6846	6.00257	6.69379
ENSMUSG00000090733	11357.7	-0.28958	0.134315	-2.15595	0.0310879	0.353214	Rps27	ribosomal protein S27 [Source:MGI Symbol;Acc:MGI:1888676]	13.3085	13.0912	13.3882	13.5275	13.2175	13.5018	13.1716	13.3442	13.4638	13.9231	13.7034	13.2586	13.9237
ENSMUSG00000111375	156.654	-0.41682	0.193304	-2.15601	0.0310832	0.353214	Btbd8	BTB (POZ) domain containing 8 [Source:MGI Symbol;Acc:MGI:3646208]	6.79984	6.61582	6.72573	7.36601	6.74606	7.57967	7.33182	7.35581	7.51764	7.41026	7.27434	7.87842	7.65964
ENSMUSG00000036062	147.92	0.60097	0.279424	2.15392	0.0312465	0.353287	Phf24	PHD finger protein 24 [Source:MGI Symbol;Acc:MGI:2140712]	8.09329	7.67649	8.05685	6.74274	8.07776	6.27281	6.644	7.10346	7.12192	7.08804	6.51407	6.29121	5.77674
ENSMUSG00000116132	221.511	-0.604033	0.280102	-2.1542	0.0312248	0.353287	Gm49428	predicted gene, 49428 [Source:MGI Symbol;Acc:MGI:6155065]	6.96073	6.55927	8.07159	8.01831	5.84534	7.11249	7.73276	7.42151	8.26154	7.34125	8.36427	8.35586	8.779
ENSMUSG00000042293	122.534	0.538146	0.249945	2.15344	0.031284	0.353419	Gm5617	predicted gene 5617 [Source:MGI Symbol;Acc:MGI:3643566]	7.26193	7.49243	7.86145	7.06486	7.57305	6.53274	5.85494	6.47872	6.53265	6.52031	6.95944	6.51927	6.23512
ENSMUSG00000022016	3273.89	-0.209396	0.0972767	-2.15258	0.0313519	0.353686	Akap11	A kinase (PRKA) anchor protein 11 [Source:MGI Symbol;Acc:MGI:2684060]	11.512	11.2782	11.7362	11.4894	11.437	11.73	11.7671	11.8755	11.7721	11.6873	11.6867	11.8805	11.8172
ENSMUSG00000064345	45683.7	0.28235	0.131176	2.15249	0.0313592	0.353686	mt-Nd2	mitochondrially encoded NADH dehydrogenase 2 [Source:MGI Symbol;Acc:MGI:102500]	15.6304	15.6036	15.194	15.5672	15.677	15.3513	16.0727	15.1356	15.5292	15.3098	15.231	15.3015	15.3405
ENSMUSG00000012428	1361.79	0.675379	0.320254	2.14933	0.0316081	0.353789	Steap4	STEAP family member 4 [Source:MGI Symbol;Acc:MGI:1923560]	11.296	11.5714	8.47423	7.64622	11.6116	10.299	11.4602	10.839	7.12192	10.4375	8.26968	8.6559	8.35097
ENSMUSG00000021577	4562.34	0.267145	0.124196	2.15101	0.0314752	0.353789	Sdha	succinate dehydrogenase complex, subunit A, flavoprotein (Fp) [Source:MGI Symbol;Acc:MGI:1914195]	12.3497	12.1728	11.9731	12.0728	12.6374	12.3112	12.3267	12.2949	11.7245	12.0537	11.916	12.0203	11.9252
ENSMUSG00000025277	1160.21	-0.503784	0.234127	-2.15102	0.0314743	0.353789	Abhd6	abhydrolase domain containing 6 [Source:MGI Symbol;Acc:MGI:1913332]	9.87381	9.36381	9.9206	10.55	9.07509	9.77506	10.0889	9.61872	11.0649	10.0121	10.105	10.6964	10.8171
ENSMUSG00000029098	2119.46	0.50483	0.234697	2.15195	0.0314014	0.353789	Acox3	acyl-Coenzyme A oxidase 3, pristanoyl [Source:MGI Symbol;Acc:MGI:1933156]	11.5146	11.6382	10.7285	10.7766	12.0229	10.507	11.2479	11.4145	10.6513	10.5908	10.7622	10.0929	10.2809
ENSMUSG00000030067	3242.64	-0.383988	0.178632	-2.14944	0.0315992	0.353789	Foxp1	forkhead box P1 [Source:MGI Symbol;Acc:MGI:1914004]	11.4229	11.4401	11.26	11.6772	11.8476	11.2279	11.1736	11.2525	11.755	11.4914	11.8632	12.1865	12.3881
ENSMUSG00000030610	479.002	-0.414796	0.192886	-2.1502	0.0315396	0.353789	Det1	de-etiolated homolog 1 (Arabidopsis) [Source:MGI Symbol;Acc:MGI:1923625]	8.37614	8.18628	8.93827	9.23923	8.40923	8.63618	8.66718	8.46654	9.29958	8.88261	9.15914	9.40324	9.39343
ENSMUSG00000037257	1310.78	0.225932	0.105054	2.15062	0.0315063	0.353789	Aagab	alpha- and gamma-adaptin binding protein [Source:MGI Symbol;Acc:MGI:1914189]	10.6854	10.2046	10.5523	10.6715	10.3811	10.3381	10.3168	10.2031	10.2526	10.0938	10.3779	10.3137	10.0973
ENSMUSG00000038467	4575.8	0.187766	0.0873357	2.14994	0.0315602	0.353789	Chmp4b	charged multivesicular body protein 4B [Source:MGI Symbol;Acc:MGI:1922858]	12.327	12.2597	12.1749	12.2191	12.4619	12.1064	12.1369	11.8614	12.1125	12.1562	12.2123	12.0021	11.9474
ENSMUSG00000054381	271.874	-0.383814	0.178581	-2.1491	0.0316261	0.353789	Zfp747	zinc finger protein 747 [Source:MGI Symbol;Acc:MGI:2443581]	7.59184	8.10959	7.85009	7.97595	7.98619	8.00811	7.56636	7.49116	8.42422	8.27999	8.1886	8.51988	8.65147
ENSMUSG00000071302	356.039	-0.409128	0.190338	-2.14925	0.0316143	0.353789	2610044O15Rik8	RIKEN cDNA 2610044O15 gene [Source:MGI Symbol;Acc:MGI:1919389]	8.40999	8.31568	8.19341	8.27942	8.61072	7.65445	8.14073	9.38805	8.54233	8.74055	8.41932	8.35238	8.51157
ENSMUSG00000025938	156.184	0.676138	0.320178	2.14689	0.0318023	0.354194	Slco5a1	solute carrier organic anion transporter family, member 5A1 [Source:MGI Symbol;Acc:MGI:2443431]	5.81273	9.31127	6.76254	6.32738	8.72466	5.75266	7.39638	7.4637	6.16022	6.30941	5.61166	6.88935	4.51007
ENSMUSG00000028837	3128.35	0.220429	0.10266	2.14717	0.0317797	0.354194	Psmb2	proteasome (prosome, macropain) subunit, beta type 2 [Source:MGI Symbol;Acc:MGI:1347045]	11.8043	11.3128	11.7492	11.7522	11.8402	11.8318	11.6232	11.308	11.6074	11.4748	11.3485	11.5777	11.5684
ENSMUSG00000030795	9594.53	-0.276337	0.12871	-2.14695	0.0317973	0.354194	Fus	fused in sarcoma [Source:MGI Symbol;Acc:MGI:1353633]	12.7337	13.056	13.1698	13.5191	13.0323	13.1495	12.8128	13.2896	13.3426	13.1595	13.3358	13.5515	13.5391
ENSMUSG00000033389	361.098	0.588476	0.274321	2.14815	0.0317019	0.354194	Arhgap44	Rho GTPase activating protein 44 [Source:MGI Symbol;Acc:MGI:2144423]	8.62218	8.46167	6.84494	9.59557	9.1246	8.58357	9.13005	7.93784	8.12149	6.90888	8.37896	8.32425	8.09108
ENSMUSG00000062944	240.69	-0.367065	0.170969	-2.1467	0.0318171	0.354194	9130023H24Rik	RIKEN cDNA 9130023H24 gene [Source:MGI Symbol;Acc:MGI:2442738]	7.88445	7.58739	7.87271	7.46558	8.01118	7.8706	7.19333	7.81284	8.37334	7.95659	8.43346	8.18257	7.79898
ENSMUSG00000064358	583.181	0.485756	0.226287	2.14716	0.0317809	0.354194	mt-Co3	mitochondrially encoded cytochrome c oxidase III [Source:MGI Symbol;Acc:MGI:102502]	8.7858	9.71877	9.7386	9.29935	9.2188	9.80982	9.10544	9.0151	8.5494	8.05221	8.52085	9.67096	8.7874
ENSMUSG00000042988	123.835	-0.6314	0.300912	-2.14633	0.0318471	0.35424	Notum	notum palmitoleoyl-protein carboxylesterase [Source:MGI Symbol;Acc:MGI:1924833]	4.54513	5.0869	0.934816	7.66158	4.38812	5.06885	5.93163	3.86462	8.33293	2.13906	8.32232	7.80907	8.49116
ENSMUSG00000021532	529.463	-0.272305	0.126894	-2.14589	0.0318819	0.35427	Fastkd3	FAST kinase domains 3 [Source:MGI Symbol;Acc:MGI:1916827]	8.7333	8.90055	9.014	9.01553	8.94818	9.04198	8.69678	8.77095	9.46201	9.0151	9.21589	9.26948	9.34592
ENSMUSG00000031523	1086.09	0.364376	0.169824	2.14564	0.0319018	0.35427	Dlc1	deleted in liver cancer 1 [Source:MGI Symbol;Acc:MGI:1354949]	10.0647	10.7811	9.91925	10.22	10.5039	9.83897	10.2233	9.81618	9.89423	9.4654	10.1924	10.0591	9.60764
ENSMUSG00000058587	5316.13	-0.316729	0.147633	-2.14532	0.0319272	0.35427	Tmod3	tropomodulin 3 [Source:MGI Symbol;Acc:MGI:1355315]	12.0132	11.9954	12.5419	12.6784	11.7498	12.2313	12.0425	12.3331	12.5708	12.4411	12.5663	12.6734	12.6695
ENSMUSG00000036817	3238.51	-0.165156	0.0770034	-2.14479	0.0319693	0.354452	Sun1	Sad1 and UNC84 domain containing 1 [Source:MGI Symbol;Acc:MGI:1924303]	11.7387	11.5154	11.5705	11.4996	11.7269	11.4769	11.5199	11.6809	11.5779	11.8264	11.736	11.8592	11.7965
ENSMUSG00000041685	3070.52	-0.220426	0.102816	-2.14389	0.0320414	0.354964	Fcho2	FCH domain only 2 [Source:MGI Symbol;Acc:MGI:3505790]	11.742	11.4184	11.3862	11.4759	11.4801	11.2255	11.5516	11.9636	11.6032	11.5285	11.744	11.5906	11.7382
ENSMUSG00000030788	2832.57	-0.332556	0.155153	-2.14333	0.0320863	0.355175	Rnf141	ring finger protein 141 [Source:MGI Symbol;Acc:MGI:1914400]	11.3972	10.7702	11.2346	11.2816	11.1075	11.7437	11.3428	11.7188	11.2596	11.3686	11.7098	11.9382	11.7814
ENSMUSG00000033669	498.485	-0.372141	0.173671	-2.14268	0.0321384	0.355465	Zfp7	zinc finger protein 7 [Source:MGI Symbol;Acc:MGI:99208]	8.75541	8.70915	8.80347	9.03923	8.70947	8.521	8.75773	8.54396	8.9068	8.83679	9.27678	9.47537	9.65886
ENSMUSG00000046034	1058.54	0.232765	0.108671	2.14192	0.0321998	0.355857	Otulin	OTU deubiquitinase with linear linkage specificity [Source:MGI Symbol;Acc:MGI:3577015]	10.1457	9.85273	10.3044	10.1082	10.129	10.2125	10.2843	9.56966	10.1128	9.98491	9.90934	9.86774	9.99227
ENSMUSG00000008822	100.851	0.509282	0.23799	2.14047	0.032317	0.3564	Acyp1	acylphosphatase 1, erythrocyte (common) type [Source:MGI Symbol;Acc:MGI:1913454]	7.03491	6.9596	5.5971	7.25904	7.45049	6.88298	6.59768	6.40846	6.69448	6.26752	6.19342	5.9483	6.25946
ENSMUSG00000024781	1479.14	0.603649	0.282598	2.14035	0.0323269	0.3564	Lipa	lysosomal acid lipase A [Source:MGI Symbol;Acc:MGI:96789]	10.6923	12.0205	9.65787	10.2859	11.0008	10.2684	10.8231	11.1186	9.46388	10.0893	9.89714	9.52101	9.16773
ENSMUSG00000047139	22105.8	-0.520912	0.243251	-2.14054	0.0323113	0.3564	Cd24a	CD24a antigen [Source:MGI Symbol;Acc:MGI:88323]	13.7575	13.3814	14.7006	14.7724	12.5843	14.256	14.1863	14.4499	15.0214	14.6628	14.5565	14.6617	14.98
ENSMUSG00000035413	241.008	0.631018	0.295803	2.13986	0.0323662	0.356548	Tmem98	transmembrane protein 98 [Source:MGI Symbol;Acc:MGI:1923457]	8.49129	8.782	7.57457	6.90634	8.89881	7.39139	8.66343	8.11595	7.69389	6.06232	5.91564	7.59028	7.49516
ENSMUSG00000039753	3917.49	-0.344099	0.160844	-2.13923	0.032417	0.356821	Fbxl5	F-box and leucine-rich repeat protein 5 [Source:MGI Symbol;Acc:MGI:2152883]	11.6081	12.0697	12.076	11.4546	11.3429	11.9385	11.6024	12.5953	11.7462	12.03	12.0233	12.0257	12.1756
ENSMUSG00000002227	208.911	0.438143	0.204919	2.13815	0.0325042	0.356922	Mov10	Mov10 RISC complex RNA helicase [Source:MGI Symbol;Acc:MGI:97054]	7.71428	8.52947	7.97558	7.1866	7.53046	7.96763	8.1461	7.65185	7.38165	7.80376	7.35384	7.15994	7.08279
ENSMUSG00000030970	1834.57	-0.517987	0.242128	-2.13842	0.032483	0.356922	Ctbp2	C-terminal binding protein 2 [Source:MGI Symbol;Acc:MGI:1201686]	10.0216	10.1422	10.3912	11.3724	10.0423	10.9177	10.1315	10.0931	11.2202	10.7001	11.1594	11.4957	11.6757
ENSMUSG00000032555	4020.53	-0.343927	0.160813	-2.13858	0.0324695	0.356922	Topbp1	topoisomerase (DNA) II binding protein 1 [Source:MGI Symbol;Acc:MGI:1920018]	11.6381	11.6284	12.0058	11.9844	11.399	12.1477	11.5782	12.2785	12.1571	11.9232	11.6006	12.3776	12.4565
ENSMUSG00000001173	1790.78	-0.252509	0.118134	-2.13746	0.0325609	0.356931	Ocrl	OCRL, inositol polyphosphate-5-phosphatase [Source:MGI Symbol;Acc:MGI:109589]	10.5261	10.6951	11.0644	10.7837	10.5072	10.5478	10.5496	11.1894	10.9052	11.0027	10.9647	10.8424	10.7019
ENSMUSG00000079013	1751.23	0.352748	0.224061	2.13718	0.032583	0.356931	Serpina3j	serine (or cysteine) peptidase inhibitor, clade A (alpha-1 antiproteinase, antitrypsin), member 3J [Source:MGI Symbol;Acc:MGI:2182843]	10.4152	11.2902	8.6515	6.20697	13.925	0	10.1192	10.3358	7.11241	5.60485	0	7.8392	5.81007
ENSMUSG00000085178	67.9919	-0.530955	0.248267	-2.13736	0.0325685	0.356931	Kdm6bos	KDM1 lysine (K)-specific demethylase 6B, opposite strand [Source:MGI Symbol;Acc:MGI:1921523]	5.97227	5.53104	5.3615	5.30669	6.12265	4.9786	6.54982	6.74135	6.21461	6.1799	6.15296	6.84053	6.18518
ENSMUSG00000027439	1088.83	0.298176	0.139599	2.13597	0.0326823	0.357448	Gzf1	GDNF-inducible zinc finger protein 1 [Source:MGI Symbol;Acc:MGI:1921783]	10.4026	10.0808	9.84825	10.0856	10.5925	10.0125	10.4147	10.0591	9.86336	10.0543	9.79677	10.0463	9.59335
ENSMUSG00000028419	2686.51	-0.259309	0.121397	-2.13602	0.0326776	0.357448	Chmp5	charged multivesicular body protein 5 [Source:MGI Symbol;Acc:MGI:1924209]	11.3236	10.8003	11.4135	11.5771	11.223	11.1526	11.2227	11.4926	11.6113	11.3086	11.6322	11.4423	11.6655
ENSMUSG00000030549	169.27	-0.35942	0.212752	-2.13281	0.0329404	0.359984	Rhcg	Rhesus blood group-associated C glycoprotein [Source:MGI Symbol;Acc:MGI:1888517]	3.52557	0	2.47463	6.28835	0	0	6.67407	0	9.17483	7.00124	10.0203	7.80907	5.43597
ENSMUSG00000020283	1165.08	0.498895	0.234051	2.13246	0.0329691	0.360011	Pex13	peroxisomal biogenesis factor 13 [Source:MGI Symbol;Acc:MGI:1919379]	10.8216	10.2433	10.1086	9.82425	11.0671	9.96035	10.5435	10.743	9.57025	9.78413	9.72037	9.39988	9.27009
ENSMUSG00000106978	71.8861	0.568057	0.2665	2.13185	0.0330189	0.360269	N4bp2os	NEDD4 binding protein 2, opposite strand [Source:MGI Symbol;Acc:MGI:1921484]	6.38911	6.64329	6.54034	5.45504	6.94075	6.76645	6.1613	6.53257	5.91953	5.08374	6.0243	4.87781	5.39262
ENSMUSG00000002342	623.334	0.403307	0.189548	2.1279	0.0333454	0.361107	Tmem161a	transmembrane protein 161A [Source:MGI Symbol;Acc:MGI:2384577]	9.47869	9.67286	9.38637	9.23153	9.63524	9.42819	9.44549	7.83444	9.09251	9.23211	9.19113	9.31486	9.07135
ENSMUSG00000017307	487.574	0.305772	0.143549	2.13013	0.0331606	0.361107	Acot8	acyl-CoA thioesterase 8 [Source:MGI Symbol;Acc:MGI:2158201]	9.07667	8.85723	9.13824	9.16844	8.97065	8.95294	9.29153	8.28628	8.87338	8.89642	8.92693	8.36969	8.99369
ENSMUSG00000025491	243.07	0.651515	0.30788	2.12785	0.0333497	0.361107	Ifitm1	interferon induced transmembrane protein 1 [Source:MGI Symbol;Acc:MGI:1915963]	6.83349	9.62027	8.25928	6.66869	7.05332	8.7394	8.49676	6.5059	6.39813	8.08273	7.07944	7.19919	7.73967
ENSMUSG00000025964	617.336	0.616549	0.290285	2.12915	0.0332416	0.361107	Adam23	a disintegrin and metallopeptidase domain 23 [Source:MGI Symbol;Acc:MGI:1345162]	9.28557	10.5412	9.41748	9.48772	9.22415	9.67264	9.07758	8.84198	8.60814	8.66994	9.65186	8.78793	6.02406
ENSMUSG00000028634	709.381	0.596928	0.281039	2.12798	0.0333384	0.361107	Hivep3	human immunodeficiency virus type I enhancer binding protein 3 [Source:MGI Symbol;Acc:MGI:106589]	10.3425	9.92165	8.864	8.10509	10.7126	8.89861	10.0144	9.44005	9.20425	9.27503	8.87605	8.37313	8.36786
ENSMUSG00000030854	338.165	0.59822	0.281464	2.12937	0.0332236	0.361107	Ptpn5	protein tyrosine phosphatase, non-receptor type 5 [Source:MGI Symbol;Acc:MGI:97807]	8.51221	7.98095	8.48895	8.78261	6.92768	8.97353	9.84301	8.01553	8.26154	7.95659	7.81789	6.88935	8.18301
ENSMUSG00000031119	1716.07	0.467133	0.21939	2.12983	0.0331853	0.361107	Gpc4	glypican 4 [Source:MGI Symbol;Acc:MGI:104902]	11.2937	11.3015	10.4155	9.97472	11.6013	10.5566	10.984	10.9138	10.0839	10.2725	10.3075	10.363	10.4933
ENSMUSG00000038884	229.885	0.639592	0.301499	2.12933	0.0332268	0.361107	Shfl	shiftless antiviral inhibitor of ribosomal frameshifting [Source:MGI Symbol;Acc:MGI:2441788]	7.86831	9.43233	7.31029	6.9445	8.73219	7.77329	7.85594	8.06204	6.76906	7.62454	7.57412	6.73763	5.59742
ENSMUSG00000046733	223.65	-0.679772	0.319884	-2.12774	0.0333588	0.361107	Gprc5a	G protein-coupled receptor, family C, group 5, member A [Source:MGI Symbol;Acc:MGI:1891250]	2.6457	6.57362	6.49731	7.65392	7.42282	7.52492	7.08557	6.30395	6.30093	7.07596	8.0956	8.72746	10.0299
ENSMUSG00000049907	157.093	0.670924	0.320104	2.12851	0.0332946	0.361107	Rasl11b	RAS-like, family 11, member B [Source:MGI Symbol;Acc:MGI:1916189]	6.16958	9.57998	6.92288	6.99385	7.85428	6.68318	6.7607	7.33323	5.30247	6.0376	7.38329	6.26185	4.03371
ENSMUSG00000103588	202.663	-0.674634	0.318142	-2.12715	0.0334078	0.361352	Gm18445	predicted gene, 18445 [Source:MGI Symbol;Acc:MGI:5010630]	3.52557	7.32444	6.52614	7.01791	2.44119	7.75981	7.22414	7.67598	6.4744	8.36687	9.84624	7.9446	6.52338
ENSMUSG00000042804	1360.56	0.638002	0.30121	2.12674	0.0334419	0.361436	Gpr153	G protein-coupled receptor 153 [Source:MGI Symbol;Acc:MGI:1916157]	10.2459	12.4112	10.087	9.33809	10.6563	9.8565	10.3866	10.4875	9.50447	10.0772	9.90122	9.74843	8.51662
ENSMUSG00000066232	10364.1	-0.374721	0.176229	-2.12618	0.0334879	0.361648	Ipo7	importin 7 [Source:MGI Symbol;Acc:MGI:2152414]	13.0845	12.6281	13.1742	13.6636	12.9056	13.2436	13.0409	13.3851	13.4451	13.2244	13.1777	13.7387	14.0829
ENSMUSG00000030509	741.448	-0.368047	0.173177	-2.12517	0.0335728	0.36228	Asb7	ankyrin repeat and SOCS box-containing 7 [Source:MGI Symbol;Acc:MGI:2152835]	9.43003	9.21388	9.32618	9.72726	9.11021	8.78004	9.57863	9.35854	10.0888	9.43733	9.56587	9.72306	10.0769
ENSMUSG00000028381	10677.5	-0.51642	0.242974	-2.12451	0.0336275	0.362301	Ugcg	UDP-glucose ceramide glucosyltransferase [Source:MGI Symbol;Acc:MGI:1332243]	13.0614	12.7698	13.0037	13.938	11.8776	12.6228	13.327	12.9546	14.2162	13.3309	13.611	13.561	14.0669
ENSMUSG00000040040	486.634	-0.292765	0.137798	-2.12457	0.0336229	0.362301	Ift88	intraflagellar transport 88 [Source:MGI Symbol;Acc:MGI:98715]	9.1419	9.01273	8.80347	8.4527	8.49146	8.57974	8.83296	9.33411	8.97927	9.14802	9.06416	8.90415	9.05058
ENSMUSG00000040596	1318.19	0.475607	0.224033	2.12353	0.0337092	0.362896	Pogk	pogo transposable element with KRAB domain [Source:MGI Symbol;Acc:MGI:1918842]	10.3686	10.6098	11.0132	10.0884	10.5526	10.4733	10.866	10.5154	10.4056	10.1725	10.119	9.69175	8.6652
ENSMUSG00000048387	104.941	0.647545	0.306495	2.12117	0.0339078	0.364748	Osr1	odd-skipped related transcription factor 1 [Source:MGI Symbol;Acc:MGI:1344424]	6.79984	7.80972	7.35114	6.18589	7.55616	6.83235	6.50032	6.72987	3.96837	6.13401	6.7851	6.49423	4.33792
ENSMUSG00000073705	164.471	-0.473321	0.223203	-2.1203	0.0339805	0.365244	Cenps	centromere protein S [Source:MGI Symbol;Acc:MGI:1917178]	7.6777	6.76079	6.59579	6.66869	7.61441	7.06942	6.82912	8.04362	7.93432	7.32092	7.05036	7.49885	7.73967
ENSMUSG00000058076	2617.95	0.323664	0.152693	2.11974	0.0340277	0.365465	Sdhc	succinate dehydrogenase complex, subunit C, integral membrane protein [Source:MGI Symbol;Acc:MGI:1913302]	11.4732	11.4863	11.3524	11.1033	11.6637	11.8233	11.5173	11.2509	11.2175	11.4644	11.2344	11.1232	10.4881
ENSMUSG00000037214	289.044	0.312483	0.147457	2.11902	0.0340892	0.365553	Thap1	THAP domain containing, apoptosis associated protein 1 [Source:MGI Symbol;Acc:MGI:1921004]	8.00746	8.07975	8.48161	8.32352	8.51349	8.50493	8.26448	7.74603	7.9289	7.65735	8.02636	8.34889	8.13778
ENSMUSG00000039903	628.569	-0.592697	0.279421	-2.11918	0.0340752	0.365553	Eva1c	eva-1 homolog C (C. elegans) [Source:MGI Symbol;Acc:MGI:1918217]	8.79437	8.01814	8.48895	9.50485	8.02352	9.65999	8.75773	8.16792	9.70774	9.05873	9.60763	9.81059	10.6055
ENSMUSG00000025041	2442.85	-0.37006	0.174834	-2.1165	0.034302	0.36669	Nt5c2	5'-nucleotidase, cytosolic II [Source:MGI Symbol;Acc:MGI:2178563]	11.4483	10.9974	10.705	11.3153	10.978	10.4867	11.2214	11.142	11.8091	11.5684	11.7087	11.0013	11.34
ENSMUSG00000042138	504.439	0.305709	0.144379	2.11742	0.0342239	0.36669	Msantd2	Myb/SANT-like DNA-binding domain containing 2 [Source:MGI Symbol;Acc:MGI:2384579]	9.1914	9.1435	9.21106	8.73623	9.06019	9.32209	9.11369	9.05014	8.36534	8.81151	8.46686	8.98274	8.97911
ENSMUSG00000048429	1926.79	0.251019	0.118577	2.11695	0.034264	0.36669	Timm29	translocase of inner mitochondrial membrane 29 [Source:MGI Symbol;Acc:MGI:1917023]	11.2453	10.9061	10.8813	10.7994	11.2852	10.877	11.1138	10.8536	11.0204	10.7656	10.6333	10.4926	10.7786
ENSMUSG00000075701	1958.27	0.519997	0.245807	2.11678	0.0342782	0.36669	Selenos	selenoprotein S [Source:MGI Symbol;Acc:MGI:95994]	11.6786	10.8275	10.294	10.9786	12.1762	10.2588	11.0945	10.6847	10.721	9.9086	10.5331	10.7296	10.6326
ENSMUSG00000021130	145.04	0.665354	0.320242	2.1161	0.0343366	0.366773	Galnt16	polypeptide N-acetylgalactosaminyltransferase 16 [Source:MGI Symbol;Acc:MGI:1917754]	6.41156	9.26782	7.57457	6.07559	7.64667	7.38261	6.5819	7.68789	6.0043	6.42825	3.98561	6.5068	3.64774
ENSMUSG00000051586	3201.91	0.314836	0.148923	2.11415	0.0345023	0.367971	Mical3	microtubule associated monooxygenase, calponin and LIM domain containing 3 [Source:MGI Symbol;Acc:MGI:2442733]	12.0459	11.5196	11.5988	11.2355	12.1273	11.6454	12.1131	11.4261	11.2601	11.5129	11.5648	11.4267	11.5239
ENSMUSG00000101026	297.682	0.665884	0.318846	2.11431	0.0344891	0.367971	Ly6g6g	lymphocyte antigen 6 complex, locus G6G [Source:MGI Symbol;Acc:MGI:1925975]	7.19878	6.54478	7.5111	8.65034	10.5987	6.32868	8.59827	7.48434	7.39741	7.62454	7.70582	7.24493	7.06909
ENSMUSG00000024101	955.993	0.197629	0.0934923	2.11384	0.0345292	0.367972	Washc1	WASH complex subunit 1 [Source:MGI Symbol;Acc:MGI:1916017]	9.99584	10.0439	10.024	10.0983	10.1262	9.74115	9.87896	9.56966	9.89839	9.74269	9.92944	9.75239	9.81889
ENSMUSG00000002847	543.881	0.658214	0.313939	2.11307	0.0345951	0.367994	Pla1a	phospholipase A1 member A [Source:MGI Symbol;Acc:MGI:1934677]	8.41555	11.3554	9.49972	8.03019	8.16942	8.36943	8.96654	8.96702	8.6872	8.51744	8.27283	8.19816	7.08279
ENSMUSG00000026311	245.994	0.434813	0.205761	2.11323	0.0345807	0.367994	Asb1	ankyrin repeat and SOCS box-containing 1 [Source:MGI Symbol;Acc:MGI:1929735]	7.81877	8.96998	8.29322	7.55873	8.14705	7.83246	7.9815	7.91774	7.79848	7.41985	7.43482	7.69835	7.65046
ENSMUSG00000033392	1944.13	-0.263861	0.124881	-2.11287	0.0346117	0.367994	Clasp2	CLIP associating protein 2 [Source:MGI Symbol;Acc:MGI:1923749]	10.706	10.9174	10.934	11.0394	10.7343	10.6709	10.4661	11.3138	10.8956	10.8036	10.8836	11.2184	11.2063
ENSMUSG00000019960	5307.99	-0.596933	0.282522	-2.11072	0.0347962	0.368528	Dusp6	dual specificity phosphatase 6 [Source:MGI Symbol;Acc:MGI:1914853]	12.6148	11.0119	12.0699	11.84	11.7955	12.2413	11.4864	11.7228	12.0124	11.5908	12.1938	13.4612	13.862
ENSMUSG00000022560	372.384	0.536587	0.254385	2.11089	0.0347822	0.368528	Slc52a2	solute carrier protein 52, member 2 [Source:MGI Symbol;Acc:MGI:1289288]	9.41066	8.57653	8.41767	7.48297	9.72861	8.15441	8.76822	8.01079	8.23985	7.78903	8.1886	8.4104	8.17023
ENSMUSG00000029287	1433.35	0.621182	0.295094	2.1116	0.0347207	0.368528	Tgfbr3	transforming growth factor, beta receptor III [Source:MGI Symbol;Acc:MGI:104637]	10.5338	11.6154	10.1795	9.2082	11.2864	10.862	10.9937	11.3037	9.08036	9.73502	9.47852	9.66115	8.7578
ENSMUSG00000049988	161.583	0.642262	0.305528	2.11116	0.0347582	0.368528	Lrrc25	leucine rich repeat containing 25 [Source:MGI Symbol;Acc:MGI:2445284]	7.34592	9.26782	6.83345	6.45622	6.86051	7.4001	7.71117	7.66396	6.36645	6.53804	6.94372	6.37588	5.74261
ENSMUSG00000053768	1954.59	0.233659	0.110655	2.11162	0.0347194	0.368528	Chchd3	coiled-coil-helix-coiled-coil-helix domain containing 3 [Source:MGI Symbol;Acc:MGI:1913325]	11.0817	10.7041	10.9875	11.104	11.1892	11.2973	10.8264	10.9433	10.7635	10.907	10.5992	10.7229	10.8293
ENSMUSG00000038777	102.595	0.656946	0.313377	2.10998	0.0348597	0.368916	Sema6c	sema domain, transmembrane domain (TM), and cytoplasmic domain, (semaphorin) 6C [Source:MGI Symbol;Acc:MGI:1338032]	5.81273	8.56221	6.95504	5.22637	7.69374	5.90743	6.59768	6.12272	5.78222	6.11051	6.50338	6.24694	4.73501
ENSMUSG00000014074	1558.45	-0.245408	0.116369	-2.10886	0.0349567	0.369089	Rnf168	ring finger protein 168 [Source:MGI Symbol;Acc:MGI:1917488]	10.517	10.1506	10.6924	10.5866	10.1973	10.7012	10.4423	10.8542	10.7482	10.7861	10.4796	10.8104	10.7207
ENSMUSG00000023473	103.216	0.647706	0.308832	2.1089	0.0349529	0.369089	Celsr3	cadherin, EGF LAG seven-pass G-type receptor 3 [Source:MGI Symbol;Acc:MGI:1858236]	7.55197	7.14394	7.02739	7.07636	7.82639	4.77918	6.68887	4.62889	7.18684	6.42825	5.83268	4.98951	5.84265
ENSMUSG00000023951	5251.04	-0.423784	0.200897	-2.10916	0.0349307	0.369089	Vegfa	vascular endothelial growth factor A [Source:MGI Symbol;Acc:MGI:103178]	11.9042	11.99	12.1473	12.8091	11.7169	11.8609	12.1169	11.7206	12.6933	12.9418	12.9783	12.3656	12.5318
ENSMUSG00000023572	1388.98	0.169892	0.080573	2.10854	0.034984	0.369093	Ccndbp1	cyclin D-type binding-protein 1 [Source:MGI Symbol;Acc:MGI:109595]	10.344	10.5611	10.5452	10.4683	10.6313	10.4218	10.6275	10.1832	10.3701	10.2699	10.4331	10.3048	10.492
ENSMUSG00000025745	6582.19	0.354659	0.168336	2.10699	0.0351188	0.36938	Hadha	hydroxyacyl-CoA dehydrogenase trifunctional multienzyme complex subunit alpha [Source:MGI Symbol;Acc:MGI:2135593]	13.2658	12.5473	12.7197	12.5358	13.3621	12.5352	12.7011	12.1717	12.5962	12.6706	12.2673	12.2628	12.7249
ENSMUSG00000035764	2410.34	-0.417678	0.198207	-2.10701	0.035117	0.36938	Fbxo45	F-box protein 45 [Source:MGI Symbol;Acc:MGI:2447775]	11.1375	10.5476	11.0303	11.6031	10.4739	10.7082	11.1663	10.9408	12.0384	11.1301	11.4726	11.4096	11.5635
ENSMUSG00000051236	1452.7	0.643553	0.307058	2.107	0.0351177	0.36938	Msrb3	methionine sulfoxide reductase B3 [Source:MGI Symbol;Acc:MGI:2443538]	11.4712	11.3208	9.30762	8.98839	11.9521	9.31058	11.045	10.8562	9.79956	9.24025	9.79567	9.8859	8.86081
ENSMUSG00000053950	1288.38	-0.197853	0.0938994	-2.10708	0.0351109	0.36938	Adnp2	ADNP homeobox 2 [Source:MGI Symbol;Acc:MGI:2448562]	10.3205	10.2252	10.3291	10.2609	9.96442	10.1901	10.324	10.267	10.6733	10.4862	10.358	10.3412	10.4661
ENSMUSG00000031486	943.603	0.553854	0.26331	2.1055	0.0352477	0.370452	Adgra2	adhesion G protein-coupled receptor A2 [Source:MGI Symbol;Acc:MGI:1925810]	9.43825	11.4759	9.77208	9.53433	9.8092	10.231	9.63132	9.63266	8.97927	9.6232	9.68179	9.75107	8.84482
ENSMUSG00000042363	13879.1	-0.457336	0.217218	-2.10496	0.0352947	0.370662	Lgalsl	galectin like [Source:MGI Symbol;Acc:MGI:1916114]	13.5911	12.6869	13.534	13.7932	13.2379	13.1903	14.0302	13.4303	14.6293	13.3135	14.2489	14.0802	13.998
ENSMUSG00000020153	1741.32	0.257177	0.122269	2.10341	0.0354303	0.370791	Ndufs7	NADH:ubiquinone oxidoreductase core subunit S7 [Source:MGI Symbol;Acc:MGI:1922656]	11.0965	10.6305	10.7531	10.6658	11.1532	10.9155	10.8862	10.4773	10.6045	10.5367	10.4133	10.6603	10.9464
ENSMUSG00000029482	5524.41	0.591255	0.281659	2.10327	0.0354421	0.370791	Aacs	acetoacetyl-CoA synthetase [Source:MGI Symbol;Acc:MGI:1926144]	13.5946	11.5019	11.9007	12.3563	13.8234	11.3013	12.7324	11.4482	12.2884	11.709	11.8339	12.1464	12.0831
ENSMUSG00000032262	76968.3	0.657515	0.31979	2.10339	0.035432	0.370791	Elovl4	elongation of very long chain fatty acids (FEN1/Elo2, SUR4/Elo3, yeast)-like 4 [Source:MGI Symbol;Acc:MGI:1933331]	17.7936	15.4485	14.4994	14.951	18.1803	13.5647	16.8985	16.2939	15.4013	14.6676	14.8205	14.7966	15.115
ENSMUSG00000039187	440.405	-0.59816	0.283932	-2.10448	0.0353362	0.370791	Fanci	Fanconi anemia, complementation group I [Source:MGI Symbol;Acc:MGI:2384790]	7.81877	7.42281	8.78868	9.0712	7.22337	9.02235	7.90748	8.75688	9.29958	8.42519	8.0956	9.63705	9.9292
ENSMUSG00000044763	741.124	-0.269049	0.127866	-2.10415	0.0353652	0.370791	Trmt10c	tRNA methyltransferase 10C, mitochondrial RNase P subunit [Source:MGI Symbol;Acc:MGI:1196261]	9.54619	9.17207	9.22431	9.25196	9.39766	9.64907	9.48631	9.59202	9.88588	9.39175	9.42573	9.79785	9.89659
ENSMUSG00000021585	14401.6	-0.354948	0.168847	-2.10207	0.0355471	0.371121	Cast	calpastatin [Source:MGI Symbol;Acc:MGI:1098236]	13.858	13.1209	13.6223	14.1014	13.3911	13.192	13.8081	13.5011	14.1196	13.9252	14.2005	14.0563	14.1383
ENSMUSG00000024308	2434.83	0.467042	0.222231	2.10224	0.0355324	0.371121	Tapbp	TAP binding protein [Source:MGI Symbol;Acc:MGI:1201689]	11.2724	12.4176	11.001	10.8918	11.6504	11.1199	11.3458	11.331	10.6741	11.3066	10.8096	10.8268	10.425
ENSMUSG00000029422	2750.5	-0.194327	0.0924491	-2.10198	0.0355547	0.371121	Rsrc2	arginine/serine-rich coiled-coil 2 [Source:MGI Symbol;Acc:MGI:1913489]	11.3471	11.3642	11.5945	11.2828	11.3758	11.0517	11.2442	11.6072	11.5714	11.577	11.4916	11.3437	11.5708
ENSMUSG00000001036	2347.47	0.267271	0.127245	2.10048	0.0356869	0.372112	Epn2	epsin 2 [Source:MGI Symbol;Acc:MGI:1333766]	11.6099	10.9258	11.148	11.4618	11.4857	11.2696	11.2246	10.8476	11.3367	11.1191	10.9831	10.8718	11.0283
ENSMUSG00000037188	5974.28	-0.592571	0.281854	-2.10028	0.0357039	0.372112	Grhl3	grainyhead like transcription factor 3 [Source:MGI Symbol;Acc:MGI:2655333]	11.5643	11.3202	12.1666	13.0549	10.6652	12.2033	12.5745	11.2896	13.5296	12.5684	12.9501	12.9015	13.3691
ENSMUSG00000005225	969.095	0.316332	0.150674	2.09952	0.0357708	0.372354	Plekha8	pleckstrin homology domain containing, family A (phosphoinositide binding specific) member 8 [Source:MGI Symbol;Acc:MGI:2681164]	10.0963	9.5567	10.3353	10.2187	10.1712	9.65089	10.2535	9.89924	9.69504	9.70002	9.46068	9.57424	9.99409
ENSMUSG00000020914	7591.52	-0.483589	0.230275	-2.0994	0.0357814	0.372354	Top2a	topoisomerase (DNA) II alpha [Source:MGI Symbol;Acc:MGI:98790]	12.2877	12.23	12.791	12.9806	12.3328	13.0364	12.2567	13.4626	12.9187	12.9549	11.7837	13.5325	13.6583
ENSMUSG00000018677	3757.62	0.236823	0.112877	2.09808	0.0358984	0.373213	Slc25a39	solute carrier family 25, member 39 [Source:MGI Symbol;Acc:MGI:1196386]	12.0535	11.7632	12.0378	12.0906	11.9289	12.1272	11.8464	11.396	11.6692	11.8259	11.6087	11.7883	12.0608
ENSMUSG00000023961	162.165	0.524231	0.250157	2.09611	0.0360725	0.373213	Enpp4	ectonucleotide pyrophosphatase/phosphodiesterase 4 [Source:MGI Symbol;Acc:MGI:2682634]	7.11918	8.48462	7.18031	6.95699	7.73933	7.77329	7.41431	7.65185	6.65569	6.98841	7.043	6.89892	6.15955
ENSMUSG00000025993	1353.81	0.550268	0.262715	2.09667	0.036023	0.373213	Slc40a1	solute carrier family 40 (iron-regulated transporter), member 1 [Source:MGI Symbol;Acc:MGI:1315204]	10.9257	10.3637	9.94749	10.0201	11.7613	9.91241	10.8197	10.7163	9.86052	10.1482	9.98139	9.57722	9.12863
ENSMUSG00000030930	2171.26	-0.488055	0.232644	-2.09716	0.0359792	0.373213	Chst15	carbohydrate sulfotransferase 15 [Source:MGI Symbol;Acc:MGI:1924840]	10.4481	10.7211	10.8403	11.2853	9.89058	11.1034	10.8331	10.246	11.5874	10.8009	11.5121	11.9113	11.5525
ENSMUSG00000032344	546.7	-0.426709	0.203547	-2.09604	0.0360784	0.373213	Cgas	cyclic GMP-AMP synthase [Source:MGI Symbol;Acc:MGI:2442261]	8.21317	8.57296	9.00379	9.17648	8.58182	9.49075	8.52591	9.42589	9.33888	9.19348	8.71167	9.52101	9.65198
ENSMUSG00000038550	193.102	-0.526948	0.251204	-2.09662	0.036027	0.373213	Ciart	circadian associated repressor of transcription [Source:MGI Symbol;Acc:MGI:2684975]	7.06355	7.05471	6.67515	7.82731	7.53046	6.59481	7.64438	6.55876	7.83366	7.74392	8.26336	8.23262	8.23303
ENSMUSG00000056706	1008.8	0.17594	0.158257	2.09573	0.0361062	0.373213	Krtap7-1	keratin associated protein 7-1 [Source:MGI Symbol;Acc:MGI:1918613]	0	6.81009	0	6.91917	13.4465	0	10.4488	8.1508	0	3.75318	1.8869	0	4.73501
ENSMUSG00000070609	1380.51	0.458575	0.259967	2.0963	0.0360552	0.373213	Aadacl4	arylacetamide deacetylase like 4 [Source:MGI Symbol;Acc:MGI:3650257]	12.3544	10.6055	7.17121	8.15477	12.7134	3.19236	10.8214	10.8045	6.75689	5.63811	1.23217	7.30375	6.56303
ENSMUSG00000116138	333.853	0.370565	0.176819	2.0957	0.0361086	0.373213	C030006K11Rik	RIKEN cDNA C030006K11 gene [Source:MGI Symbol;Acc:MGI:1925941]	8.66486	8.366	8.35075	8.66945	8.65501	8.62506	8.55044	7.24728	8.33702	8.1244	8.58308	8.2364	8.08429
ENSMUSG00000032400	746.811	-0.48565	0.231755	-2.09488	0.0361819	0.373689	Zwilch	zwilch kinetochore protein [Source:MGI Symbol;Acc:MGI:1915264]	9.023	8.74762	9.72778	9.50909	8.72843	9.7582	8.82628	10.0965	9.74825	9.55519	8.72554	10.0856	10.2689
ENSMUSG00000032727	1044.79	-0.276061	0.131832	-2.09401	0.0362592	0.374012	Mier3	MIER family member 3 [Source:MGI Symbol;Acc:MGI:2442317]	9.79702	10.087	9.63324	9.74358	10.1161	9.63436	10.1138	10.4892	10.0668	10.0263	9.93542	10.1847	10.2971
ENSMUSG00000038943	2002.28	-0.542682	0.259053	-2.09361	0.0362949	0.374012	Prc1	protein regulator of cytokinesis 1 [Source:MGI Symbol;Acc:MGI:1858961]	10.0997	10.0858	10.7705	11.3117	10.0543	11.1199	10.2271	11.2154	11.0704	10.7861	10.0185	11.7365	12.0831
ENSMUSG00000096210	4156.19	-0.335649	0.160298	-2.09382	0.036276	0.374012	H1f0	H1.0 linker histone [Source:MGI Symbol;Acc:MGI:95893]	11.8651	11.823	11.781	12.0703	12.2079	11.559	11.4591	11.8034	11.9709	12.0182	12.1187	12.5574	12.5736
ENSMUSG00000026623	2430.55	-0.400347	0.19129	-2.09264	0.0363817	0.374285	Lpgat1	lysophosphatidylglycerol acyltransferase 1 [Source:MGI Symbol;Acc:MGI:2446186]	10.5092	11.3544	10.426	11.2148	11.2243	10.967	11.2112	11.3362	11.376	10.738	11.6044	11.9423	11.5586
ENSMUSG00000027474	213.116	0.470667	0.224999	2.09215	0.0364252	0.374285	Ccm2l	cerebral cavernous malformation 2-like [Source:MGI Symbol;Acc:MGI:2385159]	7.36905	8.60125	8.04196	7.8341	7.63867	8.31976	7.56636	6.85138	7.09318	7.58245	7.96147	7.08647	7.65046
ENSMUSG00000030103	4900.68	-0.456283	0.218051	-2.09209	0.0364305	0.374285	Bhlhe40	basic helix-loop-helix family, member e40 [Source:MGI Symbol;Acc:MGI:1097714]	12.0857	11.9209	11.9161	11.8526	11.9597	12.0503	12.1366	12.1089	12.0975	13.5471	12.6764	12.0164	11.8725
ENSMUSG00000062376	333.411	0.47231	0.225747	2.09275	0.0363715	0.374285	Borcs7	BLOC-1 related complex subunit 7 [Source:MGI Symbol;Acc:MGI:1913689]	9.28861	8.48841	8.34267	7.8341	8.9417	8.63986	8.30348	8.63293	7.69389	8.37675	7.94971	7.926	7.46409
ENSMUSG00000028576	379.301	-0.311797	0.149079	-2.09137	0.0364948	0.374666	Ift74	intraflagellar transport 74 [Source:MGI Symbol;Acc:MGI:1914944]	8.21954	8.52209	8.41767	8.72531	8.29176	8.13365	8.4713	8.7312	8.93946	8.39146	8.44468	9.10353	8.69227
ENSMUSG00000005886	3681.66	-0.184388	0.0882721	-2.08886	0.0367201	0.37483	Ncoa2	nuclear receptor coactivator 2 [Source:MGI Symbol;Acc:MGI:1276533]	11.8191	11.6728	11.9041	11.7749	11.8733	11.4692	11.7398	11.8133	12.0459	12.0743	11.9501	11.8185	11.9455
ENSMUSG00000020785	470.734	0.386163	0.184738	2.09035	0.0365865	0.37483	Camkk1	calcium/calmodulin-dependent protein kinase kinase 1, alpha [Source:MGI Symbol;Acc:MGI:1891766]	8.75541	9.10204	9.47775	8.71799	9.20261	8.72559	9.26214	8.56026	9.12601	8.76334	8.77747	8.2364	8.12459
ENSMUSG00000034330	2146.29	0.478031	0.228824	2.08986	0.0366304	0.37483	Plcg2	phospholipase C, gamma 2 [Source:MGI Symbol;Acc:MGI:97616]	11.9408	10.3863	10.4933	10.8438	11.7461	11.159	11.7286	10.894	10.4824	11.0735	10.8407	10.6833	10.3262
ENSMUSG00000034379	150.795	0.486003	0.232756	2.08876	0.0367289	0.37483	Wdr5b	WD repeat domain 5B [Source:MGI Symbol;Acc:MGI:1916794]	6.91432	8.06966	6.92288	7.30865	7.61441	7.53287	7.64438	6.79741	6.14163	6.82472	7.043	6.62683	7.62259
ENSMUSG00000039904	78.579	0.657805	0.317795	2.08911	0.036698	0.37483	Gpr37	G protein-coupled receptor 37 [Source:MGI Symbol;Acc:MGI:1313297]	5.87868	6.23756	5.70189	6.32738	8.18048	6.53274	6.644	5.9154	6.16022	5.17721	5.89942	5.75109	1.83311
ENSMUSG00000046182	81.3422	0.572234	0.295994	2.08876	0.0367293	0.37483	Gsg1l	GSG1-like [Source:MGI Symbol;Acc:MGI:2685483]	8.18737	6.51536	4.04422	1.05079	8.23984	6.59481	6.28338	5.7434	5.04673	5.96082	5.11811	0	2.88901
ENSMUSG00000053714	118.489	-0.619896	0.296337	-2.08887	0.0367198	0.37483	4732471J01Rik	RIKEN cDNA 4732471J01 gene [Source:MGI Symbol;Acc:MGI:3603586]	6.24653	6.08568	6.87886	7.1544	5.9264	4.19375	6.86867	5.85328	7.73168	6.98841	7.52212	7.47346	7.6037
ENSMUSG00000085795	1643.8	0.472617	0.226144	2.09059	0.0365646	0.37483	Zfp703	zinc finger protein 703 [Source:MGI Symbol;Acc:MGI:2662729]	11.3324	11.0419	10.1555	10.2278	11.6085	10.4918	10.899	9.8243	10.354	10.6511	10.8602	10.1043	10.104
ENSMUSG00000045316	262.145	0.30432	0.145748	2.0879	0.0368065	0.375061	Fahd1	fumarylacetoacetate hydrolase domain containing 1 [Source:MGI Symbol;Acc:MGI:1915886]	8.49655	7.87489	8.23329	8.05365	8.40923	8.19004	7.88194	7.72306	7.73788	7.72082	7.84777	8.20589	7.83991
ENSMUSG00000063171	77.8166	0.653533	0.319672	2.08813	0.036786	0.375061	Rps4l	ribosomal protein S4-like [Source:MGI Symbol;Acc:MGI:1913434]	5.59461	8.33686	7.30198	6.66869	5.87287	6.0021	4.31899	5.59944	4.83159	5.93429	6.00927	5.52258	1.19
ENSMUSG00000007589	551.035	-0.379992	0.182031	-2.08737	0.0368548	0.375274	Tinf2	Terf1 (TRF1)-interacting nuclear factor 2 [Source:MGI Symbol;Acc:MGI:107246]	8.6972	9.11681	9.0317	8.71062	8.82321	9.25639	8.52591	9.42767	8.96348	9.03708	8.81469	9.55318	9.83922
ENSMUSG00000078570	173.348	0.434308	0.2081	2.08688	0.0368986	0.375442	1110065P20Rik	RIKEN cDNA 1110065P20 gene [Source:MGI Symbol;Acc:MGI:1916170]	7.93182	7.52232	7.74366	7.55051	7.79075	7.54078	7.42319	6.45103	6.88538	7.27936	7.93785	6.94584	6.99855
ENSMUSG00000072704	1890.83	0.196082	0.0939846	2.08632	0.0369499	0.375684	Smim10l1	small integral membrane protein 10 like 1 [Source:MGI Symbol;Acc:MGI:1914379]	11.0264	10.9223	10.8288	10.9421	10.9476	11.1686	10.9636	11.0266	10.6537	10.6285	10.5998	10.8627	10.8242
ENSMUSG00000035242	8665.78	0.224605	0.107713	2.08523	0.037048	0.376403	Oaz1	ornithine decarboxylase antizyme 1 [Source:MGI Symbol;Acc:MGI:109433]	13.1156	13.1516	13.177	13.2553	13.3224	13.2389	13.0001	12.5219	13.024	13.1063	12.7994	13.0799	13.0925
ENSMUSG00000021696	10712.4	0.616121	0.296549	2.08453	0.0371121	0.376735	Elovl7	ELOVL family member 7, elongation of long chain fatty acids (yeast) [Source:MGI Symbol;Acc:MGI:1921809]	14.739	12.7439	12.9343	12.8154	14.7166	11.9714	13.8922	13.618	13.018	12.8712	12.7438	12.0624	12.1018
ENSMUSG00000023044	1108.55	0.449562	0.215826	2.08345	0.0372098	0.376735	Csad	cysteine sulfinic acid decarboxylase [Source:MGI Symbol;Acc:MGI:2180098]	10.907	10.3679	9.77508	9.56732	10.9484	9.92001	10.2297	10.0418	9.51173	9.7579	10.2212	9.6807	9.52724
ENSMUSG00000025875	543.636	0.345178	0.165626	2.08408	0.0371525	0.376735	Tspan17	tetraspanin 17 [Source:MGI Symbol;Acc:MGI:1921507]	9.12841	9.66283	9.31383	9.13858	8.91876	9.25159	9.21433	8.37001	8.57734	9.23211	9.2273	8.8435	8.81229
ENSMUSG00000045962	23270.9	-0.399659	0.191812	-2.08337	0.0372179	0.376735	Wnk1	WNK lysine deficient protein kinase 1 [Source:MGI Symbol;Acc:MGI:2442092]	14.369	13.834	14.7088	14.5942	13.6043	14.2061	14.3618	14.1868	15.103	14.5115	14.6051	14.5677	15.1536
ENSMUSG00000063430	119.876	0.656451	0.318456	2.08373	0.0371845	0.376735	Wscd2	WSC domain containing 2 [Source:MGI Symbol;Acc:MGI:2445030]	8.2385	6.88102	5.86873	4.9545	8.1414	6.17461	8.12448	6.89315	5.91953	6.11051	6.27109	6.49423	3.64774
ENSMUSG00000042029	1678.44	-0.44464	0.213472	-2.08249	0.0372977	0.377265	Ncapg2	non-SMC condensin II complex, subunit G2 [Source:MGI Symbol;Acc:MGI:1923294]	10.1606	10.1625	10.6282	10.5796	10.2189	11.1047	10.0173	11.2087	10.8519	10.6982	9.9785	11.2515	11.3856
ENSMUSG00000022500	4422.02	0.354084	0.170143	2.08123	0.037413	0.377368	Litaf	LPS-induced TN factor [Source:MGI Symbol;Acc:MGI:1929512]	12.6015	12.4322	11.8883	11.8042	12.4804	11.9574	12.5261	12.213	11.7501	12.1993	11.8682	11.469	11.7026
ENSMUSG00000025521	623.048	0.331483	0.159312	2.0808	0.0374518	0.377368	Tmem192	transmembrane protein 192 [Source:MGI Symbol;Acc:MGI:1920317]	9.58127	9.08211	9.0089	9.40347	9.90566	9.26119	9.61397	8.82589	9.31418	9.31156	9.04217	8.89222	9.04359
ENSMUSG00000037408	923.255	-0.455214	0.218619	-2.08171	0.0373686	0.377368	Cnnm4	cyclin M4 [Source:MGI Symbol;Acc:MGI:2151060]	9.32454	9.63232	9.63985	9.98849	8.87178	9.28962	10.0173	9.03156	10.382	9.82622	10.4958	10.2356	10.2539
ENSMUSG00000044452	1686.05	-0.249088	0.11972	-2.08057	0.0374729	0.377368	Zfp507	zinc finger protein 507 [Source:MGI Symbol;Acc:MGI:1916378]	10.4883	10.521	10.6627	10.9023	10.5759	10.3937	10.5667	10.7076	10.7092	10.5651	10.8639	11.1103	11.0813
ENSMUSG00000046523	2840.91	-0.458518	0.220279	-2.08104	0.0374302	0.377368	Kctd4	potassium channel tetramerisation domain containing 4 [Source:MGI Symbol;Acc:MGI:1914766]	11.8415	10.6228	11.228	11.6988	10.1629	10.7599	11.3747	11.6208	12.0728	11.524	11.9455	11.4702	11.6689
ENSMUSG00000078247	257.064	-0.511868	0.245801	-2.08126	0.0374101	0.377368	Airn	antisense Igf2r RNA [Source:MGI Symbol;Acc:MGI:1353471]	6.38911	8.24573	7.78002	7.77886	7.44132	7.86431	7.73276	7.72306	7.62193	8.05837	8.52614	8.90177	8.59522
ENSMUSG00000020817	1410.36	0.406134	0.195303	2.07973	0.0375503	0.377871	Rabep1	rabaptin, RAB GTPase binding effector protein 1 [Source:MGI Symbol;Acc:MGI:1860236]	10.6704	10.9494	9.99981	10.3298	10.7296	10.7582	10.9188	10.843	9.71247	9.76167	10.1502	10.4081	10.0013
ENSMUSG00000000303	18100	-0.388771	0.187076	-2.07794	0.0377148	0.378417	Cdh1	cadherin 1 [Source:MGI Symbol;Acc:MGI:88354]	14.1385	13.082	13.7502	14.3231	13.8591	13.6606	14.3199	13.7636	14.5728	14.3802	14.3034	14.5053	14.4891
ENSMUSG00000020946	3061.63	0.205643	0.0989409	2.07845	0.0376678	0.378417	Gosr2	golgi SNAP receptor complex member 2 [Source:MGI Symbol;Acc:MGI:1927204]	11.7365	11.6889	11.6009	11.5992	11.6696	11.7433	11.672	11.0464	11.37	11.6729	11.5296	11.5176	11.5641
ENSMUSG00000030554	556.482	0.455644	0.219306	2.07815	0.0376955	0.378417	Synm	synemin, intermediate filament protein [Source:MGI Symbol;Acc:MGI:2661187]	9.78846	10.0349	8.71234	8.82754	9.41416	9.1467	8.92962	8.64521	8.95552	9.24566	9.02733	8.45649	8.35097
ENSMUSG00000035268	436.28	0.531638	0.256002	2.07833	0.0376793	0.378417	Pkig	protein kinase inhibitor, gamma [Source:MGI Symbol;Acc:MGI:1343086]	9.40787	10.1314	8.19341	8.47024	8.98334	8.2966	8.71135	8.14217	7.82203	8.82961	8.3935	8.4758	8.41195
ENSMUSG00000025278	10163.2	-0.314676	0.151466	-2.07748	0.0377576	0.378569	Flnb	filamin, beta [Source:MGI Symbol;Acc:MGI:2446089]	13.3064	13.0328	12.7578	13.0991	13.1146	12.9807	13.5907	12.942	13.4407	13.6411	13.4136	13.7718	13.5472
ENSMUSG00000001156	9389.74	-0.458584	0.22117	-2.07295	0.0381767	0.379075	Mxd1	MAX dimerization protein 1 [Source:MGI Symbol;Acc:MGI:96908]	13.29	12.2269	12.7191	13.3518	12.9314	12.3728	13.1972	12.778	13.6348	12.9305	13.3605	13.3982	14.1909
ENSMUSG00000002679	604.187	-0.313315	0.151093	-2.07359	0.0381176	0.379075	Med6	mediator complex subunit 6 [Source:MGI Symbol;Acc:MGI:1917042]	8.90136	8.80346	9.3903	9.51545	8.64705	9.02235	9.06061	9.38988	9.68545	9.3064	9.26576	9.31843	9.45795
ENSMUSG00000005823	1647.09	0.289014	0.139343	2.07417	0.0380638	0.379075	Gpr108	G protein-coupled receptor 108 [Source:MGI Symbol;Acc:MGI:1925558]	11.1559	10.8897	10.3414	10.7625	11.0864	10.4494	10.8611	10.3815	10.5261	10.4885	10.5796	10.3844	10.703
ENSMUSG00000019774	189.485	-0.459463	0.221624	-2.07252	0.0382168	0.379075	Mtrf1l	mitochondrial translational release factor 1-like [Source:MGI Symbol;Acc:MGI:1918830]	7.1462	7.60146	7.06717	6.66869	7.49546	6.72541	7.95724	8.08475	7.5462	8.21535	7.69177	7.98109	7.2741
ENSMUSG00000019838	171.89	0.648528	0.314817	2.07609	0.0378861	0.379075	Slc16a10	solute carrier family 16 (monocarboxylic acid transporters), member 10 [Source:MGI Symbol;Acc:MGI:1919722]	6.7301	8.63584	7.02739	6.63797	8.97384	6.9908	7.91379	8.09821	5.68284	7.01397	6.00927	6.45585	5.15385
ENSMUSG00000020829	247.507	0.46567	0.224335	2.07632	0.0378641	0.379075	Slc46a1	solute carrier family 46, member 1 [Source:MGI Symbol;Acc:MGI:1098733]	8.91321	7.9261	7.34306	7.76471	8.29176	7.79989	8.61775	8.08925	7.52483	7.4006	7.52741	7.50513	7.67781
ENSMUSG00000021549	3131.13	-0.194546	0.0938849	-2.07217	0.03825	0.379075	Rasa1	RAS p21 protein activator 1 [Source:MGI Symbol;Acc:MGI:97860]	11.6208	11.5634	11.5992	11.2952	11.5606	11.4954	11.4656	12.0082	11.6011	11.5263	11.7513	11.6464	11.7153
ENSMUSG00000021710	1256.69	0.311218	0.149968	2.07529	0.0379593	0.379075	Nln	neurolysin (metallopeptidase M3 family) [Source:MGI Symbol;Acc:MGI:1923055]	10.4763	9.85714	10.1976	10.6997	10.341	10.7582	10.5536	9.89795	10.0318	9.94891	10.0592	10.2729	10.3827
ENSMUSG00000024683	686.749	0.190011	0.0916886	2.07237	0.0382308	0.379075	Mrpl16	mitochondrial ribosomal protein L16 [Source:MGI Symbol;Acc:MGI:2137219]	9.58375	9.2047	9.54971	9.62915	9.55678	9.54285	9.47354	9.28397	9.29117	9.39661	9.27049	9.18205	9.47103
ENSMUSG00000037608	5365.71	-0.157422	0.0758397	-2.07572	0.0379202	0.379075	Bclaf1	BCL2-associated transcription factor 1 [Source:MGI Symbol;Acc:MGI:1917580]	12.1827	12.0842	12.4428	12.4505	12.3352	12.3547	12.3103	12.4898	12.4562	12.4075	12.401	12.527	12.5538
ENSMUSG00000053716	11392.6	-0.481027	0.231764	-2.07485	0.0380007	0.379075	Dusp7	dual specificity phosphatase 7 [Source:MGI Symbol;Acc:MGI:2387100]	12.8536	12.5548	13.8649	13.4999	12.1387	13.3009	13.3827	13.1958	13.8505	13.3405	13.5406	13.9867	14.3047
ENSMUSG00000065947	77.9038	0.605119	0.29249	2.07356	0.0381198	0.379075	mt-Nd4l	mitochondrially encoded NADH dehydrogenase 4L [Source:MGI Symbol;Acc:MGI:102497]	5.59461	6.84599	6.79843	7.1544	6.80442	6.23433	6.50032	5.52169	5.12454	4.49591	4.87446	6.66097	6.60161
ENSMUSG00000097328	84.3043	0.653398	0.317942	2.0749	0.037996	0.379075	Tnfsf12	tumor necrosis factor (ligand) superfamily, member 12 [Source:MGI Symbol;Acc:MGI:1196259]	6.65681	8.45393	5.29606	5.52387	6.71597	6.3103	6.34075	6.77525	4.57865	5.87972	5.55068	5.70819	3.91617
ENSMUSG00000102758	174.834	0.602764	0.306791	2.0727	0.0382002	0.379075	Naaladl2	N-acetylated alpha-linked acidic dipeptidase-like 2 [Source:MGI Symbol;Acc:MGI:2685867]	8.96346	7.71583	4.87091	4.0938	9.52025	5.51651	8.18839	8.17217	5.49054	5.22177	5.37421	5.3658	2.27637
ENSMUSG00000107171	75.5017	0.477459	0.230229	2.07372	0.0381052	0.379075	Gm42572	predicted gene 42572 [Source:MGI Symbol;Acc:MGI:5662709]	6.74785	6.10557	6.73811	5.74177	6.77554	6.39995	6.61328	5.87428	5.49054	6.35012	6.3919	5.39315	5.77674
ENSMUSG00000114822	268.934	-0.662245	0.319803	-2.07295	0.0381765	0.379075	Gm4813	predicted gene 4813 [Source:MGI Symbol;Acc:MGI:3648783]	7.02038	3.09421	7.49661	9.08265	4.60064	5.60966	7.17241	7.65185	9.46201	8.1649	8.69768	8.23262	9.02597
ENSMUSG00000050668	661.085	0.305492	0.147478	2.07145	0.0383171	0.379466	Gpatch11	G patch domain containing 11 [Source:MGI Symbol;Acc:MGI:1858435]	9.1914	9.32618	9.26976	9.68468	10.0438	9.25879	9.59445	9.33411	9.11175	9.22665	9.25146	9.02049	9.16128
ENSMUSG00000034413	664.994	0.586251	0.283784	2.06998	0.0384543	0.380003	Neurl1b	neuralized E3 ubiquitin protein ligase 1B [Source:MGI Symbol;Acc:MGI:3643092]	10.6098	9.57998	8.48895	8.29427	10.3847	8.98227	9.90772	9.75521	8.73759	8.97336	8.47235	8.36969	8.5466
ENSMUSG00000045636	2127.36	0.57057	0.276039	2.07023	0.0384309	0.380003	Mtus1	mitochondrial tumor suppressor 1 [Source:MGI Symbol;Acc:MGI:2142572]	12.1933	11.2694	10.397	10.1577	12.1591	10.0737	11.5837	11.3157	10.3265	10.5629	10.3953	10.3456	10.3576
ENSMUSG00000114797	2093.23	-0.248156	0.119882	-2.07	0.0384519	0.380003	Gm49336	predicted gene, 49336 [Source:MGI Symbol;Acc:MGI:6121524]	10.675	10.7187	11.0773	11.1208	10.8279	10.8738	10.996	11.3196	11.1247	11.0374	10.88	11.0691	11.4805
ENSMUSG00000022303	124.127	0.643694	0.313466	2.06732	0.0387042	0.382197	Dcstamp	dendrocyte expressed seven transmembrane protein [Source:MGI Symbol;Acc:MGI:1923016]	7.63063	8.08477	6.4679	5.93104	8.00497	6.9908	7.24433	7.1299	6.83997	6.46578	6.40345	5.09317	3.31769
ENSMUSG00000000420	4545.03	-0.292702	0.141749	-2.06487	0.038935	0.383303	Galnt1	polypeptide N-acetylgalactosaminyltransferase 1 [Source:MGI Symbol;Acc:MGI:894693]	11.7231	12.0732	12.2936	12.0685	11.4462	12.1863	12.0396	12.4037	12.3187	11.981	12.2209	12.5658	12.2952
ENSMUSG00000025137	1920.81	0.419877	0.2034	2.06465	0.0389558	0.383303	Pcyt2	phosphate cytidylyltransferase 2, ethanolamine [Source:MGI Symbol;Acc:MGI:1915921]	11.4591	10.7757	10.7416	10.8869	11.841	10.5221	11.06	9.98382	10.9128	10.6003	10.7056	10.6043	10.8263
ENSMUSG00000025239	2826.35	0.207398	0.100439	2.06493	0.0389301	0.383303	Limd1	LIM domains containing 1 [Source:MGI Symbol;Acc:MGI:1352502]	11.5256	11.6539	11.4534	11.3542	11.7297	11.4164	11.7335	11.5479	11.1074	11.4417	11.2449	11.3598	11.3393
ENSMUSG00000041559	157.82	0.640756	0.312147	2.06544	0.0388814	0.383303	Fmod	fibromodulin [Source:MGI Symbol;Acc:MGI:1328364]	6.11591	9.37818	7.58831	7.63071	7.2551	6.85789	6.02793	5.9154	6.95092	6.50237	6.94372	7.19143	5.93621
ENSMUSG00000070423	109.891	0.59839	0.290153	2.06565	0.0388618	0.383303	Or51e1	olfactory receptor family 51 subfamily E member 1 [Source:MGI Symbol;Acc:MGI:3030392]	7.45803	7.1725	7.87271	6.59063	5.4294	7.40877	6.78846	6.75274	5.49054	6.40911	6.91174	6.24694	5.04606
ENSMUSG00000002846	602.661	0.317887	0.154151	2.06223	0.0391854	0.383751	Timmdc1	translocase of inner mitochondrial membrane domain containing 1 [Source:MGI Symbol;Acc:MGI:1922139]	9.39102	9.2411	8.864	9.24178	9.68074	9.61015	9.50526	8.50745	9.20872	9.15091	9.11067	9.09523	9.09521
ENSMUSG00000006526	921.065	0.401903	0.194948	2.06185	0.0392221	0.383751	Stimate	STIM activating enhancer [Source:MGI Symbol;Acc:MGI:1921500]	10.535	9.63403	9.27826	9.72543	10.58	9.74628	10.261	9.61404	9.82308	9.48381	9.59006	9.52101	9.47883
ENSMUSG00000012429	415.029	0.271922	0.131765	2.06367	0.0390494	0.383751	Mplkip	M-phase specific PLK1 intereacting protein [Source:MGI Symbol;Acc:MGI:1913558]	8.72884	8.95362	8.90024	8.79658	8.51349	9.0336	8.78209	8.75121	8.23985	8.77459	8.27283	8.64741	8.47046
ENSMUSG00000021486	9951.11	-0.242618	0.11765	-2.06219	0.0391899	0.383751	Prelid1	PRELI domain containing 1 [Source:MGI Symbol;Acc:MGI:1913744]	13.052	12.866	13.3804	13.4114	12.8614	13.3523	13.0735	13.175	13.4304	13.5031	13.3947	13.4387	13.498
ENSMUSG00000037989	524.087	0.535568	0.259981	2.06182	0.039225	0.383751	Wnk2	WNK lysine deficient protein kinase 2 [Source:MGI Symbol;Acc:MGI:1922857]	9.83489	9.68613	8.45937	8.52583	10.0633	8.05854	9.34158	8.97434	8.23108	8.9135	8.7973	8.49486	8.18936
ENSMUSG00000046822	767.732	0.326109	0.158167	2.06184	0.0392225	0.383751	Slc39a3	solute carrier family 39 (zinc transporter), member 3 [Source:MGI Symbol;Acc:MGI:2147269]	10.0433	9.74277	9.51956	9.38971	10.0723	9.68161	9.56866	8.88142	9.75438	9.24566	9.4593	9.5148	9.3259
ENSMUSG00000069833	57617.9	-0.304768	0.147719	-2.0631	0.0391029	0.383751	Ahnak	AHNAK nucleoprotein (desmoyokin) [Source:MGI Symbol;Acc:MGI:1316648]	15.8704	15.3732	15.7596	15.6941	15.7448	15.2773	15.7734	15.8408	16.3558	16.2287	16.0248	15.5613	15.6992
ENSMUSG00000086247	68.0483	0.601379	0.292078	2.06225	0.0391842	0.383751	Gm15787	predicted gene 15787 [Source:MGI Symbol;Acc:MGI:3783229]	7.22437	6.83413	5.823	5.82594	6.9537	4.9786	6.24382	5.78836	4.68521	5.42599	6.42626	5.3658	5.25415
ENSMUSG00000019577	141.363	0.622695	0.314021	2.05775	0.0396145	0.384004	Pdk4	pyruvate dehydrogenase kinase, isoenzyme 4 [Source:MGI Symbol;Acc:MGI:1351481]	7.70523	9.12414	5.48411	5.65238	8.52221	4.77918	7.53393	7.86624	6.08437	3.97763	5.88303	4.57766	3.11922
ENSMUSG00000022000	2821.13	0.357256	0.173604	2.058	0.0395897	0.384004	Zc3h13	zinc finger CCCH type containing 13 [Source:MGI Symbol;Acc:MGI:1914552]	11.5333	11.0159	11.913	12.0416	11.0256	11.9881	11.509	11.1377	11.4572	11.1272	11.1547	11.2824	11.2571
ENSMUSG00000025759	673.444	0.384212	0.186572	2.05947	0.0394491	0.384004	Mfsd8	major facilitator superfamily domain containing 8 [Source:MGI Symbol;Acc:MGI:1919425]	10.0397	9.32829	9.44981	9.14951	9.98507	9.08856	9.69687	9.6015	9.0828	9.26973	9.12469	8.96235	8.72759
ENSMUSG00000027536	3053.26	-0.475598	0.230779	-2.06021	0.0393787	0.384004	Chmp4c	charged multivesicular body protein 4C [Source:MGI Symbol;Acc:MGI:1913621]	11.4415	10.6297	11.6097	11.976	10.9149	10.6861	11.2492	10.9371	12.4038	11.3999	12.0864	11.8084	12.0213
ENSMUSG00000029064	12112.2	-0.196665	0.0955582	-2.05806	0.0395844	0.384004	Gnb1	guanine nucleotide binding protein (G protein), beta 1 [Source:MGI Symbol;Acc:MGI:95781]	13.3344	13.3434	13.6156	13.6228	13.2468	13.5515	13.5136	13.7069	13.5412	13.6228	13.4847	13.7573	13.8672
ENSMUSG00000031149	169.221	0.487228	0.236826	2.05804	0.0395865	0.384004	Praf2	PRA1 domain family 2 [Source:MGI Symbol;Acc:MGI:1859607]	7.26193	8.61865	7.51829	7.66919	7.02905	7.08031	7.68187	6.68302	7.18684	7.2147	6.69403	7.10312	7.41076
ENSMUSG00000031723	215.033	0.353607	0.171755	2.05867	0.0395257	0.384004	Txnl4b	thioredoxin-like 4B [Source:MGI Symbol;Acc:MGI:2443724]	7.85198	7.96472	8.02691	7.32802	8.03575	7.99666	8.097	7.86099	7.45878	7.81834	7.19021	7.62529	7.09636
ENSMUSG00000040813	4696.99	0.546333	0.265598	2.0593	0.0394657	0.384004	Tex264	testis expressed gene 264 [Source:MGI Symbol;Acc:MGI:1096570]	13.3267	11.8293	11.8251	12.0368	13.3633	11.4186	12.2813	11.431	12.2482	11.9967	12.1586	11.3433	11.1
ENSMUSG00000042978	933.582	0.453817	0.220564	2.05811	0.0395793	0.384004	Sbk1	SH3-binding kinase 1 [Source:MGI Symbol;Acc:MGI:2135937]	10.7715	9.69271	9.5758	9.30181	10.7306	9.91241	9.94211	9.07076	9.62816	9.45143	9.5633	9.83322	9.7061
ENSMUSG00000044674	2395.12	0.530427	0.257837	2.05899	0.0394951	0.384004	Fzd1	frizzled class receptor 1 [Source:MGI Symbol;Acc:MGI:1196625]	11.5068	12.4169	10.4582	10.3043	12.0985	10.9655	11.4467	11.2138	10.5969	10.6602	11.1976	10.6304	10.4997
ENSMUSG00000059898	38471	-0.319814	0.155238	-2.06009	0.0393902	0.384004	Dsc3	desmocollin 3 [Source:MGI Symbol;Acc:MGI:1194993]	15.2917	14.2135	15.345	15.1388	14.8122	15.1079	15.2471	15.5494	15.3909	15.4311	15.3167	15.3797	15.3515
ENSMUSG00000060733	3124.65	0.595908	0.290047	2.05974	0.0394235	0.384004	Ipmk	inositol polyphosphate multikinase [Source:MGI Symbol;Acc:MGI:1916968]	12.7034	11.0406	10.7019	10.5966	13.0222	11.0259	12.3094	11.6705	10.6966	11.5246	10.9927	10.6895	10.6522
ENSMUSG00000070691	444.867	0.558699	0.271616	2.05941	0.039455	0.384004	Runx3	runt related transcription factor 3 [Source:MGI Symbol;Acc:MGI:102672]	8.81557	10.0631	8.68384	7.90677	8.56081	9.72909	8.72578	8.88401	8.04851	8.81515	8.31927	8.25515	7.34405
ENSMUSG00000023913	1707.69	0.566961	0.276003	2.0573	0.0396575	0.384148	Pla2g7	phospholipase A2, group VII (platelet-activating factor acetylhydrolase, plasma) [Source:MGI Symbol;Acc:MGI:1351327]	10.9011	12.1443	10.3383	10.0349	10.9661	9.79668	11.5757	10.974	10.2752	9.91878	10.3052	10.3368	9.47363
ENSMUSG00000011658	334.462	-0.468548	0.227883	-2.05552	0.039829	0.385538	Fuz	fuzzy planar cell polarity protein [Source:MGI Symbol;Acc:MGI:1917550]	8.09329	8.19094	7.67453	8.59143	8.0599	8.0804	7.92008	7.33323	8.6149	8.31125	9.00856	8.94167	9.09859
ENSMUSG00000017428	4944.82	0.248656	0.121117	2.05304	0.0400686	0.387584	Psmd11	proteasome (prosome, macropain) 26S subunit, non-ATPase, 11 [Source:MGI Symbol;Acc:MGI:1916327]	12.3318	11.8207	12.5174	12.6455	12.329	12.491	12.4275	12.0364	12.2202	11.9967	12.0839	12.1955	12.2142
ENSMUSG00000029675	856.37	0.633608	0.317892	2.05027	0.0403382	0.389139	Eln	elastin [Source:MGI Symbol;Acc:MGI:95317]	8.1411	12.1799	8.86963	8.38031	10.8217	8.51299	9.29879	10.4892	6.61583	8.52635	7.63414	8.71938	6.54334
ENSMUSG00000037400	10318.4	-0.448756	0.218804	-2.05049	0.0403171	0.389139	Atp11b	ATPase, class VI, type 11B [Source:MGI Symbol;Acc:MGI:1923545]	13.0781	12.1295	13.1924	13.7071	12.1465	13.0617	13.4601	13.1137	13.7903	13.4743	13.7947	13.517	13.7304
ENSMUSG00000074884	741.489	0.413869	0.201828	2.05083	0.0402832	0.389139	Serf2	small EDRK-rich factor 2 [Source:MGI Symbol;Acc:MGI:1337041]	9.57134	10.373	9.53737	9.57139	9.97399	9.70466	9.03476	8.67544	9.26564	9.61696	9.48804	9.44956	8.87663
ENSMUSG00000117499	186.755	-0.405991	0.197998	-2.05022	0.0403428	0.389139	Gm50010	predicted gene, 50010 [Source:MGI Symbol;Acc:MGI:6275297]	7.34592	7.6963	6.93368	7.17595	7.4321	7.28244	7.30324	8.46654	7.27479	7.64922	7.41214	7.64248	7.89532
ENSMUSG00000051977	408.457	-0.293979	0.14341	-2.04989	0.0403751	0.389177	Prdm9	PR domain containing 9 [Source:MGI Symbol;Acc:MGI:2384854]	8.71084	8.33686	8.80052	8.21844	8.67469	8.07497	8.70408	8.87883	8.67755	9.0618	8.88637	8.76457	8.71004
ENSMUSG00000029776	2189.72	0.438358	0.214013	2.04876	0.0404858	0.389971	Hibadh	3-hydroxyisobutyrate dehydrogenase [Source:MGI Symbol;Acc:MGI:1889802]	11.6044	10.7435	10.9985	11.0119	12.2059	10.6381	11.2807	11.18	10.6104	10.7216	10.6827	10.6617	10.891
ENSMUSG00000098132	1302.99	0.629826	0.309302	2.04802	0.0405581	0.390393	Rassf10	Ras association (RalGDS/AF-6) domain family (N-terminal) member 10 [Source:MGI Symbol;Acc:MGI:1925998]	11.7574	10.3377	8.33047	9.87287	11.7278	9.11528	10.9054	10.2379	9.46575	10.195	9.95222	9.43483	8.23916
ENSMUSG00000023827	454.484	0.56859	0.278153	2.04731	0.0406277	0.39041	Agpat4	1-acylglycerol-3-phosphate O-acyltransferase 4 (lysophosphatidic acid acyltransferase, delta) [Source:MGI Symbol;Acc:MGI:1915512]	9.63712	9.92025	9.05908	8.11628	9.25848	7.79328	9.02605	8.00604	9.34904	8.20429	7.90168	8.49486	7.53558
ENSMUSG00000036155	3281.94	0.358797	0.17528	2.04713	0.0406452	0.39041	Mgat5	mannoside acetylglucosaminyltransferase 5 [Source:MGI Symbol;Acc:MGI:894701]	12.1413	11.6967	11.4091	11.7495	12.2678	11.2138	12.1356	11.2689	11.526	11.149	11.3134	11.7385	11.6541
ENSMUSG00000052605	173.081	0.628916	0.308842	2.04743	0.0406159	0.39041	Isoc2b	isochorismatase domain containing 2b [Source:MGI Symbol;Acc:MGI:1914691]	8.96346	7.0237	6.1721	6.12073	8.89546	6.68318	7.86248	7.31029	6.66873	7.01397	6.89549	6.29121	6.54334
ENSMUSG00000029649	3422.15	0.19712	0.0963288	2.04633	0.0407235	0.390778	Pomp	proteasome maturation protein [Source:MGI Symbol;Acc:MGI:1913787]	11.9586	11.5701	11.7152	11.9156	12.1054	11.748	11.734	11.642	11.7116	11.7202	11.493	11.581	11.6134
ENSMUSG00000036054	1345.27	0.233905	0.114313	2.04616	0.0407405	0.390778	Sugp2	SURP and G patch domain containing 2 [Source:MGI Symbol;Acc:MGI:2678085]	10.6338	10.3658	10.6708	10.2797	10.6886	10.2696	10.5343	10.092	10.2879	10.2619	10.4339	10.4247	10.0013
ENSMUSG00000018401	2241.1	0.360944	0.176456	2.04565	0.0407905	0.390984	Mtmr4	myotubularin related protein 4 [Source:MGI Symbol;Acc:MGI:2180699]	11.594	11.0413	10.9347	10.848	11.8661	11.1538	11.3597	11.3109	10.8039	10.9589	10.6092	10.9991	10.6267
ENSMUSG00000019478	160.656	0.449429	0.219741	2.04497	0.0408574	0.39108	Rab4a	RAB4A, member RAS oncogene family [Source:MGI Symbol;Acc:MGI:105069]	6.86636	8.20944	7.56766	7.16521	7.88841	7.41738	7.33182	7.31029	7.22266	6.78073	7.3891	6.71614	6.58245
ENSMUSG00000054905	26051.1	-0.566285	0.276658	-2.04505	0.0408496	0.39108	Stfa3	stefin A3 [Source:MGI Symbol;Acc:MGI:106196]	13.8123	14.9415	14.9137	13.7303	13.4284	14.3188	14.0368	15.9946	14.3506	15.7052	14.6773	14.1608	13.964
ENSMUSG00000019726	3464.54	0.594524	0.291817	2.04279	0.0410737	0.391543	Lyst	lysosomal trafficking regulator [Source:MGI Symbol;Acc:MGI:107448]	12.8262	11.0982	11.1772	10.7182	13.0317	10.67	12.7803	11.7429	10.8956	11.6384	11.2227	10.7148	10.9426
ENSMUSG00000021666	1767.19	0.271038	0.13267	2.04298	0.0410543	0.391543	Gfm2	G elongation factor, mitochondrial 2 [Source:MGI Symbol;Acc:MGI:2444783]	11.1708	10.4362	10.8374	10.9725	11.0393	10.9117	10.9133	10.2906	10.7351	10.7787	10.8407	10.398	10.6442
ENSMUSG00000027469	1850.3	-0.46355	0.226707	-2.04415	0.0409385	0.391543	Tpx2	TPX2, microtubule-associated [Source:MGI Symbol;Acc:MGI:1919369]	10.2254	10.4362	11.0189	10.848	10.1233	10.9017	10.1938	11.2484	11.0198	10.8933	9.86724	11.3745	11.7169
ENSMUSG00000039628	98.8044	0.565856	0.277337	2.04328	0.0410245	0.391543	Hs3st6	heparan sulfate (glucosamine) 3-O-sulfotransferase 6 [Source:MGI Symbol;Acc:MGI:3580487]	6.91432	7.52232	5.9771	6.99385	7.73933	6.29168	6.1613	6.20793	5.94119	6.96238	5.3265	6.2766	5.93621
ENSMUSG00000054939	192.502	0.51309	0.251325	2.04275	0.041077	0.391543	Zfp174	zinc finger protein 174 [Source:MGI Symbol;Acc:MGI:2686600]	8.06525	7.19123	7.80375	7.75042	7.60623	7.79989	8.44538	7.94778	6.4744	7.61622	7.26804	6.12177	7.13634
ENSMUSG00000067149	230.679	0.559537	0.295568	2.0434	0.0410132	0.391543	Jchain	immunoglobulin joining chain [Source:MGI Symbol;Acc:MGI:96493]	10.5299	7.60845	3.96221	4.00029	8.66685	7.57198	7.35984	7.99649	3.68992	7.75911	5.42039	3.38779	2.88901
ENSMUSG00000041570	9164.65	-0.473086	0.231612	-2.04194	0.0411572	0.391764	Camsap2	calmodulin regulated spectrin-associated protein family, member 2 [Source:MGI Symbol;Acc:MGI:1922434]	12.4477	12.6072	13.4257	13.5464	12.0716	12.9498	12.461	12.8624	13.4636	12.9499	13.2231	13.6548	14.086
ENSMUSG00000103593	659.67	-0.416726	0.204027	-2.0422	0.0411319	0.391764	Gm37352	predicted gene, 37352 [Source:MGI Symbol;Acc:MGI:5610580]	9.15194	9.12414	9.43088	9.24688	9.06319	8.70463	9.10268	8.43154	9.87184	9.28556	9.87762	9.66536	9.97033
ENSMUSG00000074129	992.056	-0.359882	0.176272	-2.0415	0.0412016	0.391915	Rpl13a	ribosomal protein L13A [Source:MGI Symbol;Acc:MGI:1351455]	9.70231	9.45575	9.92196	10.2057	9.39292	10.1087	9.25966	9.71502	10.3987	9.95388	10.222	10.1125	10.3992
ENSMUSG00000034538	127.16	0.4638	0.227441	2.03907	0.0414432	0.393449	Zfp418	zinc finger protein 418 [Source:MGI Symbol;Acc:MGI:2444763]	7.06355	7.246	6.39163	7.50867	7.58973	7.30118	7.20367	6.81924	7.20486	6.68849	6.60685	6.72693	5.63511
ENSMUSG00000042410	2954.94	-0.467677	0.229295	-2.03903	0.0414472	0.393449	Agps	alkylglycerone phosphate synthase [Source:MGI Symbol;Acc:MGI:2443065]	10.4535	11.169	11.4255	11.8119	10.2845	11.8664	10.9697	11.6637	11.7288	11.4783	11.4578	11.9509	12.3239
ENSMUSG00000107023	207.502	-0.571963	0.280217	-2.03901	0.0414489	0.393449	Gm42715	predicted gene 42715 [Source:MGI Symbol;Acc:MGI:5662852]	6.19569	7.0237	6.83345	8.23906	6.92768	7.19497	7.74698	6.54573	8.7345	7.72082	8.42499	7.98559	8.1312
ENSMUSG00000030779	7590.72	-0.392931	0.192725	-2.03859	0.0414912	0.393578	Rbbp6	retinoblastoma binding protein 6, ubiquitin ligase [Source:MGI Symbol;Acc:MGI:894835]	12.5079	12.2858	12.6477	13.4291	12.342	12.536	12.6191	12.4623	13.4727	12.958	13.3993	12.9761	13.1638
ENSMUSG00000075595	2522.42	0.252083	0.123689	2.03804	0.0415464	0.39383	Zfp652	zinc finger protein 652 [Source:MGI Symbol;Acc:MGI:2442221]	11.0543	11.693	11.4795	11.3388	11.0649	11.6385	11.5106	11.1694	11.1476	10.9777	11.2477	11.2933	11.0659
ENSMUSG00000020838	466.2	-0.585636	0.287158	-2.0369	0.0416605	0.393867	Slc6a4	solute carrier family 6 (neurotransmitter transporter, serotonin), member 4 [Source:MGI Symbol;Acc:MGI:96285]	6.74785	9.1483	7.70005	9.05965	7.88165	8.87691	8.25457	9.0151	8.7189	8.55711	10.3303	9.15235	8.88839
ENSMUSG00000021039	1618.57	-0.197057	0.0967523	-2.0367	0.0416804	0.393867	Snw1	SNW domain containing 1 [Source:MGI Symbol;Acc:MGI:1913604]	10.4413	10.446	10.7974	10.7454	10.3373	10.4887	10.6352	10.8946	10.7528	10.594	10.7943	10.7758	10.7713
ENSMUSG00000026923	13825.5	-0.478512	0.23486	-2.03675	0.0416753	0.393867	Notch1	notch 1 [Source:MGI Symbol;Acc:MGI:97363]	13.5402	12.4122	13.6065	13.6557	13.1308	13.9197	13.5392	12.7839	14.2892	13.5338	14.3409	14.3222	14.3207
ENSMUSG00000031990	96.2298	0.576176	0.282998	2.03751	0.0415985	0.393867	Jam3	junction adhesion molecule 3 [Source:MGI Symbol;Acc:MGI:1933825]	6.0883	7.87489	7.41419	7.11033	6.1678	6.02482	6.56595	5.83196	6.19671	5.63811	6.7034	6.58001	5.34792
ENSMUSG00000032527	944.985	0.458983	0.22544	2.03656	0.0416938	0.393867	Pccb	propionyl Coenzyme A carboxylase, beta polypeptide [Source:MGI Symbol;Acc:MGI:1914154]	10.6098	9.93976	9.37056	9.64468	10.8974	9.58551	10.0334	10.0196	9.42212	9.74841	9.56715	9.41996	9.07479
ENSMUSG00000027452	176.557	0.628958	0.31073	2.03616	0.0417342	0.393978	Acss1	acyl-CoA synthetase short-chain family member 1 [Source:MGI Symbol;Acc:MGI:1915988]	8.1478	8.04928	6.35995	6.72823	8.71328	7.83246	7.88194	8.12475	5.98357	7.42938	6.28363	5.09317	5.93621
ENSMUSG00000033629	4932.62	0.48046	0.236114	2.03579	0.0417713	0.394057	Hacd3	3-hydroxyacyl-CoA dehydratase 3 [Source:MGI Symbol;Acc:MGI:1889341]	13.0642	11.9459	11.8014	11.9969	13.26	11.7709	12.8193	12.4183	11.9483	12.0652	11.6174	11.8383	11.5138
ENSMUSG00000021306	1346.16	0.51826	0.25488	2.03486	0.0418646	0.394666	Gpr137b	G protein-coupled receptor 137B [Source:MGI Symbol;Acc:MGI:1891463]	10.4413	10.6786	10.6844	11.2927	9.90399	9.3915	11.2886	10.3235	9.74363	10.2377	10.5225	9.69313	9.11202
ENSMUSG00000029616	2499.41	0.226545	0.11139	2.03381	0.0419708	0.395125	Erp29	endoplasmic reticulum protein 29 [Source:MGI Symbol;Acc:MGI:1914647]	11.4035	11.6228	11.3719	11.4563	11.3643	11.2943	11.186	10.7466	11.234	11.3512	11.3146	11.099	11.1201
ENSMUSG00000051864	1364.51	0.338828	0.16659	2.03402	0.0419497	0.395125	Tbc1d22a	TBC1 domain family, member 22a [Source:MGI Symbol;Acc:MGI:1289265]	11.0887	10.4682	10.3148	10.2508	10.9066	10.3606	10.3866	9.70479	10.3089	10.3143	10.4069	10.0398	10.3505
ENSMUSG00000033985	118.558	0.50529	0.248598	2.03317	0.0420355	0.395462	Tesk2	testis-specific kinase 2 [Source:MGI Symbol;Acc:MGI:2385204]	6.69392	8.08477	7.22495	6.90634	7.32654	6.84517	6.24382	6.63459	6.45947	6.73535	5.91564	6.88935	6.41921
ENSMUSG00000028743	604.994	0.48794	0.240159	2.03274	0.0420785	0.395596	Akr7a5	aldo-keto reductase family 7, member A5 (aflatoxin aldehyde reductase) [Source:MGI Symbol;Acc:MGI:107796]	10.0893	8.94261	8.71547	9.11647	10.2573	9.17238	9.3625	7.97721	8.91229	9.20739	9.17439	8.94167	8.86875
ENSMUSG00000027634	1392	0.289534	0.142472	2.03224	0.0421297	0.395806	Ndrg3	N-myc downstream regulated gene 3 [Source:MGI Symbol;Acc:MGI:1352499]	10.8362	10.7219	10.3332	10.2709	10.7164	10.5788	10.4917	10.6387	10.0972	10.341	10.4583	10.0463	9.91203
ENSMUSG00000059436	3086.3	-0.253762	0.124914	-2.03147	0.0422075	0.396265	Max	Max protein [Source:MGI Symbol;Acc:MGI:96921]	11.5687	11.147	11.5834	11.7196	11.2794	11.4938	11.3781	11.4023	12.0153	11.5829	11.8371	11.6238	11.8254
ENSMUSG00000000290	1376.9	0.639276	0.318188	2.03107	0.0422478	0.396373	Itgb2	integrin beta 2 [Source:MGI Symbol;Acc:MGI:96611]	10.8761	12.2683	9.38046	8.72165	11.1699	9.67084	10.9117	11.1453	8.07814	10.188	8.65727	8.82856	8.6652
ENSMUSG00000024118	340.596	0.431972	0.21282	2.03005	0.0423512	0.3968	Tedc2	tubulin epsilon and delta complex 2 [Source:MGI Symbol;Acc:MGI:1919266]	9.06255	8.06966	8.40995	9.04216	8.56504	8.40018	8.54638	7.39994	8.36534	7.52137	8.25063	8.5806	8.27541
ENSMUSG00000028759	7577.51	-0.158641	0.0781382	-2.03026	0.0423301	0.3968	Hp1bp3	heterochromatin protein 1, binding protein 3 [Source:MGI Symbol;Acc:MGI:109369]	12.86	12.692	12.9414	12.949	12.7377	12.7521	12.721	12.7654	12.9085	13.0514	13.0152	12.9833	13.0866
ENSMUSG00000026074	12392.8	-0.227311	0.112011	-2.02935	0.0424224	0.397196	Map4k4	mitogen-activated protein kinase kinase kinase kinase 4 [Source:MGI Symbol;Acc:MGI:1349394]	13.4184	13.3943	13.6942	13.5239	13.3104	13.5071	13.5097	13.3565	13.6501	13.6369	13.7276	13.7787	14.0706
ENSMUSG00000002831	663.036	0.567083	0.299357	2.02662	0.0427013	0.398572	Plin4	perilipin 4 [Source:MGI Symbol;Acc:MGI:1929709]	11.0391	10.343	7.68734	7.48297	11.2826	6.29168	9.32982	10.253	6.69448	6.50237	5.99408	6.6383	5.74261
ENSMUSG00000006019	2172.22	-0.511742	0.252299	-2.02726	0.0426354	0.398572	Dhx34	DEAH (Asp-Glu-Ala-His) box polypeptide 34 [Source:MGI Symbol;Acc:MGI:1918973]	10.5902	10.1326	11.1514	11.4121	9.9724	10.8676	10.6381	10.1087	11.6933	10.6863	11.5463	12.0293	11.4954
ENSMUSG00000022367	453.229	0.635103	0.316309	2.02561	0.0428052	0.398572	Has2	hyaluronan synthase 2 [Source:MGI Symbol;Acc:MGI:107821]	8.04385	10.3761	10.5337	8.3427	7.686	8.63248	7.78192	9.44357	7.8044	8.0706	7.72435	7.20692	7.06909
ENSMUSG00000029575	762.062	0.397361	0.19618	2.02581	0.0427845	0.398572	Mmab	methylmalonic aciduria (cobalamin deficiency) cblB type homolog (human) [Source:MGI Symbol;Acc:MGI:1924947]	10.3055	9.58884	9.51418	9.77921	10.287	9.21993	9.21177	9.0339	9.35309	9.69805	9.1727	9.12407	9.43409
ENSMUSG00000030641	922.784	-0.584069	0.28796	-2.02604	0.042761	0.398572	Ddias	DNA damage-induced apoptosis suppressor [Source:MGI Symbol;Acc:MGI:1921291]	8.71536	8.18161	9.72468	10.4562	8.35658	9.92907	9.0549	9.56966	10.1424	9.55083	9.53471	10.6419	11.125
ENSMUSG00000034349	4155.47	-0.380671	0.187935	-2.02536	0.0428307	0.398572	Smc4	structural maintenance of chromosomes 4 [Source:MGI Symbol;Acc:MGI:1917349]	11.8942	11.4209	11.8592	12.0991	11.694	12.0245	11.5667	12.4817	11.9365	12.0842	11.35	12.4223	12.7293
ENSMUSG00000039384	76.742	0.594553	0.293881	2.02636	0.0427281	0.398572	Dusp10	dual specificity phosphatase 10 [Source:MGI Symbol;Acc:MGI:1927070]	5.42841	7.64966	5.48411	6.24823	7.34631	6.0021	6.53351	5.54807	5.36792	5.34774	6.35671	6.1541	5.47806
ENSMUSG00000041515	575.699	0.620195	0.307654	2.02626	0.0427383	0.398572	Irf8	interferon regulatory factor 8 [Source:MGI Symbol;Acc:MGI:96395]	9.9448	9.95628	8.19341	7.84086	10.6553	8.88935	9.30361	9.73238	7.14077	8.87565	8.4968	7.64248	7.99289
ENSMUSG00000087380	172.794	0.561448	0.277336	2.027	0.042662	0.398572	2210408F21Rik	RIKEN cDNA 2210408F21 gene [Source:MGI Symbol;Acc:MGI:1920902]	7.40306	7.29011	7.10588	8.03019	7.69374	8.11259	8.1621	5.85328	7.32509	5.26499	7.42353	7.30375	7.47452
ENSMUSG00000026196	336.471	-0.491697	0.242756	-2.02478	0.0428897	0.398851	Bard1	BRCA1 associated RING domain 1 [Source:MGI Symbol;Acc:MGI:1328361]	7.71428	7.93724	8.22891	8.61922	7.61441	8.40452	7.83612	8.42443	8.78029	8.49493	7.3949	8.87293	9.43943
ENSMUSG00000028053	5182.03	-0.164174	0.0811401	-2.02334	0.0430379	0.399958	Ash1l	ASH1 like histone lysine methyltransferase [Source:MGI Symbol;Acc:MGI:2183158]	12.3526	12.1422	12.3033	12.1339	12.3442	12.2438	12.285	12.6451	12.2378	12.3972	12.316	12.4881	12.4426
ENSMUSG00000028960	4237.58	0.222967	0.110232	2.02273	0.0431013	0.400276	Ube4b	ubiquitination factor E4B [Source:MGI Symbol;Acc:MGI:1927086]	12.4615	11.8897	12.2258	11.9958	12.1981	11.9834	12.2224	11.8726	12.1821	11.9041	11.771	11.8192	11.9399
ENSMUSG00000028599	920.176	0.559076	0.276881	2.02225	0.0431502	0.40046	Tnfrsf1b	tumor necrosis factor receptor superfamily, member 1b [Source:MGI Symbol;Acc:MGI:1314883]	9.92152	11.2716	9.30554	8.91981	10.2768	9.98374	10.1165	10.3311	8.7063	9.64382	9.01985	9.16033	8.8327
ENSMUSG00000026944	2437.86	-0.220509	0.109106	-2.02106	0.0432739	0.400794	Abca2	ATP-binding cassette, sub-family A (ABC1), member 2 [Source:MGI Symbol;Acc:MGI:99606]	11.2922	10.9994	10.9212	11.24	11.3996	11.0413	11.0399	11.0722	11.366	11.5146	11.5154	11.2997	11.4048
ENSMUSG00000029684	4100.23	-0.318633	0.157629	-2.02133	0.0432453	0.400794	Wasl	WASP like actin nucleation promoting factor [Source:MGI Symbol;Acc:MGI:1920428]	11.8972	11.5781	12.1053	12.2093	11.3836	11.6772	11.8159	11.8305	12.4224	11.9462	12.1703	12.0131	12.534
ENSMUSG00000063605	229.56	0.56075	0.277766	2.02142	0.0432364	0.400794	Ccdc102a	coiled-coil domain containing 102A [Source:MGI Symbol;Acc:MGI:2686927]	7.65906	9.5603	7.30198	7.29886	7.86117	7.96175	7.84276	7.38538	7.49585	7.68943	7.42353	7.50513	6.72908
ENSMUSG00000032018	3308.33	-0.317043	0.156904	-2.02055	0.0433268	0.401014	Sc5d	sterol-C5-desaturase [Source:MGI Symbol;Acc:MGI:1353611]	11.7061	11.0152	11.3936	11.8273	11.3318	11.1667	11.978	11.7785	12.0896	11.9717	11.8498	11.7976	11.6604
ENSMUSG00000054364	4317.52	0.346496	0.171527	2.02017	0.0433659	0.401105	Rhob	ras homolog family member B [Source:MGI Symbol;Acc:MGI:107949]	11.7381	12.7622	12.395	12.4765	11.7428	12.1435	12.1056	11.5739	11.9849	11.7433	12.1701	11.9729	11.6327
ENSMUSG00000022594	532.447	-0.51421	0.254459	-2.01975	0.0434095	0.401238	Lynx1	Ly6/neurotoxin 1 [Source:MGI Symbol;Acc:MGI:1345180]	8.71536	9.47499	8.32637	9.23153	7.88841	8.62506	8.15145	8.23848	9.04077	9.26707	9.36503	9.65693	10.0405
ENSMUSG00000108291	210.677	-0.520495	0.257741	-2.01874	0.0435144	0.401937	Gm44292	predicted gene, 44292 [Source:MGI Symbol;Acc:MGI:5690684]	8.02213	6.83413	7.15284	7.50015	7.54765	6.79317	7.47536	6.75274	8.42806	7.83994	7.73809	7.81413	8.84079
ENSMUSG00000023861	312.565	0.521865	0.25894	2.01716	0.0436791	0.402539	Mpc1	mitochondrial pyruvate carrier 1 [Source:MGI Symbol;Acc:MGI:1915240]	8.87737	8.56221	7.58146	7.89383	9.43739	8.38269	8.38756	8.49055	7.24025	8.41563	7.50615	7.33932	7.91076
ENSMUSG00000026283	1198.62	-0.356155	0.176638	-2.01614	0.0437848	0.402539	Ing5	inhibitor of growth family, member 5 [Source:MGI Symbol;Acc:MGI:1922816]	10.3772	9.85567	10.295	9.97933	9.43739	10.0832	10.0377	10.2369	10.424	10.6813	10.9035	10.0037	10.0752
ENSMUSG00000027761	1679.73	0.631923	0.316191	2.01632	0.0437661	0.402539	Aadac	arylacetamide deacetylase [Source:MGI Symbol;Acc:MGI:1915008]	12.2574	10.3524	9.28881	10.0096	12.2574	9.00245	11.1919	11.2654	10.2308	9.25908	9.89408	8.98499	8.98642
ENSMUSG00000038260	1698.91	-0.365295	0.181046	-2.01755	0.0436383	0.402539	Trpm4	transient receptor potential cation channel, subfamily M, member 4 [Source:MGI Symbol;Acc:MGI:1915917]	10.8216	10.5173	10.2579	10.7801	10.4705	10.0859	10.6495	10.1109	10.9169	10.6823	11.1293	11.1389	11.317
ENSMUSG00000040154	3524.56	-0.553638	0.274355	-2.01627	0.0437715	0.402539	Wfdc5	WAP four-disulfide core domain 5 [Source:MGI Symbol;Acc:MGI:2384800]	11.2453	10.4567	11.6459	12.1956	9.99919	11.0696	11.9758	10.7387	12.6002	11.7875	12.0563	12.5291	12.3666
ENSMUSG00000044737	21796.2	-0.615758	0.308699	-2.01684	0.0437126	0.402539	Klk14	kallikrein related-peptidase 14 [Source:MGI Symbol;Acc:MGI:2447564]	11.9297	9.2411	12.6337	15.0376	10.2481	13.4054	14.1696	10.9933	15.9424	14.1206	15.4111	15.2095	15.4283
ENSMUSG00000058354	185360	-0.584919	0.289676	-2.01687	0.0437093	0.402539	Krt6a	keratin 6A [Source:MGI Symbol;Acc:MGI:1100845]	16.5144	15.7858	17.8468	17.85	14.775	17.0594	17.3956	17.0426	18.0405	17.5702	17.8129	18.1895	18.2972
ENSMUSG00000020485	1034.68	-0.198075	0.0983177	-2.01464	0.0439421	0.402751	Supt4a	SPT4A, DSIF elongation factor subunit [Source:MGI Symbol;Acc:MGI:107416]	9.94288	9.88185	10.0291	10.1346	9.95318	9.79337	9.64846	9.94463	10.1212	10.2404	10.2709	10.0484	10.0803
ENSMUSG00000027828	11469.2	-0.273023	0.135524	-2.01453	0.0439535	0.402751	Ssr3	signal sequence receptor, gamma [Source:MGI Symbol;Acc:MGI:1914687]	13.1785	13.4397	13.3665	13.6038	12.9041	13.3405	13.4855	13.5841	13.7939	13.261	13.3893	13.8227	13.8429
ENSMUSG00000030738	14463.8	-0.350204	0.173784	-2.01504	0.0439007	0.402751	Eif3c	eukaryotic translation initiation factor 3, subunit C [Source:MGI Symbol;Acc:MGI:1926966]	13.6074	13.12	13.7148	14.2395	13.3818	13.5485	13.5559	13.567	14.1059	13.7884	13.8531	14.2162	14.387
ENSMUSG00000039081	1207.13	-0.36048	0.178928	-2.01452	0.0439546	0.402751	Zfp503	zinc finger protein 503 [Source:MGI Symbol;Acc:MGI:1353644]	10.0612	9.89047	10.1555	9.97933	10.1262	10.3639	9.61397	9.56482	10.4953	10.22	10.5351	10.6923	10.8037
ENSMUSG00000070305	6594.06	-0.441256	0.218948	-2.01489	0.0439159	0.402751	Mpzl3	myelin protein zero-like 3 [Source:MGI Symbol;Acc:MGI:2442647]	12.293	11.5989	12.7945	13.121	11.7673	12.0723	12.7063	12.4252	13.3797	12.755	13.0415	12.8242	13.0316
ENSMUSG00000046179	1940.39	-0.612787	0.303858	-2.01364	0.0440477	0.403182	E2f8	E2F transcription factor 8 [Source:MGI Symbol;Acc:MGI:1922038]	9.27643	9.61508	10.9468	11.673	9.01766	10.6654	9.64467	10.0751	11.3367	10.5918	10.6552	11.7604	12.3885
ENSMUSG00000108621	1242.83	-0.290395	0.144219	-2.01352	0.0440604	0.403182	Gm33989	predicted gene, 33989 [Source:MGI Symbol;Acc:MGI:5593148]	10.1523	10.179	9.87931	9.84793	10.3859	10.0953	10.2964	10.9673	10.2264	10.2363	10.3113	10.3793	10.3561
ENSMUSG00000036197	1995.55	-0.158697	0.0788572	-2.01245	0.044172	0.403397	Gxylt1	glucoside xylosyltransferase 1 [Source:MGI Symbol;Acc:MGI:2684933]	10.8609	10.9549	10.958	10.6894	10.8075	10.8878	11.0218	10.9513	11.208	10.9597	11.0694	10.9608	11.1192
ENSMUSG00000053580	3360.98	0.585831	0.291836	2.01268	0.044148	0.403397	Tanc2	tetratricopeptide repeat, ankyrin repeat and coiled-coil containing 2 [Source:MGI Symbol;Acc:MGI:2444121]	12.8102	11.6154	10.8302	10.4899	13.1896	10.9823	12.1537	11.8778	10.6496	11.395	11.3203	10.6376	10.9604
ENSMUSG00000096472	320.687	-0.369153	0.183363	-2.01294	0.0441209	0.403397	Cdkn2d	cyclin dependent kinase inhibitor 2D [Source:MGI Symbol;Acc:MGI:105387]	7.86017	8.52209	8.48895	7.63849	8.38075	8.00811	7.71117	8.69032	8.22226	8.80053	8.62312	8.58653	8.1638
ENSMUSG00000024644	2552.09	0.288574	0.143443	2.01181	0.0442395	0.403476	Cndp2	CNDP dipeptidase 2 (metallopeptidase M20 family) [Source:MGI Symbol;Acc:MGI:1913304]	11.8001	11.2977	11.1744	11.2995	11.7737	10.9758	11.6276	10.8921	11.1347	11.2159	11.2005	11.2622	11.1415
ENSMUSG00000047514	1584.14	0.170706	0.0848501	2.01185	0.0442358	0.403476	Tspyl1	testis-specific protein, Y-encoded-like 1 [Source:MGI Symbol;Acc:MGI:1298395]	10.8142	10.7025	10.7485	10.5479	10.7249	10.7784	10.6227	10.6417	10.351	10.6962	10.6315	10.4122	10.4357
ENSMUSG00000027330	2025.73	-0.401859	0.199869	-2.01036	0.0443934	0.404611	Cdc25b	cell division cycle 25B [Source:MGI Symbol;Acc:MGI:99701]	10.8089	10.5923	10.9367	10.9969	9.91893	11.2088	10.5064	10.9176	10.9087	11.368	10.6588	11.4969	11.6483
ENSMUSG00000036890	299.637	0.276098	0.137386	2.00947	0.0444868	0.405193	Gtdc1	glycosyltransferase-like domain containing 1 [Source:MGI Symbol;Acc:MGI:2444269]	8.10712	8.59071	8.16161	8.27942	8.52221	8.28723	8.49255	7.79091	8.00288	7.98917	8.30703	8.33486	7.89532
ENSMUSG00000021661	739.426	-0.204416	0.101807	-2.00789	0.0446553	0.405815	Ankra2	ankyrin repeat, family A (RFXANK-like), 2 [Source:MGI Symbol;Acc:MGI:1915808]	9.47069	9.42443	9.57235	9.21081	9.73238	9.31519	9.21689	9.59993	9.67255	9.65402	9.60138	9.59057	9.72589
ENSMUSG00000035125	405.898	-0.269973	0.134437	-2.00809	0.044634	0.405815	Gcfc2	GC-rich sequence DNA binding factor 2 [Source:MGI Symbol;Acc:MGI:2141656]	8.2634	8.57653	8.85834	8.5047	8.52221	8.32434	8.58646	8.99846	8.67432	8.43941	8.73927	8.98499	8.96438
ENSMUSG00000049800	3112.83	-0.394554	0.196495	-2.00772	0.0446733	0.405815	Sertad2	SERTA domain containing 2 [Source:MGI Symbol;Acc:MGI:1931026]	11.3295	10.8983	11.3484	11.8205	11.3162	11.0845	11.6808	11.0077	12.0443	11.4005	11.8235	11.9808	12.321
ENSMUSG00000062785	365.904	-0.534032	0.265721	-2.00835	0.0446058	0.405815	Kcnc3	potassium voltage gated channel, Shaw-related subfamily, member 3 [Source:MGI Symbol;Acc:MGI:96669]	7.84375	8.98079	8.33047	8.30897	7.60623	7.85165	7.68925	7.31798	8.9068	8.45349	8.58054	9.28962	9.57892
ENSMUSG00000045624	1120.73	-0.265627	0.132411	-2.00605	0.0448505	0.407154	Esf1	ESF1 nucleolar pre-rRNA processing protein homolog [Source:MGI Symbol;Acc:MGI:1913830]	10.0505	10.0205	10.1841	10.2622	9.81098	9.53693	9.99221	10.4487	10.2537	10.1013	9.9862	10.3209	10.4739
ENSMUSG00000004937	3753.88	0.282825	0.141182	2.00332	0.0451432	0.407157	Sgta	small glutamine-rich tetratricopeptide repeat (TPR)-containing, alpha [Source:MGI Symbol;Acc:MGI:1098703]	12.2399	11.5548	12.1709	11.8235	12.2344	11.8557	12.0207	11.2404	11.8739	11.7848	11.7139	11.6228	11.9066
ENSMUSG00000020905	247.4	-0.517237	0.258019	-2.00379	0.0450931	0.407157	Usp43	ubiquitin specific peptidase 43 [Source:MGI Symbol;Acc:MGI:2444541]	7.74996	6.92645	7.42953	8.20802	8.21316	6.57954	7.50075	7.77982	8.35731	7.76665	7.81357	8.27366	9.10532
ENSMUSG00000023047	130.57	-0.582232	0.290395	-2.00293	0.0451844	0.407157	Amhr2	anti-Mullerian hormone type 2 receptor [Source:MGI Symbol;Acc:MGI:105062]	6.00216	6.10557	6.01826	7.72872	6.4312	6.0472	6.90716	5.99428	7.81618	7.85417	7.3949	6.5068	7.95614
ENSMUSG00000024151	1041.43	-0.274639	0.137016	-2.00443	0.0450242	0.407157	Msh2	mutS homolog 2 [Source:MGI Symbol;Acc:MGI:101816]	10.1339	9.63403	9.90423	9.95928	9.84266	10.1047	9.51152	10.2247	9.88727	10.2525	9.86202	10.4097	10.3175
ENSMUSG00000024576	34468.5	-0.259501	0.12946	-2.00446	0.0450209	0.407157	Csnk1a1	casein kinase 1, alpha 1 [Source:MGI Symbol;Acc:MGI:1934950]	14.9246	14.4934	15.2377	15.0979	14.5751	15.0426	15.0635	15.1008	15.3377	15.0942	15.1373	15.1815	15.3954
ENSMUSG00000034445	659.702	0.40374	0.201587	2.00309	0.0451677	0.407157	Cyb561a3	cytochrome b561 family, member A3 [Source:MGI Symbol;Acc:MGI:2686925]	9.98652	9.63232	9.16826	8.63875	10.1795	9.22485	9.53833	9.19075	8.97403	9.28818	9.18613	8.9532	9.00812
ENSMUSG00000039431	146.539	-0.39922	0.19929	-2.0026	0.04522	0.407157	Mtmr7	myotubularin related protein 7 [Source:MGI Symbol;Acc:MGI:1891693]	6.92996	7.42281	6.75037	6.93189	6.90118	6.84517	7.00505	7.96257	7.28329	7.50344	7.59943	7.26727	6.60161
ENSMUSG00000042351	165.019	0.564626	0.281945	2.00558	0.0449008	0.407157	Grap2	GRB2-related adaptor protein 2 [Source:MGI Symbol;Acc:MGI:1333842]	7.70523	7.67649	6.87886	6.78541	8.13004	8.37829	7.49233	7.77424	6.53265	7.4006	6.38027	6.87002	5.43597
ENSMUSG00000042524	4752.19	0.421473	0.210348	2.00411	0.0450582	0.407157	Sun2	Sad1 and UNC84 domain containing 2 [Source:MGI Symbol;Acc:MGI:2443011]	12.8091	12.2223	11.9089	12.1411	13.2091	11.4346	12.4824	11.817	11.9175	12.0123	12.0115	11.8198	12.0231
ENSMUSG00000045333	171.971	0.484214	0.241899	2.00279	0.0451994	0.407157	Zfp423	zinc finger protein 423 [Source:MGI Symbol;Acc:MGI:1891217]	7.93182	7.58739	7.30198	6.7571	8.34679	7.50889	7.775	6.64685	6.24976	7.57388	6.975	7.26727	7.43233
ENSMUSG00000056501	5579.19	0.488638	0.244007	2.0037	0.0451024	0.407157	Cebpb	CCAAT/enhancer binding protein (C/EBP), beta [Source:MGI Symbol;Acc:MGI:88373]	13.284	12.4054	12.1444	12.2371	13.3059	12.297	12.6321	10.663	12.7003	12.117	12.0488	12.1633	12.2103
ENSMUSG00000063779	8115.27	-0.447915	0.248322	-2.00245	0.0452364	0.407157	Chil4	chitinase-like 4 [Source:MGI Symbol;Acc:MGI:1341098]	4.69908	2.5141	9.51777	13.5343	7.00437	7.22472	11.6304	11.4785	12.2013	15.6573	14.6804	10.9761	10.9084
ENSMUSG00000068290	973.614	0.359594	0.179506	2.00339	0.0451357	0.407157	Ddrgk1	DDRGK domain containing 1 [Source:MGI Symbol;Acc:MGI:1924256]	10.2722	10.5826	9.69325	10.0334	10.3847	9.67982	9.75254	9.14395	9.66444	9.86361	9.94137	9.5802	9.88686
ENSMUSG00000022383	139.051	0.513236	0.283306	2.00216	0.0452674	0.40717	Ppara	peroxisome proliferator activated receptor alpha [Source:MGI Symbol;Acc:MGI:104740]	8.61736	6.48532	4.72934	4.2644	9.42117	3.48237	8.19877	7.86624	0.937956	4.76038	4.93934	2.05509	2.27637
ENSMUSG00000022322	561.966	-0.509461	0.254487	-2.00086	0.0454079	0.407365	Shcbp1	Shc SH2-domain binding protein 1 [Source:MGI Symbol;Acc:MGI:1338802]	7.66841	8.63584	9.09319	9.46383	8.47808	9.22485	8.37846	9.67517	9.31626	9.13643	8.28536	9.63132	10.0422
ENSMUSG00000027068	2853.14	-0.545193	0.272199	-2.00133	0.0453563	0.407365	Dhrs9	dehydrogenase/reductase (SDR family) member 9 [Source:MGI Symbol;Acc:MGI:2442798]	10.5465	10.1755	11.0258	11.8371	10.0286	11.1718	11.8447	10.5574	12.3732	11.2851	11.7942	11.8204	12.345
ENSMUSG00000066643	1238.53	-0.44311	0.2214	-2.00092	0.0454009	0.407365	Wdr35	WD repeat domain 35 [Source:MGI Symbol;Acc:MGI:1921932]	9.71139	9.82901	10.0278	10.5966	9.06319	10.4661	9.89979	9.85236	10.7574	10.0589	10.4659	10.8161	10.9142
ENSMUSG00000090946	2578.39	-0.379289	0.189533	-2.00098	0.0453942	0.407365	Ccdc71l	coiled-coil domain containing 71 like [Source:MGI Symbol;Acc:MGI:1919373]	10.9011	10.7842	10.9901	11.7039	10.6789	11.3415	11.1925	10.9119	11.492	11.3014	11.9016	11.4782	11.93
ENSMUSG00000073436	397.038	-0.312286	0.156098	-2.00047	0.0454497	0.407474	Eme2	essential meiotic structure-specific endonuclease subunit 2 [Source:MGI Symbol;Acc:MGI:1919889]	8.57323	8.366	8.69022	8.66183	8.39506	8.03635	8.49676	8.31729	9.11175	8.5352	9.02919	8.86074	8.82864
ENSMUSG00000041058	3029.9	-0.228872	0.114438	-1.99995	0.0455058	0.40771	Wwp1	WW domain containing E3 ubiquitin protein ligase 1 [Source:MGI Symbol;Acc:MGI:1861728]	11.4858	11.1198	11.309	11.7187	11.2528	11.6181	11.5607	11.8512	11.8215	11.488	11.6423	11.6046	11.6881
ENSMUSG00000037035	1957.7	0.488225	0.24439	1.99884	0.0456252	0.407716	Inhbb	inhibin beta-B [Source:MGI Symbol;Acc:MGI:96571]	11.9427	11.2258	10.3484	9.93579	11.7558	10.7692	11.241	10.4006	10.4741	10.645	11.0896	10.4288	10.3348
ENSMUSG00000041777	632.043	-0.276262	0.138202	-1.99891	0.0456176	0.407716	Cir1	corepressor interacting with RBPJ, 1 [Source:MGI Symbol;Acc:MGI:1914185]	9.45456	9.09956	8.95692	9.15495	9.40711	9.01385	8.99064	9.79844	9.57372	9.24025	9.45375	9.45606	9.09521
ENSMUSG00000046562	2017.41	0.362174	0.181202	1.9989	0.0456192	0.407716	Unc119b	unc-119 lipid binding chaperone B [Source:MGI Symbol;Acc:MGI:2147162]	11.4665	10.7506	10.6836	10.8844	11.8571	10.9101	11.0847	10.5095	10.8555	10.6045	10.6939	10.8857	10.9142
ENSMUSG00000069495	1361.53	-0.187716	0.0938972	-1.99917	0.0455903	0.407716	Epc2	enhancer of polycomb homolog 2 [Source:MGI Symbol;Acc:MGI:1278321]	10.2127	10.3974	10.2264	10.4284	10.4072	10.1939	10.3533	10.7047	10.6513	10.3797	10.292	10.4089	10.59
ENSMUSG00000025512	1092.15	0.321857	0.161076	1.99822	0.0456925	0.408052	Chid1	chitinase domain containing 1 [Source:MGI Symbol;Acc:MGI:1915288]	10.4166	9.78961	9.86104	10.0126	10.4352	10.4271	10.5607	9.71064	10.2688	9.80258	9.7602	10.096	9.64044
ENSMUSG00000015568	4553.27	0.52808	0.288769	1.99784	0.0457343	0.40816	Lpl	lipoprotein lipase [Source:MGI Symbol;Acc:MGI:96820]	12.8265	13.9266	9.54091	9.54472	13.9258	9.63251	13.013	12.9241	8.60475	9.73886	8.20519	9.52874	7.69575
ENSMUSG00000035104	383.98	0.359222	0.179846	1.99742	0.04578	0.408302	Eva1a	eva-1 homolog A (C. elegans) [Source:MGI Symbol;Acc:MGI:2385247]	8.37614	8.78509	8.8152	8.79658	8.8477	8.98227	8.61387	8.47344	8.15432	7.59096	8.15826	8.71397	8.779
ENSMUSG00000020577	294.242	0.496981	0.249146	1.99558	0.0459802	0.409131	Tspan13	tetraspanin 13 [Source:MGI Symbol;Acc:MGI:1913359]	7.58197	8.99685	8.53577	7.79287	8.81259	8.46394	8.48832	8.54396	7.38165	8.15344	8.06322	7.31808	7.01293
ENSMUSG00000021559	1145.76	0.409426	0.205149	1.99601	0.0459331	0.409131	Dapk1	death associated protein kinase 1 [Source:MGI Symbol;Acc:MGI:1916885]	9.99398	10.7195	10.3393	10.051	10.8557	9.61015	10.5465	10.4328	9.72502	9.43023	10.1638	9.68762	9.68829
ENSMUSG00000021779	862.598	0.406597	0.203723	1.99613	0.0459202	0.409131	Thrb	thyroid hormone receptor beta [Source:MGI Symbol;Acc:MGI:98743]	10.0234	9.49773	10.3695	10.1054	10.0573	9.90171	9.4585	9.69744	9.86052	9.92722	9.33671	8.72477	8.99369
ENSMUSG00000039033	309.576	0.279771	0.140198	1.99546	0.0459922	0.409131	Tasp1	taspase, threonine aspartase 1 [Source:MGI Symbol;Acc:MGI:1923062]	8.20676	8.28549	8.36678	8.59943	7.99874	8.56818	8.69678	8.27448	8.20892	7.87524	7.91383	8.20974	8.15085
ENSMUSG00000040345	430.473	0.509027	0.255344	1.9949	0.0460537	0.409412	Arhgap9	Rho GTPase activating protein 9 [Source:MGI Symbol;Acc:MGI:2143764]	9.26105	9.45381	8.38263	7.53392	9.42117	8.93205	9.2422	9.11776	8.03849	8.64562	8.01135	8.13882	7.88753
ENSMUSG00000026223	3096.43	0.445406	0.223417	1.99419	0.0461312	0.409619	Itm2c	integral membrane protein 2C [Source:MGI Symbol;Acc:MGI:1927594]	11.1765	12.8096	11.7944	11.2168	11.5377	12.0086	11.3861	11.0874	11.266	11.488	11.478	11.4755	10.8615
ENSMUSG00000031360	394.032	0.462953	0.232226	1.99414	0.0461366	0.409619	Ctps2	cytidine 5'-triphosphate synthase 2 [Source:MGI Symbol;Acc:MGI:1933185]	8.91321	9.21388	8.54637	8.03609	9.42117	9.01101	8.33677	9.05934	7.86233	7.82558	8.26019	8.04713	8.38455
ENSMUSG00000000682	492.696	0.541303	0.272368	1.98987	0.0466051	0.411277	Cd52	CD52 antigen [Source:MGI Symbol;Acc:MGI:1346088]	9.43552	9.87027	8.60834	7.74322	9.6943	9.23463	9.09436	9.33031	8.22668	9.02456	8.26652	7.85895	7.66875
ENSMUSG00000004508	537.866	0.543353	0.27362	1.98835	0.0467728	0.411277	Gab2	growth factor receptor bound protein 2-associated protein 2 [Source:MGI Symbol;Acc:MGI:1333854]	9.66775	9.83498	8.28058	8.50895	10.2415	8.82282	9.06912	9.5371	8.3123	8.67396	8.75061	7.91661	8.02873
ENSMUSG00000020701	107.782	0.622492	0.315301	1.98857	0.0467487	0.411277	Tmem132e	transmembrane protein 132E [Source:MGI Symbol;Acc:MGI:2685490]	6.55964	8.25466	7.35114	5.98085	7.17995	6.94387	6.74662	6.17445	5.68284	6.86742	5.44294	6.93657	2.61497
ENSMUSG00000022472	2576.76	0.393358	0.197641	1.99054	0.0465318	0.411277	Desi1	desumoylating isopeptidase 1 [Source:MGI Symbol;Acc:MGI:106313]	12.0668	11.0126	11.3921	11.1578	12.0245	11.1467	11.439	11.3996	11.3705	11.1279	11.1197	10.6036	10.6476
ENSMUSG00000024066	8626.61	-0.377339	0.189563	-1.99037	0.0465497	0.411277	Xdh	xanthine dehydrogenase [Source:MGI Symbol;Acc:MGI:98973]	12.7085	12.4024	13.4378	13.0287	12.1401	12.8865	13.077	13.0882	13.0048	13.6582	13.447	13.4246	12.939
ENSMUSG00000025940	1294.22	0.263107	0.132154	1.99094	0.0464873	0.411277	Tmem70	transmembrane protein 70 [Source:MGI Symbol;Acc:MGI:1915068]	10.6012	10.2455	10.1795	10.2546	10.8066	10.4121	10.6023	10.4399	10.0419	9.97518	10.0203	10.1974	10.3646
ENSMUSG00000026880	9127.22	-0.449907	0.226165	-1.98876	0.0467278	0.411277	Stom	stomatin [Source:MGI Symbol;Acc:MGI:95403]	12.9035	12.0948	13.293	12.4846	12.3256	13.5965	12.9249	13.3618	12.6194	14.0027	13.3287	13.389	13.4662
ENSMUSG00000028378	16084.6	0.620115	0.314039	1.98934	0.0466638	0.411277	Ptgr1	prostaglandin reductase 1 [Source:MGI Symbol;Acc:MGI:1914353]	13.6275	12.905	14.016	16.0414	12.3788	13.782	14.5495	11.5977	14.3053	12.4777	13.7537	13.0466	13.2967
ENSMUSG00000036951	1713.88	0.628462	0.319606	1.99213	0.0463571	0.411277	Aadacl2fm1	AADACL2 family member 1 [Source:MGI Symbol;Acc:MGI:3028051]	11.5281	9.1217	9.54267	9.55504	12.969	9.08316	11.3758	11.0642	10.4143	9.52439	9.60638	9.19181	8.84883
ENSMUSG00000039682	2640.89	0.564679	0.284528	1.98857	0.0467485	0.411277	Lap3	leucine aminopeptidase 3 [Source:MGI Symbol;Acc:MGI:1914238]	12.2605	11.1081	10.4638	10.6829	12.8882	10.7709	11.7255	11.7677	10.6348	10.5833	10.4423	10.733	10.7776
ENSMUSG00000040204	1545.91	-0.503307	0.252826	-1.98972	0.0466219	0.411277	Pclaf	PCNA clamp associated factor [Source:MGI Symbol;Acc:MGI:1915276]	10.0415	9.8424	9.9206	10.1263	10.1973	11.2383	9.99221	11.2585	11.0242	10.7138	9.27049	11.2289	11.1117
ENSMUSG00000040767	517.892	-0.384803	0.193397	-1.98946	0.0466506	0.411277	Snrnp25	small nuclear ribonucleoprotein 25 (U11/U12) [Source:MGI Symbol;Acc:MGI:1925622]	8.5174	8.49973	8.61841	9.51967	8.70947	8.96474	8.49255	8.74837	9.62147	8.88261	9.3606	9.32377	9.28499
ENSMUSG00000086968	338.637	0.524951	0.264117	1.98929	0.0466694	0.411277	4933431E20Rik	RIKEN cDNA 4933431E20 gene [Source:MGI Symbol;Acc:MGI:3584041]	9.43825	8.31994	8.27635	8.371	9.49611	7.50889	8.28412	8.64215	8.00288	7.66544	8.24423	7.79888	7.32111
ENSMUSG00000091387	260.013	0.627212	0.318378	1.9908	0.0465026	0.411277	Gcnt4	glucosaminyl (N-acetyl) transferase 4, core 2 (beta-1,6-N-acetylglucosaminyltransferase) [Source:MGI Symbol;Acc:MGI:2684919]	8.93662	9.35345	6.92288	5.65238	9.25063	7.20495	8.53413	8.36631	7.16859	7.41985	6.44872	7.5176	5.10096
ENSMUSG00000111468	101.781	-0.581652	0.291906	-1.98965	0.0466291	0.411277	5033425B01Rik	RIKEN cDNA 5033425B01 gene [Source:MGI Symbol;Acc:MGI:1921983]	6.11591	4.61836	6.45296	6.4385	6.29537	6.43431	6.644	5.54807	7.51041	6.15714	7.93785	7.11138	6.89361
ENSMUSG00000024661	32686.1	0.502092	0.252871	1.98702	0.0469202	0.412112	Fth1	ferritin heavy polypeptide 1 [Source:MGI Symbol;Acc:MGI:95588]	14.2581	14.8735	15.1833	16.22	14.377	15.7533	15.0239	13.8199	14.822	14.21	14.8427	14.902	14.8523
ENSMUSG00000038644	1000.45	-0.46372	0.233343	-1.98668	0.0469579	0.412112	Pold1	polymerase (DNA directed), delta 1, catalytic subunit [Source:MGI Symbol;Acc:MGI:97741]	9.46802	9.49397	9.79299	10.026	9.63323	9.94554	9.30841	9.33411	10.1021	9.8548	9.48804	10.9862	10.8364
ENSMUSG00000042606	685.741	-0.503214	0.253153	-1.98683	0.0469409	0.412112	Hirip3	HIRA interacting protein 3 [Source:MGI Symbol;Acc:MGI:2142364]	8.95584	9.17912	8.53223	9.71075	9.15575	9.33579	8.43663	8.89433	9.90254	9.18506	8.79072	10.2609	10.4464
ENSMUSG00000019822	650.327	0.437825	0.22048	1.98621	0.0470102	0.412267	Smpd2	sphingomyelin phosphodiesterase 2, neutral [Source:MGI Symbol;Acc:MGI:1278330]	9.73383	9.79574	9.01908	8.64262	10.2845	9.22239	9.60619	8.93239	8.93136	9.26973	9.36356	9.16629	8.48085
ENSMUSG00000033096	1614.97	0.534422	0.269422	1.98598	0.0470355	0.412267	Apmap	adipocyte plasma membrane associated protein [Source:MGI Symbol;Acc:MGI:1919131]	11.449	10.4401	9.8411	9.96083	12.0511	10.028	11.1964	10.6892	10.009	10.4125	9.9929	10.1022	10.119
ENSMUSG00000020238	4513.96	0.237698	0.11974	1.98514	0.0471286	0.412418	Ncln	nicalin [Source:MGI Symbol;Acc:MGI:1926081]	12.4436	11.9114	12.231	12.151	12.4664	12.18	12.2874	11.6569	12.243	11.8933	11.9266	12.1157	12.1055
ENSMUSG00000022323	271.705	0.302356	0.152375	1.98437	0.0472143	0.412418	Rida	reactive intermediate imine deaminase A homolog [Source:MGI Symbol;Acc:MGI:1095401]	8.1743	8.3986	7.86145	8.35219	8.50031	8.23945	7.96942	7.87148	8.02334	7.64922	7.72894	7.76265	8.32238
[truncated: 12,433 more rows]
