# Supplementary material for: Mutant Nrf2E79Q enhances the promotion and progression of a subset of oncogenic Ras keratinocytes and skin tumors
Source: Redox Biol. 2024 Jun 28;75:103261. doi: 10.1016/j.redox.2024.103261 (PMC11269801; doi:10.1016/j.redox.2024.103261)
Supplement: Multimedia component 7 [file mmc7.xls]

## Sheet: Sheet0
© 2000-2024 QIAGEN. All rights reserved.
Ingenuity Canonical Pathways	-log(B-H p-value)	Ratio	z-score	Molecules
NRF2-mediated Oxidative Stress Response	11.5	0.0675	2.828	ABCC4,CAT,CBR1,CYP2B6,FTL,GCLC,GSTA3,GSTM1,GSTM5,GSTP1,MGST1,NQO1,PRDX1,SCARB1,SOD2,SQSTM1
Xenobiotic Metabolism General Signaling Pathway	5.09	0.0559	2.828	FTL,GCLC,GSTA3,GSTM1,GSTM5,GSTP1,MGST1,NQO1
Xenobiotic Metabolism AHR Signaling Pathway	6.48	0.092	2.828	ALDH2,ALDH3A1,GSTA3,GSTM1,GSTM5,GSTP1,MGST1,NQO1
Xenobiotic Metabolism PXR Signaling Pathway	6.02	0.0513	2.53	ABCC3,ALDH2,ALDH3A1,CAT,CYP2B6,GSTA3,GSTM1,GSTM5,GSTP1,MGST1
Xenobiotic Metabolism CAR Signaling Pathway	5.09	0.0464	2.333	ABCC3,ALDH2,ALDH3A1,CYP2B6,GSTA3,GSTM1,GSTM5,GSTP1,MGST1
Glutathione-mediated Detoxification	4.82	0.135	2.236	GSTA3,GSTM1,GSTM5,GSTP1,MGST1
Sirtuin Signaling Pathway	0.695	0.0137	2	NAMPT,NQO1,PFKFB3,SOD2
Apelin Adipocyte Signaling Pathway	2.04	0.044	2	CAT,GSTM1,GSTP1,MGST1
PXR/RXR Activation	2.48	0.0615	1	ABCC3,ALAS1,CYP2B6,GSTM1
LPS/IL-1 Mediated Inhibition of RXR Function	7.68	0.0506	-1	ABCC3,ABCC4,ALAS1,ALDH2,ALDH3A1,CAT,CYP2B6,GSTA3,GSTM1,GSTM5,GSTP1,MGST1,SCARB1
Ferroptosis Signaling Pathway	1.53	0.0305	-1	EMP1,FTL,GCLC,SQSTM1
Senescence Pathway	0.674	0.0134	-2	CAT,ELF3,SOD2,SQSTM1
Mitochondrial Dysfunction	1.4	0.0174	-2.449	COX8A,CYB5A,GSTM1,GSTP1,MGST1,SOD2
NAD Signaling Pathway	0.804	0.0199	#NUM!	NAMPT,NUDT12,SOD2
Neurovascular Coupling Signaling Pathway	0.242	0.00862	#NUM!	CHRM2,ENTPD5
Pyroptosis Signaling Pathway	0.213	0.0108	#NUM!	NOL3
CLEAR Signaling Pathway	0	0.00351	#NUM!	ZKSCAN3
MicroRNA Biogenesis Signaling Pathway	0.125	0.00535	#NUM!	ESR1
Pathogen Induced Cytokine Storm Signaling Pathway	0	0.0027	#NUM!	FTL
Role of Osteoclasts in Rheumatoid Arthritis Signaling Pathway	0	0.00325	#NUM!	RHOBTB2
Ribonucleotide Reductase Signaling Pathway	0.128	0.00588	#NUM!	ESR1
Glucocorticoid Receptor Signaling	0	0.00172	#NUM!	ESR1
IL-10 Signaling	0.128	0.00649	#NUM!	BLVRB
Macrophage Alternative Activation Signaling Pathway	0.125	0.00529	#NUM!	SCARB1
Neutrophil Extracellular Trap Signaling Pathway	0	0.00251	#NUM!	LTF
S100 Family Signaling Pathway	0	0.00389	#NUM!	CHRM2,ESR1,HRH2
Neuregulin Signaling	0.177	0.00855	#NUM!	MATK
Axonal Guidance Signaling	0	0.00392	#NUM!	EPHA7,KALRN
Amyotrophic Lateral Sclerosis Signaling	0.177	0.00862	#NUM!	CAT
Actin Cytoskeleton Signaling	0	0.0041	#NUM!	MATK
Huntington's Disease Signaling	0	0.00352	#NUM!	PSMD5
ABRA Signaling Pathway	0.213	0.0109	#NUM!	NOL3
DHCR24 Signaling Pathway	0.431	0.0146	#NUM!	ESR1,SCARB1
Acetylcholine Receptor Signaling Pathway	0.125	0.00515	#NUM!	CHRM2
Glutaminergic Receptor Signaling Pathway (Enhanced)	0	0.00308	#NUM!	DGKA
Cachexia Signaling Pathway	0.266	0.00815	#NUM!	FBXO21,Prl2c2 (includes others),PSMD5
ISGylation Signaling Pathway	0.183	0.00926	#NUM!	SQSTM1
Microautophagy Signaling Pathway	0.349	0.0125	#NUM!	PSMD5,SQSTM1
Aryl Hydrocarbon Receptor Signaling	5.76	0.0566	#NUM!	ALDH2,ALDH3A1,ESR1,GSTA3,GSTM1,GSTM5,GSTP1,MGST1,NQO1
Acute Phase Response Signaling	0.298	0.0108	#NUM!	FTL,SOD2
Hepatic Cholestasis	0.289	0.0105	#NUM!	ABCC3,ESR1
FXR/RXR Activation	0.171	0.00794	#NUM!	SCARB1
TR/RXR Activation	0.465	0.0156	#NUM!	ME1,SCARB1
Regulation of Actin-based Motility by Rho	0.177	0.0087	#NUM!	RHOBTB2
RAR Activation	0.125	0.00466	#NUM!	ADH7,RHOBTB2
IL-8 Signaling	0.12	0.00476	#NUM!	RHOBTB2
CXCR4 Signaling	0.128	0.00595	#NUM!	RHOBTB2
IL-15 Production	0.472	0.0163	#NUM!	CLK1,MATK
Reelin Signaling in Neurons	0.153	0.00725	#NUM!	MAP1B
Semaphorin Signaling in Neurons	0.266	0.0164	#NUM!	RHOBTB2
Thrombin Signaling	0	0.00444	#NUM!	RHOBTB2
Cardiac Hypertrophy Signaling	0	0.00383	#NUM!	RHOBTB2
Molecular Mechanisms of Cancer	0	0.00222	#NUM!	RHOBTB2
HGF Signaling	0.16	0.00758	#NUM!	ELF3
HMGB1 Signaling	0.128	0.00599	#NUM!	RHOBTB2
Cholecystokinin/Gastrin-mediated Signaling	0.177	0.0084	#NUM!	RHOBTB2
Germ Cell-Sertoli Cell Junction Signaling	0.128	0.00588	#NUM!	RHOBTB2
CREB Signaling in Neurons	0	0.00329	#NUM!	CHRM2,HRH2
Prostate Cancer Signaling	0.177	0.00877	#NUM!	GSTP1
Production of Nitric Oxide and Reactive Oxygen Species in Macrophages	0.289	0.0105	#NUM!	CAT,RHOBTB2
Colorectal Cancer Metastasis Signaling	0	0.00369	#NUM!	RHOBTB2
mTOR Signaling	0.12	0.00467	#NUM!	RHOBTB2
G Protein Signaling Mediated by Tubby	0	0.00214	#NUM!	NAMPT
Sphingosine-1-phosphate Signaling	0.177	0.00833	#NUM!	RHOBTB2
ILK Signaling	0.125	0.00498	#NUM!	RHOBTB2
FAK Signaling	0	0.00288	#NUM!	CHRM2,ELF3,HRH2
AMPK Signaling	0	0.00413	#NUM!	PFKFB3
Phospholipase C Signaling	0	0.000892	#NUM!	RHOBTB2
HER-2 Signaling in Breast Cancer	0.514	0.0132	#NUM!	COX8A,CYB5A,ELF3
Estrogen-Dependent Breast Cancer Signaling	0.226	0.0122	#NUM!	ESR1
Glioma Invasiveness Signaling	0.242	0.0137	#NUM!	RHOBTB2
Breast Cancer Regulation by Stathmin1	0	0.00337	#NUM!	CHRM2,HRH2
Glioblastoma Multiforme Signaling	0.128	0.00585	#NUM!	RHOBTB2
Neuroprotective Role of THOP1 in Alzheimer's Disease	0.177	0.00826	#NUM!	Tmprss11b
IL-17A Signaling in Fibroblasts	0.22	0.0115	#NUM!	ELF3
Actin Nucleation by ARP-WASP Complex	0.213	0.0108	#NUM!	RHOBTB2
Signaling by Rho Family GTPases	0	0.00375	#NUM!	RHOBTB2
RHOGDI Signaling	0.25	0.00909	#NUM!	ESR1,RHOBTB2
Telomerase Signaling	0.183	0.00926	#NUM!	ELF3
eNOS Signaling	0.128	0.00641	#NUM!	ESR1
Ephrin A Signaling	0.326	0.0213	#NUM!	EPHA7
Ephrin B Signaling	0.242	0.0139	#NUM!	KALRN
Estrogen-mediated S-phase Entry	0.472	0.0385	#NUM!	ESR1
Heparan Sulfate Biosynthesis	0.622	0.0222	#NUM!	ALDH2,Ces1h
Bupropion Degradation	0.472	0.04	#NUM!	CYP2B6
Retinoate Biosynthesis I	0.349	0.0233	#NUM!	ADH7
Nicotine Degradation III	0.829	0.0339	#NUM!	ADH7,CYP2B6
Dopamine Degradation	1.23	0.0625	#NUM!	ALDH2,ALDH3A1
Heparan Sulfate Biosynthesis (Late Stages)	0.656	0.0241	#NUM!	ALDH2,Ces1h
Pyrimidine Ribonucleotides De Novo Biosynthesis	0.349	0.0233	#NUM!	ENTPD5
Androgen Biosynthesis	0.514	0.05	#NUM!	SRD5A3
Glutathione Redox Reactions I	2.43	0.107	#NUM!	GSTM1,GSTP1,MGST1
Ubiquinol-10 Biosynthesis (Eukaryotic)	0.472	0.0385	#NUM!	CYP2B6
Acyl-CoA Hydrolysis	0.632	0.0714	#NUM!	ACOT7
Pentose Phosphate Pathway (Oxidative Branch)	2.5	0.4	#NUM!	H6PD,PGD
Heme Degradation	0.99	0.25	#NUM!	BLVRB
D-myo-inositol-5-phosphate Metabolism	0.125	0.0051	#NUM!	NUDT12
Melatonin Degradation I	0.259	0.0159	#NUM!	CYP2B6
γ-linolenate Biosynthesis II (Animals)	0.522	0.0526	#NUM!	CYB5A
NAD Salvage Pathway II	0.465	0.037	#NUM!	NUDT12
Triacylglycerol Degradation	0.831	0.0345	#NUM!	ALDH2,Ces1h
Tetrapyrrole Biosynthesis II	0.907	0.2	#NUM!	ALAS1
Estrogen Biosynthesis	0.329	0.0217	#NUM!	CYP2B6
Oleate Biosynthesis II (Animals)	0.669	0.0833	#NUM!	CYB5A
Tryptophan Degradation X (Mammalian, via Tryptamine)	1.32	0.0741	#NUM!	ALDH2,ALDH3A1
Alanine Degradation III	1.23	0.5	#NUM!	GPT2
Phenylethylamine Degradation I	0.99	0.25	#NUM!	ALDH2
Glutathione Biosynthesis	1.09	0.333	#NUM!	GCLC
Pentose Phosphate Pathway	1.95	0.182	#NUM!	H6PD,PGD
D-myo-inositol (1,4,5,6)-Tetrakisphosphate Biosynthesis	0.126	0.00556	#NUM!	NUDT12
Nicotine Degradation II	0.751	0.0299	#NUM!	ADH7,CYP2B6
Superpathway of Inositol Phosphate Compounds	0	0.00427	#NUM!	NUDT12
Alanine Biosynthesis II	1.23	0.5	#NUM!	GPT2
Superoxide Radicals Degradation	4.02	0.375	#NUM!	CAT,NQO1,SOD2
Serotonin Degradation	1.46	0.0417	#NUM!	ADH7,ALDH2,ALDH3A1
D-myo-inositol (3,4,5,6)-tetrakisphosphate Biosynthesis	0.126	0.00556	#NUM!	NUDT12
3-phosphoinositide Degradation	0.125	0.00524	#NUM!	NUDT12
Phenylalanine Degradation IV (Mammalian, via Side Chain)	0.632	0.0714	#NUM!	ALDH2
3-phosphoinositide Biosynthesis	0.121	0.00485	#NUM!	NUDT12
γ-glutamyl Cycle	0.669	0.0833	#NUM!	GCLC
Heme Biosynthesis II	0.74	0.111	#NUM!	ALAS1
Triacylglycerol Biosynthesis	0.282	0.0179	#NUM!	PLPP3
Pyrimidine Ribonucleotides Interconversion	0.349	0.025	#NUM!	ENTPD5
Gluconeogenesis I	0.472	0.04	#NUM!	ME1
Histamine Degradation	1.46	0.0952	#NUM!	ALDH2,ALDH3A1
Superpathway of Melatonin Degradation	0.25	0.0147	#NUM!	CYP2B6
Histidine Degradation VI	0.484	0.0435	#NUM!	CYP2B6
Stearate Biosynthesis I (Animals)	0.738	0.0286	#NUM!	ACOT7,SRD5A3
Noradrenaline and Adrenaline Degradation	2.12	0.0811	#NUM!	ADH7,ALDH2,ALDH3A1
Pregnenolone Biosynthesis	0.495	0.0455	#NUM!	CYP2B6
Acetone Degradation I (to Methylglyoxal)	0.349	0.0238	#NUM!	CYP2B6
Putrescine Degradation III	1.46	0.0909	#NUM!	ALDH2,ALDH3A1
NAD Biosynthesis III	0.842	0.167	#NUM!	NAMPT
Fatty Acid α-oxidation	1.46	0.0952	#NUM!	ALDH2,ALDH3A1
Oxidative Ethanol Degradation III	1.67	0.0536	#NUM!	ALDH2,ALDH3A1,CYP2B6
Ethanol Degradation IV	2.5	0.12	#NUM!	ALDH2,ALDH3A1,CAT
Ethanol Degradation II	2.17	0.0857	#NUM!	ADH7,ALDH2,ALDH3A1
Gαi Signaling	0.153	0.00714	#NUM!	CHRM2
Gαq Signaling	0.128	0.00588	#NUM!	RHOBTB2
Gαs Signaling	0.171	0.00794	#NUM!	HRH2
PEDF Signaling	0.223	0.0119	#NUM!	SOD2
Granulocyte Adhesion and Diapedesis	0.125	0.00529	#NUM!	HRH2
Sperm Motility	0.22	0.00778	#NUM!	CLK1,MATK
TEC Kinase Signaling	0	0.00173	#NUM!	RHOBTB2
Oxidative Phosphorylation	0.495	0.0179	#NUM!	COX8A,CYB5A
Estrogen Receptor Signaling	0.126	0.00489	#NUM!	ESR1,SOD2
ERK/MAPK Signaling	0.252	0.0093	#NUM!	ELF3,ESR1
Protein Ubiquitination Pathway	0	0.00366	#NUM!	PSMD5
Xenobiotic Metabolism Signaling	7.15	0.0442	#NUM!	ABCC3,ALDH2,ALDH3A1,CAT,CYP2B6,FTL,GCLC,GSTA3,GSTM1,GSTM5,GSTP1,MGST1,NQO1
Serotonin Receptor Signaling	0.196	0.0064	#NUM!	KALRN,RHOBTB2,SQSTM1
Integrin Signaling	0.12	0.00472	#NUM!	RHOBTB2
cAMP-mediated signaling	0.242	0.00847	#NUM!	CHRM2,HRH2
Glutamate Receptor Signaling	0.252	0.0152	#NUM!	SLC1A4
Notch Signaling	0.353	0.0263	#NUM!	DTX4
Hypoxia Signaling in the Cardiovascular System	0.242	0.0132	#NUM!	NQO1
G-Protein Coupled Receptor Signaling	0	0.00284	#NUM!	CHRM2,HRH2
GPCR-Mediated Integration of Enteroendocrine Signaling Exemplified by an L Cell	0.242	0.0133	#NUM!	CHRM2
Phagosome Formation	0	0.00288	#NUM!	CHRM2,HRH2
Phagosome Maturation	0.349	0.0122	#NUM!	DYNLL2,PRDX1
Autophagy	0	0.00461	#NUM!	SQSTM1
Sumoylation Pathway	0.191	0.00971	#NUM!	RHOBTB2
Osteoarthritis Pathway	0.242	0.00847	#NUM!	ELF3,NAMPT
Neuroinflammation Signaling Pathway	0	0.00315	#NUM!	SOD2
Adrenomedullin signaling pathway	0.125	0.00503	#NUM!	MATK
Iron homeostasis signaling pathway	0.431	0.0146	#NUM!	FTL,SLC48A1
Apelin Cardiomyocyte Signaling Pathway	0.196	0.0101	#NUM!	CAT
BAG2 Signaling Pathway	0.223	0.0118	#NUM!	PSMD5
FAT10 Signaling Pathway	0.833	0.0351	#NUM!	PSMD5,SQSTM1
Synaptogenesis Signaling Pathway	0.349	0.00952	#NUM!	EPHA7,KALRN,MAP1B
Systemic Lupus Erythematosus in T Cell Signaling Pathway	0	0.00311	#NUM!	ESR1,RHOBTB2
Inhibition of ARE-Mediated mRNA Degradation Pathway	0.128	0.00613	#NUM!	PSMD5
HOTAIR Regulatory Pathway	0.128	0.00613	#NUM!	ESR1
Hepatic Fibrosis Signaling Pathway	0.226	0.00709	#NUM!	FTL,RHOBTB2,SOD2
Kinetochore Metaphase Signaling Pathway	0.181	0.00909	#NUM!	ZWINT
Tumor Microenvironment Pathway	0.126	0.00559	#NUM!	SLC1A4
MSP-RON Signaling in Cancer Cells Pathway	0.153	0.00714	#NUM!	ELF3
Ephrin Receptor Signaling	0.266	0.0099	#NUM!	EPHA7,KALRN
