# Supplementary material for: Mutant Nrf2E79Q enhances the promotion and progression of a subset of oncogenic Ras keratinocytes and skin tumors
Source: Redox Biol. 2024 Jun 28;75:103261. doi: 10.1016/j.redox.2024.103261 (PMC11269801; doi:10.1016/j.redox.2024.103261)
Supplement: Multimedia component 8 [file mmc8.xls]

## Sheet: Sheet0
© 2000-2024 QIAGEN. All rights reserved.
Upstream Regulator	Expr Log Ratio	Molecule Type	Predicted Activation State	Activation z-score	Flags	p-value of overlap	Target Molecules in Dataset	Mechanistic Network
NFE2L2	-0.869	transcription regulator	Activated	5.217	bias	8.94e-23	ABCC3,ABCC4,ADH7,ALAS1,ALDH3A1,CAT,CBR1,CLPTM1L,CREG1,ENTPD5,FTL,GCLC,GSTA3,GSTM1,GSTM5,GSTP1,MATK,ME1,MGST1,NQO1,PGD,PIR,PRDX1,PSMD5,SCARB1,SLC1A4,SOD2,SQSTM1,SRXN1	29 (2)
FAM117B	0	other	Activated	3.162	bias	7.83e-17	ABCC3,ALDH3A1,CAT,GCLC,ME1,NQO1,PGD,PRDX1,SOD2,SRXN1	29 (4)
LEP		growth factor	Activated	2.563		0.000144	ABCC3,CAT,CYB5A,ESR1,GCLC,GSTA3,NAMPT,PRDX1,SCARB1,SOD2	42 (13)
MAFF	-0.389	transcription regulator	Activated	2.236	bias	5.44e-09	ABCC3,ABCC4,GCLC,GSTP1,NQO1
PEX5	0.761	other	Activated	2.219		5.95e-06	CAT,GPT2,GSTM5,GSTP1,PRDX1
MEF2D	0.118	transcription regulator	Activated	2.219	bias	2.67e-05	GCLC,GSTA3,NQO1,SOD2,SRXN1
LH		complex	Activated	2.2	bias	0.0229	NOL3,PGRMC1,SCARB1,SLC1A4,SOD2
PI3K (complex)		complex	Activated	2.19	bias	0.0124	ABCC4,GCLC,GSTM5,GSTP1,NQO1
SQSTM1	0.58	transcription regulator	Activated	2.175		4.96e-06	CYP2B6,GCLC,GSTM5,NQO1,RGCC	16 (3)
LDL		complex	Activated	2.023	bias	0.012	GCLC,NAMPT,SCARB1,SOD2,SQSTM1
Insulin		group	Activated	2.014		0.0017	ALAS1,CYB5A,FTL,GCLC,GSTP1,ME1,Orm1 (includes others),PFKFB3,SCARB1,SOD2	26 (10)
GPBAR1		G-protein coupled receptor	Activated	2		0.000129	GCLC,GSTA3,GSTM5,MGST1
hemoglobin		complex	Activated	2	bias	1.23e-06	ME1,MGST1,NQO1,PIR
NR1H3	0.922	ligand-dependent nuclear receptor	Activated	2		0.0243	CAT,GSTM5,GSTP1,SCARB1
GATA3	0.384	transcription regulator	Activated	2		0.00623	BLVRB,Elf5,ESR1,Prl2c2 (includes others),RGCC
MUC1		other	Activated	2	bias	0.00118	CAT,GCLC,MGST1,SOD2	35 (6)
NRF1	-0.219	transcription regulator		1.982	bias	0.000342	ALAS1,COX8A,GCLC,NQO1
UCP1		transporter		1.982		0.00858	ALAS1,CHCHD10,GSTM1,PGD
EPAS1	0.204	transcription regulator		1.98	bias	0.00686	CAT,GPT2,NAMPT,PFKFB3,SOD2
AKT1	-0.072	kinase		1.98		0.00299	ESR1,GCLC,GSTM5,ME1,NQO1,ZWINT	18 (4)
KRAS	-0.358	enzyme		1.98		0.0234	ABCC4,CEACAM1,GCLC,GSTA3,GSTM1,GSTP1,MMD,NQO1,SCARB1,SQSTM1
ANGPT2	0.023	growth factor		1.951	bias	0.0188	CAT,MGST1,SOD2,SRXN1
ESR2		ligand-dependent nuclear receptor		1.915		0.0306	ABCC4,ADH7,ESR1,GCLC,GSTP1,RGCC,SCARB1,SRXN1
NR1I3		ligand-dependent nuclear receptor		1.867	bias	4.31e-08	ABCC3,ABCC4,ALAS1,CYP2B6,GSTM1,GSTM5,GSTP1,PGD
PPARGC1A		transcription regulator		1.827		0.00781	ALAS1,CAT,CYP2B6,MAP1B,ME1,SCARB1,SOD2	19 (4)
AHR	0.209	ligand-dependent nuclear receptor		1.746		3.51e-05	ABCC4,ALDH2,ALDH3A1,CBR1,COX8A,CYP2B6,ESR1,GSTM5,NQO1,SLC1A4,SOD2
MAFG	0.358	transcription regulator		1.698	bias	2.26e-09	ABCC3,ABCC4,GCLC,GSTA3,GSTP1,NQO1
AR	0.311	ligand-dependent nuclear receptor		1.632		0.0267	ABCC4,COX8A,ESR1,GSTM1,GSTP1,RASSF3,SCEL,ZWINT
PPARA	0.513	ligand-dependent nuclear receptor		1.544		7.46e-05	ALDH2,CAT,CEACAM1,CYP2B6,FBXO21,GSTP1,MGST1,MMD,Orm1 (includes others),SCARB1
MAFK	0.061	transcription regulator		1.526		7.44e-08	ABCC3,ABCC4,GCLC,GSTP1,NQO1	29 (3)
PRL		cytokine		1.486	bias	0.0198	ESR1,GSTM1,MGST1,PGRMC1,SCARB1
FOXO3	-0.116	transcription regulator		1.475		7.57e-06	ALDH3A1,CAT,ESR1,GCLC,GSTM5,NAMPT,NOL3,SLC1A4,SOD2,ZWINT	36 (6)
VEGFA	-0.424	growth factor		1.446	bias	0.00329	ALAS1,ALDH2,CEACAM1,COX8A,PLPP3,SOD2
POMC		other		1.355		0.00011	GCLC,GSTM5,GSTP1,SCARB1,SOD2	16 (4)
IL10RA	0.288	transmembrane receptor		1.342		0.0151	ALDH2,ENTPD5,GSTM1,GSTM5,NAMPT
CEBPB	0.489	transcription regulator		1.342	bias	0.0251	ADH7,CYB5A,EPHA7,FTL,Orm1 (includes others),SCARB1,SOD2
EHMT1	0.117	transcription regulator		1.342	bias	0.000201	ALDH2,CYB5A,MGST1,RGCC,SOD2
NR1I2		ligand-dependent nuclear receptor		1.31		2.22e-09	ABCC3,ALAS1,CAT,CYP2B6,ENTPD5,GSTM1,GSTM5,GSTP1,MGST1,PGD,SCARB1	40 (6)
HNF4A		transcription regulator		1.3		0.0126	ABCC3,ALDH2,ALDH3A1,BLVRB,CAT,CDK2AP2,CEACAM1,COX8A,CYP2B6,ELF3,Elf5,LTF,MGST1,NAMPT,Prl2c2 (includes others),RNF152,SCARB1,UQCC1
KLF6	-0.096	transcription regulator		1.3	bias	0.00173	CYB5A,GCLC,NAMPT,PFKFB3,SOD2,SQSTM1
APP	-0.026	other		1.246		0.00685	CAT,DYNLL2,ESR1,GSTP1,MAP1B,NAMPT,PFKFB3,SCARB1,SOD2,SQSTM1,THSD4	40 (11)
RASSF1	-0.28	other		1.165		0.000939	CREG1,EMP1,ESR1,MAP1B
SP1	-0.122	transcription regulator		1.165	bias	0.0247	CAT,CEACAM1,CYP2B6,ENTPD5,ESR1,SCARB1,SOD2
STAT3	0.108	transcription regulator		1.157		0.0336	CAT,CEACAM1,ESR1,Ifi202b,LTF,NAMPT,PFKFB3,SOD2
CAR/RXRα/CAR ligand/retinoic acid		complex		1.131	bias	4.97e-06	ABCC3,ABCC4,ALAS1,CYP2B6
STAT4		transcription regulator		1.131	bias	0.0221	DAP,Ifi202b,MATK,RGCC
PXR/RXRA/pxr ligand/retinoic acid		complex		1.118	bias	1.57e-06	ABCC3,ALAS1,CAT,CYP2B6,GSTM1
BDNF		growth factor		1.091		0.00484	ACOT7,FTL,MAP1B,PFKFB3,SCARB1,SOD2	30 (7)
JUN	0.069	transcription regulator		1.067	bias	0.000667	ADH7,ALAS1,GCLC,GSTP1,NAMPT,NQO1,PRDX1,Prl2c2 (includes others),SOD2	33 (6)
SHC1	0.039	other		1.009		2.2e-05	FTL,GSTP1,NQO1,SOD2,SQSTM1
IRF2	0.091	transcription regulator		1	bias	0.00372	CEACAM1,NAMPT,PFKFB3,SRXN1
CBX5	-0.28	transcription regulator		1	bias	0.003	ALDH3A1,CEACAM1,CYP2B6,ZKSCAN3	4 (2)
LDB1	-0.005	transcription regulator		1		0.0175	CAT,PCBP3,RTL8C,SOD2,SQSTM1
LMO2	0.402	transcription regulator		1		0.0441	CAT,PCBP3,SOD2,SQSTM1
IL6		cytokine		0.991	bias	0.00567	ABCC3,ALAS1,CEACAM1,CYP2B6,Ifi202b,LTF,MMD,NAMPT,Orm1 (includes others),SOD2
TNF	0.804	cytokine		0.909		1.31e-05	ABCC3,ABR,ALDH2,ALDH3A1,CAT,DGKA,ELF3,EMP1,ENTPD5,ESR1,GCLC,GSTP1,MGST1,MMD,NAMPT,NQO1,Orm1 (includes others),PLPP3,Prl2c2 (includes others),RGCC,SCARB1,SEC22B,SLC1A4,SOD2,SQSTM1	49 (11)
PPARG	0.88	ligand-dependent nuclear receptor		0.879		0.000148	CAT,DGKA,GSTA3,H6PD,LHPP,ME1,MGST1,PFKFB3,Prl2c2 (includes others),SCARB1	15 (3)
TNFSF11		cytokine		0.785	bias	0.00222	ESR1,GCLC,HRH2,Ifi202b,SOD2,SRXN1
EIF2AK4	0.14	kinase		0.762		0.000112	CAT,NQO1,SCARB1,SOD2
EGF	0.143	growth factor		0.683	bias	0.0333	CYP2B6,ELF3,EMP1,ESR1,GSTP1,LTF,PLPP3
IL1		group		0.625	bias	0.0242	ALDH3A1,CEACAM1,CYP2B6,ELF3,SOD2
IL33	-0.875	cytokine		0.594	bias	0.0144	ALDH3A1,FTL,GSTM5,PRDX1,SCARB1,SOD2
STAT5B	0.228	transcription regulator		0.563		0.000295	CBR1,CYP2B6,ESR1,GSTM5,GSTP1,ME1,NOL3,NQO1	15 (3)
FOXM1	-0.088	transcription regulator		0.555	bias	0.00875	CAT,ESR1,SOD2,SQSTM1
PI3K (family)		group		0.447	bias	0.000193	CAT,ESR1,GCLC,NQO1,SCARB1	40 (10)
IFNG		cytokine		0.417		0.0155	CAT,CEACAM1,CYB5A,FTL,GSTP1,H6PD,Ifi202b,NAMPT,NQO1,PFKFB3,RGCC,SCARB1,SOD2,SQSTM1
CEBPA	0.5	transcription regulator		0.394		6.05e-05	ADH7,CREG1,CYP2B6,Elf5,EPHA7,GSTP1,LTF,Orm1 (includes others),PGD,SOD2
HGF	0.479	growth factor		0.381	bias	0.0318	CYP2B6,ELF3,EMP1,NAMPT,PLPP3,SOD2
SIRT1	-0.261	transcription regulator		0.378		0.000262	CAT,CYP2B6,ESR1,GSTA3,GSTM1,GSTM5,KALRN,Scd3,SOD2	20 (5)
IL2		cytokine		0.344	bias	0.00322	CEACAM1,CYP2B6,DAP,EMP1,KLF13,ME1,MMD,NOL3,RGCC,SLC1A4
NPM1	-0.153	transcription regulator		0.32	bias	0.007	CEACAM1,LTF,NAV3,SOD2
ATG5	0.009	other		0.277		6.05e-05	CYP2B6,NQO1,PDCD5,SCARB1,SQSTM1
ACOX1	0.065	enzyme		0		5.71e-05	CAT,CBR1,GSTP1,LHPP,Orm1 (includes others),SQSTM1
ADAM17	0.081	peptidase		0	bias	0.00382	CEACAM1,PGD,SCARB1,SQSTM1
TFRC	0.249	transporter		0		0.00412	FTL,ME1,PFKFB3,SRXN1
RAF1	-0.066	kinase		0	bias	0.00352	ACOT7,CLK1,EMP1,ESR1,NQO1
NR1H4		ligand-dependent nuclear receptor		-0.031		1.9e-06	ABCC3,ABCC4,CYP2B6,GSTA3,GSTM1,GSTM5,Orm1 (includes others),SCARB1,SQSTM1	20 (4)
MYC	0.028	transcription regulator		-0.135		0.00427	ABCC3,ABCC4,Elf5,EMP1,GCLC,GPT2,H6PD,NQO1,PFKFB3,Prl2c2 (includes others),SCARB1,SCEL,SOD2,ZKSCAN3
CREB1	-0.161	transcription regulator		-0.243		0.0178	ALAS1,COX8A,DGKA,Ifi202b,SOD2,SQSTM1,SRXN1
EIF4E	-0.227	translation regulator		-0.305	bias	0.0203	ESR1,KLF13,NOL3,SRXN1
IL1B	0.18	cytokine		-0.417		0.00846	ABCC3,CAT,CYP2B6,DGKA,ELF3,ESR1,GCLC,NAMPT,NQO1,RGCC,SCARB1,SOD2	44 (10)
Growth hormone		group		-0.431		1.97e-05	CAT,GCLC,GSTM1,GSTM5,GSTP1,NAMPT,PFKFB3,SCARB1	31 (10)
FOS	-0.496	transcription regulator		-0.532		0.000384	ALAS1,CAT,DAP,DSG3,GSTP1,MGST1,NAMPT,NQO1,PRDX1,Prl2c2 (includes others)	15 (3)
ESR1	-1.026	ligand-dependent nuclear receptor		-0.609		0.0161	9830107B12Rik/A530064D06Rik,ABCC3,CHRM2,ESR1,Ifi202b,LTF,MAP1B,MMD,NQO1,PDCD5,SCARB1,SLC1A4,SQSTM1
PRKAA1	-0.141	kinase		-0.625		0.00155	ACOT7,CAT,CYP2B6,MGST1,SOD2	27 (6)
CG		complex		-0.634	bias	0.00466	ADH7,CAT,EMP1,EPHA7,PFKFB3,PLPP3,SCARB1,SRXN1
RXRA	0.277	ligand-dependent nuclear receptor		-0.64		0.000185	ABCC3,CAT,CYP2B6,FTL,GCLC,GSTM1,LTF,MAP1B,ZKSCAN3
mir-223		microRNA		-0.765		0.000654	CYB5A,EMP1,GSTM5,NQO1,SCARB1
miR-1-3p (and other miRNAs w/seed GGAAUGU)		mature microRNA		-0.812	bias	0.0122	BLCAP,ESR1,MMD,SRXN1
Immunoglobulin		complex		-0.923		0.00971	BLVRB,CAT,COX8A,DGKA,ESR1,GPT2,GSTP1,NAMPT,PRDX1,SOD2,SQSTM1	45 (10)
HOXA10		transcription regulator		-1		0.0102	GSTA3,LTF,MAP1B,ME1
NR0B2		ligand-dependent nuclear receptor		-1	bias	0.00034	ABCC3,CYP2B6,GSTM1,GSTM5,SCARB1	16 (3)
ATG7	0.228	enzyme		-1.029		0.00198	GSTM5,NQO1,SCARB1,SQSTM1	29 (3)
PRKAA2	0.564	kinase		-1.067		0.00501	ACOT7,ALAS1,CYP2B6,MGST1	12 (3)
ERBB2	-0.159	kinase		-1.463		0.000358	ALAS1,CHCHD10,DAP,DGKA,DSG3,ELF3,Elf5,EMP1,ESR1,H6PD,MAP1B,PFKFB3,SCARB1,ZWINT
CYLD-AS1		other		-1.732		3.38e-18	ABCC3,ALDH3A1,BLVRB,CBR1,FTL,GCLC,ME1,MGST1,NQO1,PGD,PRDX1,SQSTM1,SRXN1
AGT		growth factor		-1.884	bias	0.0016	CAT,ESR1,FBXO21,GSTA3,GSTM5,GSTP1,MGST1,NAMPT,PDCD5,PIR,SCARB1,SOD2	34 (12)
EGLN		group		-1.951	bias	0.00671	FTL,NOL3,Orm1 (includes others),RTL8C
NR3C1	0.206	ligand-dependent nuclear receptor		-1.97		1.39e-05	CAT,CBR1,DYNLL2,EMP1,GSTP1,H6PD,KLF13,NAMPT,NAV3,NOL3,NQO1,PFKFB3,Prl2c2 (includes others),SCARB1	44 (7)
KEAP1	0.236	other		-1.971		4.14e-05	GCLC,GSTP1,NQO1,PRDX1	33 (5)
TGFB1	0.024	growth factor	Inhibited	-2.018		0.000176	ALDH2,CAT,CEACAM1,DTX4,ELF3,FTL,GCLC,H6PD,HRH2,MAP1B,ME1,NAMPT,PCBP3,PFKFB3,PGRMC1,Prl2c2 (includes others),RGCC,RNF152,SCARB1,SLC1A4,SOD2,ZWINT	30 (5)
BACH1	0.168	transcription regulator	Inhibited	-2.2	bias	1.92e-05	FTL,GCLC,ME1,NQO1,SQSTM1	29 (2)
KDM5B	-0.171	transcription regulator	Inhibited	-2.216	bias	0.000635	CYB5A,Elf5,ESR1,NOL3,PIR
PML	-0.236	transcription regulator	Inhibited	-2.383		0.000125	CAT,FTL,ME1,NQO1,PRDX1,SQSTM1	29 (3)
ADRB		group	Inhibited	-2.433		5.29e-05	GSTA3,NQO1,Prl2c2 (includes others),RTL8B,SQSTM1,SRXN1
TXNRD1	0.558	enzyme	Inhibited	-3.45	bias	9.17e-19	ABCC3,BLVRB,CBR1,CYP2B6,GCLC,GSTA3,GSTM1,GSTM5,ME1,NQO1,PGD,SRXN1
GSR	0.113	enzyme	Inhibited	-3.464	bias	5.61e-20	ABCC3,BLVRB,CBR1,CYP2B6,GCLC,GSTA3,GSTM1,GSTM5,ME1,NQO1,PGD,SRXN1
Irp		group				0.0494	FTL
NQO1-DT		other				0.0273	ALDH3A1
Adenosine Receptor		group				0.0228	PFKFB3
CLOCK/BMAL1		complex				0.00917	NAMPT
SKA3	-0.314	other				0.0228	PFKFB3
SIRT		group				0.0228	ESR1
CENPN	-0.343	other				0.0362	PFKFB3
EOGT	-0.096	enzyme				0.0273	ESR1
TRIM72	0.573	enzyme				0.045	CAT
Sos		group				0.0142	CAT,DAP,DSG3,MGST1
mGluR		group				0.0494	MAP1B
Pkg		group				0.00497	CAT,SOD2
RNA polymerase II		complex				0.0436	ALAS1,CBR1,ESR1,SOD2
RAS		group				0.0235	GSTP1,PRDX1,SOD2
N-CoR		group				0.0146	ESR1,GSTP1,LHPP
STAT3/STAT3		complex				0.0274	FTL,SOD2
Cbp/p300/MAF/NFE2L2		complex				0.00031	FTL,GCLC
NCOA/NR1I3/RXRA		complex				0.00455	ABCC3,CYP2B6
IgE		complex				0.0201	ALAS1,CEACAM1,MMD,PRDX1,SCARB1
NCOA/NR1I2/RXRA		complex				0.000102	ABCC3,CAT,CYP2B6
AMPK		complex				0.02	CAT,CYP2B6,PFKFB3
Rxr		group				0.0161	ALAS1,CYP2B6,LTF
CYP		group				0.0228	NQO1
Atg5		other				0.0273	SQSTM1
PLIN5		other				0.019	GCLC,NQO1
T3/TR/RXR		complex				0.0302	ME1,SCARB1
HULC		other				0.0494	SQSTM1
FSH		complex				0.0425	ESR1,GCLC,NOL3,PGRMC1,SCARB1
PLEKHM1	-0.091	other				0.00917	SQSTM1
RNF187	0.215	enzyme				0.00622	DGKA,LTF,SOD2
LINC00930		other				0.0046	PFKFB3
TCHP	-0.164	other				0.00917	SQSTM1
ZFAT	0.239	transcription regulator				0.00917	SQSTM1
ISX		transcription regulator				0.0317	SCARB1
LGR4	0.318	transmembrane receptor				0.00149	BLVRB,ESR1,LHPP
MINDY1	-0.093	peptidase				0.0183	ESR1
SLC16A3	-0.15	transporter				0.045	PFKFB3
MRTFB	0.049	transcription regulator				0.0126	EPHA7,GSTM5,LTF,SCARB1
MTDH	0.005	transcription regulator				0.0389	LHPP,ME1,Orm1 (includes others)
ZC4H2		other				0.0406	COX8A
FXN	0.006	kinase				0.0494	SOD2
PCBP3	-0.97	transcription regulator				0.0046	PFKFB3
IDH3B	0.252	enzyme				0.0046	PFKFB3
PCOLCE2	-0.14	other				0.0046	SCARB1
KIF21A	-0.19	other				0.0046	MAP1B
CHI3L1	0.746	enzyme				0.0214	EMP1,NAMPT
NOP58	-0.175	enzyme				0.0137	LTF
SNHG15		other				0.0273	SQSTM1
BCAR4		other				0.0406	PFKFB3
BRINP1		peptidase				0.0046	ESR1
MYOT		other				0.0183	SQSTM1
ZBTB20	0.187	transcription regulator				0.049	CYP2B6,GSTM5
SIRT3	0.004	enzyme				0.00502	CAT,SOD2,SQSTM1
PRKAG3	-0.322	kinase				0.00103	ALAS1,FTL,MMD,NAMPT,RGCC
PNPLA8	0.293	enzyme				0.0362	NQO1
RNF31	-0.009	enzyme				0.0456	ESR1,SCARB1
VPS36	-0.14	other				0.0046	ESR1
GSTZ1	0.885	enzyme				0.00917	NQO1
SGMS1	-0.105	enzyme				0.0228	SCARB1
CLPX	0.085	enzyme				0.00917	ALAS1
NDUFAF3	0.397	other				0.0137	ESR1
TRIM2	0.306	enzyme				0.000137	FTL,GCLC,NQO1
NFU1	0.042	other				0.0175	MGST1,PRDX1
FLCN	0.069	other				0.024	CBR1,CEACAM1,SOD2
Histone h4		group				0.0326	ESR1,GSTP1,KALRN
MCTS1	-0.019	other				0.0137	SOD2
PDZK1IP1	0.209	other				0.0273	SCARB1
RANBP3L		other				0.0312	ALDH2,CBR1
FUT8	-0.225	enzyme				0.00586	ALDH2,GSTM5
SIDT2	-0.009	transporter				0.0273	SQSTM1
ABCB6		transporter				0.0167	CAT,CYP2B6
SLC51A		transporter				1.52e-05	ABCC3,ABCC4,CYP2B6
FH	0.292	enzyme				0.00184	BLVRB,NQO1
LGR5	0.151	transmembrane receptor				0.00541	BLVRB,LHPP
CHD1L	0.163	enzyme				0.0137	ZKSCAN3
GSE1	0.119	other				0.0139	FBXO21,NAV3
Gnasas1		other				0.019	CAT,PRDX1
NEK7	-0.011	kinase				0.0406	RGCC
KIF26B	0.327	other				0.0228	NQO1
DDI2	0.146	transporter				0.0273	NQO1
Fcor		enzyme				0.00112	CAT,SOD2	24 (6)
CLPP	0.222	peptidase				0.00521	ALAS1,ALDH2,SOD2
STK17A		kinase				0.0406	SOD2
DPP3	0.044	peptidase				0.00917	NQO1
TENM1		transmembrane receptor				0.000738	SCARB1,SLC1A4
PNPLA7	0.472	enzyme				0.045	NAMPT
TMEM106B	0.146	other				0.0137	SQSTM1
CIB2	-0.295	kinase				0.0273	SQSTM1
TMPO-AS1		other				0.0046	ESR1
LY6K		other				0.045	ABCC3
NuRD		complex				0.0046	GSTP1
ALDH3A2	0.898	enzyme				0.0228	GCLC
EIF2AK3	-0.017	kinase				0.0331	SEC22B,SLC1A4,SQSTM1
AGRN	0.061	other				0.0406	MAP1B
BCKDK	-0.262	kinase				0.000738	CAT,SOD2
7S NGF		complex				0.0228	GCLC
NCF2	0.38	enzyme				0.0137	SOD2
NR0B1		ligand-dependent nuclear receptor				0.00198	GCLC,NQO1,SCARB1
ABCC1	0.614	transporter				0.0362	NQO1
SH3GLB1	0.054	enzyme				0.0228	SQSTM1
TNFRSF1B	0.559	transmembrane receptor				0.0154	ABCC3,GCLC,SOD2
TFAP2A	0.168	transcription regulator				0.00433	BLCAP,ESR1,PRDX1,SOD2
SCAP	0.116	other				0.00909	CYB5A,CYP2B6,SQSTM1
RBBP5	0.097	transcription regulator				0.0273	PFKFB3
ALDH2	0.899	enzyme				0.000466	GCLC,GSTA3,SLC1A4
HDAC10	-0.118	transcription regulator				0.045	SQSTM1
SMPD2	0.438	enzyme				0.0273	SCARB1
VHL	0.022	transcription regulator				0.0315	FTL,PFKFB3,SOD2
STAR	-0.305	transporter				0.0351	CAT,CHCHD10
PDE6B	0.422	enzyme				0.0317	CAT
MRTFA	0.054	transcription regulator				0.0175	EPHA7,GSTM5,LTF,SCARB1
TRA2B	-0.104	other				0.0228	NQO1
CYP2E1		enzyme				0.000157	CAT,GCLC,MGST1	31 (3)
C1QBP	0.097	transcription regulator				0.00497	NAMPT,SQSTM1
ULK1	0.048	kinase				0.0317	SQSTM1
NFE2L3	0.224	transcription regulator				0.0362	NQO1
MOAP1		other				0.000125	GCLC,NQO1	29 (3)
IVNS1ABP	-0.112	other				0.0137	SOD2
MKNK1	0.139	kinase				0.0497	ACOT7,KLF13,MAP1B
ROCK2	-0.162	kinase				0.0312	DSG3,SCEL
CBS/LOC102724560	-0.054	enzyme				0.00586	SCARB1,SOD2
AIRE		transcription regulator				0.0184	LTF,PLPP3,SOD2
SLC25A4	0.133	transporter				0.0362	SOD2
MCL1	-0.14	transporter				0.0362	NQO1
HIPK1	-0.016	kinase				1.52e-05	GCLC,GSTM5,NQO1
KLF9	0.21	transcription regulator				0.00415	ESR1,KLF13
ADD3	0.261	other				0.0046	DSG3
HOXA13		transcription regulator				0.00177	EMP1,EPHA7,SCEL
PAPPA	0.332	peptidase				0.0273	SCARB1
CYP1A2		enzyme				0.019	CYP2B6,NQO1
GPER1		G-protein coupled receptor				0.0371	ESR1,LTF
CEBPE		transcription regulator				0.0265	LTF,Orm1 (includes others)
ID1	-0.374	transcription regulator				0.0479	CEACAM1,DTX4
FKBP4	0.187	enzyme				0.0034	CEACAM1,ESR1
POU2F1	-0.081	transcription regulator				0.000264	CYP2B6,ESR1,GSTM1,GSTM5,Ifi202b
LUCAT1		other				0.00892	ALDH3A1,SOD2
NRG4	0.826	growth factor				0.00272	ME1,SQSTM1
SPTBN1	0.04	other				0.00184	GPT2,PFKFB3
CBX1	0.245	transcription regulator				0.0034	CYP2B6,ZKSCAN3	4 (2)
NPPB		other				0.0101	GSTA3,SCARB1
ABCC2		transporter				0.0137	ABCC3
GSTP1	0.972	enzyme				0.0457	ESR1,GSTP1,NQO1
TAOK2	-0.308	kinase				0.000207	GSTP1,SOD2
MMP9	0.481	peptidase				0.0425	MATK,PRDX1,SOD2
NPY		other				0.0361	NAMPT,NUDT12
AKT1S1	0.05	other				0.0228	SQSTM1
SERPINA1	0.16	other				0.00431	NQO1,Orm1 (includes others),SCARB1
RLN1		other				0.0362	ESR1
LIPC		enzyme				0.0494	SCARB1
DYRK1B	-0.042	kinase				0.0494	SOD2
SLC2A3	0.043	transporter				0.00241	H6PD,PFKFB3
miR-221-3p (and other miRNAs w/seed GCUACAU)		mature microRNA				0.0113	ESR1,SOD2
miR-9-5p (and other miRNAs w/seed CUUUGGU)		mature microRNA				0.0445	ALDH2,PFKFB3
miR-541-5p (miRNAs w/seed AGGGAUU)		mature microRNA				0.0494	UQCC1
mir-133		microRNA				0.0424	FTL,GSTP1
miR-193a-3p (and other miRNAs w/seed ACUGGCC)		mature microRNA				0.0494	ESR1
miR-4728-3p (miRNAs w/seed AUGCUGA)		mature microRNA				0.00917	ESR1
MIR4728		microRNA				0.00917	ESR1
MIR378I		microRNA				0.0228	SQSTM1
KAT6A	-0.032	enzyme				0.0056	ESR1,GSTP1,PKDCC
ATG16L1	0.109	enzyme				0.00241	SOD2,SQSTM1
GSTM5	1.637	enzyme				0.0406	GSTM1
PRKCG	-0.225	kinase				0.0312	COX8A,MAP1B
MBD2	-0.036	transcription regulator				0.0371	ESR1,GSTP1
ARNT	-0.084	transcription regulator				0.0419	ALDH3A1,NQO1,SOD2
FGF1	0.651	growth factor				0.000353	GCLC,GSTM1,GSTM5,GSTP1,NQO1	29 (3)
SLC10A1		transporter				1.52e-05	ABCC3,ABCC4,ZWINT	10 (3)
POR	-0.026	enzyme				3.55e-06	ABCC3,CYP2B6,ENTPD5,GSTA3,GSTM1,GSTM5,PFKFB3,PGD
SEMA3A	0.322	other				0.045	MAP1B
EIF2S1	-0.179	translation regulator				0.0265	CAT,GCLC
FECH	0.021	enzyme				0.00892	ALAS1,CYP2B6
NFE2		transcription regulator				0.00497	CAT,NQO1
FOXO4	0.228	transcription regulator				0.0165	CAT,NAMPT,SOD2
KDM5A	-0.085	transcription regulator				0.0235	GPT2,PGD,SOD2
PER2	-1.015	transcription regulator				0.00211	ALAS1,ALDH3A1
TDO2		enzyme				0.0317	SLC1A4
RAB11A	-0.221	enzyme				0.0183	SCARB1
PLA2R1	0.135	transmembrane receptor				0.000285	ALDH2,MGST1,SOD2
PTGES3	-0.044	enzyme				0.0406	ABCC3
MFSD8	0.384	ion channel				0.0137	PFKFB3
VEGFB	0.488	growth factor				0.0274	PRDX1,SOD2
DUSP6	-0.597	phosphatase				0.045	ESR1
APOA2		transporter				0.0494	SCARB1
LIPE	-0.431	enzyme				0.032	ADH7,CLK1,SCARB1
PSMA1	-0.005	peptidase				0.0046	GSTP1
NOXO1		other				0.00917	SOD2
XIAP	-0.003	enzyme				0.00732	SOD2,SQSTM1
SUPT16H	-0.228	transcription regulator				0.0209	CBR1,NOL3,SLC1A4
MET	-0.059	kinase				0.0279	ESR1,GCLC,SOD2
RNGTT	0.015	phosphatase				0.0046	SCARB1
CST7		other				0.00917	SQSTM1
CD38	0.138	enzyme				0.0425	CAT,SCEL,SOD2
DUSP1	-0.411	phosphatase				0.0331	LTF,NAMPT,SOD2
NR5A1		ligand-dependent nuclear receptor				0.0413	GSTA3,SCARB1
USP14	0.065	peptidase				0.0494	ESR1
ULK2	0.258	kinase				0.00917	SQSTM1
FANCD2	-0.193	other				0.00272	CAT,SOD2
ACOT8	0.306	enzyme				0.0046	CAT
LONP1	-0.012	peptidase				0.00665	COX8A,GPT2,SOD2
ABCC4	0.759	transporter				0.0406	CYP2B6
MECP2	0.024	transcription regulator				0.0026	CYB5A,ESR1,GSTP1,MMD,NAV3
GNA12	0.55	enzyme				0.00601	GCLC,GSTA3,GSTP1
PDCD6IP	-0.098	other				0.0228	ESR1
STIM1	-0.094	ion channel				0.00414	GCLC,NQO1,PRDX1
PSEN1	0.01	peptidase				0.00253	COX8A,DYNLL2,EMP1,GSTP1,SCARB1,SQSTM1,SRD5A3	24 (4)
PSAP	0.546	other				0.0228	ESR1
UBE2E2	-0.095	enzyme				1.52e-05	GCLC,NQO1,SQSTM1
LAMA4	0.274	enzyme				0.0484	GSTM1,GSTM5,MGST1
FOXO1	0.031	transcription regulator				0.00772	ALAS1,CAT,FBXO21,ME1,NAMPT,SCARB1,SOD2	22 (5)
FTMT		enzyme				0.0137	FTL
SP3	-0.057	transcription regulator				0.0197	CEACAM1,ESR1,SCARB1,SOD2
SYVN1	0.158	transporter				0.032	ABCC3,ABCC4,PLPP3
GFER	-0.028	enzyme				0.0101	CHCHD10,COX8A
PFN1	0.03	other				0.0228	SQSTM1
TCF20	-0.215	transcription regulator				0.0381	MMD,SQSTM1
NRAS	-0.114	enzyme				0.018	CEACAM1,Ifi202b,NOL3,NQO1
AKT2	0.059	kinase				0.00294	ESR1,GCLC,NQO1	20 (6)
OTUD7B	0.264	peptidase				0.0406	ESR1
PER3	-0.479	other				0.0183	H6PD
CARM1	0.048	transcription regulator				0.0182	FTL,GCLC
ASH2L	0.084	transcription regulator				0.0228	ESR1
GRM5		G-protein coupled receptor				0.045	SOD2
NCOA2	-0.184	transcription regulator				0.000129	CYP2B6,GSTM5,NQO1,PRDX1,SQSTM1,SRXN1
SNCA		enzyme				0.00642	CAT,CHRM2,EMP1,GCLC,MAP1B,NQO1,SOD2	20 (5)
FBXO32	0.467	enzyme				0.00688	ABCC4,GCLC,SOD2	14 (2)
MTA1	0.062	transcription regulator				0.0222	EMP1,ESR1
NFE2L1	0.574	transcription regulator				0.00117	GCLC,GSTP1,NQO1
AGTR1		G-protein coupled receptor				0.00132	GSTM5,GSTP1,MGST1
ISG15	0.214	other				0.00132	ALDH2,GCLC,Ifi202b
SNCG	0.048	other				0.0273	ESR1
APOE	0.843	transporter				0.033	CAT,ESR1,PLPP3,SCARB1,SOD2
MAP2K6	-0.11	kinase				0.049	ESR1,PRDX1
RAD51C	-0.263	enzyme				0.0228	ESR1
SND1	0.039	enzyme				0.0113	ALDH3A1,EMP1
CSNK2A2	0.025	kinase				0.0362	ESR1
AFF1	0.165	transcription regulator				0.0494	EPHA7
USP19	0.105	peptidase				0.00633	ME1,PFKFB3
FBXL5	-0.344	enzyme				0.0362	NQO1
GPX1	0.081	enzyme				0.0182	CAT,SOD2
ADIPOR1	-0.144	transmembrane receptor				0.0107	CAT,SOD2
GPD1	0.522	enzyme				7.44e-05	ABCC4,CYP2B6,NOL3,NQO1,PFKFB3
HNRNPL	-0.05	other				0.000207	CEACAM1,GPT2
MYRF		transcription regulator				0.0402	CEACAM1,LHPP
SMYD1		transcription regulator				0.0256	NAMPT,PGD
ABCC8		transporter				0.00272	CAT,SOD2
IBTK	0.116	other				0.00917	SQSTM1
C8orf44-SGK3/SGK3	-0.027	kinase				0.0183	ESR1
NOX1		enzyme				0.00541	CAT,NQO1
Macf1	-0.203	other				0.0228	MAP1B
APOA1		transporter				0.0321	SCARB1,SOD2
BBC3	-0.155	other				0.0228	PRDX1
MNT	-0.025	transcription regulator				0.0293	BLVRB,NQO1
RORC	0.26	ligand-dependent nuclear receptor				0.00229	ALDH2,CYP2B6,GPT2,GSTP1,ME1
Sry		transcription regulator				0.045	SOD2
TUB		transcription regulator				0.0046	NAMPT
TLR9	0.306	transmembrane receptor				0.0277	9830107B12Rik/A530064D06Rik,Ifi202b,NAMPT,PFKFB3
ABCA1	0.432	transporter				0.0284	NAMPT,SCARB1
NR2F2	0.046	ligand-dependent nuclear receptor				0.0424	ALDH2,LTF
PRLR	0.504	transmembrane receptor				0.0113	Elf5,ESR1
NR2F1	0.143	ligand-dependent nuclear receptor				0.0293	ALDH2,LTF
IL22RA1	-0.082	transmembrane receptor				0.0406	SOD2
KITLG	-0.254	growth factor				0.0337	BLVRB,CREG1,LTF,SEC22B
PRKCB	0.23	kinase				0.0402	PFKFB3,SOD2
KAT8	-0.062	enzyme				0.0406	ESR1
HSPA5	-0.284	enzyme				0.0256	ESR1,NQO1
PGK1	-0.321	kinase				0.045	SQSTM1
CYP3A4		enzyme				0.0362	GCLC
LRPPRC	0.026	other				0.0494	SQSTM1
SIN3A	-0.011	transcription regulator				0.0351	ESR1,GSTP1
PPP3CA	-0.252	phosphatase				7.07e-05	ESR1,FTL,GSTP1,MGST1,PLPP3
GABPA	-0.049	transcription regulator				0.0312	GCLC,NQO1
UTS2R		G-protein coupled receptor				0.0406	SCARB1
EEF2K	-0.256	kinase				0.000576	MAP1B,NQO1
ENC1	0.086	peptidase				0.00917	NQO1
PSMB5	0.411	peptidase				0.0273	GSTP1
RPN2	0.092	enzyme				0.00917	GSTP1
ABCB7	-0.197	transporter				0.0317	FTL
CNR1		G-protein coupled receptor				0.0337	CAT,CEACAM1,SCARB1
HSPA8	0.024	enzyme				0.0406	SQSTM1
BTG2	-0.092	transcription regulator				0.000952	CAT,NQO1,SOD2
KAT2A	-0.028	enzyme				0.02	EMP1,GCLC,PFKFB3
TNFRSF1A	0.067	transmembrane receptor				0.00809	ABCC3,NQO1,SOD2,SQSTM1	32 (6)
HP	0.272	peptidase				0.0406	Orm1 (includes others)
SLC5A5	0.266	transporter				0.045	ME1
HIPK2	0.362	kinase				0.00521	GCLC,GSTM5,NQO1
UBQLN2	0.096	other				0.0239	RTL8B,SQSTM1
HDAC1	-0.098	enzyme				0.0128	CEACAM1,ESR1,GSTP1,PFKFB3,SQSTM1
CBLC	-0.127	enzyme				0.0273	SQSTM1
NEU1	-0.013	enzyme				0.0494	SOD2
STAT5A	0.222	transcription regulator				0.0116	ALDH3A1,CEACAM1,ESR1,NOL3,Prl2c2 (includes others)
NR5A2		ligand-dependent nuclear receptor				0.0231	ABCC3,GPT2,SCARB1
CYP1B1	0.3	enzyme				0.0184	CYP2B6,NQO1,Prl2c2 (includes others)
PDLIM5	-0.189	other				0.0046	SQSTM1
TSPO	0.04	transmembrane receptor				0.0362	SOD2
PDZK1		other				0.0406	SCARB1
NPAS2	-0.126	transcription regulator				0.0317	ALAS1
BET		group				0.00184	GCLC,NQO1
COX6A2		enzyme				0.0273	CAT
SMARCA4	0.028	transcription regulator				0.0361	ALDH2,CEACAM1,CLK1,GCLC,GSTP1,MAP1B,PLPP3
NHERF2		transporter				0.0183	SCARB1
Prl3b1		growth factor				0.0137	ESR1
ATP5IF1	0.065	other				0.00321	BLVRB,CAT,SOD2
ANXA7	-0.118	ion channel				0.0402	GSTP1,MGST1
ADAM9	0.119	peptidase				0.045	SLC1A4
TFAP2C	-0.006	transcription regulator				0.0058	ESR1,GSTA3,SOD2
DYSF	-0.165	other				0.00991	FTL,Ifi202b,PLPP3
RELB	0.099	transcription regulator				0.00344	ABCC4,ESR1,PLPP3,SOD2
TXN	-0.31	enzyme				0.0231	ESR1,SOD2
NR1D1	-0.628	ligand-dependent nuclear receptor				0.0153	ME1,NAMPT
ADD1	0.042	other				0.00917	DSG3
RING1	0.083	transcription regulator				0.0183	ME1
CBX3	-0.162	transcription regulator				0.0119	CYP2B6,ZKSCAN3
SLC25A13	0.13	transporter				8.23e-05	ABCC4,CYP2B6,NOL3,NQO1,PFKFB3
OTUB1		enzyme				0.0406	ESR1
CUX1		transcription regulator				0.0445	ALDH3A1,LTF
Mt3		other				0.0183	GSTP1
H4C16	-0.215	other				0.0317	GSTP1
CDC42		enzyme				0.0119	ESR1,SCARB1
H3C14		other				0.045	PGRMC1
Gcg		other				0.00381	GSTM1,LHPP,ME1
GCG		other				0.0235	GSTP1,SCARB1,SEC22B
GNMT		enzyme				0.0317	SCARB1
Gstt1		enzyme				0.0362	GSTM1
NEDD4		enzyme				0.0034	CAT,SOD2	9 (3)
Prl3d1 (includes others)		other				0.0183	ESR1
Paxip1	-0.21	other				0.0273	CEACAM1
CHTOP		other				0.0137	LTF
GBP3	-0.079	enzyme				0.0137	SQSTM1
SIGLEC8		transmembrane receptor				0.0146	FTL,PRDX1
SNRPA		other				0.0137	ME1
CYP4V2	0.284	enzyme				0.0183	SQSTM1
NOLC1		transcription regulator				0.0137	Orm1 (includes others)
PRKN		enzyme				0.0168	NQO1,PRDX1,SQSTM1
WT1		transcription regulator				0.0333	ESR1,MGST1,PIR,SQSTM1
IRF6	-0.297	transcription regulator				0.0312	SCARB1,SOD2
GADD45GIP1	-0.021	other				0.0362	GCLC
CYBA	0.663	enzyme				0.0494	SOD2
RP11_394O46		other				0.0228	PDCD5
UBE2D2	-0.033	enzyme				0.0137	ESR1
SOD1	0.175	enzyme				0.000347	DSG3,GCLC,GSTM1,GSTM5,GSTP1,SOD2,SQSTM1	30 (4)
ADGRA3	0.398	G-protein coupled receptor				0.0046	ESR1
UCA1		other				0.0273	GPT2
protein phosphatase		complex				0.0137	ESR1
