# Supplementary material for: Mutant Nrf2E79Q enhances the promotion and progression of a subset of oncogenic Ras keratinocytes and skin tumors
Source: Redox Biol. 2024 Jun 28;75:103261. doi: 10.1016/j.redox.2024.103261 (PMC11269801; doi:10.1016/j.redox.2024.103261)
Supplement: Multimedia component 9 [file mmc9.csv]

experiment	Early	Early	Early	Early	Early	Early	Early	Early	Early	Early	Early	Early	Late	Late	Late	Late	Late	Late	Late	Late	Late	Late	Late	Late
nrf2_status	K14CreERtam	K14CreERtam	K14CreERtam	K14CreERtam	K14CreERtam	K14CreERtam	K14CreERtam;LSL-Nrf2E79Q/wt	K14CreERtam;LSL-Nrf2E79Q/wt	K14CreERtam;LSL-Nrf2E79Q/wt	K14CreERtam;LSL-Nrf2E79Q/wt	K14CreERtam;LSL-Nrf2E79Q/wt	K14CreERtam;LSL-Nrf2E79Q/wt	K14CreERtam	K14CreERtam	K14CreERtam	K14CreERtam	K14CreERtam	K14CreERtam	K14CreERtam;LSL-Nrf2E79Q/wt	K14CreERtam;LSL-Nrf2E79Q/wt	K14CreERtam;LSL-Nrf2E79Q/wt	K14CreERtam;LSL-Nrf2E79Q/wt	K14CreERtam;LSL-Nrf2E79Q/wt	K14CreERtam;LSL-Nrf2E79Q/wt
sample_id	18	2	71	78	86	94	21	36	38	41	5	79	10	18	25	4	53	6	11	11B	13	32	40	62
protein_name
6PGD	-1.747841842	-2.41199812	-2.167080343	-1.631578627	-2.051455316	-1.573532391	-1.824600013	-1.006754138	-0.970266381	-1.01035627	-2.228062209	-1.029996218	-1.757072727	-2.659831524	-1.714141084	-1.81875565	-2.090657198	-2.93777835	-0.698180661	-1.094501284	-1.867351681	-1.821030839	-2.102771818	-0.614908368
AL3A1	-5.568141368	-5.691566209	-6.384383988	-4.373841216	-4.612859609	-7.367387846	-2.931623581	-3.137752461	-0.083486457	-2.355407328	-3.658496278	-0.431517224	-4.144983699	-4.539663659	-4.35326609	-3.413918754	-7.347331092	-6.488427538	-0.493526768	-0.920182065	-4.475981319	-1.155872564	-4.779179805	-0.413544415
ARGI1	-1.686516539	-0.186551753	-0.211717122	-2.102858756	-0.056141003	-1.172421651	-1.617216204	-2.075176685	-0.107017989	-4.858406525	-2.984736593	-1.478183588	0.67690001	0.947784135	0.161644442	0.905091524	0.230878654	-0.41098142	-1.178974261	0.327373433	0.256430617	1.340192075	-2.0523536	-0.749315335
BLVRB	-5.263773414	-5.135862317	-4.787187268	-4.716047088	-4.794342136	-5.183246819	-3.918920769	-4.471324603	-2.884679911	-4.023024322	-4.418934854	-2.390106098	-4.793323589	-5.451467489	-4.937882727	-5.699619733	-5.091296734	-5.861205585	-2.682513093	-3.570649787	-4.937452245	-4.497047159	-4.841152526	-3.259471935
C163A		-11.94955097	-9.284320695	-9.679509814		-10.09616088	-7.95025308	-11.73461719	-10.62870151	-9.69307706	-9.128263549	-9.069469346	-11.89263022		-7.20384142	-10.99858186	-10.93827732	-9.63663896		-7.75513518	-10.44447942	-11.49405198	-7.044930957
CD4	-12.69694176	-11.85574861	-12.52211012	-12.07131748	-12.9344928	-12.36126026	-12.12090083	-12.82561427	-13.06712307	-12.62453898	-12.00627889	-11.82013085	-12.78026485		-12.6325663	-12.78855128	-12.73820767	-12.71087094	-11.78872178		-12.9499127	-12.78422325	-11.88378059
CD68	-7.04111896	-8.231934635	-7.989857181	-7.426327467	-8.182997773	-8.088820177	-6.19808974	-7.99625237	-8.569545757	-7.111012524	-7.745079798	-7.74956323	-8.013796051	-8.770765456	-7.437679544	-7.652750261	-8.27262248	-8.565884967	-7.674687773	-7.800082421	-8.182697337	-8.283505507	-6.676663327	-7.70245781
CSF1	-10.25587307	-10.19062264	-9.88138094	-9.727589752		-11.10444778	-9.774810252	-10.43661181		-9.940063705	-10.11276521	-10.03385975		-10.75011433	-9.937726924	-11.11076231	-10.62334598	-10.80040167	-10.59292691	-10.71352658	-10.65522392	-10.32988692	-9.601591286	-10.28021994
CTLA4		-12.9245382
CUL3	-7.496267535	-7.871146441	-7.247063933	-6.820158679	-7.306678815	-7.176792611	-7.533907255	-7.136044309	-7.751331128	-7.205858694	-7.32207305	-7.19898352	-7.490149607	-7.866705284	-7.2169177	-7.287475594	-7.335723536	-7.540949455	-7.681049406	-7.903753426	-7.580316729	-7.966309446	-7.242219826	-7.412739485
CXCL3		-10.88131164	-11.59442127		-9.855513787	-11.39838436	-7.02295263		-11.09801398			-7.357983914	-10.12065851	-9.285996292	-8.129220536	-10.78101643	-10.81322727	-12.50024778	-9.6798821		-10.87281612	-7.369521792	-8.754338642	-9.008346483
CXCL5		-12.27002948	-11.79572938	-12.41374627	-11.15937486	-12.30628421	-10.28205704		-12.31194403	-12.49194741		-9.471118315	-11.35344246	-12.02095616	-9.469007104		-11.90812642	-12.37393189	-10.62289614	-12.44856841	-12.38754557	-8.381777196	-12.17171136	-11.24928179
CXL10		-11.69819449					-11.21840459												-11.51341715				-11.74514229
CXL9		-12.29790037			-13.62090636														-12.16806654	-13.4617954
DYR	-7.468031188	-7.466786824	-7.334038368	-6.930245523	-6.973282925	-6.810113367	-7.497211769	-7.009757141	-7.612575794	-6.738631412	-7.383515156	-7.018018609	-7.045151969	-7.795148337	-6.813550733	-7.223848873	-7.042768501	-7.629389348	-7.556642731	-7.93656956	-7.234065026	-7.811207719	-7.097263767	-7.728230379
ENTP1	-9.76684043	-9.633504442	-9.436737331	-8.739548737	-9.86181078	-9.758885943	-8.652966845	-9.189796707	-9.50173013	-9.76432432	-9.658839159	-8.853847351	-9.425984653	-10.15209138	-8.946443293	-9.611816574	-9.831353505	-9.691176898	-8.877805892	-9.258208994	-10.14355096	-9.323880776	-8.795428246	-9.447138622
G6PD1	-3.135988332	-3.580531054	-2.905604014	-2.937784199	-2.977501625	-2.639536577	-3.242898435	-2.523505184	-1.88440351	-2.697899976	-3.194267287	-2.03772397	-2.65488193	-3.302565184	-2.844621708	-2.60374529	-2.831753932	-3.344625048	-2.094936118	-1.657153521	-2.787472862	-2.661585456	-3.701981048	-2.293086318
GSH1	-7.773501876	-7.961973538	-7.287573294	-7.532765492	-6.546937967	-7.541376472	-6.212874641	-6.168667528	-4.061075636	-5.913899997	-6.640658057	-3.157223275	-6.370869655	-6.694255722	-6.884757306	-6.317411956	-7.257053407	-7.729102515	-3.181794668	-4.150660092	-6.767739052	-5.523543613	-7.646542094	-3.997916419
HTAI2	-5.369626816	-5.766869725	-5.634632584	-5.291330118	-4.304519557	-4.59764724	-5.434804362	-4.872709533	-3.909765997	-4.901282865	-5.30054865	-4.382340149	-6.00056745	-5.243976881	-4.818507655	-4.50148431	-4.889878893	-5.889618495	-4.576342762	-4.219625024	-4.558840653	-4.889185026	-5.783047873	-4.468527075
HYEP	-6.772823597	-6.558162775	-6.355355209	-6.155118322	-5.771205685	-6.92571513	-6.367909675	-6.526329379	-5.500969568	-6.306569895	-6.73334888	-5.587872494	-5.882931967	-6.34539493	-6.309228671	-5.563115066	-5.975510768	-7.132374421	-5.481562241	-5.505534538	-5.532996245	-5.616951839	-6.240734062	-5.373710067
I18BP	-12.15692081			-11.17734223	-11.18853132	-12.35611125	-10.3551754		-11.44609533	-11.29483038		-10.68701896			-10.17873798	-12.77964593	-12.45966579	-13.46522392	-10.67900455		-11.78623136		-10.00465829	-10.9883846
IL10		-13.30002538	-13.38035712		-13.30798646				-13.24962858	-13.45119018		-13.39038815	-13.26981098		-13.41860627	-13.40164378	-13.4906488	-13.35928108	-13.12101057		-13.21197673			-13.28059249
IL36G	-5.996767019	-5.63575206	-5.550977978	-6.317617655	-5.517289353	-4.778061885	-5.923444116	-5.821017353	-4.892876187	-6.501171738	-5.307758221	-3.792809862	-5.370485879	-5.272265464	-5.792128569	-5.189259618	-5.36410837	-5.934286631	-4.83323668	-5.222157709	-5.373470839	-5.810074034	-5.893091661	-4.662738789
IL4RA	-11.85470687	-11.02000621	-10.85887089	-10.47407576	-10.19258659	-11.01892136	-11.56269276	-11.50586038	-11.38592784	-11.49863098	-11.24366186	-11.29664984	-10.57918023	-11.65014658	-10.03105522	-10.7127347		-12.28995489	-11.36932218		-10.86352519	-10.95196611	-9.875274796	-11.39130459
INGR1	-11.02142337	-10.40739607	-9.973481449	-9.991351418	-10.57068837	-10.20743219	-10.30987482	-11.41001965	-11.24867003	-10.51711206	-10.1860681	-9.940771704	-10.58663144	-11.56440751	-9.730472977	-10.63117696	-10.5829816	-11.76978923	-11.09771121	-11.21383115	-11.0077459	-11.19937322	-9.563220844	-11.01343341
ITAM	-8.164024913							-8.011714066			-8.00485312					-7.33839158
KEAP1	-7.063436783	-7.23727681	-7.200066308	-6.942466674	-7.092254601	-7.058657128	-7.647160647	-6.795279845	-7.573975684	-6.685398025	-7.061573924	-7.201497487	-7.106692844	-7.934333605	-7.153358234	-7.077189101	-7.085331496	-7.16339407	-7.348803617	-7.587499173	-7.398140637	-7.787965086	-7.466982126	-7.603564587
MAOX	-2.562139404	-3.434273278	-3.417826683	-2.28478717	-4.275730363	-3.828978133	-3.662598814	-2.307521222	-2.655205792	-2.082511413	-3.38815467	-2.476751938	-3.864486581	-4.000963406	-3.734118684	-3.468929784	-4.206336654	-3.626569937	-2.961223255	-2.727218225	-3.550687145	-2.941252419	-4.267906125	-2.46894966
NF2L2	-11.8757824	-11.84811711	-11.63282018		-10.97383848	-11.3427021	-11.87184153	-11.84113995	-10.92939688	-11.36002055	-11.75084319	-10.5342553	-11.12494733	-11.45616667	-11.29125541	-11.13334093	-11.1604921	-11.91536853	-10.48437438	-11.21306653	-11.52975242	-11.75954807		-11.14715038
NQO1	-5.923574055	-5.27411831	-4.688804708	-5.804037545	-4.597677527	-4.841986192	-4.219545559	-3.443131172	-2.172405603	-3.17232273	-4.207497943	-1.954667962	-4.138504746	-4.700020115	-4.965768307	-3.828497485	-5.070398062	-5.228634763	-2.044551325	-2.5213048	-4.352049785	-3.694995094	-5.063078753	-1.744522127
PD1L1	-10.16608501	-11.54010219	-11.64596314	-9.729901405		-11.42786487	-10.62671563	-9.741848882		-9.437009981	-11.43194236	-9.739689503	-11.79717075		-11.22596894	-12.4103567			-10.65644919	-12.08770398		-11.84742151	-10.60909121	-10.24667235
PD1L2	-12.7075281											-12.17785545							-12.19781214	-12.48447045			-12.07005849
PDCD1												-12.51719124											-13.37077863
PTGR1		-5.408864926											-3.903444832
SQSTM	-6.827216584	-7.80298663	-7.395476978	-6.802066995	-7.1563796	-7.236249824	-7.364435146	-6.777166559	-6.938608088	-6.482291238	-7.461086392	-6.452305292	-7.386723561	-7.946947253	-6.696751001	-7.694766713	-7.602372669	-8.041998122	-6.522075301	-7.302181612	-7.314056696	-7.500730973	-7.389626717	-6.578160893
SRXN1	-7.816529432	-7.895560633	-7.648434821	-8.064638767	-7.334945598	-7.741083095	-7.230308666	-7.112245466	-5.257268014	-6.743157896	-7.035391862	-4.708074569	-7.545982291	-7.479742889	-7.711787141	-7.409877537	-7.731436784	-8.406939466	-4.741497016	-5.315842684	-7.517424845	-6.850985331	-8.539266515	-4.610067875
TGFB1	-9.22022161	-9.116908963	-9.05083775	-8.915948381	-8.398517129	-9.444315444	-8.431681689	-9.209217136	-9.078663758	-8.824445529	-9.185551248	-9.202915518	-8.303418437	-8.71270119	-8.18260055	-8.960783386	-8.826414098	-9.775697962	-8.520022635	-9.856447163	-9.185440329	-9.459580961	-8.272747649	-9.292241016
TREM2	-9.330685416			-10.64904282	-10.9654614		-7.608340323	-11.01270663		-9.369040969	-11.10964639				-10.92369702				-10.8941503			-10.46783663	-10.32293858
XCT		-10.42052212	-9.992635111	-11.59884781	-9.625034947	-8.831863827	-9.463990934	-10.69105036	-7.466585207	-10.75696574	-10.05086067	-6.709045981	-8.783631741	-9.677610233	-9.181674292	-8.16686608	-10.83686867	-11.88845243	-7.775236645	-7.813130392	-8.890038865	-9.068984715	-10.59623734	-7.504650523
