# Supplementary material for: Mutant Nrf2E79Q enhances the promotion and progression of a subset of oncogenic Ras keratinocytes and skin tumors
Source: Redox Biol. 2024 Jun 28;75:103261. doi: 10.1016/j.redox.2024.103261 (PMC11269801; doi:10.1016/j.redox.2024.103261)
Supplement: Multimedia component 10 [file mmc10.xlsx]

## Sheet: Sheet1
gene	baseMean	log2FoldChange	lfcSE	stat	pvalue	padj	external_gene_name	description	L11_LK14ERtam_LSLNrf2wt	L11B_LK14ERtam_LSLNrf2wt	L13_LK14ERtam_LSLNrf2wt	L31_LK14ERtam_LSLNrf2wt	L40_LK14ERtam_LSLNrf2wt	L62_LK14ERtam_LSLNrf2wt	L10_LK14ERtam	L18_LK14ERtam	L25_LK14ERtam	L4_LK14ERtam	L53_LK14ERtam	L6_LK14ERtam
ENSMUSG00000054083	648.116	1.16727	0.126248	9.24238	2.41073e-20	3.16264e-16	Capn12	calpain 12 [Source:MGI Symbol;Acc:MGI:1891369]	9.70304	9.93492	9.76423	9.80974	10.1319	9.61625	8.49753	8.74578	8.86847	8.37476	8.29428	8.64067
ENSMUSG00000034987	207.352	1.87932	0.246642	8.00332	1.21106e-15	7.94396e-12	Hrh2	histamine receptor H2 [Source:MGI Symbol;Acc:MGI:108482]	9.57317	8.29707	7.45734	9.13386	6.52699	8.69121	3.7571	4.88851	4.95513	4.10212	5.57941	5.38216
ENSMUSG00000099146	331.56	1.58601	0.24653	7.06665	1.58716e-12	6.94063e-09	0610031O16Rik	RIKEN cDNA 0610031O16 gene [Source:MGI Symbol;Acc:MGI:1915619]	10.2454	8.30603	9.57231	9.53348	6.021	9.28822	5.69981	6.44063	4.55552	5.86368	5.18258	3.44997
ENSMUSG00000028517	1783.51	0.899595	0.137324	6.55054	5.73306e-11	1.8803e-07	Plpp3	phospholipid phosphatase 3 [Source:MGI Symbol;Acc:MGI:1915166]	11.4952	10.7445	11.0831	11.3029	11.3809	11.1356	10.0065	10.2202	10.5873	10.1929	10.3365	9.93065
ENSMUSG00000022564	4437.56	0.804074	0.128364	6.26391	3.75447e-10	9.85097e-07	Grina	glutamate receptor, ionotropic, N-methyl D-aspartate-associated protein 1 (glutamate binding) [Source:MGI Symbol;Acc:MGI:1913418]	12.6601	12.8703	12.2102	12.1921	12.164	12.6511	11.5796	11.7137	11.706	11.4018	11.6406	11.646
ENSMUSG00000043740	50.7876	1.44636	0.24635	5.96897	2.38754e-09	4.47458e-06	B430306N03Rik	RIKEN cDNA B430306N03 gene [Source:MGI Symbol;Acc:MGI:2443478]	6.67447	6.6002	6.07518	7.07167	4.68498	6.7848	4.48955	3.93641	3.41269	3.99362	2.35238	3.89718
ENSMUSG00000058396	77.1365	1.2702	0.211495	5.98692	2.13852e-09	4.47458e-06	Gpr182	G protein-coupled receptor 182 [Source:MGI Symbol;Acc:MGI:109545]	6.43603	6.97078	6.70337	6.8825	7.52583	6.54165	5.05294	4.61527	5.22701	5.05949	5.57941	5.63366
ENSMUSG00000015968	119.056	1.41029	0.244525	5.85149	4.87201e-09	7.98949e-06	Cacna1d	calcium channel, voltage-dependent, L type, alpha 1D subunit [Source:MGI Symbol;Acc:MGI:88293]	8.81826	7.17042	7.25987	7.21438	6.96132	7.64077	5.2006	5.8124	5.05157	4.38584	5.89031	3.69083
ENSMUSG00000044349	671.414	1.24429	0.241327	5.81677	5.99966e-09	8.74551e-06	Snhg11	small nucleolar RNA host gene 11 [Source:MGI Symbol;Acc:MGI:2441845]	11.3908	9.45239	9.74374	10.209	8.43929	10.7133	6.55476	5.58553	5.95681	4.10212	7.43862	7.79054
ENSMUSG00000021707	458.045	-0.735905	0.127136	-5.78726	7.15432e-09	9.38575e-06	Dhfr	dihydrofolate reductase [Source:MGI Symbol;Acc:MGI:94890]	8.04332	8.38426	8.51095	8.29961	8.58092	8.47711	9.1475	9.33077	9.19308	9.4179	9.13012	8.81616
ENSMUSG00000020572	2764.89	1.25921	0.219575	5.74783	9.03942e-09	1.07807e-05	Nampt	nicotinamide phosphoribosyltransferase [Source:MGI Symbol;Acc:MGI:1929865]	12.9061	11.2426	12.2315	12.2854	10.5223	12.0093	10.2799	10.3792	10.2232	10.7019	10.3922	9.84135
ENSMUSG00000014776	604.802	1.105	0.193359	5.71527	1.09529e-08	1.19743e-05	Nol3	nucleolar protein 3 (apoptosis repressor with CARD domain) [Source:MGI Symbol;Acc:MGI:1925938]	10.0451	9.92477	9.71596	10.0657	8.6772	9.78423	8.73103	8.44515	8.34811	7.63528	8.39276	8.65495
ENSMUSG00000035861	11653	-0.955982	0.171264	-5.58262	2.36925e-08	2.22015e-05	Tmprss11b	transmembrane protease, serine 11B [Source:MGI Symbol;Acc:MGI:2442893]	12.527	12.4148	13.3204	13.0175	12.7158	12.9018	13.6166	14.032	14.5531	14.1038	13.5512	13.6238
ENSMUSG00000040562	909.755	1.28111	0.230158	5.59009	2.26947e-08	2.22015e-05	Gstm2	glutathione S-transferase, mu 2 [Source:MGI Symbol;Acc:MGI:95861]	11.5722	9.65006	10.2086	10.9352	9.13649	10.0269	8.34716	9.07594	8.58001	8.76964	8.26376	8.41589
ENSMUSG00000108865	748.426	-1.07177	0.198119	-5.41201	6.23196e-08	5.45047e-05	Gm44617	predicted gene 44617 [Source:MGI Symbol;Acc:MGI:5753193]	7.72748	9.40522	8.68939	9.07725	8.19258	8.68789	9.68613	10.0498	9.98152	10.4923	9.96303	10.1189
ENSMUSG00000055301	21429.6	1.04229	0.232325	5.33971	9.30947e-08	7.63318e-05	Adh7	alcohol dehydrogenase 7 (class IV), mu or sigma polypeptide [Source:MGI Symbol;Acc:MGI:87926]	16.3345	14.0611	15.3063	15.7989	11.2567	15.2876	11.4183	12.6587	11.3472	11.6398	10.9963	8.73108
ENSMUSG00000001741	241.67	1.26505	0.24525	5.24131	1.59444e-07	0.000113863	Il16	interleukin 16 [Source:MGI Symbol;Acc:MGI:1270855]	9.73851	6.82878	7.63842	9.00053	7.4575	9.11859	5.86388	6.646	6.75775	6.01011	5.94903	6.75787
ENSMUSG00000027805	295.864	1.14225	0.218391	5.23509	1.64905e-07	0.000113863	Pfn2	profilin 2 [Source:MGI Symbol;Acc:MGI:97550]	9.21441	7.87154	8.44055	8.82961	9.29173	8.64059	6.92761	7.68967	7.72937	6.52075	7.51834	6.4975
ENSMUSG00000031936	1230.07	1.24478	0.247211	5.24777	1.53955e-07	0.000113863	Hephl1	hephaestin-like 1 [Source:MGI Symbol;Acc:MGI:2685355]	11.848	10.8285	9.92907	11.3123	11.586	9.43604	8.33921	8.34892	9.25515	6.01011	8.37145	8.35157
ENSMUSG00000001120	440.869	-0.763812	0.147181	-5.18834	2.12174e-07	0.000139176	Pcbp3	poly(rC) binding protein 3 [Source:MGI Symbol;Acc:MGI:1890470]	8.50126	8.18497	7.8059	8.18451	8.27827	8.70441	9.0871	9.20148	9.41096	8.81419	9.18815	9.12916
ENSMUSG00000020594	8769.8	-0.260389	0.0504004	-5.1664	2.38642e-07	0.000149083	Pum2	pumilio RNA-binding family member 2 [Source:MGI Symbol;Acc:MGI:1931751]	12.9678	12.9503	12.9978	12.9923	13.029	12.8193	13.2546	13.2676	13.2097	13.2261	13.1824	13.2021
ENSMUSG00000031934	983.375	0.662216	0.128525	5.15198	2.57756e-07	0.000153705	Panx1	pannexin 1 [Source:MGI Symbol;Acc:MGI:1860055]	10.121	10.381	9.83696	10.5631	10.2518	10.2838	9.79617	9.48689	9.50337	9.24232	9.68501	9.47342
ENSMUSG00000032802	9524.27	1.14732	0.228667	5.03401	4.80336e-07	0.000262564	Srxn1	sulfiredoxin 1 homolog (S. cerevisiae) [Source:MGI Symbol;Acc:MGI:104971]	14.1397	13.4517	13.8588	14.4615	11.4092	14.0976	12.4258	12.4351	11.9175	11.8915	12.19	11.9665
ENSMUSG00000040466	1983.11	1.20828	0.247364	5.03862	4.68894e-07	0.000262564	Blvrb	biliverdin reductase B (flavin reductase (NADPH)) [Source:MGI Symbol;Acc:MGI:2385271]	12.5517	11.0607	11.7744	12.5131	8.64069	11.1664	9.2675	9.609	9.08045	8.93279	9.24198	9.20635
ENSMUSG00000029762	4332.47	1.13967	0.228138	5.01115	5.41054e-07	0.000283923	Akr1b8	aldo-keto reductase family 1, member B8 [Source:MGI Symbol;Acc:MGI:107673]	13.3169	12.5616	12.2373	13.4323	10.7058	12.4578	11.0423	10.6619	11.2342	10.4823	11.2465	11.3306
ENSMUSG00000005686	3154.68	1.0645	0.213285	4.99666	5.83324e-07	0.000294332	Ampd3	adenosine monophosphate deaminase 3 [Source:MGI Symbol;Acc:MGI:1096344]	12.7427	12.0963	11.7177	12.7025	11.0839	12.002	11.0325	10.4704	10.3835	9.94412	10.8319	11.3841
ENSMUSG00000079014	85.3842	1.15763	0.234614	4.94044	7.79456e-07	0.000378729	Serpina3i	serine (or cysteine) peptidase inhibitor, clade A, member 3I [Source:MGI Symbol;Acc:MGI:2182841]	7.41312	6.8037	6.4232	7.08524	7.49207	6.84565	5.16508	5.78592	5.77102	3.2793	5.44986	5.27526
ENSMUSG00000054855	115.812	1.16955	0.238315	4.92754	8.32714e-07	0.000390156	Rnd1	Rho family GTPase 1 [Source:MGI Symbol;Acc:MGI:2444878]	8.49782	7.39699	6.55448	7.37772	7.42208	7.06625	5.4274	6.29799	5.82659	5.11233	6.12911	4.51361
ENSMUSG00000068762	463.224	1.15793	0.236592	4.92044	8.63481e-07	0.000390621	Gstm6	glutathione S-transferase, mu 6 [Source:MGI Symbol;Acc:MGI:1309467]	10.3038	8.55183	9.66784	9.67261	7.33335	9.80889	7.70999	8.09758	7.67742	7.8054	7.49225	7.24705
ENSMUSG00000024008	252.763	0.837706	0.170721	4.90579	9.30523e-07	0.000406918	Cpne5	copine V [Source:MGI Symbol;Acc:MGI:2385908]	8.11705	8.40943	8.71768	8.29378	8.28223	8.44993	7.31558	7.08666	7.15506	8.08201	7.15247	7.49744
ENSMUSG00000006373	3980.3	1.02302	0.209435	4.88899	1.01355e-06	0.000428927	Pgrmc1	progesterone receptor membrane component 1 [Source:MGI Symbol;Acc:MGI:1858305]	13.3507	11.8297	12.3195	12.8704	11.1649	12.3553	11.1238	11.1084	11.2201	11.2368	10.8848	11.2434
ENSMUSG00000022237	109.266	0.850428	0.174305	4.87275	1.10055e-06	0.000437517	Ankrd33b	ankyrin repeat domain 33B [Source:MGI Symbol;Acc:MGI:1917904]	7.68568	7.0688	7.06444	7.07167	7.19751	6.94912	5.77242	6.26001	6.43916	6.03769	6.37735	6.27513
ENSMUSG00000022540	294.702	0.735811	0.150784	4.87794	1.072e-06	0.000437517	Rogdi	rogdi homolog [Source:MGI Symbol;Acc:MGI:1913299]	8.77905	8.45445	8.69651	8.3844	8.37406	8.62331	7.60123	8.0594	7.41278	7.49308	8.1348	7.57461
ENSMUSG00000028909	646.439	-0.815009	0.167474	-4.86646	1.13612e-06	0.000438376	Ptpru	protein tyrosine phosphatase, receptor type, U [Source:MGI Symbol;Acc:MGI:1321151]	8.73874	8.06341	8.74886	9.41755	8.84707	8.6337	9.45749	9.58424	9.79387	9.95682	9.70786	9.83666
ENSMUSG00000030161	1264.79	0.7702	0.159497	4.82879	1.37362e-06	0.000514872	Gabarapl1	gamma-aminobutyric acid (GABA) A receptor-associated protein-like 1 [Source:MGI Symbol;Acc:MGI:1914980]	11.0486	10.1641	11.1463	10.7138	10.2191	10.4721	9.84328	9.99303	9.90614	9.56021	9.72056	9.76439
ENSMUSG00000027224	2387	-0.533392	0.110615	-4.82201	1.4212e-06	0.000517909	Duoxa1	dual oxidase maturation factor 1 [Source:MGI Symbol;Acc:MGI:2384861]	10.7808	10.8872	11.1579	11.1055	10.617	10.8599	11.6463	11.6849	11.3359	11.3931	11.317	11.4315
ENSMUSG00000009394	166.285	1.11878	0.235019	4.77601	1.78804e-06	0.000633981	Syn2	synapsin II [Source:MGI Symbol;Acc:MGI:103020]	7.89403	7.25614	7.0863	8.96058	8.16714	7.80913	6.48445	6.13968	6.77198	5.66576	6.79517	5.31178
ENSMUSG00000061232	16349.2	0.664788	0.139968	4.74962	2.03795e-06	0.000703575	H2-K1	histocompatibility 2, K1, K region [Source:MGI Symbol;Acc:MGI:95904]	14.7789	14.3594	14.0814	13.945	14.4917	14.0606	13.4859	13.8539	13.7221	13.3738	13.6584	13.3588
ENSMUSG00000027611	1867.81	1.08264	0.229998	4.72176	2.33813e-06	0.000784666	Procr	protein C receptor, endothelial [Source:MGI Symbol;Acc:MGI:104596]	12.6559	11.209	11.0383	11.6942	9.93114	10.6541	9.93971	9.54529	10.0948	9.63435	9.9547	9.9525
ENSMUSG00000029097	800.589	0.566693	0.120128	4.71709	2.39246e-06	0.000784666	Trmt44	tRNA methyltransferase 44 [Source:MGI Symbol;Acc:MGI:1926140]	9.94999	10.0527	10.2284	9.64079	9.53163	9.98287	9.27168	9.24344	9.44243	9.34525	9.32376	9.24464
ENSMUSG00000004661	56.8494	1.02114	0.217418	4.6878	2.76156e-06	0.000816533	Arid3b	AT rich interactive domain 3B (BRIGHT-like) [Source:MGI Symbol;Acc:MGI:1930768]	6.56017	6.90153	6.29764	6.09583	6.07673	6.13664	5.12866	4.48962	4.95513	5.70069	5.04578	4.4495
ENSMUSG00000016496	249.655	1.00577	0.214553	4.68947	2.73913e-06	0.000816533	Cd274	CD274 antigen [Source:MGI Symbol;Acc:MGI:1926446]	9.01911	8.57795	7.95594	7.97446	9.19012	7.4104	7.35552	6.96209	7.2597	7.25534	7.00344	7.02309
ENSMUSG00000028691	33188.4	1.04663	0.223348	4.6955	2.65952e-06	0.000816533	Prdx1	peroxiredoxin 1 [Source:MGI Symbol;Acc:MGI:99523]	16.3977	14.8463	15.3243	16.1109	13.7147	15.6504	14.2535	14.2092	14.0093	14.2078	13.9772	13.9471
ENSMUSG00000040713	1719.03	0.895114	0.191474	4.676	2.9253e-06	0.000816533	Creg1	cellular repressor of E1A-stimulated genes 1 [Source:MGI Symbol;Acc:MGI:1344382]	11.626	10.5347	11.165	11.8003	10.2487	11.1912	9.7757	10.2592	10.3244	10.1043	9.99589	10.0664
ENSMUSG00000060802	9173.91	0.739694	0.157985	4.6822	2.8381e-06	0.000816533	B2m	beta-2 microglobulin [Source:MGI Symbol;Acc:MGI:88127]	13.8507	13.6426	13.2883	13.3456	13.5953	13.3184	12.1333	12.9188	13.0049	12.588	13.0108	12.1877
ENSMUSG00000072769	80.2866	1.13417	0.24475	4.67706	2.91021e-06	0.000816533	Gm10419	predicted gene 10419 [Source:MGI Symbol;Acc:MGI:3642823]	8.00984	6.90153	6.22065	7.64849	5.60705	6.26695	4.60008	5.75894	4.74047	4.6939	4.97219	5.11917
ENSMUSG00000079197	1472.09	0.600207	0.128252	4.67967	2.87333e-06	0.000816533	Psme2	proteasome (prosome, macropain) activator subunit 2 (PA28 beta) [Source:MGI Symbol;Acc:MGI:1096365]	11.3096	10.618	10.7299	10.812	10.7124	10.5537	10.0521	10.0787	10.3135	9.98189	10.3059	10.2256
ENSMUSG00000051747	624.03	0.446698	0.171736	4.65501	3.23957e-06	0.000885416	Ttn	titin [Source:MGI Symbol;Acc:MGI:98864]	10.1221	6.44662	7.60095	3.7778	12.5251	5.7089	2.19451	4.67421	3.90091	3.45325	6.37735	2.31361
ENSMUSG00000019843	1138.46	0.698528	0.151297	4.61674	3.89811e-06	0.00104366	Fyn	Fyn proto-oncogene [Source:MGI Symbol;Acc:MGI:95602]	10.9556	10.0136	10.5201	10.5631	10.2477	10.4741	9.50088	10.0245	9.93487	9.65898	9.67054	9.37978
ENSMUSG00000071713	1146.71	0.934903	0.202851	4.6107	4.01325e-06	0.001053	Csf2rb	colony stimulating factor 2 receptor, beta, low-affinity (granulocyte-macrophage) [Source:MGI Symbol;Acc:MGI:1339759]	10.8419	11.4453	9.95157	10.1965	10.9152	9.73843	9.34295	9.69335	9.62197	9.19411	9.51405	9.27038
ENSMUSG00000028980	756.757	0.887591	0.192824	4.6036	4.15253e-06	0.00106818	H6pd	hexose-6-phosphate dehydrogenase (glucose 1-dehydrogenase) [Source:MGI Symbol;Acc:MGI:2140356]	10.4501	10.4833	9.15273	9.94989	10.0191	9.57192	8.75512	8.91724	9.3788	8.30269	8.95257	9.00363
ENSMUSG00000000142	470.625	0.624447	0.136158	4.58533	4.53271e-06	0.00114355	Axin2	axin 2 [Source:MGI Symbol;Acc:MGI:1270862]	9.05707	9.35861	9.06737	9.08403	9.35132	9.13818	8.61407	8.42812	8.72597	7.89861	8.50464	8.69006
ENSMUSG00000034349	3624.63	-0.509072	0.111266	-4.57525	4.75658e-06	0.0011669	Smc4	structural maintenance of chromosomes 4 [Source:MGI Symbol;Acc:MGI:1917349]	11.3636	11.316	11.5854	11.6875	11.7967	11.3624	12.1191	11.9605	11.8969	12.3649	11.9729	12.0428
ENSMUSG00000051228	125.313	1.10704	0.247344	4.57321	4.80315e-06	0.0011669	Nyx	nyctalopin [Source:MGI Symbol;Acc:MGI:2448607]	8.85643	6.98201	7.31646	7.04413	5.23488	8.36101	5.64929	5.42318	5.8801	4.62283	5.96808	4.84793
ENSMUSG00000056632	42577.6	-0.583106	0.127676	-4.56711	4.945e-06	0.00117952	Dsg3	desmoglein 3 [Source:MGI Symbol;Acc:MGI:99499]	14.7917	14.9876	15.1504	15.4568	14.7102	14.9532	15.8412	15.6207	15.8006	15.7428	15.3351	15.5474
ENSMUSG00000020897	817.938	-0.606687	0.13305	-4.55974	5.12174e-06	0.00119986	Aurkb	aurora kinase B [Source:MGI Symbol;Acc:MGI:107168]	9.09861	9.17517	9.35538	9.62693	9.2193	9.33567	10.1911	9.83732	9.78338	10.3177	9.93304	9.63346
ENSMUSG00000081534	5305.23	0.98857	0.217334	4.55435	5.2547e-06	0.00120941	Slc48a1	solute carrier family 48 (heme transporter), member 1 [Source:MGI Symbol;Acc:MGI:1914989]	13.5043	12.4697	12.8956	13.4289	10.9745	12.9085	11.43	11.4568	11.4314	11.5202	11.7196	11.7281
ENSMUSG00000063268	515.539	0.630046	0.138607	4.54486	5.49708e-06	0.00124338	Parp10	poly (ADP-ribose) polymerase family, member 10 [Source:MGI Symbol;Acc:MGI:3712326]	9.66667	9.33473	9.49269	9.00053	8.95262	9.31645	8.69413	8.84852	8.74412	8.3639	8.49482	8.57082
ENSMUSG00000058135	31978.2	0.698112	0.206572	4.5306	5.88171e-06	0.00130783	Gstm1	glutathione S-transferase, mu 1 [Source:MGI Symbol;Acc:MGI:95860]	17.4762	11.8972	15.5119	16.0143	10.3483	15.9446	11.7869	12.6378	11.0341	12.4999	11.0194	8.81616
ENSMUSG00000020250	8117.44	0.763051	0.16926	4.50845	6.5302e-06	0.00142783	Txnrd1	thioredoxin reductase 1 [Source:MGI Symbol;Acc:MGI:1354175]	13.7984	12.9825	13.3697	13.903	12.9067	12.8217	12.4133	12.7067	12.5109	12.2133	12.6487	12.3199
ENSMUSG00000018168	98.5773	1.088	0.245126	4.48133	7.41786e-06	0.00159533	Ikzf3	IKAROS family zinc finger 3 [Source:MGI Symbol;Acc:MGI:1342542]	7.80202	7.88953	6.00804	6.80258	7.81513	6.38646	4.09576	5.96183	5.93169	4.38584	5.44986	5.48168
ENSMUSG00000015501	1821.04	-0.382395	0.0854098	-4.47714	7.56495e-06	0.00160072	Hivep2	human immunodeficiency virus type I enhancer binding protein 2 [Source:MGI Symbol;Acc:MGI:1338076]	10.4267	10.7036	10.6265	10.7171	10.6977	10.5308	10.903	10.9287	10.9206	11.0815	11.0027	11.2256
ENSMUSG00000027433	3498.49	-0.41306	0.0925832	-4.46149	8.13927e-06	0.00169491	Xrn2	5'-3' exoribonuclease 2 [Source:MGI Symbol;Acc:MGI:894687]	11.3824	11.5667	11.6881	11.6203	11.3562	11.6118	11.9922	12.0039	11.933	12.1641	11.9931	11.7034
ENSMUSG00000006585	781.612	-0.475913	0.106862	-4.4534	8.45201e-06	0.00173253	Cdt1	chromatin licensing and DNA replication factor 1 [Source:MGI Symbol;Acc:MGI:1914427]	9.23732	9.29252	9.45327	9.47281	9.37929	9.18603	9.96961	9.74066	9.74063	10.1222	9.82353	9.58206
ENSMUSG00000020891	1679.26	0.985346	0.239879	4.44164	8.92778e-06	0.00179385	Alox8	arachidonate 8-lipoxygenase [Source:MGI Symbol;Acc:MGI:1098228]	11.5234	11.5546	9.23087	11.6651	12.579	10.7654	8.84485	7.6013	8.46215	5.47716	9.44942	9.55756
ENSMUSG00000032350	23215.5	1.01839	0.243365	4.43608	9.16134e-06	0.00179385	Gclc	glutamate-cysteine ligase, catalytic subunit [Source:MGI Symbol;Acc:MGI:104990]	16.3532	13.9817	15.117	16.0119	11.6632	15.0995	12.6356	13.2185	12.2946	13.004	12.6677	11.5969
ENSMUSG00000034543	2499.99	-0.481483	0.108524	-4.43657	9.14043e-06	0.00179385	Morc2a	microrchidia 2A [Source:MGI Symbol;Acc:MGI:1921772]	10.8775	11.0593	10.8248	10.9575	11.1692	11.152	11.5938	11.2386	11.2521	11.5871	11.6513	11.7213
ENSMUSG00000043939	51.3629	0.908137	0.230874	4.43238	9.3198e-06	0.00179804	A530064D06Rik	RIKEN cDNA A530064D06 gene [Source:MGI Symbol;Acc:MGI:2443476]	7.2588	6.2747	6.20075	7.04413	2.14079	6.94912	4.30605	2.83449	3.2596	3.99362	3.44041	0
ENSMUSG00000025810	1429.92	0.968691	0.219314	4.42255	9.75442e-06	0.00185461	Nrp1	neuropilin 1 [Source:MGI Symbol;Acc:MGI:106206]	11.5021	11.0306	10.9833	11.7161	9.32663	10.2893	9.80196	9.71105	9.52872	9.39409	9.60966	9.92624
ENSMUSG00000050708	5038.77	0.930517	0.211785	4.39734	1.09584e-05	0.00205375	Ftl1	ferritin light polypeptide 1 [Source:MGI Symbol;Acc:MGI:95589]	13.7748	12.5133	12.6013	13.0786	11.6533	12.1142	11.3897	11.6137	11.8233	11.7611	11.3952	11.2825
ENSMUSG00000027610	2088.13	1.02999	0.235628	4.38966	1.13529e-05	0.00209772	Gss	glutathione synthetase [Source:MGI Symbol;Acc:MGI:95852]	12.6657	10.5	11.7204	12.0119	9.59343	11.3335	10.2108	10.2748	9.93487	10.0912	9.7918	9.79212
ENSMUSG00000037321	1383.82	0.537722	0.122808	4.37836	1.19574e-05	0.00217874	Tap1	transporter 1, ATP-binding cassette, sub-family B (MDR/TAP) [Source:MGI Symbol;Acc:MGI:98483]	11.08	10.6403	10.4917	10.7236	10.6647	10.4818	10.2195	10.2288	9.95993	9.99777	10.3664	9.87987
ENSMUSG00000049470	9459.65	-0.299117	0.06871	-4.35332	1.3409e-05	0.00240977	Aff4	AF4/FMR2 family, member 4 [Source:MGI Symbol;Acc:MGI:2136171]	12.9482	13.0617	13.1025	13.0996	13.0955	12.9668	13.4879	13.2022	13.3614	13.4655	13.2991	13.2754
ENSMUSG00000037286	2005.36	-0.435417	0.100468	-4.33384	1.46532e-05	0.00259778	Stag1	stromal antigen 1 [Source:MGI Symbol;Acc:MGI:1098658]	10.487	10.7019	10.7247	10.8038	10.9329	10.6626	11.1558	11.1673	10.8785	11.3696	11.2874	11.1739
ENSMUSG00000004207	16760	0.413032	0.0955213	4.32397	1.53248e-05	0.00264534	Psap	prosaposin [Source:MGI Symbol;Acc:MGI:97783]	14.5852	14.2151	14.1868	14.0216	14.2322	14.0792	13.7758	13.9074	13.8222	13.6843	13.851	13.7613
ENSMUSG00000056116	1240.1	0.756942	0.175026	4.3247	1.52741e-05	0.00264534	H2-T22	histocompatibility 2, T region locus 22 [Source:MGI Symbol;Acc:MGI:95956]	11.3287	10.6403	10.2921	10.7095	10.3188	10.3356	9.61552	9.95193	9.79909	9.28898	10.1869	9.58952
ENSMUSG00000006611	269.825	0.828013	0.191595	4.32067	1.55559e-05	0.00265036	Hfe	homeostatic iron regulator [Source:MGI Symbol;Acc:MGI:109191]	8.56851	8.68829	7.74535	8.2157	9.08533	8.34001	7.30746	7.83237	7.82797	7.30158	7.44543	7.05576
ENSMUSG00000032009	1812.11	0.847095	0.196391	4.31438	1.60053e-05	0.0026579	Sesn3	sestrin 3 [Source:MGI Symbol;Acc:MGI:1922997]	11.7644	10.4614	11.1437	11.0512	11.1536	11.6127	10.1789	10.4335	9.76927	9.46945	10.1633	10.8169
ENSMUSG00000069873	817.895	1.0336	0.241021	4.31636	1.58625e-05	0.0026579	4930438A08Rik	RIKEN cDNA 4930438A08 gene [Source:MGI Symbol;Acc:MGI:1921238]	10.9681	9.91163	9.63854	10.2167	10.9298	9.2437	8.92667	8.11896	9.40413	6.41954	8.53051	8.71071
ENSMUSG00000066704	2444.26	1.00644	0.234304	4.31103	1.62493e-05	0.00266467	Cyp2b19	cytochrome P450, family 2, subfamily b, polypeptide 19 [Source:MGI Symbol;Acc:MGI:107303]	11.3199	11.8425	11.2468	12.044	12.1664	12.075	9.7757	10.5194	11.0517	7.87587	10.5687	10.3765
ENSMUSG00000021298	228.79	0.762945	0.177517	4.29639	1.73605e-05	0.00279694	Gpr132	G protein-coupled receptor 132 [Source:MGI Symbol;Acc:MGI:1890220]	8.27839	8.56681	8.33036	8.17185	8.33269	7.41844	7.20625	7.63878	7.16587	7.41109	7.52479	6.89657
ENSMUSG00000063455	1137.08	1.008	0.235629	4.29484	1.74822e-05	0.00279694	D630045J12Rik	RIKEN cDNA D630045J12 gene [Source:MGI Symbol;Acc:MGI:2669829]	11.5872	9.49611	11.5528	10.5238	9.0694	10.4181	9.56019	9.26518	8.79027	9.3535	9.00655	8.94961
ENSMUSG00000037754	119.099	0.864506	0.201895	4.27968	1.8716e-05	0.00295825	Ppp1r16b	protein phosphatase 1, regulatory subunit 16B [Source:MGI Symbol;Acc:MGI:2151841]	7.97557	7.26536	7.57798	6.91326	7.04753	7.01418	6.23324	5.75894	6.60723	6.65148	5.96808	6.17956
ENSMUSG00000037979	263.513	0.98132	0.230555	4.26464	2.00228e-05	0.00312602	Ccdc92	coiled-coil domain containing 92 [Source:MGI Symbol;Acc:MGI:106485]	9.25988	8.73549	8.12917	8.83364	7.89997	8.25283	7.77623	7.20132	7.43082	5.59325	6.55167	7.44086
ENSMUSG00000040204	1526.68	-0.611319	0.143432	-4.26207	2.02539e-05	0.00312602	Pclaf	PCNA clamp associated factor [Source:MGI Symbol;Acc:MGI:1915276]	9.8736	9.94499	10.5029	10.3962	10.2847	10.0974	10.8062	10.8056	10.566	11.3635	10.864	10.7073
ENSMUSG00000018411	68.0269	1.03426	0.244868	4.25173	2.12122e-05	0.00316269	Mapt	microtubule-associated protein tau [Source:MGI Symbol;Acc:MGI:97180]	7.02024	5.99337	6.87647	6.7353	7.28685	6.13664	4.54587	3.19806	5.14195	3.99362	5.42249	5.84775
ENSMUSG00000027398	680.327	0.961821	0.226712	4.25041	2.13383e-05	0.00316269	Il1b	interleukin 1 beta [Source:MGI Symbol;Acc:MGI:96543]	10.3807	10.4684	9.68585	10.0554	10.0238	7.79068	8.36292	8.81944	8.81452	8.71943	8.39276	8.16455
ENSMUSG00000028312	2250.18	-0.567024	0.133443	-4.24918	2.14558e-05	0.00316269	Smc2	structural maintenance of chromosomes 2 [Source:MGI Symbol;Acc:MGI:106067]	10.4321	10.8432	10.9449	11.0127	10.7465	10.7279	11.4805	11.0309	11.1906	11.8109	11.3109	11.5136
ENSMUSG00000037709	124.184	0.832959	0.225893	4.25216	2.11722e-05	0.00316269	Fam13a	family with sequence similarity 13, member A [Source:MGI Symbol;Acc:MGI:1889842]	9.45375	4.43133	7.31646	7.63008	6.55342	7.50399	0.921694	3.93641	6.26908	3.99362	3.06901	4.79732
ENSMUSG00000038065	212.521	0.963882	0.227716	4.23779	2.25733e-05	0.00329043	Mturn	maturin, neural progenitor differentiation regulator homolog (Xenopus) [Source:MGI Symbol;Acc:MGI:1915485]	8.96523	7.18992	7.4657	7.71111	8.97234	8.3101	7.07843	6.70373	7.1766	6.2879	7.01265	6.89657
ENSMUSG00000033411	880.525	-0.493156	0.116788	-4.22243	2.41679e-05	0.00348416	Ctdspl2	CTD (carboxy-terminal domain, RNA polymerase II, polypeptide A) small phosphatase like 2 [Source:MGI Symbol;Acc:MGI:1196405]	9.44841	9.52326	9.34409	9.49077	9.69189	9.4693	10.1553	9.83571	9.5862	10.135	10.1404	10.1831
ENSMUSG00000007080	991.162	-0.623514	0.148057	-4.21125	2.53965e-05	0.00362148	Pole	polymerase (DNA directed), epsilon [Source:MGI Symbol;Acc:MGI:1196391]	8.832	9.45642	9.68764	9.8077	9.84684	9.55744	10.2757	10.1243	10.1297	10.5341	10.2956	10.1507
ENSMUSG00000031402	1822.89	-0.393366	0.0942942	-4.17166	3.02393e-05	0.00426569	Mpp1	membrane protein, palmitoylated [Source:MGI Symbol;Acc:MGI:105941]	10.4625	10.6693	10.4533	10.6974	10.5829	10.7881	10.8383	10.9542	11.0437	11.2234	11.1414	10.8972
ENSMUSG00000075232	5168.43	-0.352389	0.084646	-4.16308	3.13984e-05	0.00438208	Amd1	S-adenosylmethionine decarboxylase 1 [Source:MGI Symbol;Acc:MGI:88004]	11.9176	12.104	12.2468	12.1964	12.1403	12.2274	12.6497	12.6712	12.3599	12.4931	12.4301	12.4016
ENSMUSG00000033166	1622.89	-0.314097	0.0756796	-4.15033	3.31993e-05	0.00458465	Dis3	DIS3 homolog, exosome endoribonuclease and 3'-5' exoribonuclease [Source:MGI Symbol;Acc:MGI:1919912]	10.39	10.3693	10.5925	10.5631	10.5733	10.4683	10.8586	10.8732	10.691	10.957	10.7721	10.7336
ENSMUSG00000006398	2652.95	-0.638307	0.154176	-4.14023	3.46958e-05	0.0047414	Cdc20	cell division cycle 20 [Source:MGI Symbol;Acc:MGI:1859866]	10.7808	10.6771	10.9876	11.5596	10.6083	10.9983	11.6125	11.5448	11.7371	12.1143	11.4718	11.5451
ENSMUSG00000022314	5565.58	-0.285806	0.0691498	-4.13313	3.57854e-05	0.00479489	Rad21	RAD21 cohesin complex component [Source:MGI Symbol;Acc:MGI:108016]	12.2468	12.2933	12.321	12.3448	12.3508	12.172	12.6914	12.4397	12.4597	12.7085	12.5805	12.5844
ENSMUSG00000098112	195.531	0.829151	0.200569	4.13292	3.58182e-05	0.00479489	Bin2	bridging integrator 2 [Source:MGI Symbol;Acc:MGI:3611448]	8.44153	8.63596	7.5149	7.71984	8.11486	7.4104	6.42563	7.24085	6.90699	7.05394	7.17725	7.09819
ENSMUSG00000063160	541.672	0.727039	0.17624	4.12484	3.70993e-05	0.00491621	Numbl	numb-like [Source:MGI Symbol;Acc:MGI:894702]	9.84134	9.30822	9.55673	9.4309	9.09436	9.34624	8.44296	8.48685	9.11991	7.76472	8.63852	8.78403
ENSMUSG00000030592	187.505	0.99951	0.24537	4.11311	3.90363e-05	0.00512117	Ryr1	ryanodine receptor 1, skeletal muscle [Source:MGI Symbol;Acc:MGI:99659]	8.26629	7.30165	7.23071	7.49423	9.67994	7.08657	5.74862	6.16045	6.90699	6.41954	6.64934	6.2935
ENSMUSG00000039982	383.475	0.989105	0.247084	4.1092	3.97032e-05	0.00515709	Dtx4	deltex 4, E3 ubiquitin ligase [Source:MGI Symbol;Acc:MGI:2672905]	10.6879	8.07394	7.97949	9.6838	8.6252	8.51508	6.08906	6.09723	8.53902	6.26475	7.47903	6.57466
ENSMUSG00000021569	569.031	-0.637536	0.155406	-4.10214	4.09339e-05	0.00526482	Trip13	thyroid hormone receptor interactor 13 [Source:MGI Symbol;Acc:MGI:1916966]	8.29437	8.84098	8.92903	8.74235	8.90466	8.7175	9.59565	8.97991	9.33875	9.93315	9.55558	9.21843
ENSMUSG00000020330	1251.19	-0.455087	0.111564	-4.07912	4.52061e-05	0.00575786	Hmmr	hyaluronan mediated motility receptor (RHAMM) [Source:MGI Symbol;Acc:MGI:104667]	9.82768	9.84248	10.1733	10.2502	10.1878	9.82711	10.6399	10.5775	10.3904	10.6368	10.2651	10.5151
ENSMUSG00000017765	1101.59	0.362697	0.0892704	4.06274	4.85001e-05	0.00599442	Slc12a4	solute carrier family 12, member 4 [Source:MGI Symbol;Acc:MGI:1309465]	10.3523	10.4341	10.2198	10.0205	10.3736	10.2538	9.8889	9.97409	9.99825	9.7241	9.95708	9.88442
ENSMUSG00000029287	725.219	0.778402	0.191608	4.06266	4.85165e-05	0.00599442	Tgfbr3	transforming growth factor, beta receptor III [Source:MGI Symbol;Acc:MGI:104637]	10.0545	9.7019	9.80271	9.4831	10.6193	9.3816	8.5082	8.78642	9.42002	8.49903	9.04519	9.2015
ENSMUSG00000037366	1718.18	0.660775	0.162718	4.06087	4.88912e-05	0.00599442	Pafah2	platelet-activating factor acetylhydrolase 2 [Source:MGI Symbol;Acc:MGI:2140321]	11.4075	10.6649	11.3362	11.2846	10.4441	11.0613	10.2974	10.6287	10.3927	9.8383	10.2201	10.4367
ENSMUSG00000037725	1447.55	-0.564413	0.138931	-4.06256	4.85372e-05	0.00599442	Ckap2	cytoskeleton associated protein 2 [Source:MGI Symbol;Acc:MGI:1931797]	9.9959	9.91456	10.2248	10.5619	9.92103	10.2254	10.9521	10.7163	10.5465	11.1605	10.6004	10.5708
ENSMUSG00000025357	3504.77	-0.352515	0.0869483	-4.0543	5.02848e-05	0.00605217	Dgka	diacylglycerol kinase, alpha [Source:MGI Symbol;Acc:MGI:102952]	11.5141	11.5299	11.5949	11.6348	11.4922	11.7137	11.7364	11.9508	12.2146	11.9177	11.8444	11.9676
ENSMUSG00000026090	606.099	0.882402	0.217738	4.05596	4.99292e-05	0.00605217	Cracdl	capping protein inhibiting regulator of actin like [Source:MGI Symbol;Acc:MGI:1919347]	10.5307	9.66929	9.35313	9.6927	8.9551	9.64393	8.98894	9.07321	8.47525	8.49903	8.1221	7.41592
ENSMUSG00000020914	7118.87	-0.579948	0.143697	-4.03596	5.43798e-05	0.00631335	Top2a	topoisomerase (DNA) II alpha [Source:MGI Symbol;Acc:MGI:98790]	11.9927	12.3736	12.6972	12.6469	12.5852	12.2359	13.1622	12.7865	12.8363	13.5411	12.9223	13.1041
ENSMUSG00000022876	91.1849	0.87936	0.217702	4.03788	5.39357e-05	0.00631335	Samsn1	SAM domain, SH3 domain and nuclear localization signals, 1 [Source:MGI Symbol;Acc:MGI:1914992]	7.02024	7.7054	6.47384	6.92841	7.0382	6.43479	4.88844	6.09723	5.68344	6.06476	6.02378	5.84775
ENSMUSG00000028044	904.433	-0.582034	0.144094	-4.0392	5.36341e-05	0.00631335	Cks1b	CDC28 protein kinase 1b [Source:MGI Symbol;Acc:MGI:1889208]	9.1167	9.73877	9.54296	9.48053	9.23367	9.59337	10.201	9.70223	9.97692	10.5569	10.0661	10.0008
ENSMUSG00000047875	618.105	0.776925	0.19245	4.03701	5.41379e-05	0.00631335	Gpr157	G protein-coupled receptor 157 [Source:MGI Symbol;Acc:MGI:2442046]	9.70752	9.4156	9.08376	9.18519	9.907	10.3388	9.2654	8.34892	8.80418	8.36934	8.79075	8.52489
ENSMUSG00000004655	3249.8	0.688533	0.170888	4.02931	5.59419e-05	0.00642004	Aqp1	aquaporin 1 [Source:MGI Symbol;Acc:MGI:103201]	12.4054	11.9874	11.6921	11.9107	11.5202	12.3419	11.4927	11.1794	11.6053	10.5096	11.0319	11.21
ENSMUSG00000026576	844.1	0.97777	0.24512	4.0279	5.62775e-05	0.00642004	Atp1b1	ATPase, Na+/K+ transporting, beta 1 polypeptide [Source:MGI Symbol;Acc:MGI:88108]	10.002	9.46844	9.89231	10.0708	11.8029	8.8776	8.16585	8.11896	9.5055	7.43203	8.7961	8.7445
ENSMUSG00000004038	92.793	0.811788	0.227268	4.02277	5.75175e-05	0.00643297	Gstm3	glutathione S-transferase, mu 3 [Source:MGI Symbol;Acc:MGI:106026]	8.68521	6.10026	7.35299	7.78783	3.11647	6.98202	4.97304	5.31621	2.07603	3.45325	5.18258	1.57803
ENSMUSG00000026103	2895.05	-0.366832	0.0912654	-4.01938	5.83523e-05	0.00643297	Gls	glutaminase [Source:MGI Symbol;Acc:MGI:95752]	10.9964	11.3725	11.245	11.308	11.5356	11.2727	11.5766	11.7424	11.7152	11.7816	11.6539	11.583
ENSMUSG00000035133	3449.74	-0.309191	0.0769243	-4.01942	5.83417e-05	0.00643297	Arhgap5	Rho GTPase activating protein 5 [Source:MGI Symbol;Acc:MGI:1332637]	11.4084	11.5314	11.5781	11.7199	11.732	11.5163	11.8421	11.9847	11.9058	11.9154	11.7663	11.9878
ENSMUSG00000044827	73.6295	0.93232	0.231499	4.02537	5.68858e-05	0.00643297	Tlr1	toll-like receptor 1 [Source:MGI Symbol;Acc:MGI:1341295]	6.83602	6.88966	6.35279	5.89467	7.57826	6.31938	5.23526	5.64568	4.95513	4.62283	5.87019	5.60451
ENSMUSG00000024899	626.281	0.811492	0.202133	4.0155	5.93195e-05	0.00648511	Papss2	3'-phosphoadenosine 5'-phosphosulfate synthase 2 [Source:MGI Symbol;Acc:MGI:1330223]	10.4879	9.95357	9.42138	9.62693	9.39764	8.88342	8.43924	9.07321	9.05741	8.14677	8.5144	8.67612
ENSMUSG00000000730	485.909	0.834119	0.208447	4.00264	6.26403e-05	0.00664854	Dnmt3l	DNA (cytosine-5-)-methyltransferase 3-like [Source:MGI Symbol;Acc:MGI:1859287]	9.73997	9.39266	9.57231	9.1501	8.2093	9.67445	8.58412	7.90184	7.54289	8.0142	8.61151	8.69352
ENSMUSG00000003779	872.191	-0.571285	0.142925	-3.99711	6.41202e-05	0.00664854	Kif20a	kinesin family member 20A [Source:MGI Symbol;Acc:MGI:1201682]	8.90146	9.26751	9.48448	9.86587	9.5031	9.3399	10.0582	9.95936	9.83001	10.3661	10.0517	9.97687
ENSMUSG00000042677	3415.94	0.823756	0.205853	4.00348	6.24171e-05	0.00664854	Zc3h12a	zinc finger CCCH type containing 12A [Source:MGI Symbol;Acc:MGI:2385891]	13.1355	12.2042	11.5858	11.66	12.1974	11.545	11.2663	10.7956	11.3899	10.4861	11.1303	11.3942
ENSMUSG00000049580	1977.43	0.89446	0.223595	4.00608	6.17339e-05	0.00664854	Tsku	tsukushi, small leucine rich proteoglycan [Source:MGI Symbol;Acc:MGI:2443855]	11.7882	11.5203	11.7212	11.8677	9.3054	11.2925	10.6837	9.95936	9.93171	10.2411	9.79714	10.3394
ENSMUSG00000051483	1345.53	0.905167	0.226701	3.99984	6.33857e-05	0.00664854	Cbr1	carbonyl reductase 1 [Source:MGI Symbol;Acc:MGI:88284]	11.6825	10.0514	10.7895	11.3668	9.48433	10.9679	9.64483	9.5746	9.70029	10.2066	9.41338	8.72093
ENSMUSG00000059668	8259.69	-0.580345	0.195912	-4.00016	6.32987e-05	0.00664854	Krt4	keratin 4 [Source:MGI Symbol;Acc:MGI:96701]	8.24589	6.31076	10.1319	11.3216	7.23064	10.5773	12.9676	15.2463	14.8847	13.57	11.9404	7.37336
ENSMUSG00000110494	79.7413	-0.836408	0.209169	-3.99622	6.43619e-05	0.00664854	Gm31774	predicted gene, 31774 [Source:MGI Symbol;Acc:MGI:5590933]	5.34931	5.72599	5.91337	5.54776	5.38959	6.09714	6.55476	6.47419	7.29952	7.01284	6.02378	6.94387
ENSMUSG00000026672	236.357	0.777595	0.194798	3.99056	6.59161e-05	0.00670351	Optn	optineurin [Source:MGI Symbol;Acc:MGI:1918898]	8.82377	8.25605	7.87032	8.33413	8.30574	7.95988	7.03972	7.52329	7.63136	6.882	7.84128	6.73116
ENSMUSG00000031791	255.89	0.86577	0.21703	3.99156	6.56411e-05	0.00670351	Tmem38a	transmembrane protein 38A [Source:MGI Symbol;Acc:MGI:1921416]	9.28008	7.67805	8.07005	8.82557	8.39248	7.94882	7.35552	7.03137	7.86824	7.4216	6.67276	7.21848
ENSMUSG00000006931	1484.88	-0.683631	0.171623	-3.98354	6.78965e-05	0.0067995	P3h4	prolyl 3-hydroxylase family member 4 (non-enzymatic) [Source:MGI Symbol;Acc:MGI:1913430]	9.37705	10.1342	9.88453	10.4923	9.60769	10.6145	10.8376	11.0337	10.9357	10.9678	10.5988	10.8684
ENSMUSG00000008540	2281.45	0.819926	0.205879	3.98441	6.76468e-05	0.0067995	Mgst1	microsomal glutathione S-transferase 1 [Source:MGI Symbol;Acc:MGI:1913850]	12.4683	10.7288	11.82	11.5986	10.8973	11.2887	10.4389	10.5707	10.4776	11.0632	10.3592	10.1189
ENSMUSG00000041548	1403.76	0.724626	0.182186	3.97778	6.95612e-05	0.00691343	Hspb8	heat shock protein 8 [Source:MGI Symbol;Acc:MGI:2135756]	11.1299	10.3532	10.9508	11.2443	10.4174	10.6048	9.75345	10.289	9.94118	10.3701	9.9415	9.16453
ENSMUSG00000023004	5244.79	-0.394754	0.0993132	-3.97483	7.04281e-05	0.00694697	Tuba1b	tubulin, alpha 1B [Source:MGI Symbol;Acc:MGI:107804]	11.8929	12.0326	12.3082	12.2346	12.2697	12.0324	12.4409	12.4665	12.4179	12.8082	12.4841	12.6316
ENSMUSG00000042379	355.055	-0.958854	0.243199	-3.97038	7.17581e-05	0.00702534	Esm1	endothelial cell-specific molecule 1 [Source:MGI Symbol;Acc:MGI:1918940]	7.53916	7.7054	7.99113	7.23888	4.30416	7.80913	8.59751	9.21891	9.58015	9.34801	8.64445	8.74116
ENSMUSG00000051378	666.178	-0.535191	0.134922	-3.96664	7.28945e-05	0.00708372	Kif18b	kinesin family member 18B [Source:MGI Symbol;Acc:MGI:2446979]	8.92731	9.05806	9.16305	9.4362	8.85506	8.84518	9.91987	9.43031	9.57001	9.9016	9.4375	9.50924
ENSMUSG00000024646	2600.99	0.731884	0.184668	3.96369	7.37986e-05	0.00710333	Cyb5a	cytochrome b5 type A (microsomal) [Source:MGI Symbol;Acc:MGI:1926952]	12.4065	11.1222	11.8657	11.8162	10.8487	11.7247	10.5712	11.1557	10.8309	10.8138	10.7385	10.8661
ENSMUSG00000041559	107.903	0.959627	0.243492	3.96247	7.41792e-05	0.00710333	Fmod	fibromodulin [Source:MGI Symbol;Acc:MGI:1328364]	7.59183	7.80357	7.99691	6.95822	6.79408	6.33645	6.16295	4.27789	6.30865	4.54808	6.25856	5.60451
ENSMUSG00000000296	290.102	0.836156	0.211657	3.95158	7.76377e-05	0.00732755	Tpd52l1	tumor protein D52-like 1 [Source:MGI Symbol;Acc:MGI:1298386]	9.44662	8.04212	8.74199	8.62644	7.71332	8.59524	7.66619	7.555	6.77198	7.77295	7.63022	7.60435
ENSMUSG00000026547	13300	-0.347483	0.087932	-3.95172	7.75905e-05	0.00732755	Tagln2	transgelin 2 [Source:MGI Symbol;Acc:MGI:1312985]	13.2944	13.5736	13.571	13.4088	13.4684	13.6995	13.8604	13.6691	13.8076	14.0607	13.8918	13.8885
ENSMUSG00000036990	4215.25	-0.244248	0.0619333	-3.94372	8.02268e-05	0.00751783	Otud4	OTU domain containing 4 [Source:MGI Symbol;Acc:MGI:1098801]	11.8483	11.807	11.988	12.0083	11.8643	11.9475	12.1589	12.1625	12.0249	12.2406	12.1931	12.1732
ENSMUSG00000052942	305.094	0.849108	0.216345	3.92677	8.60928e-05	0.0080103	Glis3	GLIS family zinc finger 3 [Source:MGI Symbol;Acc:MGI:2444289]	9.69554	8.79398	7.79266	8.76782	8.21759	8.22103	7.17979	7.95034	7.61567	7.58007	7.6061	7.42428
ENSMUSG00000017499	327.279	-0.524907	0.133778	-3.92333	8.73334e-05	0.0080685	Cdc6	cell division cycle 6 [Source:MGI Symbol;Acc:MGI:1345150]	7.7738	7.95366	8.37545	8.08668	7.93557	8.0863	8.60084	8.66816	8.24482	8.84964	8.72787	8.52489
ENSMUSG00000038175	1036.68	0.786352	0.200828	3.91632	8.99096e-05	0.00824842	Mylip	myosin regulatory light chain interacting protein [Source:MGI Symbol;Acc:MGI:2388271]	11.1726	10.0026	10.1695	9.59882	10.6457	10.475	9.69861	9.37141	9.52453	8.62712	9.39589	9.75944
ENSMUSG00000026991	3029.16	-0.322223	0.0823359	-3.91349	9.09719e-05	0.00828792	Pkp4	plakophilin 4 [Source:MGI Symbol;Acc:MGI:109281]	11.2933	11.1273	11.5514	11.3703	11.5285	11.426	11.7511	11.6614	11.7403	11.7517	11.7852	11.633
ENSMUSG00000025060	10422.3	-0.342786	0.0879491	-3.89755	9.71704e-05	0.00879157	Slk	STE20-like kinase [Source:MGI Symbol;Acc:MGI:103241]	12.9828	13.0318	13.238	13.4367	13.0784	13.1409	13.476	13.4739	13.4749	13.6807	13.5355	13.4273
ENSMUSG00000017716	1130.18	-0.57865	0.14909	-3.88122	0.000103932	0.00933091	Birc5	baculoviral IAP repeat-containing 5 [Source:MGI Symbol;Acc:MGI:1203517]	9.29007	9.7171	10.096	9.98108	9.73727	9.77017	10.4361	10.2115	10.0575	10.8695	10.3217	10.5384
ENSMUSG00000069793	1082.44	-0.682101	0.175814	-3.87977	0.000104554	0.00933091	Slfn9	schlafen 9 [Source:MGI Symbol;Acc:MGI:2445121]	9.23939	9.98599	9.06737	9.83808	9.74302	9.67277	10.8641	9.91422	9.95993	10.5746	10.3161	10.6735
ENSMUSG00000004032	385.327	0.670529	0.173672	3.86024	0.000113274	0.0100398	Gstm5	glutathione S-transferase, mu 5 [Source:MGI Symbol;Acc:MGI:1309466]	8.98997	8.76178	8.73854	8.68109	9.44605	8.82114	8.06346	8.14524	8.51385	8.18428	8.37145	7.39053
ENSMUSG00000030693	36586.4	-0.792187	0.205589	-3.85501	0.000115724	0.0100398	Klk10	kallikrein related-peptidase 10 [Source:MGI Symbol;Acc:MGI:1916790]	14.0745	14.286	14.7867	15.503	13.5211	14.3859	15.7099	15.2681	15.793	15.8227	15.1294	15.6189
ENSMUSG00000046994	836.714	-0.346346	0.0898003	-3.85673	0.000114915	0.0100398	Mars2	methionine-tRNA synthetase 2 (mitochondrial) [Source:MGI Symbol;Acc:MGI:2444136]	9.67738	9.40313	9.49881	9.36565	9.59025	9.55562	9.94757	9.93395	9.76572	9.95863	9.67635	9.96688
ENSMUSG00000075415	3974.7	0.336167	0.0871359	3.85794	0.000114346	0.0100398	Fnbp1	formin binding protein 1 [Source:MGI Symbol;Acc:MGI:109606]	12.3049	12.1377	12.1161	12.1936	11.9643	11.9757	11.8449	11.561	11.8969	11.6521	11.8418	11.811
ENSMUSG00000105867	83.3706	0.935317	0.247242	3.85375	0.000116323	0.0100398	Gm42517	predicted gene 42517 [Source:MGI Symbol;Acc:MGI:5662654]	7.96562	7.14068	6.18056	7.39962	4.17395	7.26648	5.94988	4.1998	4.61984	4.6939	5.47672	5.0343
ENSMUSG00000024827	139.708	0.905734	0.244466	3.8431	0.000121488	0.010417	Gldc	glycine decarboxylase [Source:MGI Symbol;Acc:MGI:1341155]	9.41956	5.87793	7.90149	6.55194	6.11272	7.91515	5.3971	5.27871	5.62195	4.82633	4.68032	6.87232
ENSMUSG00000028873	1310.44	-0.523864	0.136417	-3.84019	0.000122938	0.0104729	Cdca8	cell division cycle associated 8 [Source:MGI Symbol;Acc:MGI:1196274]	9.76312	10.143	10.2431	10.2726	9.68294	10.0529	10.5847	10.4066	10.4336	11.0463	10.4819	10.6289
ENSMUSG00000025049	308.342	-0.420029	0.109636	-3.83058	0.000127844	0.0108205	Taf5	TATA-box binding protein associated factor 5 [Source:MGI Symbol;Acc:MGI:2442144]	8.10351	8.10508	7.96776	7.87637	8.15855	7.9763	8.7219	8.58612	8.3338	8.43823	8.37145	8.37333
ENSMUSG00000021097	609.027	0.826647	0.21649	3.82086	0.000132986	0.0111836	Clmn	calmin [Source:MGI Symbol;Acc:MGI:2136957]	9.71941	9.65533	9.35538	10.1045	9.14521	10.0163	8.68161	9.41094	8.61199	7.15815	8.5273	8.31605
ENSMUSG00000071847	1948.98	0.746672	0.195645	3.81719	0.000134982	0.0112791	Apcdd1	adenomatosis polyposis coli down-regulated 1 [Source:MGI Symbol;Acc:MGI:3513977]	10.9921	11.9521	10.9449	11.3465	11.2627	11.1682	10.6805	10.8645	10.3777	9.21841	10.378	10.3493
ENSMUSG00000005371	3759.51	-0.308766	0.0809216	-3.81562	0.000135843	0.0112792	Fbxo11	F-box protein 11 [Source:MGI Symbol;Acc:MGI:2147134]	11.6062	11.735	11.7265	11.924	11.6134	11.6262	12.1243	11.9112	11.8724	12.1316	12.0824	12.0161
ENSMUSG00000062070	14390.6	-0.421259	0.110478	-3.81305	0.000137263	0.0113255	Pgk1	phosphoglycerate kinase 1 [Source:MGI Symbol;Acc:MGI:97555]	13.5037	13.7507	13.644	13.4574	13.4657	13.5962	13.7401	13.7557	14.1724	14.34	13.9223	14.0795
ENSMUSG00000031596	221.125	0.926972	0.247109	3.80188	0.0001436	0.0115119	Slc7a2	solute carrier family 7 (cationic amino acid transporter, y+ system), member 2 [Source:MGI Symbol;Acc:MGI:99828]	8.4629	9.45642	6.61589	8.39534	8.90209	6.62733	6.49879	6.67515	7.56756	6.01011	6.7628	5.4161
ENSMUSG00000040483	132.203	0.759698	0.199498	3.8057	0.000141401	0.0115119	Xaf1	XIAP associated factor 1 [Source:MGI Symbol;Acc:MGI:3772572]	7.8297	7.87756	6.91363	7.33291	7.34853	7.18405	6.14483	6.96209	6.74339	5.86368	6.64934	6.3991
ENSMUSG00000041431	2183.1	-0.533252	0.140122	-3.80567	0.00014142	0.0115119	Ccnb1	cyclin B1 [Source:MGI Symbol;Acc:MGI:88302]	10.3058	10.7296	10.824	11.1311	10.7713	10.748	11.3283	11.1946	11.2629	11.8193	11.3048	11.1072
ENSMUSG00000041570	8727.56	-0.472282	0.124241	-3.80135	0.00014391	0.0115119	Camsap2	calmodulin regulated spectrin-associated protein family, member 2 [Source:MGI Symbol;Acc:MGI:1922434]	12.5864	12.8799	13.0339	13.1382	12.298	12.8035	13.2703	13.1678	13.3772	13.3929	13.3051	13.4078
ENSMUSG00000048988	290.11	0.889818	0.243666	3.8019	0.000143591	0.0115119	Elfn1	leucine rich repeat and fibronectin type III, extracellular 1 [Source:MGI Symbol;Acc:MGI:2442479]	9.6728	9.00952	7.70353	9.51103	5.20185	9.16469	7.5332	5.88905	5.18511	5.47716	5.91015	7.82884
ENSMUSG00000027030	785.596	-0.44423	0.116949	-3.7984	0.000145632	0.0115791	Stk39	serine/threonine kinase 39 [Source:MGI Symbol;Acc:MGI:1858416]	9.15877	9.38844	9.49881	9.41755	9.22753	9.46543	9.88071	9.37586	9.81807	10.0376	9.87492	9.94234
ENSMUSG00000075284	390.574	0.682293	0.18017	3.7864	0.000152847	0.0120795	Wipf1	WAS/WASL interacting protein family, member 1 [Source:MGI Symbol;Acc:MGI:2178801]	9.08948	9.53283	8.60482	8.74235	9.06021	8.46553	7.68512	8.31691	8.33859	8.00724	8.51763	7.88445
ENSMUSG00000001440	12611.4	-0.259676	0.0686308	-3.78367	0.000154535	0.0121398	Kpnb1	karyopherin (importin) beta 1 [Source:MGI Symbol;Acc:MGI:107532]	13.3722	13.5265	13.5843	13.5873	13.4073	13.411	13.817	13.7106	13.6499	13.8941	13.6993	13.7079
ENSMUSG00000032667	2881.78	0.531595	0.140765	3.77644	0.000159083	0.0124227	Pon2	paraoxonase 2 [Source:MGI Symbol;Acc:MGI:106687]	12.0915	11.3412	12.1495	11.721	11.4638	11.5714	11.0833	11.4367	11.2622	11.1589	11.0302	11.0168
ENSMUSG00000027469	1654.97	-0.504226	0.133669	-3.77222	0.0001618	0.0125601	Tpx2	TPX2, microtubule-associated [Source:MGI Symbol;Acc:MGI:1919369]	9.94746	10.4654	10.3224	10.7171	10.4773	10.326	10.939	10.7655	10.7425	11.3498	10.8512	10.9092
ENSMUSG00000038181	913.508	0.66133	0.175621	3.76574	0.000166056	0.0128147	Chpf2	chondroitin polymerizing factor 2 [Source:MGI Symbol;Acc:MGI:1917522]	10.5009	10.4922	9.70541	10.5583	9.25597	10.0823	9.27585	9.33762	9.43351	9.37258	9.42549	9.52682
ENSMUSG00000030088	925.887	0.596712	0.158671	3.76045	0.000169606	0.0130121	Aldh1l1	aldehyde dehydrogenase 1 family, member L1 [Source:MGI Symbol;Acc:MGI:1340024]	10.7457	9.83631	10.3015	10.0911	9.73438	9.97063	9.58056	9.30069	9.25515	9.38874	9.80246	9.47745
ENSMUSG00000034329	297.302	-0.479626	0.127586	-3.75884	0.000170705	0.0130202	Brip1	BRCA1 interacting protein C-terminal helicase 1 [Source:MGI Symbol;Acc:MGI:2442836]	7.6111	7.62175	8.14488	8.04561	8.01379	8.1113	8.5082	8.52738	8.23971	8.48407	8.43102	8.5171
ENSMUSG00000025001	1325.54	-0.571947	0.152255	-3.7565	0.000172303	0.0130662	Hells	helicase, lymphoid specific [Source:MGI Symbol;Acc:MGI:106209]	9.43945	9.74701	10.1332	10.2412	10.3549	10.0057	10.583	10.5254	10.5361	11.0093	10.8442	10.3461
ENSMUSG00000035824	554.68	0.384238	0.102335	3.75447	0.00017371	0.0130971	Tk2	thymidine kinase 2, mitochondrial [Source:MGI Symbol;Acc:MGI:1913266]	9.43586	9.24672	9.14233	9.27676	9.30151	9.40605	8.80213	8.61273	9.02512	8.91802	9.08283	8.93213
ENSMUSG00000020407	1264.83	-0.75451	0.201261	-3.75011	0.000176755	0.0132506	Upp1	uridine phosphorylase 1 [Source:MGI Symbol;Acc:MGI:1097668]	9.9787	9.36291	8.95005	10.5275	9.25396	9.85254	10.2653	10.2053	11.1005	10.9388	10.8016	10.6987
ENSMUSG00000022033	660.581	-0.555381	0.148268	-3.74575	0.000179854	0.0133864	Pbk	PDZ binding kinase [Source:MGI Symbol;Acc:MGI:1289156]	8.65149	8.70533	9.19107	9.37949	9.13211	8.97888	9.70481	9.59762	9.32675	10.0256	9.69933	9.40535
ENSMUSG00000030306	156.921	0.910994	0.247362	3.74329	0.000181628	0.0133864	Tmtc1	transmembrane and tetratricopeptide repeat containing 1 [Source:MGI Symbol;Acc:MGI:3039590]	8.92218	7.33705	8.11329	7.15126	8.18415	7.00354	5.59693	5.11815	6.81382	3.60846	7.13572	5.94396
ENSMUSG00000030830	294.267	0.804888	0.215081	3.74382	0.000181244	0.0133864	Itgal	integrin alpha L [Source:MGI Symbol;Acc:MGI:96606]	9.26597	8.68142	8.02548	8.13968	9.24588	7.81523	6.93817	7.83237	7.51779	7.95756	7.41798	7.5595
ENSMUSG00000021118	1272.5	-0.371392	0.0994273	-3.73526	0.000187524	0.0137437	Plek2	pleckstrin 2 [Source:MGI Symbol;Acc:MGI:1351466]	10.3087	9.90722	9.8892	10.1504	10.0612	10.2738	10.3616	10.4756	10.4906	10.5533	10.3957	10.6743
ENSMUSG00000097736	677.361	0.824723	0.221094	3.73342	0.000188895	0.0137673	9530059O14Rik	RIKEN cDNA 9530059O14 gene [Source:MGI Symbol;Acc:MGI:2442421]	10.3038	10.2778	10.1949	9.4229	9.08533	9.43208	9.23361	8.17105	8.04848	8.14043	8.53371	9.52099
ENSMUSG00000038482	5055.86	-0.310515	0.0832487	-3.72997	0.000191504	0.0138803	Tfdp1	transcription factor Dp 1 [Source:MGI Symbol;Acc:MGI:101934]	11.9221	12.0784	12.2598	12.312	12.059	12.1463	12.5346	12.4668	12.3792	12.5976	12.3956	12.3389
ENSMUSG00000069520	1712.13	0.357783	0.0959828	3.7275	0.000193387	0.0139398	Tmem19	transmembrane protein 19 [Source:MGI Symbol;Acc:MGI:1914476]	11.1023	10.8378	10.6841	10.8769	10.9005	11.0574	10.5627	10.3089	10.6948	10.4519	10.6208	10.5951
ENSMUSG00000041498	547.001	-0.561201	0.15072	-3.72321	0.000196708	0.0141017	Kif14	kinesin family member 14 [Source:MGI Symbol;Acc:MGI:1098226]	8.33355	8.26066	9.1784	8.80931	8.9551	8.76238	9.61387	9.38471	9.20885	9.323	9.44772	9.24227
ENSMUSG00000020142	2146.34	0.885624	0.245654	3.71656	0.000201957	0.0142181	Slc1a4	solute carrier family 1 (glutamate/neutral amino acid transporter), member 4 [Source:MGI Symbol;Acc:MGI:2135601]	12.6436	9.62343	11.2254	12.5658	9.46706	12.1209	9.97603	10.3759	9.44465	9.60699	9.5821	8.57833
ENSMUSG00000032418	6285.9	0.613018	0.164814	3.71959	0.000199547	0.0142181	Me1	malic enzyme 1, NADP(+)-dependent, cytosolic [Source:MGI Symbol;Acc:MGI:97043]	13.3297	12.5751	12.9244	13.2471	12.3515	12.8929	12.1586	12.5552	12.6018	11.891	12.017	11.9543
ENSMUSG00000054717	3316.35	-0.482752	0.129896	-3.71646	0.000202033	0.0142181	Hmgb2	high mobility group box 2 [Source:MGI Symbol;Acc:MGI:96157]	11.2052	11.2478	11.312	11.4893	11.5306	11.6331	11.61	11.9657	11.8516	12.3301	12.0917	11.6112
ENSMUSG00000063558	311.038	0.56759	0.152732	3.71567	0.000202667	0.0142181	Aox1	aldehyde oxidase 1 [Source:MGI Symbol;Acc:MGI:88035]	8.55199	8.32379	8.09183	8.58881	9.00622	8.67117	7.65983	8.02017	7.87485	8.0485	7.79934	8.15453
ENSMUSG00000073643	662.782	0.438331	0.118133	3.71023	0.000207075	0.0144501	Wdfy1	WD repeat and FYVE domain containing 1 [Source:MGI Symbol;Acc:MGI:1916618]	9.59752	9.66929	9.47622	9.5507	9.6327	9.60045	9.03148	8.68617	9.18513	8.99391	9.36568	9.36029
ENSMUSG00000001300	2414.27	0.586422	0.158461	3.70074	0.000214969	0.014843	Efnb2	ephrin B2 [Source:MGI Symbol;Acc:MGI:105097]	11.9964	11.6745	11.2352	11.4253	11.5956	11.0728	10.4702	10.7198	11.2909	10.6878	10.7856	11.0994
ENSMUSG00000058587	4982.96	-0.295323	0.0797831	-3.70158	0.000214262	0.014843	Tmod3	tropomodulin 3 [Source:MGI Symbol;Acc:MGI:1355315]	11.9863	12.0827	12.1724	12.3406	11.9581	12.167	12.3447	12.4774	12.5615	12.3902	12.3759	12.399
ENSMUSG00000022673	2550.06	-0.461622	0.124926	-3.69516	0.000219748	0.0148873	Mcm4	minichromosome maintenance complex component 4 [Source:MGI Symbol;Acc:MGI:103199]	10.63	11.2623	11.2732	11.1888	10.9616	10.8614	11.5083	11.4164	11.3864	11.8667	11.5647	11.4618
ENSMUSG00000024187	1979.13	0.385451	0.104323	3.6947	0.000220148	0.0148873	Fam234a	family with sequence similarity 234, member A [Source:MGI Symbol;Acc:MGI:2146854]	11.1861	10.9985	11.1669	11.2184	11.3591	10.854	10.804	10.6033	10.8695	10.4722	10.7769	10.8429
ENSMUSG00000032849	3073.95	0.845668	0.229176	3.69674	0.000218382	0.0148873	Abcc4	ATP-binding cassette, sub-family C (CFTR/MRP), member 4 [Source:MGI Symbol;Acc:MGI:2443111]	13.2584	11.0613	12.0439	12.0208	10.5733	11.9788	10.8262	10.934	10.5812	11.2413	10.7183	10.6585
ENSMUSG00000052727	1616.78	0.838471	0.227136	3.69717	0.00021802	0.0148873	Map1b	microtubule-associated protein 1B [Source:MGI Symbol;Acc:MGI:1306778]	11.9568	10.4125	11.3937	11.7178	9.73727	10.325	10.1105	10.1044	9.7675	9.47702	9.62775	10.3427
ENSMUSG00000034311	835.042	-0.514765	0.139409	-3.69241	0.000222138	0.0149447	Kif4	kinesin family member 4 [Source:MGI Symbol;Acc:MGI:108389]	8.90926	9.46044	9.26482	9.58216	9.68144	9.36922	10.1093	9.90963	9.74964	10.2993	9.72896	9.88745
ENSMUSG00000024130	827.119	0.457359	0.123953	3.68964	0.000224574	0.0150316	Abca3	ATP-binding cassette, sub-family A (ABC1), member 3 [Source:MGI Symbol;Acc:MGI:1351617]	9.97251	9.54423	10.034	9.95174	10.1526	9.7733	9.37828	9.67001	9.64534	9.30892	9.2672	9.23516
ENSMUSG00000029371	224.85	0.83788	0.239798	3.68356	0.000230003	0.0152502	Cxcl5	chemokine (C-X-C motif) ligand 5 [Source:MGI Symbol;Acc:MGI:1096868]	10.163	5.99337	8.58192	8.45406	8.08799	5.48236	5.64929	7.44082	4.48819	5.80067	5.69828	6.57466
ENSMUSG00000050315	213.403	0.882629	0.24054	3.68338	0.000230165	0.0152502	Synpo2	synaptopodin 2 [Source:MGI Symbol;Acc:MGI:2153070]	8.70626	7.93067	8.2406	7.74571	8.94764	7.67471	6.63484	4.55381	7.03045	6.68675	7.51186	7.29344
ENSMUSG00000026656	1124.81	0.790598	0.214956	3.68019	0.00023306	0.0153644	Fcgr2b	Fc receptor, IgG, low affinity IIb [Source:MGI Symbol;Acc:MGI:95499]	10.3175	11.5034	9.68943	10.3687	10.8259	9.94165	9.32093	9.8613	9.83341	8.79815	9.74838	9.22083
ENSMUSG00000030077	3864.42	0.504789	0.137232	3.67834	0.000234759	0.015399	Chl1	cell adhesion molecule L1-like [Source:MGI Symbol;Acc:MGI:1098266]	12.5083	11.895	12.4832	12.1487	12.0068	11.7942	11.684	11.8779	11.738	11.5402	11.4161	11.3646
ENSMUSG00000023088	8543.49	0.696699	0.189796	3.67137	0.000241256	0.0157465	Abcc1	ATP-binding cassette, sub-family C (CFTR/MRP), member 1 [Source:MGI Symbol;Acc:MGI:102676]	13.9998	12.9224	13.314	13.9526	12.3373	13.3682	12.7282	12.4245	12.4591	12.7434	12.5631	12.4969
ENSMUSG00000068747	3085.46	0.495534	0.135111	3.66757	0.000244863	0.0159028	Sort1	sortilin 1 [Source:MGI Symbol;Acc:MGI:1338015]	12.0263	11.4468	11.9862	11.8121	11.8862	11.7888	11.1976	11.4941	11.6831	10.8895	11.0704	11.3047
ENSMUSG00000069917	372.433	-0.783538	0.232157	-3.66452	0.000247806	0.0160146	Hba-a2	hemoglobin alpha, adult chain 2 [Source:MGI Symbol;Acc:MGI:96016]	5.67639	5.69903	6.44028	7.08524	6.93141	7.5704	6.86257	11.0678	9.47757	9.11215	7.56289	6.96695
ENSMUSG00000036879	1330.62	0.502712	0.137433	3.65776	0.000254433	0.0163623	Phkb	phosphorylase kinase beta [Source:MGI Symbol;Acc:MGI:97578]	11.0308	10.1873	10.8232	10.612	10.4165	10.54	10.0594	10.4185	10.0028	9.93498	10.012	9.98819
ENSMUSG00000057880	85.0332	0.829762	0.226985	3.65564	0.000256537	0.0164171	Abat	4-aminobutyrate aminotransferase [Source:MGI Symbol;Acc:MGI:2443582]	6.33151	7.23753	6.61589	6.95822	6.69072	7.31032	6.58195	5.24022	5.85359	5.30625	4.85425	5.82266
ENSMUSG00000025574	1665.74	-0.485388	0.133057	-3.64799	0.000264302	0.0168319	Tk1	thymidine kinase 1 [Source:MGI Symbol;Acc:MGI:98763]	10.0297	10.2835	10.4396	10.6026	10.3911	10.6601	10.7961	10.8195	10.6406	11.3566	10.9824	10.9496
ENSMUSG00000024892	961.32	0.78517	0.215877	3.63944	0.000273229	0.0168721	Pcx	pyruvate carboxylase [Source:MGI Symbol;Acc:MGI:97520]	11.2683	9.59447	10.4679	10.0169	10.1612	9.90352	9.32496	9.62403	9.9013	8.99039	8.94056	8.5171
ENSMUSG00000028382	17640.5	-0.241881	0.0663616	-3.6449	0.000267501	0.0168721	Ptbp3	polypyrimidine tract binding protein 3 [Source:MGI Symbol;Acc:MGI:1923334]	13.9013	14.0009	14.0268	13.9746	14.002	13.9605	14.3029	14.1237	14.099	14.2808	14.131	14.3859
ENSMUSG00000034303	79.6384	-0.760691	0.208695	-3.64153	0.000271024	0.0168721	Ccdc15	coiled-coil domain containing 15 [Source:MGI Symbol;Acc:MGI:2444488]	5.18761	6.05845	5.67449	5.69667	5.98261	5.83432	6.48445	7.20132	6.14343	6.24121	7.11022	6.90854
ENSMUSG00000034853	267.13	0.73172	0.200976	3.64052	0.000272085	0.0168721	Acot11	acyl-CoA thioesterase 11 [Source:MGI Symbol;Acc:MGI:1913736]	9.06175	7.87756	8.16557	7.8919	8.64377	8.68123	6.99996	7.25057	7.99491	7.3791	7.50535	7.84139
ENSMUSG00000036585	251.581	0.746035	0.204943	3.63932	0.000273356	0.0168721	Fgf1	fibroblast growth factor 1 [Source:MGI Symbol;Acc:MGI:95515]	8.16997	8.0896	8.41918	8.05254	8.75897	8.63715	7.50507	7.46606	7.36666	6.06476	7.86688	7.697
ENSMUSG00000064246	4108.56	0.862299	0.244861	3.63878	0.000273935	0.0168721	Chil1	chitinase-like 1 [Source:MGI Symbol;Acc:MGI:1340899]	12.9976	12.4067	11.0312	12.7794	13.7864	11.5519	10.2892	10.9675	11.281	7.56119	10.7633	10.7994
ENSMUSG00000117465	160.119	-0.767538	0.210797	-3.64162	0.000270932	0.0168721	Gm49980	predicted gene, 49980 [Source:MGI Symbol;Acc:MGI:6275257]	6.72251	7.10004	6.78585	6.95822	5.96303	6.70821	7.72835	7.58603	8.00699	8.02802	8.0833	6.57466
ENSMUSG00000028175	456.708	-0.604817	0.166424	-3.63431	0.000278725	0.0169436	Depdc1a	DEP domain containing 1a [Source:MGI Symbol;Acc:MGI:1923381]	7.74502	8.31049	8.78272	8.94949	8.19258	8.41422	9.35088	9.07047	9.03694	9.28323	9.02487	9.0557
ENSMUSG00000062078	4543.68	-0.296187	0.0814781	-3.63516	0.00027781	0.0169436	Qki	quaking, KH domain containing RNA binding [Source:MGI Symbol;Acc:MGI:97837]	11.8199	11.9734	11.9825	11.9845	12.2369	11.906	12.3182	12.2294	12.1649	12.279	12.3393	12.4208
ENSMUSG00000074151	2714.09	0.448466	0.123403	3.63408	0.00027897	0.0169436	Nlrc5	NLR family, CARD domain containing 5 [Source:MGI Symbol;Acc:MGI:3612191]	11.9128	11.4951	11.3921	11.4893	11.7222	11.6857	11.141	11.5404	11.0891	10.8197	11.1218	11.0717
ENSMUSG00000029166	1361.53	0.583624	0.160739	3.63075	0.000282603	0.0170851	Mapre3	microtubule-associated protein, RP/EB family, member 3 [Source:MGI Symbol;Acc:MGI:2140967]	10.6573	10.8608	10.4835	10.8933	10.4255	10.8451	10.4756	9.70223	9.66262	9.54587	10.3771	10.2076
ENSMUSG00000001270	553.047	0.615866	0.169702	3.62867	0.00028489	0.0171443	Ckb	creatine kinase, brain [Source:MGI Symbol;Acc:MGI:88407]	9.69554	9.65182	8.82235	9.40948	9.24385	9.56288	8.89178	8.87389	8.95204	7.96477	8.80142	8.58581
ENSMUSG00000025503	9133.51	0.770424	0.21253	3.6272	0.000286516	0.0171635	Taldo1	transaldolase 1 [Source:MGI Symbol;Acc:MGI:1274789]	14.2141	13.2262	13.5419	14.2105	12.0921	13.2245	12.6378	12.4854	12.6613	12.8802	12.029	12.5268
ENSMUSG00000015839	13664.1	-0.673827	0.185934	-3.62448	0.000289546	0.017188	Nfe2l2	nuclear factor, erythroid derived 2, like 2 [Source:MGI Symbol;Acc:MGI:108420]	13.3024	12.951	13.3749	13.533	12.1848	13.809	14.3372	13.8315	13.8591	14.4703	13.8625	14.0317
ENSMUSG00000031555	2023.43	0.423196	0.116734	3.62523	0.000288705	0.017188	Adam9	a disintegrin and metallopeptidase domain 9 (meltrin gamma) [Source:MGI Symbol;Acc:MGI:105376]	11.3852	11.3768	11.094	11.0347	11.1109	11.0999	10.6431	10.7493	11.0156	10.3414	10.6978	10.907
ENSMUSG00000010095	7932.99	0.775116	0.214161	3.62171	0.000292658	0.017217	Slc3a2	solute carrier family 3 (activators of dibasic and neutral amino acid transport), member 2 [Source:MGI Symbol;Acc:MGI:96955]	14.2471	12.8158	13.3139	13.7581	11.9376	13.1906	12.4367	12.5478	12.0902	12.62	12.319	11.9463
ENSMUSG00000021457	584.001	0.61565	0.169939	3.62241	0.000291876	0.017217	Syk	spleen tyrosine kinase [Source:MGI Symbol;Acc:MGI:99515]	9.8921	9.7171	9.01703	9.35729	9.65423	9.19775	8.56381	8.72502	9.20885	8.49406	9.12376	8.44905
ENSMUSG00000027326	1011.23	-0.619241	0.171255	-3.61596	0.000299236	0.0175253	Knl1	kinetochore scaffold 1 [Source:MGI Symbol;Acc:MGI:1923714]	8.94766	9.46444	9.68406	9.79949	10.0155	9.32716	10.5202	9.95787	9.86361	10.7264	10.2378	10.2979
ENSMUSG00000032698	136.719	0.790421	0.218719	3.61443	0.000301009	0.0175508	Lmo2	LIM domain only 2 [Source:MGI Symbol;Acc:MGI:102811]	7.76809	8.21382	6.85116	7.39962	7.7308	6.74701	5.74862	6.29799	6.85449	6.68675	6.74081	6.23766
ENSMUSG00000041859	1787.02	-0.504655	0.139686	-3.61278	0.000302932	0.0175848	Mcm3	minichromosome maintenance complex component 3 [Source:MGI Symbol;Acc:MGI:101845]	10.0569	10.6403	10.6724	10.6695	10.5181	10.3556	11.0642	10.8919	10.717	11.503	11.1181	10.898
ENSMUSG00000034107	593.681	0.85345	0.237083	3.61055	0.000305547	0.0176177	Ano7	anoctamin 7 [Source:MGI Symbol;Acc:MGI:3052714]	10.4411	8.88947	10.3986	9.07725	9.67243	9.06329	8.38624	7.51525	9.15289	7.02667	8.47498	8.83824
ENSMUSG00000045328	1544.31	-0.511632	0.141726	-3.61001	0.000306185	0.0176177	Cenpe	centromere protein E [Source:MGI Symbol;Acc:MGI:1098230]	9.92198	9.9378	10.37	10.6548	10.5063	10.1658	10.7822	10.6844	10.5361	11.1004	10.848	11.0523
ENSMUSG00000028716	2813.57	0.63066	0.174874	3.6065	0.000310358	0.0177026	Pdzk1ip1	PDZK1 interacting protein 1 [Source:MGI Symbol;Acc:MGI:1914432]	12.3805	11.548	11.639	11.767	11.6251	11.5307	11.1777	11.1091	11.3836	10.2051	10.7977	11.2871
ENSMUSG00000031016	810.942	-0.436375	0.120984	-3.60688	0.000309895	0.0177026	Wee1	WEE 1 homolog 1 (S. pombe) [Source:MGI Symbol;Acc:MGI:103075]	9.10089	9.59264	9.35538	9.65678	9.16462	9.52431	9.87248	9.70046	10.0013	9.98366	9.65886	10.0147
ENSMUSG00000106904	74.9593	-0.710701	0.197193	-3.60073	0.000317329	0.0180218	Gm43029	predicted gene 43029 [Source:MGI Symbol;Acc:MGI:5663166]	4.92565	5.64356	5.8636	5.79907	5.98261	6.01474	6.6218	6.85151	6.07624	6.54016	6.7628	6.73116
ENSMUSG00000020608	2241.94	-0.399019	0.110948	-3.59641	0.00032264	0.0181662	Smc6	structural maintenance of chromosomes 6 [Source:MGI Symbol;Acc:MGI:1914491]	10.6285	10.8593	11.0674	10.7779	11.1601	10.8731	11.5065	11.0643	11.1753	11.4774	11.3717	11.3132
ENSMUSG00000032323	216.845	0.873011	0.244158	3.59693	0.000321991	0.0181662	Cyp11a1	cytochrome P450, family 11, subfamily a, polypeptide 1 [Source:MGI Symbol;Acc:MGI:88582]	7.2588	8.90135	8.31192	8.08668	8.6772	8.24833	7.40964	6.98555	7.21875	3.8763	6.6611	6.8845
ENSMUSG00000050953	36868.5	0.625259	0.174295	3.58759	0.000333748	0.0187113	Gja1	gap junction protein, alpha 1 [Source:MGI Symbol;Acc:MGI:95713]	15.5461	15.732	15.569	14.9936	15.425	15.5695	14.83	14.4473	14.5799	14.152	14.6224	15.518
ENSMUSG00000027306	892.119	-0.56592	0.157873	-3.58461	0.000337581	0.0188456	Nusap1	nucleolar and spindle associated protein 1 [Source:MGI Symbol;Acc:MGI:2675669]	8.96274	9.06336	9.49269	9.52105	9.81169	9.64906	10.2324	9.8755	9.91578	10.5328	9.85074	9.98537
ENSMUSG00000019303	117.279	-0.681893	0.19052	-3.577	0.000347561	0.0188986	Psmc3ip	proteasome (prosome, macropain) 26S subunit, ATPase 3, interacting protein [Source:MGI Symbol;Acc:MGI:1098610]	5.94285	6.6147	6.70337	5.79907	6.2156	6.88097	7.18867	6.92616	7.24957	7.45267	7.49882	7.04495
ENSMUSG00000020077	701.041	0.789489	0.220861	3.57769	0.00034664	0.0188986	Srgn	serglycin [Source:MGI Symbol;Acc:MGI:97756]	10.1388	10.6063	9.21111	9.57736	10.3188	8.67453	8.29881	9.23123	9.29263	8.79815	8.5079	8.42425
ENSMUSG00000025964	311.213	0.785614	0.219561	3.57966	0.000344045	0.0188986	Adam23	a disintegrin and metallopeptidase domain 23 [Source:MGI Symbol;Acc:MGI:1345162]	9.19326	9.05541	8.06456	8.78039	8.73319	8.17908	7.54707	8.22133	7.64688	6.16822	7.90693	7.70389
ENSMUSG00000026604	3124.46	0.457901	0.127837	3.58189	0.000341111	0.0188986	Ptpn14	protein tyrosine phosphatase, non-receptor type 14 [Source:MGI Symbol;Acc:MGI:102467]	11.9997	11.302	11.7693	12.0479	11.6582	12.0873	11.2468	11.4813	11.4525	11.1776	11.4411	11.222
ENSMUSG00000027360	362.032	0.850865	0.245193	3.57513	0.000350055	0.0188986	Hdc	histidine decarboxylase [Source:MGI Symbol;Acc:MGI:96062]	8.81272	10.684	7.88287	8.56963	9.50986	5.7089	6.28379	7.30753	7.97661	7.53239	7.10161	5.74467
ENSMUSG00000042462	450.923	-0.612924	0.171366	-3.57689	0.0003477	0.0188986	Dctpp1	dCTP pyrophosphatase 1 [Source:MGI Symbol;Acc:MGI:1913672]	7.86222	8.61087	8.37101	8.84565	8.16714	8.47326	9.1475	9.01454	9.06031	9.6832	8.94056	8.7611
ENSMUSG00000046186	5660.9	-0.386768	0.108106	-3.57767	0.000346667	0.0188986	Cd109	CD109 antigen [Source:MGI Symbol;Acc:MGI:2445221]	12.1217	12.0122	12.5371	12.1901	12.3571	12.2159	12.6959	12.6532	12.7625	12.879	12.4056	12.4897
ENSMUSG00000051314	89.6052	0.773903	0.216263	3.57583	0.000349121	0.0188986	Ffar2	free fatty acid receptor 2 [Source:MGI Symbol;Acc:MGI:2441731]	7.56574	7.14068	6.96174	6.01303	6.55342	6.85752	5.97061	5.75894	5.38342	5.80067	5.8291	6.43265
ENSMUSG00000034906	812.84	-0.527704	0.147663	-3.57369	0.000351991	0.0189252	Ncaph	non-SMC condensin I complex, subunit H [Source:MGI Symbol;Acc:MGI:2444777]	9.17396	9.209	9.21111	9.73206	9.53661	9.10869	10.0448	9.53738	9.92695	10.3177	9.99357	9.62623
ENSMUSG00000036202	2041.46	-0.448629	0.125573	-3.57262	0.000353432	0.0189252	Rif1	replication timing regulatory factor 1 [Source:MGI Symbol;Acc:MGI:1098622]	10.6565	10.4951	10.9411	10.7127	11.0005	10.528	11.3897	11.0003	10.8587	11.4507	11.2085	11.3042
ENSMUSG00000021303	75.8382	0.855907	0.245902	3.56692	0.000361205	0.0190307	Gng4	guanine nucleotide binding protein (G protein), gamma 4 [Source:MGI Symbol;Acc:MGI:102703]	6.07822	6.19976	7.28844	6.45071	8.01854	6.45055	4.75145	4.42244	6.57515	3.2793	3.82184	4.51361
ENSMUSG00000029064	10542.7	-0.208051	0.0583083	-3.56812	0.000359556	0.0190307	Gnb1	guanine nucleotide binding protein (G protein), beta 1 [Source:MGI Symbol;Acc:MGI:95781]	13.1527	13.2586	13.181	13.3178	13.3391	13.2699	13.4645	13.3814	13.4186	13.5809	13.5072	13.4329
ENSMUSG00000030000	294.089	-0.845115	0.237534	-3.56777	0.000360038	0.0190307	Add2	adducin 2 (beta) [Source:MGI Symbol;Acc:MGI:87919]	6.74594	7.68493	6.35279	6.8825	7.85817	8.06086	7.35552	8.32153	8.4445	8.52849	9.21232	9.52099
ENSMUSG00000063317	2445.24	-0.504505	0.141323	-3.56988	0.000357138	0.0190307	Usp31	ubiquitin specific peptidase 31 [Source:MGI Symbol;Acc:MGI:1923429]	10.8117	11.1399	10.956	11.0761	10.9272	10.7701	11.5579	11.0923	11.4826	11.938	11.0538	11.7111
ENSMUSG00000025395	779.943	-0.522723	0.146659	-3.56402	0.00036522	0.0191374	Prim1	DNA primase, p49 subunit [Source:MGI Symbol;Acc:MGI:97757]	8.73582	9.44632	9.46584	9.05328	9.3607	9.52989	10.1766	9.61465	9.77458	9.75143	9.71775	10.0916
ENSMUSG00000031004	11138.6	-0.690162	0.193721	-3.56335	0.000366147	0.0191374	Mki67	antigen identified by monoclonal antibody Ki 67 [Source:MGI Symbol;Acc:MGI:106035]	12.388	12.7576	12.9767	13.5411	13.162	12.6081	13.9689	13.179	13.4773	14.4896	13.3178	13.9724
ENSMUSG00000003484	119.402	0.726233	0.2039	3.56004	0.000370804	0.0193039	Cyp4f18	cytochrome P450, family 4, subfamily f, polypeptide 18 [Source:MGI Symbol;Acc:MGI:1919304]	7.94553	7.18992	6.88897	6.75242	7.51242	7.15549	6.21598	6.70373	6.00578	6.78767	6.39153	5.98975
ENSMUSG00000030259	631.224	0.520685	0.146337	3.55774	0.000374062	0.0193965	Rassf8	Ras association (RalGDS/AF-6) domain family (N-terminal) member 8 [Source:MGI Symbol;Acc:MGI:1918573]	9.55007	9.84556	9.34635	9.4309	9.74732	9.3898	9.10361	8.90191	8.8585	8.47904	8.99731	9.42006
ENSMUSG00000018189	1082.85	-0.333517	0.0938564	-3.55343	0.000380247	0.0194104	Uchl5	ubiquitin carboxyl-terminal esterase L5 [Source:MGI Symbol;Acc:MGI:1914848]	9.72089	9.93203	9.95008	9.785	10.0484	9.92765	10.3258	10.1217	10.1638	10.4646	10.2832	10.0731
ENSMUSG00000021486	9253.55	-0.236418	0.0664748	-3.5565	0.000375828	0.0194104	Prelid1	PRELI domain containing 1 [Source:MGI Symbol;Acc:MGI:1913744]	12.8748	13.1342	13.1019	13.0451	12.9658	13.161	13.2517	13.205	13.3489	13.3658	13.3133	13.2565
ENSMUSG00000032400	738.867	-0.536412	0.150884	-3.55511	0.000377815	0.0194104	Zwilch	zwilch kinetochore protein [Source:MGI Symbol;Acc:MGI:1915264]	8.64838	9.30375	9.26961	9.43885	9.32471	9.09622	9.86696	9.46619	9.51399	10.2382	9.75799	9.81297
ENSMUSG00000034998	1614.98	-0.281998	0.0793576	-3.55346	0.000380197	0.0194104	Foxn2	forkhead box N2 [Source:MGI Symbol;Acc:MGI:1347478]	10.5052	10.6736	10.5558	10.3646	10.3828	10.5326	10.8895	10.7923	10.6092	10.7917	10.8634	10.8114
ENSMUSG00000041219	1380.86	-0.332609	0.0937931	-3.54619	0.00039084	0.0198738	Arhgap11a	Rho GTPase activating protein 11A [Source:MGI Symbol;Acc:MGI:2444300]	9.97126	10.3467	10.2552	10.3165	10.412	10.1514	10.6162	10.5756	10.6406	10.7702	10.4736	10.4704
ENSMUSG00000076617	171.395	0.692716	0.195426	3.54301	0.000395588	0.0200375	Ighm	immunoglobulin heavy constant mu [Source:MGI Symbol;Acc:MGI:96448]	8.10351	7.42193	7.50681	7.27487	8.46388	7.60601	6.85144	7.26981	6.95765	6.8198	7.11022	6.52886
ENSMUSG00000031098	1389.3	-0.775722	0.219264	-3.54092	0.000398729	0.020119	Syt8	synaptotagmin VIII [Source:MGI Symbol;Acc:MGI:1859867]	9.48193	10.1505	9.32352	10.4259	9.42295	9.73521	10.6415	10.3714	11.0842	11.8139	10.7572	9.73612
ENSMUSG00000026355	2232.09	-0.525058	0.148389	-3.5384	0.000402557	0.020157	Mcm6	minichromosome maintenance complex component 6 [Source:MGI Symbol;Acc:MGI:1298227]	10.2069	10.6544	11.102	10.87	11.0255	10.7973	11.624	11.267	10.9854	11.6901	11.3119	11.3306
ENSMUSG00000033717	129.683	0.816299	0.230839	3.53856	0.000402315	0.020157	Adra2a	adrenergic receptor, alpha 2a [Source:MGI Symbol;Acc:MGI:87934]	7.6047	7.66418	7.68215	7.05796	7.22243	7.68806	6.19852	5.86395	6.91982	4.38584	6.56425	6.75787
ENSMUSG00000096210	3804.86	-0.588579	0.166526	-3.53455	0.000408471	0.0203754	H1f0	H1.0 linker histone [Source:MGI Symbol;Acc:MGI:95893]	11.0146	11.2588	11.0473	11.5819	12.0358	11.8439	12.3395	12.1734	12.0156	12.5236	12.1857	11.8157
ENSMUSG00000032561	6641.34	0.672474	0.190496	3.53064	0.000414559	0.0205785	Acpp	acid phosphatase, prostate [Source:MGI Symbol;Acc:MGI:1928480]	13.3623	12.6334	13.1205	13.1888	13.2322	12.5864	12.3032	12.6173	12.5941	11.0163	12.0692	12.2643
ENSMUSG00000037313	1620.88	-0.506142	0.143468	-3.52793	0.000418816	0.0205785	Tacc3	transforming, acidic coiled-coil containing protein 3 [Source:MGI Symbol;Acc:MGI:1341163]	9.87094	10.3037	10.4585	10.5644	10.5063	10.342	10.8881	10.7544	10.5903	11.4202	10.8416	10.8522
ENSMUSG00000057933	804.65	0.823642	0.242669	3.52894	0.000417234	0.0205785	Gsta2	glutathione S-transferase, alpha 2 (Yc2) [Source:MGI Symbol;Acc:MGI:95863]	11.5149	9.27666	10.2696	10.7073	6.43047	10.3692	8.5432	8.55509	8.06012	8.77785	7.32497	7.57461
ENSMUSG00000063229	41471.5	-0.559938	0.158685	-3.52871	0.000417595	0.0205785	Ldha	lactate dehydrogenase A [Source:MGI Symbol;Acc:MGI:96759]	14.4171	15.5302	14.9354	15.1052	14.7512	14.9518	15.4231	15.2654	15.9178	15.8193	15.3826	15.795
ENSMUSG00000014956	11375.5	-0.283947	0.0805294	-3.526	0.000421888	0.020589	Ppp1cb	protein phosphatase 1 catalytic subunit beta [Source:MGI Symbol;Acc:MGI:104871]	13.174	13.2871	13.3229	13.2807	13.5666	13.2596	13.5514	13.7763	13.542	13.6459	13.5057	13.6358
ENSMUSG00000040430	1074.36	-0.440538	0.124944	-3.52582	0.00042217	0.020589	Pitpnc1	phosphatidylinositol transfer protein, cytoplasmic 1 [Source:MGI Symbol;Acc:MGI:1919045]	9.60875	9.91309	9.57231	9.79743	9.94867	9.99367	10.3076	10.0691	10.0222	10.6834	10.287	10.2587
ENSMUSG00000040219	216.733	0.834824	0.237474	3.52467	0.000424007	0.020602	Ttc12	tetratricopeptide repeat domain 12 [Source:MGI Symbol;Acc:MGI:2444588]	9.06408	8.22331	8.22097	8.68555	6.56645	7.78447	6.68586	6.35315	7.08842	6.35522	7.05782	7.76443
ENSMUSG00000043832	84.8602	0.818159	0.232559	3.51938	0.000432553	0.0209397	Clec4a3	C-type lectin domain family 4, member a3 [Source:MGI Symbol;Acc:MGI:1920399]	7.34571	7.31058	5.81205	6.70045	7.15499	6.57078	5.94988	5.31621	6.45687	4.82633	5.74322	5.31178
ENSMUSG00000005225	893.741	0.508885	0.14493	3.51105	0.000446344	0.0210114	Plekha8	pleckstrin homology domain containing, family A (phosphoinositide binding specific) member 8 [Source:MGI Symbol;Acc:MGI:2681164]	10.0893	9.91309	10.5963	9.98832	9.77004	9.83163	9.34692	9.56879	9.52243	9.17249	9.76889	9.5307
ENSMUSG00000012443	2006.92	-0.509428	0.145288	-3.50632	0.00045434	0.0210114	Kif11	kinesin family member 11 [Source:MGI Symbol;Acc:MGI:1098231]	10.3058	10.5677	10.7903	10.7516	11.0873	10.3132	11.3718	10.9967	11.026	11.4962	10.9558	11.4069
ENSMUSG00000020283	772.684	0.490532	0.139859	3.50711	0.000453	0.0210114	Pex13	peroxisomal biogenesis factor 13 [Source:MGI Symbol;Acc:MGI:1919379]	9.92711	9.7002	9.94111	9.84208	9.9928	9.59159	9.10361	9.33762	9.68722	8.74057	9.34031	9.43048
ENSMUSG00000022422	96.7645	-0.668424	0.190457	-3.50801	0.00045148	0.0210114	Dscc1	DNA replication and sister chromatid cohesion 1 [Source:MGI Symbol;Acc:MGI:1919357]	5.67639	6.23772	6.47384	6.36428	6.021	6.01474	7.21496	7.25057	6.57515	7.05394	7.05782	6.38203
ENSMUSG00000024338	185.482	0.731353	0.208657	3.50471	0.000457097	0.0210114	Psmb8	proteasome (prosome, macropain) subunit, beta type 8 (large multifunctional peptidase 7) [Source:MGI Symbol;Acc:MGI:1346527]	8.45581	8.20427	7.44046	7.81252	8.19258	7.08657	6.25029	6.91399	7.1766	7.08071	7.42489	6.86005
ENSMUSG00000024781	766.984	0.564217	0.161003	3.50416	0.000458059	0.0210114	Lipa	lysosomal acid lipase A [Source:MGI Symbol;Acc:MGI:96789]	10.4896	9.57421	9.88453	9.93122	9.32279	9.73682	9.3489	9.22631	9.1691	8.91431	9.29952	9.36899
ENSMUSG00000024846	8148.11	0.694075	0.197803	3.50972	0.000448584	0.0210114	Cst6	cystatin E/M [Source:MGI Symbol;Acc:MGI:1920970]	13.9467	13.2078	13.0813	12.8741	13.6684	13.0903	12.1481	12.3328	13.2116	11.6944	12.2716	12.81
ENSMUSG00000025934	1418.63	0.80946	0.24108	3.50966	0.000448682	0.0210114	Gsta3	glutathione S-transferase, alpha 3 [Source:MGI Symbol;Acc:MGI:95856]	12.145	9.28801	11.1534	12.0492	8.22172	10.9555	9.27585	9.87863	8.72962	9.2861	8.12635	7.5821
ENSMUSG00000026950	253.784	0.629764	0.211099	3.50443	0.00045758	0.0210114	Neb	nebulin [Source:MGI Symbol;Acc:MGI:97292]	8.79036	6.39716	5.93763	5.19397	10.9806	6.45055	4.93136	5.42318	5.82659	5.98199	6.17902	5.87241
ENSMUSG00000029082	86.4641	0.771836	0.219687	3.51323	0.000442692	0.0210114	Bst1	bone marrow stromal cell antigen 1 [Source:MGI Symbol;Acc:MGI:105370]	7.04878	6.68508	7.17058	6.80258	7.00027	6.45055	5.0913	5.42318	6.59128	6.14304	6.00545	5.11917
ENSMUSG00000032555	3612.32	-0.389189	0.110782	-3.51312	0.00044288	0.0210114	Topbp1	topoisomerase (DNA) II binding protein 1 [Source:MGI Symbol;Acc:MGI:1920018]	11.2464	11.5295	11.7744	11.7993	11.6887	11.4827	12.0779	12.0519	11.6962	12.1777	11.9785	12.0323
ENSMUSG00000038943	1771.86	-0.545879	0.155274	-3.51564	0.000438691	0.0210114	Prc1	protein regulator of cytokinesis 1 [Source:MGI Symbol;Acc:MGI:1858961]	10.0189	10.4031	10.3577	10.9876	10.5627	10.1848	11.2979	10.6646	11.1753	11.1118	10.7674	11.2611
ENSMUSG00000040061	171.103	0.639536	0.182127	3.51011	0.000447913	0.0210114	Plcb2	phospholipase C, beta 2 [Source:MGI Symbol;Acc:MGI:107465]	8.21684	7.93645	7.32568	7.44244	7.62262	7.803	6.31654	7.13991	6.89405	7.05394	7.23345	7.17949
ENSMUSG00000041827	123.801	-0.856649	0.247344	-3.51165	0.000445342	0.0210114	Oasl1	2'-5' oligoadenylate synthetase-like 1 [Source:MGI Symbol;Acc:MGI:2180849]	4.75139	5.9483	4.88817	6.92841	5.94318	5.68245	6.19852	6.58587	8.77975	8.05527	7.44543	6.57466
ENSMUSG00000048163	329.08	0.671067	0.191482	3.50441	0.000457628	0.0210114	Selplg	selectin, platelet (p-selectin) ligand [Source:MGI Symbol;Acc:MGI:106689]	9.25172	9.10503	8.41918	8.75089	8.49148	7.87484	7.43223	8.09219	7.78653	8.0485	8.15157	7.76443
ENSMUSG00000031972	912.575	0.301659	0.148831	3.50006	0.000465149	0.0212623	Acta1	actin alpha 1, skeletal muscle [Source:MGI Symbol;Acc:MGI:87902]	11.211	3.67327	7.44892	4.41588	12.9719	5.65551	5.05294	6.47419	3.41269	3.60846	7.25688	0
ENSMUSG00000030854	330.213	0.79423	0.22731	3.49775	0.000469195	0.0213728	Ptpn5	protein tyrosine phosphatase, non-receptor type 5 [Source:MGI Symbol;Acc:MGI:97807]	9.5164	9.19701	8.73854	9.02538	8.06979	7.62002	7.40204	7.09747	7.33827	7.38984	8.15157	8.32947
ENSMUSG00000006715	548.998	-0.420529	0.120485	-3.49016	0.000482725	0.0215976	Gmnn	geminin [Source:MGI Symbol;Acc:MGI:1927344]	8.52177	8.96213	9.14754	8.8536	8.82011	8.79669	9.46664	9.09495	9.09184	9.41264	9.35667	9.38835
ENSMUSG00000026281	799.238	-0.358499	0.102631	-3.49305	0.000477532	0.0215976	Dtymk	deoxythymidylate kinase [Source:MGI Symbol;Acc:MGI:108396]	9.42864	9.43002	9.21607	9.54335	9.54979	9.47123	9.58896	9.83571	9.90291	10.0863	9.75388	9.70041
ENSMUSG00000027737	30729.9	0.845458	0.246984	3.49226	0.000478949	0.0215976	Slc7a11	solute carrier family 7 (cationic amino acid transporter, y+ system), member 11 [Source:MGI Symbol;Acc:MGI:1347355]	16.7492	14.0774	15.6285	16.095	12.6092	15.0244	13.9827	14.3224	13.2917	14.1034	13.3221	12.677
ENSMUSG00000029730	2190.71	-0.392557	0.112443	-3.49118	0.00048089	0.0215976	Mcm7	minichromosome maintenance complex component 7 [Source:MGI Symbol;Acc:MGI:1298398]	10.5298	10.7204	10.9869	11.053	11.0089	10.8855	11.3388	11.2103	11.1242	11.5911	11.2693	11.157
ENSMUSG00000037362	93.9827	0.803684	0.240443	3.49126	0.000480739	0.0215976	Ccn3	cellular communication network factor 3 [Source:MGI Symbol;Acc:MGI:109185]	7.53916	8.70871	6.25966	6.83508	6.78295	4.78676	4.01826	5.20067	6.32803	2.85212	5.62814	4.07767
ENSMUSG00000070407	567.023	0.657702	0.188479	3.48945	0.000484008	0.0215976	Hs3st3b1	heparan sulfate (glucosamine) 3-O-sulfotransferase 3B1 [Source:MGI Symbol;Acc:MGI:1333853]	9.37705	9.97198	9.25037	9.44676	9.26799	9.52059	9.04131	9.37586	8.37165	8.0142	8.43787	8.49741
ENSMUSG00000018900	294.675	0.643316	0.184543	3.48532	0.00049154	0.0217122	Slc22a5	solute carrier family 22 (organic cation transporter), member 5 [Source:MGI Symbol;Acc:MGI:1329012]	8.78471	8.23743	8.21602	8.2702	9.14086	8.33153	7.64701	8.06491	7.47496	7.99322	8.0208	7.24705
ENSMUSG00000020649	2198.6	-0.45773	0.131279	-3.48669	0.000489034	0.0217122	Rrm2	ribonucleotide reductase M2 [Source:MGI Symbol;Acc:MGI:98181]	10.233	11.1751	10.8923	10.9201	10.7818	10.8458	11.3916	11.182	11.1826	11.5474	11.3649	11.2733
ENSMUSG00000031379	535.354	0.793025	0.227793	3.48591	0.000490475	0.0217122	Pir	pirin [Source:MGI Symbol;Acc:MGI:1916906]	10.2959	9.12035	9.66602	9.92368	7.61008	9.31214	8.77293	8.42812	8.02492	8.48907	8.41028	8.05572
ENSMUSG00000004099	4083.61	-0.309103	0.0887412	-3.4832	0.000495466	0.0217408	Dnmt1	DNA methyltransferase (cytosine-5) 1 [Source:MGI Symbol;Acc:MGI:94912]	11.5709	11.8834	11.9024	11.8901	11.96	11.721	12.1333	11.9631	12.1149	12.3443	12.1714	12.1288
ENSMUSG00000038619	2199.99	0.237088	0.0680664	3.48318	0.000495503	0.0217408	Ensa	endosulfine alpha [Source:MGI Symbol;Acc:MGI:1891189]	11.2637	11.1757	11.0612	11.3359	11.2466	11.2202	10.9171	11.0365	11.1047	10.9333	10.9226	10.9438
ENSMUSG00000017631	3950.9	0.533054	0.153187	3.47978	0.000501821	0.0219446	Abr	active BCR-related gene [Source:MGI Symbol;Acc:MGI:107771]	12.8476	11.9269	12.3373	12.111	11.646	12.1295	11.5669	11.5043	11.5183	11.7116	11.6215	11.7722
ENSMUSG00000029470	536.008	0.483194	0.139025	3.47516	0.000510548	0.0222521	P2rx4	purinergic receptor P2X, ligand-gated ion channel 4 [Source:MGI Symbol;Acc:MGI:1338859]	9.59913	9.53283	9.26961	8.8536	9.47572	8.95422	9.00158	8.71453	8.66249	8.74476	8.76919	8.77097
ENSMUSG00000004552	157.792	0.811047	0.242478	3.47091	0.000518707	0.0225328	Ctse	cathepsin E [Source:MGI Symbol;Acc:MGI:107361]	7.14003	7.95366	6.40592	6.70045	9.83746	5.62806	5.3971	5.67484	6.65406	5.55558	6.56425	4.79732
ENSMUSG00000053024	160.794	0.817892	0.243649	3.46972	0.000521008	0.0225581	Cntn2	contactin 2 [Source:MGI Symbol;Acc:MGI:104518]	7.81315	6.99314	6.13933	6.89796	9.86278	6.43479	4.36985	6.11861	5.42	6.52075	6.41949	6.15966
ENSMUSG00000037622	1487.33	0.418541	0.120685	3.46793	0.000524479	0.0226337	Wdtc1	WD and tetratricopeptide repeats 1 [Source:MGI Symbol;Acc:MGI:2685541]	10.9934	10.8293	10.4937	10.5163	10.8817	10.6878	10.4656	10.4631	10.3555	9.94412	10.1214	10.3711
ENSMUSG00000028076	295.09	0.813325	0.235074	3.46643	0.000527428	0.0226863	Cd1d1	CD1d1 antigen [Source:MGI Symbol;Acc:MGI:107674]	9.14781	8.75525	8.72118	8.17185	8.89177	8.28395	7.73443	6.29799	8.04262	5.70069	8.04792	7.52881
ENSMUSG00000020181	625.657	0.714434	0.206276	3.46446	0.000531303	0.0227783	Nav3	neuron navigator 3 [Source:MGI Symbol;Acc:MGI:2183703]	9.67738	9.85169	8.99697	10.2412	9.56124	9.45179	8.9659	8.78976	9.10594	8.062	7.83091	9.25639
ENSMUSG00000025557	1665.57	0.591114	0.170955	3.45775	0.000544701	0.0232011	Slc15a1	solute carrier family 15 (oligopeptide transporter), member 1 [Source:MGI Symbol;Acc:MGI:1861376]	11.1293	10.5088	11.4278	10.8242	10.9897	10.9903	10.121	10.7111	10.6598	9.59312	10.1509	10.3979
ENSMUSG00000037580	483.64	0.6629	0.191701	3.45789	0.000544429	0.0232011	Gch1	GTP cyclohydrolase 1 [Source:MGI Symbol;Acc:MGI:95675]	9.70154	9.7731	9.23087	9.17887	8.85506	8.46553	8.74914	8.26032	7.93928	8.3364	8.5144	8.78078
ENSMUSG00000003721	1696.31	0.458983	0.132843	3.45499	0.000550306	0.0233639	Insig2	insulin induced gene 2 [Source:MGI Symbol;Acc:MGI:1920249]	11.1678	10.8058	10.9796	10.6706	11.2436	10.7787	10.284	10.5737	10.8661	10.2907	10.3851	10.2517
ENSMUSG00000027699	1288.34	-0.522605	0.151304	-3.45407	0.000552196	0.0233686	Ect2	ect2 oncogene [Source:MGI Symbol;Acc:MGI:95281]	9.64347	9.86388	10.3498	10.451	9.80345	9.75755	10.8069	10.412	10.4436	10.9093	10.4786	10.4305
ENSMUSG00000051235	535.368	-0.472831	0.136958	-3.45244	0.000555535	0.0234343	Gen1	GEN1, Holliday junction 5' flap endonuclease [Source:MGI Symbol;Acc:MGI:2443149]	8.46643	8.66411	8.80267	9.2944	8.7815	8.56298	9.33698	9.1813	9.19044	9.45928	9.16975	9.43669
ENSMUSG00000022707	846.791	0.782877	0.227562	3.44502	0.000571011	0.0240099	Gbe1	glucan (1,4-alpha-), branching enzyme 1 [Source:MGI Symbol;Acc:MGI:1921435]	10.8165	9.15795	10.1107	10.8651	8.72158	10.238	8.79924	9.25797	8.986	9.5241	9.11524	8.42007
ENSMUSG00000019256	1435.31	0.489916	0.142321	3.44225	0.000576894	0.0241798	Ahr	aryl-hydrocarbon receptor [Source:MGI Symbol;Acc:MGI:105043]	10.7178	10.8409	10.2235	11.0521	10.8407	10.5871	10.2281	10.2652	10.4624	9.95682	10.3465	9.79696
ENSMUSG00000001228	1911.67	-0.452794	0.131741	-3.43698	0.000588232	0.0243439	Uhrf1	ubiquitin-like, containing PHD and RING finger domains, 1 [Source:MGI Symbol;Acc:MGI:1338889]	10.121	10.6891	10.9253	10.684	10.8061	10.4517	11.1063	10.9851	10.9054	11.3925	11.2504	11.0584
ENSMUSG00000002808	314.108	0.835226	0.247175	3.43729	0.000587557	0.0243439	Epdr1	ependymin related protein 1 (zebrafish) [Source:MGI Symbol;Acc:MGI:2145369]	9.57807	9.17517	8.30262	8.83364	7.71917	9.22091	6.10789	7.02005	7.71472	4.10212	8.47165	6.2935
ENSMUSG00000030867	1023.4	-0.614755	0.178841	-3.43777	0.00058653	0.0243439	Plk1	polo like kinase 1 [Source:MGI Symbol;Acc:MGI:97621]	9.16095	9.74866	9.48448	10.1745	9.33045	9.41612	10.3714	9.85175	10.2853	10.9149	9.9294	10.2979
ENSMUSG00000039630	15797.5	-0.255278	0.0742702	-3.43715	0.000587874	0.0243439	Hnrnpu	heterogeneous nuclear ribonucleoprotein U [Source:MGI Symbol;Acc:MGI:1858195]	13.6374	13.8755	13.8806	13.8355	13.8175	13.8058	14.0416	13.9436	14.0286	14.2671	13.9792	14.1482
ENSMUSG00000003948	922.362	0.572544	0.167004	3.42815	0.000607717	0.0249145	Mmd	monocyte to macrophage differentiation-associated [Source:MGI Symbol;Acc:MGI:1914718]	10.6094	9.73545	10.3327	9.785	9.83207	10.3271	9.45566	9.28659	9.32675	9.19717	9.49447	9.99523
ENSMUSG00000006728	3810.35	-0.237756	0.069348	-3.42844	0.000607051	0.0249145	Cdk4	cyclin-dependent kinase 4 [Source:MGI Symbol;Acc:MGI:88357]	11.7189	11.7238	11.6783	11.8024	11.732	11.9458	11.9396	12.0341	11.9604	12.1695	11.9685	11.9896
ENSMUSG00000061517	1107.99	0.296673	0.0865097	3.42928	0.000605183	0.0249145	Sox21	SRY (sex determining region Y)-box 21 [Source:MGI Symbol;Acc:MGI:2654070]	10.2005	10.0804	10.3155	10.1681	10.5139	10.2402	10.0387	9.93847	9.97231	9.96223	9.96065	9.84603
ENSMUSG00000026068	164.072	0.832769	0.244367	3.42709	0.000610098	0.0249342	Il18rap	interleukin 18 receptor accessory protein [Source:MGI Symbol;Acc:MGI:1338888]	6.8469	8.67798	6.35279	7.85276	8.98696	6.68175	6.36431	6.57043	6.68446	6.54016	6.43326	6.19919
ENSMUSG00000027472	1196.72	0.432628	0.126344	3.42406	0.000616931	0.0250662	Pdrg1	p53 and DNA damage regulated 1 [Source:MGI Symbol;Acc:MGI:1915809]	10.506	10.65	10.2049	10.0027	10.5398	10.6232	9.89162	10.0174	10.1393	9.67883	9.93788	10.1355
ENSMUSG00000035024	1293.16	-0.329831	0.0963292	-3.42396	0.000617149	0.0250662	Ncapd3	non-SMC condensin II complex, subunit D3 [Source:MGI Symbol;Acc:MGI:2142989]	9.9335	10.1812	10.248	10.2274	10.1407	10.186	10.7247	10.3524	10.2628	10.6003	10.4852	10.52
ENSMUSG00000022371	501.207	0.697313	0.203786	3.42219	0.000621183	0.0251522	Col14a1	collagen, type XIV, alpha 1 [Source:MGI Symbol;Acc:MGI:1341272]	8.77336	9.5593	9.57424	9.74066	9.27197	8.92631	8.7219	8.78642	8.29	7.17066	8.54327	8.70729
ENSMUSG00000029602	245.569	0.662336	0.193818	3.41733	0.000632384	0.0255269	Rasal1	RAS protein activator like 1 (GAP1 like) [Source:MGI Symbol;Acc:MGI:1330842]	8.88573	7.96502	7.93801	8.58404	7.84753	8.24381	7.16189	7.69679	7.99491	7.53239	7.13572	7.14954
ENSMUSG00000024795	912.026	-0.535587	0.156768	-3.41649	0.000634336	0.0255272	Kif20b	kinesin family member 20B [Source:MGI Symbol;Acc:MGI:2444576]	8.96023	9.33473	9.49881	10.0116	9.72424	9.24143	10.2716	9.82436	9.95371	10.3565	9.98658	10.162
ENSMUSG00000002297	1183.56	-0.438235	0.128367	-3.41393	0.000640322	0.0256893	Dbf4	DBF4 zinc finger [Source:MGI Symbol;Acc:MGI:1351328]	9.60235	10.242	10.0199	10.0725	9.80345	9.90352	10.4127	10.4034	10.3123	10.8227	10.318	10.2088
ENSMUSG00000020074	3728.78	-0.275488	0.0807872	-3.41003	0.000649551	0.0259756	Ccar1	cell division cycle and apoptosis regulator 1 [Source:MGI Symbol;Acc:MGI:1914750]	11.5162	11.7462	11.8273	11.6975	11.8751	11.6043	12.0812	12.0042	11.8533	12.0724	11.9133	12.0577
ENSMUSG00000022698	6552.25	-0.291227	0.0854226	-3.40925	0.000651418	0.0259756	Naa50	N(alpha)-acetyltransferase 50, NatE catalytic subunit [Source:MGI Symbol;Acc:MGI:1919367]	12.4778	12.4348	12.4945	12.5942	12.5792	12.5326	12.9404	12.7811	12.5853	13.0696	12.7304	12.7654
ENSMUSG00000022947	4550.66	0.762511	0.224244	3.40413	0.000663752	0.0263257	Cbr3	carbonyl reductase 3 [Source:MGI Symbol;Acc:MGI:1309992]	13.0713	11.9443	12.7485	13.2597	10.6333	12.5979	11.45	11.688	11.4179	11.9103	11.4235	11.081
ENSMUSG00000024843	1087.74	-0.480046	0.141024	-3.40394	0.000664212	0.0263257	Chka	choline kinase alpha [Source:MGI Symbol;Acc:MGI:107760]	9.56001	10.1946	9.58772	9.88346	9.72714	9.75755	10.0461	10.5154	9.9013	10.4089	10.3637	10.6043
ENSMUSG00000040034	455.774	-0.511891	0.150699	-3.3967	0.00068203	0.0269504	Nup43	nucleoporin 43 [Source:MGI Symbol;Acc:MGI:1917162]	8.31017	8.28352	8.37989	8.89273	8.53524	8.64059	9.15431	8.79309	8.74051	9.4745	9.29198	8.94961
ENSMUSG00000015709	130.625	0.798399	0.235492	3.39489	0.00068657	0.0269674	Arnt2	aryl hydrocarbon receptor nuclear translocator 2 [Source:MGI Symbol;Acc:MGI:107188]	7.94046	6.8163	6.33464	8.19081	7.55882	7.53388	6.81752	5.70342	6.24888	5.21255	6.67276	6.55956
ENSMUSG00000030677	789.935	-0.563791	0.166073	-3.39497	0.000686368	0.0269674	Kif22	kinesin family member 22 [Source:MGI Symbol;Acc:MGI:109233]	8.9196	9.31267	9.20363	9.65223	9.33808	9.07096	10.0363	9.41311	9.94432	10.4998	9.64709	9.68831
ENSMUSG00000025289	494.173	-0.541774	0.159683	-3.39269	0.000692106	0.0270817	Prdx4	peroxiredoxin 4 [Source:MGI Symbol;Acc:MGI:1859815]	8.66076	8.54048	8.33036	8.80111	8.5777	8.72075	9.12225	9.07594	9.08615	9.6984	9.5189	8.60064
ENSMUSG00000031303	178.09	-0.727662	0.214596	-3.39209	0.000693609	0.0270817	Map3k15	mitogen-activated protein kinase kinase kinase 15 [Source:MGI Symbol;Acc:MGI:2448588]	6.5469	6.8037	6.27877	7.16411	7.04753	7.3942	6.92761	7.90184	8.20344	8.50891	7.41798	7.85382
ENSMUSG00000037544	741.631	-0.443526	0.130793	-3.39105	0.000696245	0.027104	Dlgap5	DLG associated protein 5 [Source:MGI Symbol;Acc:MGI:2183453]	8.80158	9.24439	9.50085	9.531	9.25597	9.21861	9.84328	9.67543	9.45571	9.99426	9.75525	9.75613
ENSMUSG00000020272	544.951	0.698156	0.206025	3.3893	0.000700701	0.0271967	Stk10	serine/threonine kinase 10 [Source:MGI Symbol;Acc:MGI:1099439]	9.99223	8.96496	9.84179	9.47796	9.03464	9.20474	8.23172	9.08412	8.7656	7.47301	8.5622	8.82566
ENSMUSG00000009995	1221.57	0.322429	0.0953164	3.38264	0.000717934	0.0276875	Tafazzin	tafazzin, phospholipid-lysophospholipid transacylase [Source:MGI Symbol;Acc:MGI:109626]	10.473	10.4544	10.3789	10.3618	10.4503	10.3588	10.0189	10.4045	9.88503	9.90721	10.0902	10.1007
ENSMUSG00000022562	1438.13	0.51939	0.153509	3.38332	0.000716141	0.0276875	Oplah	5-oxoprolinase (ATP-hydrolysing) [Source:MGI Symbol;Acc:MGI:1922725]	11.178	10.7271	10.2334	10.4165	11.1258	10.5835	10.0214	10.1889	10.2603	10.1619	10.4141	9.92918
ENSMUSG00000024942	7603.85	0.470924	0.139246	3.38197	0.000719677	0.0276875	Capn1	calpain 1 [Source:MGI Symbol;Acc:MGI:88263]	13.4664	13.0444	13.1751	13.3243	12.3974	13.1405	12.6284	12.481	12.794	12.6577	12.488	12.599
ENSMUSG00000024974	2610.18	-0.239055	0.07075	-3.37886	0.000727872	0.0279209	Smc3	structural maintenance of chromosomes 3 [Source:MGI Symbol;Acc:MGI:1339795]	11.1547	11.2268	11.2504	11.2451	11.2441	11.2162	11.5955	11.321	11.3708	11.6313	11.4092	11.4495
ENSMUSG00000029283	370.679	-0.424115	0.125592	-3.37661	0.000733847	0.028068	Cdc7	cell division cycle 7 (S. cerevisiae) [Source:MGI Symbol;Acc:MGI:1309511]	8.22102	8.16541	8.54687	8.35108	8.28223	8.16004	9.03885	8.84852	8.42213	8.65855	8.82512	8.60433
ENSMUSG00000031298	361.808	-0.797873	0.237242	-3.37254	0.000744795	0.028404	Adgrg2	adhesion G protein-coupled receptor G2 [Source:MGI Symbol;Acc:MGI:2446854]	7.0106	7.03686	8.53499	8.10679	7.57826	7.60601	8.70654	9.58616	9.36009	9.57911	8.04344	7.5595
ENSMUSG00000045751	608.875	-0.441047	0.130884	-3.3697	0.000752492	0.0286143	Mms22l	MMS22-like, DNA repair protein [Source:MGI Symbol;Acc:MGI:2684980]	8.89099	9.18977	8.79273	9.19461	8.99662	8.85113	9.54127	9.08683	9.29016	9.83437	9.47794	9.48546
ENSMUSG00000024965	841.826	0.688884	0.204636	3.36732	0.00075903	0.0286966	Fermt3	fermitin family member 3 [Source:MGI Symbol;Acc:MGI:2147790]	10.6596	9.95642	9.70717	10.3687	9.1343	10.2571	8.78175	9.31927	9.63565	9.48456	9.30515	8.3905
ENSMUSG00000032487	1876.3	0.774193	0.23027	3.36744	0.000758694	0.0286966	Ptgs2	prostaglandin-endoperoxide synthase 2 [Source:MGI Symbol;Acc:MGI:97798]	12.2785	11.1101	10.9716	11.6389	10.6052	10.596	10.937	10.0567	10.5568	9.24824	10.3735	9.17943
ENSMUSG00000026966	1280.37	-0.354926	0.105428	-3.36648	0.000761352	0.0287017	Ssna1	SS nuclear autoantigen 1 [Source:MGI Symbol;Acc:MGI:1915725]	10.0487	10.0407	10.0688	10.0027	10.2778	10.2827	10.226	10.4838	10.3507	10.7454	10.6646	10.4531
ENSMUSG00000086968	208.524	0.736491	0.218973	3.36458	0.000766591	0.0288163	4933431E20Rik	RIKEN cDNA 4933431E20 gene [Source:MGI Symbol;Acc:MGI:3584041]	8.36416	7.23753	8.38871	8.16547	8.34787	7.95436	6.49879	7.85165	7.64688	6.48111	7.00344	6.61905
ENSMUSG00000056069	542.24	0.559946	0.166605	3.36041	0.00077826	0.0291714	Otulinl	OTU deubiquitinase with linear linkage specificity like [Source:MGI Symbol;Acc:MGI:2687281]	9.57644	9.6288	9.11068	9.06017	9.30735	9.44983	8.79343	8.80962	8.85517	7.81341	8.94297	8.8814
ENSMUSG00000025579	1064.36	0.429958	0.128003	3.35885	0.000782688	0.0292538	Gaa	glucosidase, alpha, acid [Source:MGI Symbol;Acc:MGI:95609]	10.5499	10.529	10.1013	10.0759	10.3615	9.87315	9.71406	9.99013	9.9013	9.64111	9.67345	9.88896
ENSMUSG00000020564	683.469	0.298899	0.0891001	3.35452	0.000795031	0.0295901	Atxn7l1	ataxin 7-like 1 [Source:MGI Symbol;Acc:MGI:3584458]	9.79155	9.52709	9.39534	9.53595	9.62804	9.47701	9.12918	9.27949	9.24244	9.22443	9.3293	9.325
ENSMUSG00000042826	75.064	0.788964	0.235351	3.35411	0.000796196	0.0295901	Fgf11	fibroblast growth factor 11 [Source:MGI Symbol;Acc:MGI:109167]	7.2175	6.85344	6.11826	6.29587	6.86964	6.72126	5.23526	5.27871	6.32803	5.11233	6.07741	4.23807
ENSMUSG00000002910	514.785	0.43075	0.128587	3.34966	0.000809107	0.029985	Arrdc2	arrestin domain containing 2 [Source:MGI Symbol;Acc:MGI:1918057]	9.35246	9.25368	9.42352	9.23475	9.07168	8.95698	8.88906	8.58227	8.6394	8.6541	8.55907	9.14189
ENSMUSG00000015619	1030.91	0.585366	0.174858	3.3476	0.000815154	0.0300393	Gata3	GATA binding protein 3 [Source:MGI Symbol;Acc:MGI:95663]	10.233	10.0109	10.1397	10.0827	11.0005	10.1514	9.32295	9.62028	9.96613	9.14739	9.52856	9.98819
ENSMUSG00000024158	1154.7	-0.380407	0.113613	-3.34824	0.000813262	0.0300393	Hagh	hydroxyacyl glutathione hydrolase [Source:MGI Symbol;Acc:MGI:95745]	9.86293	9.88944	9.96344	10.0098	9.68742	10.2761	10.5712	10.3124	10.4874	10.3483	10.0902	10.3138
ENSMUSG00000056220	1227.17	0.641268	0.191714	3.34521	0.000822208	0.0302144	Pla2g4a	phospholipase A2, group IVA (cytosolic, calcium-dependent) [Source:MGI Symbol;Acc:MGI:1195256]	11.1919	10.038	10.7592	10.7516	9.74589	10.6626	10.0846	9.93395	9.88011	9.14105	9.65299	10.0147
ENSMUSG00000021947	315.126	0.552033	0.165067	3.3435	0.000827277	0.0303158	Cryl1	crystallin, lambda 1 [Source:MGI Symbol;Acc:MGI:1915881]	8.43073	8.42596	8.32577	8.48511	8.64377	9.07096	8.24454	7.71094	7.46624	7.78113	8.22864	8.11891
ENSMUSG00000031373	679.132	-0.658527	0.19703	-3.3426	0.000829971	0.0303191	Car5b	carbonic anhydrase 5b, mitochondrial [Source:MGI Symbol;Acc:MGI:1926249]	7.85146	8.97623	9.06462	8.86545	9.61084	8.75922	9.54646	9.42603	10.1984	9.60238	10.0314	9.59878
ENSMUSG00000037902	2165.9	0.571798	0.171099	3.34193	0.00083199	0.0303191	Sirpa	signal-regulatory protein alpha [Source:MGI Symbol;Acc:MGI:108563]	11.9099	11.5677	10.676	10.9858	11.55	11.2254	10.6837	10.8849	10.6357	10.2632	10.6733	11.0182
ENSMUSG00000024811	8412.06	-0.214766	0.0643145	-3.33931	0.000839854	0.0305209	Tnks2	tankyrase, TRF1-interacting ankyrin-related ADP-ribose polymerase 2 [Source:MGI Symbol;Acc:MGI:1921743]	12.8565	12.9405	12.9317	13.0066	12.8842	12.926	13.0207	13.055	13.1808	13.2225	13.0725	13.2898
ENSMUSG00000038375	2236.23	0.587938	0.176182	3.3372	0.00084626	0.0306261	Trp53inp2	transformation related protein 53 inducible nuclear protein 2 [Source:MGI Symbol;Acc:MGI:1915978]	11.7493	11.1831	11.2105	11.3022	11.8427	11.1295	10.4193	10.6371	11.4591	10.2559	10.6689	10.6822
ENSMUSG00000042613	569.431	0.606575	0.181774	3.33682	0.000847417	0.0306261	Pbxip1	pre B cell leukemia transcription factor interacting protein 1 [Source:MGI Symbol;Acc:MGI:2441670]	9.58459	9.72547	9.06462	9.2317	10.0132	8.89498	8.4243	8.80632	9.25262	8.49903	8.82773	8.521
ENSMUSG00000055485	688.195	0.394715	0.118354	3.33485	0.000853453	0.0306752	Soga1	suppressor of glucose, autophagy associated 1 [Source:MGI Symbol;Acc:MGI:2444575]	10.002	9.70529	9.46792	9.63618	9.48776	9.34624	9.20766	9.12958	9.09749	9.1089	9.30328	9.35374
ENSMUSG00000063296	468.095	0.800842	0.241024	3.33545	0.000851608	0.0306752	Tmem117	transmembrane protein 117 [Source:MGI Symbol;Acc:MGI:2444580]	9.28409	9.31267	9.1784	10.283	6.98093	9.64564	8.19256	7.38015	8.43112	7.32416	7.9459	8.66557
ENSMUSG00000020516	2202.03	-0.271003	0.0812972	-3.33348	0.000857666	0.0307424	Rps6kb1	ribosomal protein S6 kinase, polypeptide 1 [Source:MGI Symbol;Acc:MGI:1270849]	10.953	10.8835	11.0667	10.8582	11.0822	10.8927	11.1833	11.146	11.2201	11.4222	11.0841	11.3455
ENSMUSG00000020902	346.392	0.76748	0.230692	3.33101	0.000865309	0.0309318	Ntn1	netrin 1 [Source:MGI Symbol;Acc:MGI:105088]	9.4232	9.15547	8.16557	8.36227	9.30735	8.46164	7.65343	8.10831	8.47525	6.44036	8.05239	6.95546
ENSMUSG00000019990	133.993	0.604611	0.181569	3.32806	0.000874522	0.0311734	Pde7b	phosphodiesterase 7B [Source:MGI Symbol;Acc:MGI:1352752]	7.69173	7.74547	7.03101	7.34425	7.255	7.12635	6.45534	6.67515	7.04223	6.16822	6.97547	6.54429
ENSMUSG00000037370	694.309	-0.631766	0.189874	-3.32733	0.000876819	0.0311734	Enpp1	ectonucleotide pyrophosphatase/phosphodiesterase 1 [Source:MGI Symbol;Acc:MGI:97370]	9.33132	8.15553	8.87354	8.93831	8.99903	9.42013	9.74145	10.3388	9.45129	9.15686	9.79447	9.88896
ENSMUSG00000022322	532.687	-0.558195	0.168005	-3.32239	0.000892501	0.0316009	Shcbp1	Shc SH2-domain binding protein 1 [Source:MGI Symbol;Acc:MGI:1338802]	7.90447	8.78439	8.79273	8.63107	9.01338	8.8541	9.47028	9.01169	9.14471	9.77825	9.23413	9.30476
ENSMUSG00000024339	433.901	0.475867	0.143229	3.32203	0.00089366	0.0316009	Tap2	transporter 2, ATP-binding cassette, sub-family B (MDR/TAP) [Source:MGI Symbol;Acc:MGI:98484]	9.43945	8.91897	8.84496	8.61712	9.13649	8.91216	8.24454	8.48273	8.24482	8.68496	8.57469	8.59324
ENSMUSG00000047793	479.554	0.727241	0.219122	3.32039	0.000898933	0.0316169	Sned1	sushi, nidogen and EGF-like domains 1 [Source:MGI Symbol;Acc:MGI:3045960]	9.99468	8.67106	9.07832	8.93082	9.81442	8.90931	7.92167	8.03711	8.72597	7.31291	8.889	8.521
ENSMUSG00000061751	519.792	0.666457	0.20068	3.32108	0.000896706	0.0316169	Kalrn	kalirin, RhoGEF kinase [Source:MGI Symbol;Acc:MGI:2685385]	9.6183	8.7255	8.91077	9.41755	9.9223	9.37748	8.25724	8.47446	8.60803	8.27978	9.29198	7.96691
ENSMUSG00000002265	248.788	0.800762	0.242418	3.31663	0.000911092	0.0317933	Peg3	paternally expressed 3 [Source:MGI Symbol;Acc:MGI:104748]	8.40152	8.93639	6.83833	7.92247	9.52664	7.80913	6.45534	6.57043	7.376	7.23165	7.96024	6.67619
ENSMUSG00000042699	7062.65	-0.311907	0.0940652	-3.31585	0.000913642	0.0317933	Dhx9	DEAH (Asp-Glu-Ala-His) box polypeptide 9 [Source:MGI Symbol;Acc:MGI:108177]	12.292	12.576	12.7498	12.6521	12.7571	12.6155	13.071	12.9228	12.7016	13.0116	12.9203	12.9799
ENSMUSG00000044456	392.522	0.549157	0.165556	3.31685	0.000910373	0.0317933	Rin3	Ras and Rab interactor 3 [Source:MGI Symbol;Acc:MGI:2385708]	8.99242	9.15299	8.63109	8.83364	9.06021	8.64744	7.43968	8.4022	8.57191	8.4434	8.29805	8.2328
ENSMUSG00000069919	3495.73	-0.726728	0.233508	-3.31614	0.00091269	0.0317933	Hba-a1	hemoglobin alpha, adult chain 1 [Source:MGI Symbol;Acc:MGI:96015]	9.06873	9.22798	9.7001	10.8837	9.53826	11.2509	9.87797	14.0339	13.0733	12.1672	11.4483	10.2232
ENSMUSG00000017747	495.242	0.41728	0.125902	3.31409	0.000919412	0.0318252	Ghdc	GH3 domain containing [Source:MGI Symbol;Acc:MGI:1931556]	9.40859	8.68829	9.1784	9.26786	9.17743	9.1527	8.82222	8.82595	8.84847	8.47904	8.62358	8.64425
ENSMUSG00000064030	596.529	-0.337331	0.101782	-3.31412	0.000919331	0.0318252	Pym1	PYM homolog 1, exon junction complex associated factor [Source:MGI Symbol;Acc:MGI:1925678]	9.06175	8.95075	9.00847	8.84565	9.00622	9.29697	9.4222	9.49713	9.21927	9.54587	9.36208	9.25873
ENSMUSG00000032015	703.123	0.605425	0.182842	3.31112	0.000929237	0.0320807	Pou2f3	POU domain, class 2, transcription factor 3 [Source:MGI Symbol;Acc:MGI:102565]	9.81111	9.71877	9.32812	9.69491	10.1941	9.77643	8.74313	9.18637	9.54538	8.18428	8.90392	9.36682
ENSMUSG00000073411	16673.8	0.386562	0.116778	3.31022	0.000932229	0.0320995	H2-D1	histocompatibility 2, D region locus 1 [Source:MGI Symbol;Acc:MGI:95896]	14.6419	14.2791	13.9217	14.0854	14.2256	14.0271	13.7045	13.9347	13.9322	13.7685	13.8465	13.618
ENSMUSG00000009356	1364.36	0.80376	0.247114	3.30792	0.00093993	0.0322236	Lpo	lactoperoxidase [Source:MGI Symbol;Acc:MGI:1923363]	12.3453	9.90869	10.3932	10.5656	11.4299	9.58447	8.81937	9.60522	8.56784	8.0142	9.84817	10.0258
ENSMUSG00000026869	1892.99	0.462946	0.13996	3.30767	0.000940745	0.0322236	Psmd5	proteasome (prosome, macropain) 26S subunit, non-ATPase, 5 [Source:MGI Symbol;Acc:MGI:1914248]	11.0823	10.9335	11.4999	11.2971	10.534	11.1824	10.7526	10.6491	10.513	10.3983	10.4869	10.8201
ENSMUSG00000029145	1536.38	0.271034	0.0820601	3.30283	0.000957138	0.0326997	Eif2b4	eukaryotic translation initiation factor 2B, subunit 4 delta [Source:MGI Symbol;Acc:MGI:95300]	10.7801	10.8145	10.685	10.7171	10.6925	10.6162	10.5498	10.3205	10.6502	10.2777	10.3878	10.419
ENSMUSG00000026648	612.481	0.432512	0.130999	3.30149	0.000961711	0.0327706	Dclre1c	DNA cross-link repair 1C [Source:MGI Symbol;Acc:MGI:2441769]	9.5198	9.20182	9.35088	9.74066	9.54815	9.43604	8.8945	9.3825	9.07185	8.66298	8.86124	9.0691
ENSMUSG00000038011	419.54	0.801085	0.244397	3.29609	0.000980389	0.0333205	Dnah10	dynein, axonemal, heavy chain 10 [Source:MGI Symbol;Acc:MGI:1860299]	8.38669	10.6456	7.99113	8.96426	9.39764	8.17908	8.53627	7.36233	8.07166	6.83561	7.87195	7.89653
ENSMUSG00000060288	413.234	-0.372187	0.112974	-3.29438	0.000986407	0.0334384	Ppih	peptidyl prolyl isomerase H [Source:MGI Symbol;Acc:MGI:106499]	8.52854	8.49419	8.27908	8.51049	8.4983	8.57021	8.69724	8.97699	8.97681	9.15371	8.71946	8.67961
ENSMUSG00000027540	6332.23	0.44508	0.135346	3.28846	0.00100738	0.0340612	Ptpn1	protein tyrosine phosphatase, non-receptor type 1 [Source:MGI Symbol;Acc:MGI:97805]	13.2018	12.9394	12.664	12.7934	12.2642	13.0592	12.2756	12.1683	12.2648	12.4456	12.4372	12.568
ENSMUSG00000046591	685.371	-0.571476	0.173913	-3.28615	0.00101568	0.0342539	Ticrr	TOPBP1-interacting checkpoint and replication regulator [Source:MGI Symbol;Acc:MGI:1924261]	8.39412	9.1946	9.11866	9.50093	8.88918	8.987	10.0387	9.19395	9.56185	9.88271	9.4099	10.0147
ENSMUSG00000049932	1582.79	-0.484816	0.147698	-3.28254	0.00102878	0.0346066	H2ax	H2A.X variant histone [Source:MGI Symbol;Acc:MGI:102688]	10.0662	10.306	10.1974	10.5631	10.1644	10.6249	10.7764	11.0274	10.6092	11.3898	10.6849	10.5708
ENSMUSG00000016524	567.77	0.7716	0.243056	3.27816	0.00104487	0.0349279	Il19	interleukin 19 [Source:MGI Symbol;Acc:MGI:1890472]	9.13012	11.4397	7.2405	9.10417	10.0155	8.45385	8.52581	7.60887	7.63914	6.882	7.91186	8.11891
ENSMUSG00000019806	849.891	-0.481841	0.146989	-3.27803	0.00104533	0.0349279	Aig1	androgen-induced 1 [Source:MGI Symbol;Acc:MGI:1913503]	9.49236	9.09213	9.42781	9.63388	9.12332	9.75755	10.0077	9.56295	10.1046	10.2515	10.1257	9.67084
ENSMUSG00000029177	1648.36	-0.451584	0.137792	-3.27731	0.00104802	0.0349279	Cenpa	centromere protein A [Source:MGI Symbol;Acc:MGI:88375]	10.1878	10.2629	10.6533	10.5752	10.557	10.2082	10.9337	10.8365	10.655	11.4176	10.7225	10.7726
ENSMUSG00000032946	89.5346	0.774771	0.236791	3.27705	0.00104898	0.0349279	Rasgrp2	RAS, guanyl releasing protein 2 [Source:MGI Symbol;Acc:MGI:1333849]	7.20064	7.59275	6.75888	6.8825	6.67876	6.43479	5.54261	4.55381	6.8678	5.39424	5.62814	5.71771
ENSMUSG00000026484	972.134	-0.259167	0.0793052	-3.26792	0.00108342	0.0358924	Rnf2	ring finger protein 2 [Source:MGI Symbol;Acc:MGI:1101759]	9.71496	9.76011	9.66421	9.785	9.92103	9.86288	10.0667	10.0442	9.93012	10.0325	10.0005	10.2292
ENSMUSG00000051185	520.34	0.418311	0.127982	3.26836	0.00108172	0.0358924	Fam174a	family with sequence similarity 174, member A [Source:MGI Symbol;Acc:MGI:1914948]	9.57317	9.07913	9.19611	9.37949	8.76746	9.27943	8.7219	8.82595	8.87836	8.76964	8.84071	8.65139
ENSMUSG00000034312	879.072	0.482457	0.14767	3.26693	0.00108719	0.0359266	Iqsec1	IQ motif and Sec7 domain 1 [Source:MGI Symbol;Acc:MGI:1196356]	10.5239	10.1152	9.94261	9.58932	10.1612	9.58089	9.56871	9.32388	9.59822	9.40736	9.43921	9.58019
ENSMUSG00000021281	4066.78	0.515883	0.157947	3.2662	0.00109001	0.0359292	Tnfaip2	tumor necrosis factor, alpha-induced protein 2 [Source:MGI Symbol;Acc:MGI:104960]	12.8059	11.9695	12.1342	12.5447	12.0909	11.6744	11.449	11.5488	11.7623	11.5079	11.9155	11.7734
ENSMUSG00000091618	1572.86	0.777134	0.238749	3.26482	0.00109534	0.0360144	H60c	histocompatibility 60c [Source:MGI Symbol;Acc:MGI:3774845]	11.8675	10.6882	10.8426	11.5554	10.817	10.2515	10.0618	10.3803	10.0073	7.27864	9.9415	10.0516
ENSMUSG00000023009	386.934	0.556495	0.17049	3.2635	0.00110046	0.0360925	Nckap5l	NCK-associated protein 5-like [Source:MGI Symbol;Acc:MGI:3609653]	8.73289	9.19701	8.36655	8.53047	9.29956	8.95422	8.05863	8.12953	8.53068	7.8054	8.47165	8.32947
ENSMUSG00000027641	1940.58	-0.451411	0.138488	-3.25961	0.00111565	0.0364992	Rbl1	RB transcriptional corepressor like 1 [Source:MGI Symbol;Acc:MGI:103300]	10.3552	10.5117	10.8442	11.0837	10.421	10.5782	11.3571	11.0031	11.0334	11.466	10.9905	10.9554
ENSMUSG00000039842	597.361	-0.398269	0.122249	-3.25783	0.00112268	0.0365898	Mcph1	microcephaly, primary autosomal recessive 1 [Source:MGI Symbol;Acc:MGI:2443308]	8.94513	8.77151	9.25761	9.13386	9.04632	8.75605	9.37245	9.43031	9.25262	9.55306	9.18612	9.67785
ENSMUSG00000047446	912.917	0.490972	0.150716	3.2575	0.001124	0.0365898	Arl4a	ADP-ribosylation factor-like 4A [Source:MGI Symbol;Acc:MGI:99437]	10.0836	9.67276	10.3327	10.0878	10.2768	9.95276	9.30674	9.70576	9.97384	9.12185	9.29009	9.64245
ENSMUSG00000005803	2407.71	0.796317	0.246976	3.25614	0.00112937	0.0366738	Sqor	sulfide quinone oxidoreductase [Source:MGI Symbol;Acc:MGI:1929899]	12.8125	10.9825	12.0903	12.2154	9.1859	11.3018	9.99891	10.2251	9.89968	10.5805	10.1075	10.6926
ENSMUSG00000001786	649.354	0.360328	0.110703	3.25483	0.00113459	0.0367525	Fbxo7	F-box protein 7 [Source:MGI Symbol;Acc:MGI:1917004]	9.68346	9.48826	9.55869	9.52603	9.49971	9.35673	9.19009	8.94742	8.94892	9.36716	8.95496	9.37547
ENSMUSG00000060803	4395.74	0.747877	0.230205	3.25372	0.00113906	0.0368061	Gstp1	glutathione S-transferase, pi 1 [Source:MGI Symbol;Acc:MGI:95865]	13.2607	11.5999	12.8058	12.9755	10.7285	12.579	11.4407	11.9287	11.2252	11.8179	11.2702	10.697
ENSMUSG00000020739	1597.24	-0.292852	0.0900797	-3.25104	0.00114985	0.0370635	Nup85	nucleoporin 85 [Source:MGI Symbol;Acc:MGI:3046173]	10.2505	10.5593	10.5251	10.4949	10.4842	10.5592	10.799	10.7553	10.6386	11.0292	10.6447	10.813
ENSMUSG00000022037	1874.96	0.653653	0.201213	3.24919	0.00115735	0.0371682	Clu	clusterin [Source:MGI Symbol;Acc:MGI:88423]	11.381	11.1982	10.3452	10.7653	11.9547	11.2081	10.3076	10.5688	10.836	9.54347	10.3078	10.5413
ENSMUSG00000039298	782.121	-0.350954	0.108041	-3.24832	0.00116087	0.0371682	Cdk5rap2	CDK5 regulatory subunit associated protein 2 [Source:MGI Symbol;Acc:MGI:2384875]	9.1718	9.44023	9.49473	9.48566	9.42115	9.46348	9.8642	9.83571	9.42678	10.029	9.74562	9.74616
ENSMUSG00000054321	789.691	-0.434321	0.133709	-3.24815	0.0011616	0.0371682	Taf4b	TATA-box binding protein associated factor 4b [Source:MGI Symbol;Acc:MGI:2152345]	9.02391	9.60902	9.54099	9.3932	9.25798	9.33779	9.80051	9.78813	9.42002	9.78029	10.1602	10.0022
ENSMUSG00000021904	264.846	0.69581	0.214505	3.24406	0.00117838	0.0375223	Sema3g	sema domain, immunoglobulin domain (Ig), short basic domain, secreted, (semaphorin) 3G [Source:MGI Symbol;Acc:MGI:3041242]	8.85104	8.70533	8.04794	7.91489	8.05599	8.77808	7.63408	6.81268	8.16623	6.91212	7.96024	7.04495
ENSMUSG00000063415	2164.63	0.751352	0.231998	3.24408	0.00117829	0.0375223	Cyp26b1	cytochrome P450, family 26, subfamily b, polypeptide 1 [Source:MGI Symbol;Acc:MGI:2176159]	12.681	11.3237	11.1861	11.3957	10.7636	10.8877	10.9104	10.9467	10.6845	9.12185	9.99008	10.0797
ENSMUSG00000038301	439.799	0.667471	0.205858	3.24315	0.00118217	0.0375518	Snx10	sorting nexin 10 [Source:MGI Symbol;Acc:MGI:1919232]	9.72826	8.80034	9.05356	9.69048	8.44283	8.67453	8.02435	8.95041	8.14453	8.3639	8.14739	7.84762
ENSMUSG00000027187	9842.91	0.792542	0.247221	3.24108	0.00119076	0.0377333	Cat	catalase [Source:MGI Symbol;Acc:MGI:88271]	14.7891	12.5742	13.5115	14.6984	11.3873	13.631	12.6477	12.8981	12.2878	12.3371	11.606	11.4227
ENSMUSG00000058260	1752.67	0.697078	0.215294	3.23948	0.00119748	0.0378548	Serpina9	serine (or cysteine) peptidase inhibitor, clade A (alpha-1 antiproteinase, antitrypsin), member 9 [Source:MGI Symbol;Acc:MGI:1919157]	10.7281	10.9327	11.3322	11.3923	10.6295	11.6944	10.3974	11.1851	9.72609	9.36716	10.2889	9.63166
ENSMUSG00000002699	202.589	0.708426	0.219001	3.23549	0.00121436	0.0382501	Lcp2	lymphocyte cytosolic protein 2 [Source:MGI Symbol;Acc:MGI:1321402]	8.61378	8.43006	7.09711	7.78783	8.58413	7.08657	7.01	6.91399	6.77198	7.27864	7.25688	7.33838
ENSMUSG00000035351	490.42	-0.43868	0.135616	-3.23477	0.0012174	0.0382501	Nup37	nucleoporin 37 [Source:MGI Symbol;Acc:MGI:1919964]	8.52516	8.48238	8.84496	9.00053	8.29011	8.83321	9.18788	9.10569	9.23732	9.36987	9.14694	8.85689
ENSMUSG00000073940	428.391	-0.647271	0.221252	-3.23446	0.00121873	0.0382501	Hbb-bt	hemoglobin, beta adult t chain [Source:MGI Symbol;Acc:MGI:5474850]	5.40923	5.615	5.93763	7.67566	7.05679	7.94882	6.86257	11.227	10.037	9.19411	7.14412	6.95546
ENSMUSG00000042489	684.569	-0.537174	0.166328	-3.22967	0.00123932	0.0388034	Clspn	claspin [Source:MGI Symbol;Acc:MGI:2445153]	8.75615	8.93927	9.31429	9.30023	9.25396	8.80284	9.8711	9.28422	9.4991	10.2993	9.4796	9.49542
ENSMUSG00000003234	1604.73	0.283331	0.0877685	3.22814	0.00124599	0.0389194	Abcf3	ATP-binding cassette, sub-family F (GCN20), member 3 [Source:MGI Symbol;Acc:MGI:1351656]	10.8715	10.8161	10.8946	10.8749	10.5652	10.6769	10.4963	10.4828	10.625	10.3163	10.4097	10.6153
ENSMUSG00000028033	267.152	-0.728592	0.226171	-3.22441	0.00126231	0.0392959	Kcnq5	potassium voltage-gated channel, subfamily Q, member 5 [Source:MGI Symbol;Acc:MGI:1924937]	6.47861	7.0897	7.40611	7.88416	7.10226	8.16959	9.28622	8.34439	7.94557	8.53334	8.60848	7.67614
ENSMUSG00000031209	718.474	0.779348	0.242877	3.22334	0.00126703	0.0392959	Heph	hephaestin [Source:MGI Symbol;Acc:MGI:1332240]	11.5407	8.60362	9.52106	9.24083	9.64042	9.34624	8.67532	8.62399	9.19044	8.99743	8.10499	8.24229
ENSMUSG00000042212	13556.5	0.667121	0.207011	3.22374	0.00126527	0.0392959	Sprr2d	small proline-rich protein 2D [Source:MGI Symbol;Acc:MGI:1330347]	14.3866	14.5527	13.1399	14.629	14.0854	12.9223	13.0416	13.6578	13.3706	12.9266	13.1444	13.1263
ENSMUSG00000009566	741.974	-0.328378	0.10204	-3.21798	0.00129097	0.03985	Fpgs	folylpolyglutamyl synthetase [Source:MGI Symbol;Acc:MGI:95576]	9.43945	9.27438	9.26722	9.39047	9.5283	9.20937	9.84047	9.58424	9.8232	9.41527	9.81567	9.66203
ENSMUSG00000023007	456.724	0.422153	0.131146	3.21863	0.00128805	0.03985	Prpf40b	pre-mRNA processing factor 40B [Source:MGI Symbol;Acc:MGI:1925583]	9.37141	8.63596	9.00561	8.86545	9.19642	9.09872	8.53627	8.78642	8.36698	8.65855	8.65036	8.52489
ENSMUSG00000041449	192.539	0.755562	0.235222	3.21687	0.00129596	0.0399101	Serpina3h	serine (or cysteine) peptidase inhibitor, clade A, member 3H [Source:MGI Symbol;Acc:MGI:2182839]	8.51496	8.16541	6.49033	7.81252	8.6802	7.803	6.89546	7.05374	7.55116	5.76811	7.11877	6.46544
ENSMUSG00000017485	8494.25	-0.305677	0.0951225	-3.2135	0.00131127	0.040193	Top2b	topoisomerase (DNA) II beta [Source:MGI Symbol;Acc:MGI:98791]	12.6205	12.8568	13.0877	12.7408	13.047	12.9013	13.1614	13.2157	13.0316	13.1621	13.2292	13.3917
ENSMUSG00000022425	323.377	0.767897	0.244909	3.21402	0.0013089	0.040193	Enpp2	ectonucleotide pyrophosphatase/phosphodiesterase 2 [Source:MGI Symbol;Acc:MGI:1321390]	8.65459	9.50392	7.50681	8.3844	10.2807	7.20278	6.01118	6.09723	8.61199	5.89418	7.73405	5.89666
ENSMUSG00000064373	1916.09	0.759911	0.237172	3.21219	0.00131725	0.0402822	Selenop	selenoprotein P [Source:MGI Symbol;Acc:MGI:894288]	11.4029	11.4361	10.1873	10.8473	12.5999	10.3282	9.4297	10.2544	10.8892	9.43615	10.1488	10.4398
ENSMUSG00000062510	247.697	-0.588256	0.183216	-3.2104	0.0013255	0.0404402	Nsl1	NSL1, MIS12 kinetochore complex component [Source:MGI Symbol;Acc:MGI:2685830]	7.13116	7.26536	8.13966	7.42119	7.73657	7.45796	8.64017	8.29829	8.15542	8.53334	8.06572	7.71756
ENSMUSG00000040084	1403.56	-0.43421	0.135393	-3.20707	0.00134095	0.0408165	Bub1b	BUB1B, mitotic checkpoint serine/threonine kinase [Source:MGI Symbol;Acc:MGI:1333889]	10.112	10.0541	10.1067	10.5275	10.1952	10.1538	10.6608	10.7705	10.3364	11.1279	10.6208	10.3701
ENSMUSG00000026239	162.885	-0.457667	0.142735	-3.20558	0.0013479	0.0409332	Pde6d	phosphodiesterase 6D, cGMP-specific, rod, delta [Source:MGI Symbol;Acc:MGI:1270843]	6.8469	7.20915	7.0863	6.80258	7.17215	7.31032	7.40204	7.79965	7.80048	7.41109	7.51834	7.52881
ENSMUSG00000032131	300.633	0.741341	0.231649	3.20407	0.00135498	0.0410532	Abcg4	ATP binding cassette subfamily G member 4 [Source:MGI Symbol;Acc:MGI:1890594]	9.16963	8.50201	8.12917	8.62644	9.07168	8.29708	8.21444	7.11884	8.10575	5.76811	7.2951	7.84762
ENSMUSG00000025137	1422.15	0.211309	0.0659742	3.20289	0.00136056	0.0410989	Pcyt2	phosphate cytidylyltransferase 2, ethanolamine [Source:MGI Symbol;Acc:MGI:1915921]	10.6457	10.5574	10.537	10.6762	10.5488	10.498	10.4051	10.23	10.4678	10.3469	10.3273	10.3905
ENSMUSG00000036053	2274.47	-0.342146	0.106839	-3.20243	0.00136276	0.0410989	Fmnl2	formin-like 2 [Source:MGI Symbol;Acc:MGI:1918659]	10.6712	11.1355	11.0557	10.87	10.986	11.0023	11.2777	11.4972	10.9569	11.4183	11.3487	11.3663
ENSMUSG00000027368	108.033	0.782303	0.245909	3.20012	0.0013737	0.0411452	Dusp2	dual specificity phosphatase 2 [Source:MGI Symbol;Acc:MGI:101911]	7.33802	7.33705	6.64565	5.92518	8.58733	6.33645	5.77242	5.55449	6.81382	5.55558	5.84979	5.31178
ENSMUSG00000031838	1079.26	0.444401	0.138826	3.201	0.00136952	0.0411452	Ifi30	interferon gamma inducible protein 30 [Source:MGI Symbol;Acc:MGI:2137648]	10.4695	10.4228	10.0729	10.1504	10.4424	10.1883	9.33498	9.88489	10.0791	9.44905	9.94871	10.023
ENSMUSG00000032652	292.637	0.531032	0.165885	3.20046	0.00137208	0.0411452	Crebl2	cAMP responsive element binding protein-like 2 [Source:MGI Symbol;Acc:MGI:1889385]	8.8778	7.87756	8.57806	8.20331	8.44988	8.62679	7.79378	7.555	7.86161	7.83715	8.2599	7.771
ENSMUSG00000046402	2044.41	-0.569913	0.178218	-3.198	0.00138385	0.0413548	Rbp1	retinol binding protein 1, cellular [Source:MGI Symbol;Acc:MGI:97876]	9.80416	10.7511	10.6171	10.5764	10.5497	11.1344	11.3137	10.5766	11.4008	11.5718	11.5387	11.1595
ENSMUSG00000003849	7003.33	0.775551	0.246908	3.19524	0.00139714	0.0414685	Nqo1	NAD(P)H dehydrogenase, quinone 1 [Source:MGI Symbol;Acc:MGI:103187]	14.2954	12.3685	13.5177	13.9079	10.1242	13.3513	11.8407	11.9355	10.8686	12.1272	11.835	11.2351
ENSMUSG00000031112	908.075	-0.442064	0.138312	-3.19606	0.00139318	0.0414685	Stk26	serine/threonine kinase 26 [Source:MGI Symbol;Acc:MGI:1917665]	9.27203	9.3543	9.99701	9.36565	9.53329	9.73843	10.0027	9.8755	10.0805	10.1334	9.79046	10.3472
ENSMUSG00000074867	71.0374	-0.696475	0.217776	-3.19576	0.00139464	0.0414685	Zfp808	zinc finger protein 808 [Source:MGI Symbol;Acc:MGI:3704127]	6.02175	5.43066	5.07471	5.76574	6.05839	5.09819	6.67328	6.77278	6.89405	6.35522	6.70719	5.66222
ENSMUSG00000016526	194.917	-0.543823	0.170269	-3.19364	0.00140492	0.0415115	Dyrk3	dual-specificity tyrosine-(Y)-phosphorylation regulated kinase 3 [Source:MGI Symbol;Acc:MGI:1330300]	6.99113	6.68508	7.60852	7.52444	6.96132	7.57759	7.67884	8.16078	7.88797	7.8054	7.90693	7.87228
ENSMUSG00000025270	274.584	-0.671541	0.227248	-3.194	0.00140317	0.0415115	Alas2	aminolevulinic acid synthase 2, erythroid [Source:MGI Symbol;Acc:MGI:87990]	4.38427	6.2747	6.38843	7.07167	6.14783	7.15549	5.99104	10.4797	9.3788	8.42262	7.79401	5.77114
ENSMUSG00000030528	510.132	-0.598792	0.187698	-3.19056	0.00141997	0.0418619	Blm	Bloom syndrome, RecQ like helicase [Source:MGI Symbol;Acc:MGI:1328362]	7.95561	8.43006	8.37545	9.30023	8.64684	8.48479	9.47754	8.82595	9.7586	9.22743	9.00655	9.39262
ENSMUSG00000029759	392.598	0.581032	0.182251	3.18776	0.00143382	0.0420132	Pon3	paraoxonase 3 [Source:MGI Symbol;Acc:MGI:106686]	9.01671	8.58533	9.34635	8.45929	9.15171	8.79051	7.85078	8.44515	8.76204	7.67095	8.14739	8.25641
ENSMUSG00000030246	359.267	0.692502	0.217334	3.18758	0.00143471	0.0420132	Ldhb	lactate dehydrogenase B [Source:MGI Symbol;Acc:MGI:96763]	9.56001	8.07394	8.61613	8.57925	9.31702	8.64744	7.68512	8.18125	8.71128	7.61711	7.79934	7.23759
ENSMUSG00000059714	609.12	0.516825	0.162099	3.18818	0.00143171	0.0420132	Flot1	flotillin 1 [Source:MGI Symbol;Acc:MGI:1100500]	9.63878	9.81136	8.85136	9.58932	9.79655	9.17659	8.70035	8.97112	9.30491	8.8574	8.95257	8.70042
ENSMUSG00000025747	852.495	-0.467314	0.146641	-3.18684	0.00143834	0.0420259	Tyms	thymidylate synthase [Source:MGI Symbol;Acc:MGI:98878]	9.25784	9.56491	9.57618	9.75983	9.1078	9.37129	10.014	9.49509	9.95993	10.2647	9.71775	10.234
ENSMUSG00000033220	212.452	0.74893	0.235492	3.18543	0.00144539	0.0420445	Rac2	Rac family small GTPase 2 [Source:MGI Symbol;Acc:MGI:97846]	8.92218	8.18982	7.28844	7.85276	8.84172	7.12635	6.80604	6.66065	7.71472	6.16822	6.9373	7.49744
ENSMUSG00000037095	483.885	0.772549	0.243636	3.18607	0.00144221	0.0420445	Lrg1	leucine-rich alpha-2-glycoprotein 1 [Source:MGI Symbol;Acc:MGI:1924155]	10.1333	9.14303	9.14754	8.69	10.2916	7.86311	7.27451	7.57834	9.30246	7.74812	8.16401	7.52881
ENSMUSG00000022504	500.768	0.625381	0.19654	3.18208	0.00146221	0.0423585	Ciita	class II transactivator [Source:MGI Symbol;Acc:MGI:108445]	9.57481	9.80663	8.66053	9.13386	9.3054	9.08869	8.0293	8.73197	8.45335	8.7614	9.04744	7.77754
ENSMUSG00000064147	225.548	0.767123	0.241928	3.182	0.00146264	0.0423585	Rab44	RAB44, member RAS oncogene family [Source:MGI Symbol;Acc:MGI:3045302]	8.81272	9.16289	6.9852	7.85276	8.65296	7.1066	7.52622	7.26022	7.67742	6.31069	6.43326	6.48156
ENSMUSG00000038855	1256.63	0.607695	0.191029	3.18135	0.00146593	0.0423601	Itpkb	inositol 1,4,5-trisphosphate 3-kinase B [Source:MGI Symbol;Acc:MGI:109235]	10.9505	10.4833	10.3074	10.2027	11.2577	10.1562	9.36269	9.70929	10.3436	9.38606	10.0793	10.1033
ENSMUSG00000027254	303.643	0.747396	0.235551	3.17861	0.00147981	0.0425738	Map1a	microtubule-associated protein 1 A [Source:MGI Symbol;Acc:MGI:1306776]	9.62937	9.20661	8.12917	8.32843	7.1891	8.59524	7.67253	7.33519	7.63914	6.59689	7.59388	8.1495
ENSMUSG00000067787	1642.65	0.389501	0.122534	3.17865	0.00147962	0.0425738	Blcap	bladder cancer associated protein [Source:MGI Symbol;Acc:MGI:1858907]	11.0368	11.1108	10.7377	10.9096	10.5055	10.8768	10.4277	10.2325	10.2865	10.3565	10.644	10.7361
ENSMUSG00000022360	1886.16	-0.451889	0.142261	-3.1765	0.00149065	0.0427917	Atad2	ATPase family, AAA domain containing 2 [Source:MGI Symbol;Acc:MGI:1917722]	10.3909	10.5058	11.0818	10.7516	10.5578	10.2254	11.1949	11.0003	10.8377	11.4346	10.9244	11.1794
ENSMUSG00000002055	815.311	-0.532143	0.167587	-3.17546	0.00149599	0.0428512	Spag5	sperm associated antigen 5 [Source:MGI Symbol;Acc:MGI:1927470]	8.90926	8.88649	9.55477	9.79743	9.37003	9.26836	10.0264	9.66275	9.66453	10.4621	9.82745	9.87225
ENSMUSG00000038766	4357.72	-0.286699	0.0904625	-3.16926	0.00152828	0.0435859	Gabpb2	GA repeat binding protein, beta 2 [Source:MGI Symbol;Acc:MGI:95612]	11.835	11.7217	12.0092	11.9654	12.1222	11.9142	12.1934	12.0498	12.1683	12.3892	12.1603	12.3899
ENSMUSG00000042138	421.27	0.43508	0.137249	3.1698	0.00152544	0.0435859	Msantd2	Myb/SANT-like DNA-binding domain containing 2 [Source:MGI Symbol;Acc:MGI:2384579]	9.28208	9.02317	8.64956	9.13386	8.69808	8.73047	8.59417	8.15562	8.36698	8.60884	8.48162	8.53651
ENSMUSG00000053293	2652.69	-0.284501	0.0898593	-3.16608	0.00154509	0.0439698	Pom121	nuclear pore membrane protein 121 [Source:MGI Symbol;Acc:MGI:2137624]	11.2163	11.1653	11.3599	11.3137	11.2308	11.001	11.5972	11.4293	11.4381	11.7569	11.41	11.4143
ENSMUSG00000036599	218.746	0.590215	0.186429	3.16495	0.00155111	0.0439864	Chst12	carbohydrate sulfotransferase 12 [Source:MGI Symbol;Acc:MGI:1929064]	8.03384	8.25605	7.79929	8.05254	8.48463	7.79685	6.95906	7.10819	7.8074	6.78767	7.79934	7.49744
ENSMUSG00000037280	2983.06	0.604085	0.190901	3.16471	0.00155238	0.0439864	Galnt6	polypeptide N-acetylgalactosaminyltransferase 6 [Source:MGI Symbol;Acc:MGI:1891640]	12.0364	12.4387	10.997	11.8686	11.4884	11.9589	11.153	10.9527	11.1366	10.3358	11.4153	11.4944
ENSMUSG00000027331	826.801	-0.579193	0.183157	-3.16251	0.00156418	0.0442251	Knstrn	kinetochore-localized astrin/SPAG5 binding [Source:MGI Symbol;Acc:MGI:1289298]	8.88044	8.78439	9.29799	9.64308	9.37003	9.63534	10.0202	9.70753	9.43351	10.6402	10.0793	9.80017
ENSMUSG00000026626	5305.22	-0.376551	0.119093	-3.16183	0.00156784	0.0442332	Ppp2r5a	protein phosphatase 2, regulatory subunit B', alpha [Source:MGI Symbol;Acc:MGI:2388479]	12.0122	12.0454	12.3951	12.3462	11.723	12.3185	12.5859	12.5443	12.5561	12.7979	12.3629	12.4777
ENSMUSG00000055980	144.282	0.627293	0.198415	3.16058	0.00157457	0.0443279	Irs1	insulin receptor substrate 1 [Source:MGI Symbol;Acc:MGI:99454]	7.7908	7.40535	6.96174	7.93752	7.73657	7.00354	6.55476	6.73175	7.08842	6.06476	6.6958	7.06648
ENSMUSG00000016346	99.392	-0.712118	0.225576	-3.15862	0.00158516	0.0445304	Kcnq2	potassium voltage-gated channel, subfamily Q, member 2 [Source:MGI Symbol;Acc:MGI:1309503]	5.92243	6.6002	5.7311	6.31904	5.13342	6.24904	7.5608	6.38878	6.43916	7.61711	6.84755	7.04495
ENSMUSG00000031697	594.783	-0.359398	0.114037	-3.15153	0.00162419	0.0454511	Orc6	origin recognition complex, subunit 6 [Source:MGI Symbol;Acc:MGI:1929285]	8.59455	9.24672	9.03401	8.96426	9.06251	9.11365	9.23361	9.47658	9.43574	9.46945	9.47295	9.26806
ENSMUSG00000070803	880.15	0.690968	0.219381	3.15141	0.00162486	0.0454511	Cited4	Cbp/p300-interacting transactivator, with Glu/Asp-rich carboxy-terminal domain, 4 [Source:MGI Symbol;Acc:MGI:1861694]	10.2372	9.63058	9.88297	10.2652	9.50986	11.0057	9.52034	9.61088	9.42453	8.10175	9.57124	8.55186
ENSMUSG00000035697	549.805	0.529112	0.167947	3.15021	0.00163154	0.0455407	Arhgap45	Rho GTPase activating protein 45 [Source:MGI Symbol;Acc:MGI:1917969]	9.62464	9.70529	9.12131	9.12732	9.65575	8.79669	8.41299	8.40655	8.97681	8.76553	9.03394	8.89048
ENSMUSG00000031536	1784.26	0.342143	0.108896	3.1419	0.00167855	0.0467536	Polb	polymerase (DNA directed), beta [Source:MGI Symbol;Acc:MGI:97740]	11.0379	11.1492	10.9738	10.9144	10.7043	11.0077	10.5805	10.6907	10.8769	10.3674	10.3744	10.7038
ENSMUSG00000024989	687.195	-0.457835	0.145841	-3.13936	0.00169319	0.0469617	Cep55	centrosomal protein 55 [Source:MGI Symbol;Acc:MGI:1921357]	8.63276	9.17761	9.22842	9.49332	9.09211	9.15751	9.65926	9.41094	9.71141	10.0747	9.51567	9.46534
ENSMUSG00000027330	2051.66	-0.427927	0.136291	-3.13982	0.0016905	0.0469617	Cdc25b	cell division cycle 25B [Source:MGI Symbol;Acc:MGI:99701]	10.79	10.431	10.962	10.8443	10.4868	10.9092	11.284	10.9807	10.9569	11.677	11.083	11.1948
ENSMUSG00000042579	378.413	0.488334	0.155774	3.13441	0.00172199	0.0474597	4632404H12Rik	RIKEN cDNA 4632404H12 gene [Source:MGI Symbol;Acc:MGI:1921284]	8.92987	8.80666	8.35759	8.28792	9.13649	9.13818	8.43179	8.21638	8.2139	8.39089	8.22072	8.11375
ENSMUSG00000053675	1642.07	0.41169	0.131319	3.13498	0.00171868	0.0474597	Tgm5	transglutaminase 5 [Source:MGI Symbol;Acc:MGI:1921426]	10.9474	10.9255	11.0185	10.9749	10.6193	10.8058	10.598	10.5552	10.738	9.89407	10.227	10.4865
ENSMUSG00000075605	1440.07	0.765587	0.247355	3.13488	0.00171926	0.0474597	Slurp2	secreted Ly6/Plaur domain containing 2 [Source:MGI Symbol;Acc:MGI:1916712]	11.1601	9.77794	11.5509	11.891	8.37035	11.3613	9.86834	9.82599	9.41323	9.73467	9.34578	8.40747
ENSMUSG00000021553	2177.1	0.529	0.169027	3.12971	0.00174977	0.0481241	Slc28a3	solute carrier family 28 (sodium-coupled nucleoside transporter), member 3 [Source:MGI Symbol;Acc:MGI:2137361]	11.1332	11.2309	11.7334	11.5511	11.0431	11.3624	10.5498	11.0671	10.6043	9.97655	10.7923	11.2027
ENSMUSG00000040455	1153.47	-0.264927	0.08478	-3.12485	0.00177893	0.0488239	Usp45	ubiquitin specific petidase 45 [Source:MGI Symbol;Acc:MGI:101850]	9.96129	10.0882	10.2395	10.0134	9.82259	10.0256	10.2495	10.3913	10.2476	10.2352	10.4193	10.2611
ENSMUSG00000000194	2778.45	0.247172	0.0791627	3.1223	0.00179442	0.0491461	Gpr107	G protein-coupled receptor 107 [Source:MGI Symbol;Acc:MGI:2139054]	11.6406	11.7304	11.5563	11.3647	11.5231	11.5298	11.3228	11.2392	11.4353	11.151	11.3299	11.3543
ENSMUSG00000003420	392.749	0.758666	0.244457	3.1188	0.0018159	0.0496213	Fcgrt	Fc fragment of IgG receptor and transporter [Source:MGI Symbol;Acc:MGI:103017]	9.02631	9.9204	7.88287	8.39534	9.88506	8.51132	7.86192	7.26981	8.59209	5.98199	8.42414	7.42428
ENSMUSG00000027544	422.676	0.619767	0.198775	3.11824	0.00181933	0.0496213	Nfatc2	nuclear factor of activated T cells, cytoplasmic, calcineurin dependent 2 [Source:MGI Symbol;Acc:MGI:102463]	9.54507	8.86543	8.91383	8.94577	9.40673	8.41019	7.45447	8.64255	8.77269	8.40684	8.00244	8.06645
ENSMUSG00000104344	121.863	-0.553731	0.177581	-3.11737	0.00182472	0.0496648	Gm38077	predicted gene, 38077 [Source:MGI Symbol;Acc:MGI:5611305]	6.30019	6.36322	6.63085	6.55194	6.44466	7.05599	7.35552	7.31681	6.77198	7.50301	6.88813	7.39053
ENSMUSG00000028678	693.79	-0.51909	0.166602	-3.11586	0.00183409	0.0497137	Kif2c	kinesin family member 2C [Source:MGI Symbol;Acc:MGI:1921054]	8.81272	8.77797	9.06462	9.64537	9.32279	8.8302	9.76091	9.23368	9.59222	10.1524	9.65886	9.69524
ENSMUSG00000031129	363.598	0.520962	0.167142	3.11634	0.00183111	0.0497137	Slc9a9	solute carrier family 9 (sodium/hydrogen exchanger), member 9 [Source:MGI Symbol;Acc:MGI:2679732]	8.84562	8.46648	8.87981	8.31121	9.03464	8.987	8.21009	8.69687	8.19818	7.77295	8.15988	7.85382
ENSMUSG00000006818	2182.9	0.244525	0.07852	3.11414	0.00184479	0.0499006	Sod2	superoxide dismutase 2, mitochondrial [Source:MGI Symbol;Acc:MGI:98352]	11.3764	11.1461	11.0515	11.0896	11.3421	11.2379	10.9766	11.0643	10.9693	10.9195	10.9818	10.8522
ENSMUSG00000029186	1313.94	-0.259043	0.0832198	-3.11272	0.00185372	0.0499361	Pi4k2b	phosphatidylinositol 4-kinase type 2 beta [Source:MGI Symbol;Acc:MGI:1914323]	10.3038	10.401	10.1541	10.1326	10.2698	10.0348	10.5114	10.5717	10.3789	10.4312	10.4262	10.596
ENSMUSG00000036534	729.73	0.375562	0.120645	3.1128	0.00185323	0.0499361	Slc38a7	solute carrier family 38, member 7 [Source:MGI Symbol;Acc:MGI:2679005]	9.86961	9.35213	9.9471	9.51605	9.51492	9.89058	9.32295	9.25556	9.19836	9.19104	9.33114	9.47543
ENSMUSG00000032122	2516.44	0.585247	0.188249	3.10912	0.00187642	0.0502384	Slc37a2	solute carrier family 37 (glycerol-3-phosphate transporter), member 2 [Source:MGI Symbol;Acc:MGI:1929693]	11.5681	11.4882	11.3178	11.3331	12.0985	11.6969	10.5211	11.4175	11.3424	9.94412	10.906	10.7791
ENSMUSG00000032786	2952.29	0.611333	0.196648	3.10923	0.00187575	0.0502384	Alas1	aminolevulinic acid synthase 1 [Source:MGI Symbol;Acc:MGI:87989]	12.8006	11.7321	11.757	11.7533	11.0536	11.405	11.2178	11.166	11.376	10.6413	10.9384	11.1393
ENSMUSG00000041840	402.716	-0.42794	0.137602	-3.1098	0.00187216	0.0502384	Haus1	HAUS augmin-like complex, subunit 1 [Source:MGI Symbol;Acc:MGI:2385076]	7.96562	8.50979	8.36207	8.41159	8.52526	8.5774	9.16783	8.65358	8.59209	9.06936	8.7961	8.85998
ENSMUSG00000056342	5636.39	-0.286403	0.0921527	-3.10792	0.00188409	0.0502387	Usp34	ubiquitin specific peptidase 34 [Source:MGI Symbol;Acc:MGI:109473]	12.096	12.2866	12.4128	12.5256	12.3616	12.0942	12.6926	12.437	12.5112	12.6163	12.6998	12.6339
ENSMUSG00000079553	782.276	-0.498506	0.160393	-3.10812	0.0018828	0.0502387	Kifc1	kinesin family member C1 [Source:MGI Symbol;Acc:MGI:109596]	8.97518	8.82859	9.40407	9.71906	9.34566	9.37129	10.1023	9.76628	9.67023	10.3035	9.58365	9.62985
ENSMUSG00000028018	686.276	-0.414419	0.133372	-3.10725	0.00188835	0.05025	Gstcd	glutathione S-transferase, C-terminal domain containing [Source:MGI Symbol;Acc:MGI:1914803]	9.03108	9.15547	9.27913	9.4309	8.78429	9.32716	9.69083	9.64996	9.20099	9.8808	9.57746	9.70385
ENSMUSG00000001403	1792.62	-0.455816	0.146784	-3.10542	0.00190012	0.0504608	Ube2c	ubiquitin-conjugating enzyme E2C [Source:MGI Symbol;Acc:MGI:1915862]	10.2195	10.4083	10.4783	11.0127	10.4299	10.5271	11.1581	10.8966	10.9499	11.5036	10.8155	10.7726
ENSMUSG00000030970	1745.28	-0.436524	0.140678	-3.10306	0.00191532	0.0507619	Ctbp2	C-terminal binding protein 2 [Source:MGI Symbol;Acc:MGI:1201686]	10.4722	10.3884	10.37	10.9305	10.5046	10.3067	10.9785	10.7225	11.1318	11.3248	10.5388	11.1007
ENSMUSG00000078153	137.619	0.59215	0.190846	3.10151	0.00192536	0.050925	Psme2b	protease (prosome, macropain) activator subunit 2B [Source:MGI Symbol;Acc:MGI:1341073]	7.86757	7.22813	7.66772	7.16411	7.13763	7.35287	6.05065	7.13991	6.90699	6.35522	6.88813	6.66212
ENSMUSG00000024660	1793.23	-0.371424	0.1198	-3.1004	0.00193256	0.0510127	Incenp	inner centromere protein [Source:MGI Symbol;Acc:MGI:1313288]	10.4905	10.6341	10.5201	10.974	10.381	10.5093	11.0969	10.8293	10.8578	11.3192	10.8691	10.9225
ENSMUSG00000025993	876.709	0.730059	0.236422	3.09448	0.00197159	0.0518343	Slc40a1	solute carrier family 40 (iron-regulated transporter), member 1 [Source:MGI Symbol;Acc:MGI:1315204]	9.5943	9.4544	9.88609	9.94245	11.572	9.60574	8.5082	9.7372	9.11434	8.17809	9.29952	9.25873
ENSMUSG00000046295	319.887	-0.427995	0.138296	-3.09466	0.0019704	0.0518343	Ankle1	ankyrin repeat and LEM domain containing 1 [Source:MGI Symbol;Acc:MGI:1918775]	8.18291	7.7054	8.4062	8.10679	7.96047	7.98173	8.5223	8.37136	8.42213	8.9031	8.44129	8.5171
ENSMUSG00000031725	645.397	0.442888	0.183489	3.09312	0.00198065	0.0519683	Ces1f	carboxylesterase 1F [Source:MGI Symbol;Acc:MGI:2142687]	10.599	5.80396	9.23821	11.5578	6.18212	10.8165	6.93817	8.26991	6.24888	5.26016	6.7628	0
ENSMUSG00000020476	5241.9	0.282723	0.0914858	3.09034	0.0019993	0.0523479	Dbnl	drebrin-like [Source:MGI Symbol;Acc:MGI:700006]	12.5515	12.4581	12.6821	12.472	12.2034	12.5612	12.1771	12.3031	12.2097	11.9963	12.1601	12.3411
ENSMUSG00000021215	8198.64	-0.338318	0.109511	-3.08934	0.00200604	0.0523479	Net1	neuroepithelial cell transforming gene 1 [Source:MGI Symbol;Acc:MGI:1927138]	12.7848	12.576	13.0669	12.6592	12.8132	12.9172	13.0349	13.0046	13.3671	13.4283	13.1081	13.0052
ENSMUSG00000041133	3907.94	-0.205037	0.0663729	-3.08918	0.00200709	0.0523479	Smc1a	structural maintenance of chromosomes 1A [Source:MGI Symbol;Acc:MGI:1344345]	11.8096	11.8475	11.855	11.9197	11.7299	11.7768	11.9836	11.9612	12.0245	12.2204	11.9479	12.0439
ENSMUSG00000022216	1437.36	0.371661	0.120399	3.08679	0.00202328	0.0526655	Psme1	proteasome (prosome, macropain) activator subunit 1 (PA28 alpha) [Source:MGI Symbol;Acc:MGI:1096367]	10.9109	10.7979	10.5665	10.5375	10.6357	10.561	10.2463	10.1388	10.0561	10.0273	10.6087	10.4904
ENSMUSG00000037474	625.246	-0.498243	0.161444	-3.0862	0.00202734	0.0526666	Dtl	denticleless E3 ubiquitin protein ligase [Source:MGI Symbol;Acc:MGI:1924093]	8.24999	8.98463	9.08376	9.18203	9.12332	9.07096	9.49731	9.32388	9.25262	10.0256	9.62024	9.41377
ENSMUSG00000028789	319.99	0.590514	0.191375	3.08511	0.00203476	0.0527551	Azin2	antizyme inhibitor 2 [Source:MGI Symbol;Acc:MGI:2442093]	8.4052	9.23269	8.35308	8.31697	8.29794	8.95698	8.04404	8.16592	7.35726	7.38984	8.20876	8.10337
ENSMUSG00000006517	1865.1	0.490844	0.159275	3.08176	0.00205781	0.0532473	Mvd	mevalonate (diphospho) decarboxylase [Source:MGI Symbol;Acc:MGI:2179327]	11.1585	11.1727	11.4364	11.1967	10.2447	11.23	10.2943	10.4505	10.7225	10.4076	10.5195	10.8874
ENSMUSG00000015880	893.191	-0.495566	0.160866	-3.08069	0.00206523	0.053334	Ncapg	non-SMC condensin I complex, subunit G [Source:MGI Symbol;Acc:MGI:1930197]	9.06641	9.29477	9.89695	9.74708	9.58705	9.19541	10.1677	10.0117	9.75323	10.5059	9.71069	10.0503
ENSMUSG00000029413	1216.13	0.48703	0.158262	3.07733	0.00208865	0.0537811	Naaa	N-acylethanolamine acid amidase [Source:MGI Symbol;Acc:MGI:1914361]	11.0644	10.4694	10.4342	10.4138	9.86805	10.4885	9.93313	9.87078	10.106	9.91653	9.5821	10.2027
ENSMUSG00000033705	455.942	0.453272	0.14729	3.07703	0.00209073	0.0537811	Stard9	START domain containing 9 [Source:MGI Symbol;Acc:MGI:3045258]	9.08948	9.33691	8.73508	8.81746	9.34755	8.9459	8.28646	8.52338	8.82479	8.28554	8.84845	8.50532
ENSMUSG00000027684	313.912	0.75202	0.24614	3.07622	0.00209646	0.0538229	Mecom	MDS1 and EVI1 complex locus [Source:MGI Symbol;Acc:MGI:95457]	9.82218	8.26985	7.96186	9.64766	6.24833	8.58813	7.62757	7.33519	7.70734	7.82136	6.50024	7.39053
ENSMUSG00000027132	1177.62	-0.306655	0.0997737	-3.07351	0.00211558	0.054202	Katnbl1	katanin p80 subunit B like 1 [Source:MGI Symbol;Acc:MGI:1919675]	9.71496	10.0856	10.1384	10.064	10.0953	10.0658	10.4711	10.2447	10.4358	10.4985	10.1214	10.316
ENSMUSG00000031353	4153.81	-0.320995	0.104458	-3.07296	0.00211949	0.054202	Rbbp7	retinoblastoma binding protein 7, chromatin remodeling factor [Source:MGI Symbol;Acc:MGI:1194910]	11.6965	11.627	12.0312	11.8364	11.8771	11.9465	12.1416	12.2913	11.9565	12.4533	12.1824	11.9885
ENSMUSG00000051586	2587.21	0.396303	0.129018	3.07165	0.00212879	0.054334	Mical3	microtubule associated monooxygenase, calponin and LIM domain containing 3 [Source:MGI Symbol;Acc:MGI:2442733]	11.8631	11.3831	11.6101	11.0633	11.8413	11.276	11.1422	11.0774	11.0525	11.1815	11.0222	11.1676
ENSMUSG00000021957	15404.4	0.610685	0.198918	3.07063	0.00213608	0.0544139	Tkt	transketolase [Source:MGI Symbol;Acc:MGI:105992]	14.8373	13.7081	14.4899	14.607	12.849	14.1687	13.5808	13.3842	13.3978	13.6439	13.4123	13.4267
ENSMUSG00000056832	108.521	-0.577544	0.188104	-3.06972	0.00214258	0.0544739	Ttc26	tetratricopeptide repeat domain 26 [Source:MGI Symbol;Acc:MGI:2444853]	5.96298	6.21887	7.05338	6.47153	6.29606	6.03579	7.07843	7.41513	6.98232	7.04037	6.81635	7.07713
ENSMUSG00000060002	425.34	0.600273	0.195696	3.06725	0.00216036	0.0548195	Chpt1	choline phosphotransferase 1 [Source:MGI Symbol;Acc:MGI:2384841]	9.53837	8.62883	8.9737	8.9532	9.61712	8.12609	8.49037	8.25067	8.3856	7.94305	8.1221	8.608
ENSMUSG00000025366	937.579	0.477043	0.155739	3.06295	0.00219169	0.0552721	Esyt1	extended synaptotagmin-like protein 1 [Source:MGI Symbol;Acc:MGI:1344426]	10.2769	10.4372	9.77437	9.84807	10.5173	9.59868	9.43902	9.60332	9.81807	9.51922	9.7036	9.35593
ENSMUSG00000028005	89.5215	0.731512	0.239205	3.06257	0.00219443	0.0552721	Gucy1b1	guanylate cyclase 1, soluble, beta 1 [Source:MGI Symbol;Acc:MGI:1860604]	6.28428	7.59275	7.19091	6.66473	7.18065	6.43479	5.2006	4.93746	6.24888	4.6939	6.17902	6.55956
ENSMUSG00000031095	1669.33	-0.285488	0.0932207	-3.06249	0.00219504	0.0552721	Cul4b	cullin 4B [Source:MGI Symbol;Acc:MGI:1919834]	10.3974	10.5686	10.7204	10.6353	10.5578	10.3938	10.7601	10.9549	10.6092	10.8895	10.8096	11.0175
ENSMUSG00000071714	853.447	0.702097	0.229456	3.06343	0.00218814	0.0552721	Csf2rb2	colony stimulating factor 2 receptor, beta 2, low-affinity (granulocyte-macrophage) [Source:MGI Symbol;Acc:MGI:1339760]	10.2546	11.1374	9.27438	9.56773	10.5373	9.05558	8.74914	9.491	9.7206	8.56212	9.16356	8.77425
ENSMUSG00000024750	4752.85	0.368333	0.120478	3.05726	0.0022337	0.0561379	Zfand5	zinc finger, AN1-type domain 5 [Source:MGI Symbol;Acc:MGI:1278334]	12.2394	12.4806	12.3021	12.4986	12.6523	12.155	11.7428	12.2251	12.3145	11.8029	11.9283	11.9225
ENSMUSG00000028698	549.802	0.526112	0.172122	3.0564	0.00224009	0.0561908	Pik3r3	phosphoinositide-3-kinase regulatory subunit 3 [Source:MGI Symbol;Acc:MGI:109277]	8.78471	9.26292	9.40842	9.16934	9.83207	9.59337	8.95034	8.92029	9.07473	8.22684	8.44809	8.8066
ENSMUSG00000036832	254.571	0.733114	0.240864	3.05278	0.00226731	0.0566567	Lpar3	lysophosphatidic acid receptor 3 [Source:MGI Symbol;Acc:MGI:1929469]	9.37705	6.43032	8.2259	9.12732	7.88443	8.16959	7.18867	7.82588	6.85449	7.27864	7.5376	6.69013
ENSMUSG00000040747	398.026	0.702196	0.230282	3.05287	0.00226667	0.0566567	Cd53	CD53 antigen [Source:MGI Symbol;Acc:MGI:88341]	9.1167	9.81136	8.26955	8.24623	9.73149	8.20718	7.12539	7.85802	8.67768	8.18428	7.99781	7.96118
ENSMUSG00000029414	757.068	-0.452532	0.148288	-3.05168	0.00227562	0.0567563	Kntc1	kinetochore associated 1 [Source:MGI Symbol;Acc:MGI:2673709]	9.22903	8.93061	9.54296	9.51354	9.56286	8.79361	10.0027	9.79146	9.7586	10.0065	9.52856	9.61896
ENSMUSG00000020101	400.14	0.617278	0.202493	3.04835	0.00230098	0.0572801	Vsir	V-set immunoregulatory receptor [Source:MGI Symbol;Acc:MGI:1921298]	9.42683	9.39055	8.44055	8.43299	9.37744	8.34845	7.82256	8.0483	8.40854	7.73974	8.34618	8.64425
ENSMUSG00000030067	2651.49	-0.472329	0.155009	-3.04712	0.00231042	0.057406	Foxp1	forkhead box P1 [Source:MGI Symbol;Acc:MGI:1914004]	10.6558	10.501	11.5065	11.0478	11.1482	11.3784	11.4678	11.2652	11.6751	11.7334	11.7492	11.7306
ENSMUSG00000035929	914.82	0.650435	0.213597	3.0462	0.00231753	0.057474	H2-Q4	histocompatibility 2, Q region locus 4 [Source:MGI Symbol;Acc:MGI:95933]	10.9109	10.1861	9.50694	10.0742	10.4773	9.59159	9.58056	9.70223	9.58217	8.99039	9.53336	8.13937
ENSMUSG00000040605	909.688	0.44032	0.144618	3.04466	0.00232943	0.0576599	Bace2	beta-site APP-cleaving enzyme 2 [Source:MGI Symbol;Acc:MGI:1860440]	10.2027	10.2744	10.1107	10.1012	9.82259	9.72877	9.5499	9.37586	9.7206	9.45928	9.13223	10.0092
ENSMUSG00000018362	5518.47	-0.386813	0.127139	-3.04246	0.00234656	0.0579746	Kpna2	karyopherin (importin) alpha 2 [Source:MGI Symbol;Acc:MGI:103561]	11.8096	12.0329	12.4734	12.3834	12.2364	12.2096	12.6551	12.5547	12.3466	12.9145	12.4	12.7858
ENSMUSG00000022385	678.178	-0.286611	0.0942357	-3.04146	0.00235432	0.058057	Gtse1	G two S phase expressed protein 1 [Source:MGI Symbol;Acc:MGI:1352755]	9.07337	9.24439	9.29799	9.51354	9.19432	9.14788	9.59731	9.53141	9.65112	9.61388	9.41858	9.46128
ENSMUSG00000020865	3716.04	0.714178	0.235333	3.04078	0.00235963	0.0580788	Abcc3	ATP-binding cassette, sub-family C (CFTR/MRP), member 3 [Source:MGI Symbol;Acc:MGI:1923658]	12.8388	10.6908	12.884	12.8259	10.7371	12.2492	10.7549	11.7739	10.9483	11.5993	11.1208	10.7277
ENSMUSG00000074994	2600.71	-0.301628	0.0992123	-3.04021	0.00236416	0.0580812	Qser1	glutamine and serine rich 1 [Source:MGI Symbol;Acc:MGI:2138986]	11.1237	10.9985	11.3805	11.1433	11.2113	11.1912	11.624	11.3439	11.1819	11.6347	11.5231	11.6002
ENSMUSG00000036777	2880.65	-0.511884	0.168422	-3.03942	0.00237036	0.0581248	Anln	anillin, actin binding protein [Source:MGI Symbol;Acc:MGI:1920174]	10.5298	10.7213	11.3899	11.7485	11.3293	10.9191	11.8322	11.6578	11.5444	12.0774	11.7632	11.6061
ENSMUSG00000031921	587.826	-0.266057	0.0876083	-3.0369	0.00239023	0.0582654	Terf2	telomeric repeat binding factor 2 [Source:MGI Symbol;Acc:MGI:1195972]	8.85373	9.14052	9.00273	9.19461	9.11669	9.01377	9.28415	9.35799	9.3459	9.47954	9.24589	9.26806
ENSMUSG00000042265	111.434	0.654741	0.215638	3.03644	0.00239386	0.0582654	Trem1	triggering receptor expressed on myeloid cells 1 [Source:MGI Symbol;Acc:MGI:1930005]	7.57884	7.05823	7.06444	7.67566	6.79408	6.62733	5.54261	6.67515	6.78606	6.14304	6.52619	5.77114
ENSMUSG00000052305	6541.85	-0.627743	0.224032	-3.03665	0.00239222	0.0582654	Hbb-bs	hemoglobin, beta adult s chain [Source:MGI Symbol;Acc:MGI:5474852]	9.60074	9.90869	10.4364	11.8369	10.5513	12.1375	10.2162	15.0253	13.8774	12.9082	12.6856	10.8638
ENSMUSG00000056671	146.248	-0.720284	0.237629	-3.03646	0.00239374	0.0582654	Prelid2	PRELI domain containing 2 [Source:MGI Symbol;Acc:MGI:1924869]	5.81576	6.34595	5.35241	6.49206	7.44344	6.82162	6.49879	7.32603	8.02492	8.11475	8.01624	7.35598
ENSMUSG00000043259	123.278	0.676301	0.222785	3.03538	0.00240233	0.0583633	Fam13c	family with sequence similarity 13, member C [Source:MGI Symbol;Acc:MGI:1918971]	7.17497	8.04212	6.87647	7.41044	7.02881	7.26648	7.26615	6.07553	6.49167	5.47716	6.243	6.31165
ENSMUSG00000029217	712.965	0.460193	0.151657	3.03433	0.00241072	0.0584588	Tec	tec protein tyrosine kinase [Source:MGI Symbol;Acc:MGI:98662]	9.96753	9.64301	9.59345	9.46504	9.76156	9.79507	8.51174	9.28659	9.63759	9.16938	9.1615	9.22083
ENSMUSG00000071604	270.437	0.677207	0.223554	3.0303	0.00244311	0.059135	Entrep1	endosomal transmembrane epsin interactor 1 [Source:MGI Symbol;Acc:MGI:2685813]	8.75327	8.35002	7.41477	7.86067	8.75897	9.10371	7.52622	7.63136	6.88098	6.75481	7.8361	8.10857
ENSMUSG00000020901	194.431	0.618494	0.204321	3.02683	0.00247134	0.0595985	Pik3r5	phosphoinositide-3-kinase regulatory subunit 5 [Source:MGI Symbol;Acc:MGI:2443588]	8.53528	8.23274	7.87661	7.16411	8.15424	7.21205	6.89546	7.44082	7.36666	7.31291	6.8058	7.05576
ENSMUSG00000066441	2131.78	0.47476	0.156839	3.02706	0.00246946	0.0595985	Rdh11	retinol dehydrogenase 11 [Source:MGI Symbol;Acc:MGI:102581]	11.832	11.062	11.5286	11.3116	10.9216	10.9099	10.78	10.6231	11.1605	10.598	10.5475	10.797
ENSMUSG00000041729	81.9105	0.664417	0.219483	3.02601	0.00247806	0.0596508	Coro2b	coronin, actin binding protein, 2B [Source:MGI Symbol;Acc:MGI:2444283]	7.42041	6.86562	6.47384	6.09583	6.86964	6.40275	5.74862	5.61592	6.49167	5.95331	5.84979	5.15981
ENSMUSG00000031442	428.042	0.624554	0.206519	3.02455	0.00249004	0.0598293	Mcf2l	mcf.2 transforming sequence-like [Source:MGI Symbol;Acc:MGI:103263]	9.41591	9.32814	8.78272	8.84565	9.22958	8.80284	7.5608	8.24096	9.16641	7.53239	8.38923	8.1745
ENSMUSG00000026491	3923.12	-0.343234	0.113568	-3.02229	0.00250874	0.0601684	Ahctf1	AT hook containing transcription factor 1 [Source:MGI Symbol;Acc:MGI:1915033]	11.3632	11.6649	12.0014	12.0146	11.6282	11.694	12.2347	12.0903	11.955	12.2038	11.9779	12.1645
ENSMUSG00000020099	1343.05	0.539228	0.178555	3.01998	0.0025279	0.060188	Unc5b	unc-5 netrin receptor B [Source:MGI Symbol;Acc:MGI:894703]	11.2933	10.2732	9.90312	10.4731	11.107	10.5345	10.0326	10.0732	10.1852	10.0896	10.0572	9.76439
ENSMUSG00000028214	91.1571	0.730824	0.242598	3.02084	0.00252075	0.060188	Gem	GTP binding protein (gene overexpressed in skeletal muscle) [Source:MGI Symbol;Acc:MGI:99844]	7.80202	7.23753	6.29764	5.92518	7.30252	6.6548	4.79858	4.67421	5.95681	6.35522	6.40558	5.69023
ENSMUSG00000033249	108.032	0.567185	0.18767	3.02005	0.00252735	0.060188	Hsf4	heat shock transcription factor 4 [Source:MGI Symbol;Acc:MGI:1347058]	7.11326	7.48641	6.77243	6.9729	6.84845	7.11651	6.23324	6.31661	5.9815	6.14304	6.99418	6.41598
ENSMUSG00000040097	579.505	0.359899	0.119137	3.02083	0.00252084	0.060188	Flywch1	FLYWCH-type zinc finger 1 [Source:MGI Symbol;Acc:MGI:2442638]	9.40675	9.16042	9.57618	9.4309	9.02523	9.4866	9.0728	9.01739	8.74772	9.17249	8.97393	8.8351
ENSMUSG00000028212	390.694	-0.472643	0.156596	-3.01817	0.00254305	0.0603296	Ccne2	cyclin E2 [Source:MGI Symbol;Acc:MGI:1329034]	8.01949	8.15056	8.6086	8.48511	8.20514	8.3899	9.06799	8.73889	8.28505	9.23042	8.91869	8.70386
ENSMUSG00000031715	4526.84	-0.299084	0.0990818	-3.01855	0.00253984	0.0603296	Smarca5	SWI/SNF related, matrix associated, actin dependent regulator of chromatin, subfamily a, member 5 [Source:MGI Symbol;Acc:MGI:1935129]	11.8282	12.1047	12.1534	12.0225	11.8586	11.8807	12.4367	12.1769	12.001	12.484	12.2695	12.3314
ENSMUSG00000024308	1634.73	0.443711	0.14713	3.01573	0.00256366	0.0607087	Tapbp	TAP binding protein [Source:MGI Symbol;Acc:MGI:1201689]	11.3106	10.9043	10.6143	10.6706	11.1252	10.6266	9.83483	10.489	10.5444	10.5133	10.4827	10.4754
ENSMUSG00000017405	228.589	-0.470053	0.155943	-3.01353	0.00258228	0.0608308	Nek8	NIMA (never in mitosis gene a)-related expressed kinase 8 [Source:MGI Symbol;Acc:MGI:1890646]	7.45637	7.33705	7.63101	7.44244	7.71917	7.70787	8.33122	7.91412	7.49224	8.0485	8.39979	8.12918
ENSMUSG00000022614	1677.8	-0.233789	0.0775622	-3.01421	0.00257651	0.0608308	Lmf2	lipase maturation factor 2 [Source:MGI Symbol;Acc:MGI:2146015]	10.5549	10.5499	10.7063	10.5631	10.5554	10.5942	10.9044	10.7981	10.6835	10.9883	10.9048	10.6594
ENSMUSG00000027339	305.84	0.690944	0.229495	3.01348	0.00258272	0.0608308	Rassf2	Ras association (RalGDS/AF-6) domain family member 2 [Source:MGI Symbol;Acc:MGI:2442060]	9.1412	8.68486	7.85766	8.11343	9.52497	7.87484	6.89546	7.41513	8.35285	7.50301	8.0208	7.39053
ENSMUSG00000022881	318.859	-0.51812	0.172076	-3.01107	0.00260329	0.060878	Rfc4	replication factor C (activator 1) 4 [Source:MGI Symbol;Acc:MGI:2146571]	7.29895	7.74547	8.02548	8.28204	8.06521	8.29272	8.5604	8.82595	8.24991	8.94741	8.3093	8.5171
ENSMUSG00000023047	125.785	-0.627301	0.20827	-3.01197	0.00259555	0.060878	Amhr2	anti-Mullerian hormone type 2 receptor [Source:MGI Symbol;Acc:MGI:105062]	5.85938	6.6147	6.78585	6.2484	6.05839	7.16507	7.01998	7.71094	7.57569	7.55165	6.908	7.03406
ENSMUSG00000027907	17249	-0.293873	0.0975576	-3.01231	0.00259269	0.060878	S100a11	S100 calcium binding protein A11 [Source:MGI Symbol;Acc:MGI:1338798]	13.7987	13.8989	13.836	14.2206	13.7969	13.8809	14.0727	14.0003	14.2418	14.334	14.2311	14.3966
ENSMUSG00000030220	901.933	0.630646	0.209466	3.01138	0.00260059	0.060878	Arhgdib	Rho, GDP dissociation inhibitor (GDI) beta [Source:MGI Symbol;Acc:MGI:101940]	10.1803	10.3082	9.85299	9.80974	10.8627	9.66096	9.12457	9.35123	9.87353	8.10175	9.69505	9.36682
ENSMUSG00000028066	696.91	-0.3906	0.129944	-3.00589	0.00264806	0.0618147	Pmf1	polyamine-modulated factor 1 [Source:MGI Symbol;Acc:MGI:1914287]	9.2207	8.9902	9.36436	9.35168	9.37744	8.95698	9.45566	9.48484	9.50763	10.029	9.79447	9.48346
ENSMUSG00000026463	2751.87	0.604873	0.201471	3.00282	0.00267487	0.0623296	Atp2b4	ATPase, Ca++ transporting, plasma membrane 4 [Source:MGI Symbol;Acc:MGI:88111]	12.2723	11.5165	11.6697	11.1097	12.0038	11.7092	11.2025	10.7956	11.6981	9.89784	10.9623	10.8374
ENSMUSG00000019102	16054.4	0.533318	0.205119	2.99626	0.00273313	0.0627659	Aldh3a1	aldehyde dehydrogenase family 3, subfamily A1 [Source:MGI Symbol;Acc:MGI:1353451]	15.4846	11.2018	15.0297	15.7666	10.7486	14.8314	11.566	13.3101	11.5619	12.122	11.8328	6.13949
ENSMUSG00000021998	1532.49	0.556967	0.185761	2.99843	0.00271377	0.0627659	Lcp1	lymphocyte cytosolic protein 1 [Source:MGI Symbol;Acc:MGI:104808]	11.3852	11.2484	10.2648	10.6491	11.0524	10.2683	9.64644	10.5649	10.2616	10.0813	10.4661	10.0489
ENSMUSG00000025154	952.494	-0.370746	0.123753	-2.99587	0.00273665	0.0627659	Arhgap19	Rho GTPase activating protein 19 [Source:MGI Symbol;Acc:MGI:1918335]	9.31379	9.66058	9.71421	9.90275	9.9758	9.42811	10.0509	10.0231	10.0863	10.3344	9.94991	10.0147
ENSMUSG00000025403	3699.51	-0.403272	0.134476	-2.99883	0.00271018	0.0627659	Shmt2	serine hydroxymethyltransferase 2 (mitochondrial) [Source:MGI Symbol;Acc:MGI:1277989]	11.4374	11.9134	11.7463	11.2322	11.6643	11.6144	12.1185	11.8478	11.9131	12.5107	11.9365	11.895
ENSMUSG00000025491	186.42	0.735308	0.247141	3.00004	0.00269948	0.0627659	Ifitm1	interferon induced transmembrane protein 1 [Source:MGI Symbol;Acc:MGI:1915963]	8.66998	9.11526	7.27898	7.07167	8.38881	5.60007	5.62335	6.91399	7.21875	6.16822	6.8781	6.71761
ENSMUSG00000026203	1180.05	0.393217	0.13123	2.9963	0.00273282	0.0627659	Dnajb2	DnaJ heat shock protein family (Hsp40) member B2 [Source:MGI Symbol;Acc:MGI:1928739]	10.8953	10.2126	10.2382	10.1293	10.4353	10.364	10.1822	9.78479	10.0619	10.0204	9.82484	9.95539
ENSMUSG00000029050	5307.33	-0.169909	0.0566738	-2.998	0.00271754	0.0627659	Ski	ski sarcoma viral oncogene homolog (avian) [Source:MGI Symbol;Acc:MGI:98310]	12.2925	12.2516	12.2925	12.2034	12.3834	12.2826	12.5014	12.4271	12.5131	12.3256	12.4442	12.5246
ENSMUSG00000033499	6447.67	-0.18939	0.06319	-2.99715	0.00272515	0.0627659	Larp4b	La ribonucleoprotein 4B [Source:MGI Symbol;Acc:MGI:106330]	12.4245	12.5425	12.6517	12.7008	12.5151	12.4786	12.7099	12.7836	12.7294	12.774	12.6855	12.8006
ENSMUSG00000040723	156.952	0.713058	0.238438	2.99658	0.00273026	0.0627659	Rcsd1	RCSD domain containing 1 [Source:MGI Symbol;Acc:MGI:2676394]	8.10351	8.16047	6.6748	6.78605	8.5017	7.336	5.67477	5.96183	7.31902	6.94162	6.57672	6.73116
ENSMUSG00000015053	217.9	0.733614	0.247316	2.99435	0.00275028	0.0629685	Gata2	GATA binding protein 2 [Source:MGI Symbol;Acc:MGI:95662]	7.51209	9.60902	7.38862	7.38871	9.00622	6.75972	7.0495	6.27913	7.90097	5.98199	6.86799	6.25651
ENSMUSG00000023940	452.652	-0.572955	0.191459	-2.99284	0.00276392	0.0631705	Sgo1	shugoshin 1 [Source:MGI Symbol;Acc:MGI:1919665]	7.72748	7.75204	8.64588	8.8733	8.77028	8.41422	9.39754	9.00883	8.65099	9.42575	8.85869	9.28882
ENSMUSG00000034538	94.863	0.701734	0.234978	2.99158	0.0027754	0.0632127	Zfp418	zinc finger protein 418 [Source:MGI Symbol;Acc:MGI:2444763]	7.64887	6.92498	7.00829	7.26297	6.40167	6.45055	5.57003	5.35276	6.62301	6.65148	4.89465	5.82266
ENSMUSG00000076437	910.524	-0.38228	0.127777	-2.99181	0.00277324	0.0632127	Selenoh	selenoprotein H [Source:MGI Symbol;Acc:MGI:1919907]	9.46967	9.67794	9.77605	9.68826	9.38114	9.63878	9.94496	10.0302	9.89319	10.4886	9.93304	9.7277
ENSMUSG00000029188	1679.47	0.731681	0.247206	2.98693	0.0028179	0.0639585	Slc34a2	solute carrier family 34 (sodium phosphate), member 2 [Source:MGI Symbol;Acc:MGI:1342284]	10.0685	11.844	10.8305	11.2861	11.7568	11.0791	8.62391	10.3501	10.4447	7.54205	10.1362	10.0611
ENSMUSG00000048534	86.1623	0.709979	0.237925	2.98736	0.00281402	0.0639585	Jaml	junction adhesion molecule like [Source:MGI Symbol;Acc:MGI:2685484]	7.31471	7.39699	6.29764	5.98434	7.55882	5.78545	5.05294	5.61592	5.52451	6.01011	6.19529	6.05584
ENSMUSG00000020362	7556.17	-0.237139	0.0794214	-2.98583	0.00282806	0.0640782	Cnot6	CCR4-NOT transcription complex, subunit 6 [Source:MGI Symbol;Acc:MGI:2144529]	12.6436	12.6158	12.984	12.7485	12.7691	12.7493	13.0131	13.0413	12.8154	13.1042	12.9814	13.0301
ENSMUSG00000038058	1207.43	0.403972	0.13542	2.983	0.00285441	0.0645639	Nod1	nucleotide-binding oligomerization domain containing 1 [Source:MGI Symbol;Acc:MGI:1341839]	10.7369	10.4951	10.6105	10.1277	10.3596	10.2289	9.90379	9.62028	10.259	9.80859	10.0804	10.2352
ENSMUSG00000039158	314.302	0.573192	0.1922	2.98188	0.00286485	0.0646884	Akna	AT-hook transcription factor [Source:MGI Symbol;Acc:MGI:2140340]	8.99731	8.85631	8.37545	8.12004	9.03464	7.86311	7.43968	8.01448	7.95807	7.95033	8.27528	7.66912
ENSMUSG00000024935	111.051	0.702899	0.242341	2.97958	0.0028864	0.0650136	Slc1a1	solute carrier family 1 (neuronal/epithelial high affinity glutamate transporter, system Xag), member 1 [Source:MGI Symbol;Acc:MGI:105083]	7.07677	5.75245	6.60078	7.56375	9.01338	5.68245	5.48615	5.03063	6.52564	2.85212	6.04188	5.87241
ENSMUSG00000085558	98.7779	0.722368	0.246302	2.97929	0.00288916	0.0650136	4930412C18Rik	RIKEN cDNA 4930412C18 gene [Source:MGI Symbol;Acc:MGI:2443490]	5.18761	7.94795	6.94986	6.71798	7.52583	7.67471	6.01118	5.31621	6.42122	2.24256	5.21484	6.01212
ENSMUSG00000020444	1382.62	0.331742	0.111403	2.97782	0.00290305	0.0652141	Guk1	guanylate kinase 1 [Source:MGI Symbol;Acc:MGI:95871]	10.6519	10.5	10.8665	10.5991	10.1242	10.7432	10.2173	10.2783	10.2927	10.2247	10.226	10.2493
ENSMUSG00000014602	173.173	0.655291	0.220209	2.97608	0.00291961	0.0653603	Kif1a	kinesin family member 1A [Source:MGI Symbol;Acc:MGI:108391]	8.19997	8.31493	7.2405	7.21438	8.14123	7.36123	6.68586	6.97387	7.21875	7.01284	7.38999	5.82266
ENSMUSG00000035041	253.007	-0.610393	0.2052	-2.97522	0.0029278	0.0653603	Creb3l3	cAMP responsive element binding protein 3-like 3 [Source:MGI Symbol;Acc:MGI:2384786]	7.59183	7.65719	7.57798	7.59255	6.74905	7.87484	8.04892	7.87068	8.42213	9.11862	8.32046	7.71074
ENSMUSG00000038271	159.726	0.53102	0.178351	2.97644	0.0029162	0.0653603	Iffo1	intermediate filament family orphan 1 [Source:MGI Symbol;Acc:MGI:2444516]	7.73335	7.54813	7.72459	7.08524	8.10595	7.18405	6.93817	6.61625	7.24957	7.11995	6.88813	7.02309
ENSMUSG00000073557	698.679	0.418551	0.140675	2.97504	0.00292948	0.0653603	Ppp1r12b	protein phosphatase 1, regulatory subunit 12B [Source:MGI Symbol;Acc:MGI:1916417]	9.72089	9.53854	9.61993	9.77875	9.69634	9.6075	9.38987	9.04836	9.27276	8.53334	9.55558	9.20878
ENSMUSG00000025321	576.552	0.65787	0.221352	2.97349	0.00294432	0.0654197	Itgb8	integrin beta 8 [Source:MGI Symbol;Acc:MGI:1338035]	9.29007	9.74701	8.96783	8.9157	10.3874	9.47893	8.14321	8.2936	9.22186	7.94305	9.3293	8.34717
ENSMUSG00000038172	6308.37	-0.369135	0.124113	-2.97419	0.00293768	0.0654197	Ttc39b	tetratricopeptide repeat domain 39B [Source:MGI Symbol;Acc:MGI:1917113]	12.0176	12.3895	12.6708	12.5841	12.0535	12.6153	12.7962	12.7038	12.5973	12.9071	12.8769	12.9349
ENSMUSG00000050201	301.955	0.577818	0.194338	2.9732	0.0029471	0.0654197	Otop2	otopetrin 2 [Source:MGI Symbol;Acc:MGI:2388365]	7.8835	8.58533	8.72118	8.51551	8.77309	8.68456	8.49037	7.77966	8.07166	7.76472	7.08425	7.46538
ENSMUSG00000035158	177.753	0.715029	0.245323	2.97209	0.00295781	0.0655466	Mitf	melanogenesis associated transcription factor [Source:MGI Symbol;Acc:MGI:104554]	7.93537	7.35443	6.73139	5.8635	9.87985	6.84565	5.3971	6.07553	7.05392	6.11742	6.47382	6.83517
ENSMUSG00000035164	730.693	0.541814	0.182596	2.96725	0.0030048	0.0664754	Zc3h12c	zinc finger CCCH type containing 12C [Source:MGI Symbol;Acc:MGI:3026959]	10.2789	9.65182	9.11334	9.73851	10.3464	9.22778	9.32496	9.03717	9.17981	9.13787	8.85358	9.34716
ENSMUSG00000027379	817.803	-0.519289	0.175073	-2.96628	0.00301426	0.0664785	Bub1	BUB1, mitotic checkpoint serine/threonine kinase [Source:MGI Symbol;Acc:MGI:1100510]	8.71816	9.09472	9.7994	9.56288	9.16248	9.46154	9.83765	9.81293	9.46886	10.4898	9.99589	9.89198
ENSMUSG00000059022	73.2015	0.728028	0.247085	2.9662	0.00301507	0.0664785	Kcp	kielin/chordin-like protein [Source:MGI Symbol;Acc:MGI:2141640]	6.23546	7.77804	4.78499	6.6827	6.88012	6.6548	4.79858	5.11815	5.49051	3.99362	5.57941	6.23766
ENSMUSG00000024924	608.647	-0.596378	0.201213	-2.9643	0.00303373	0.0667777	Vldlr	very low density lipoprotein receptor [Source:MGI Symbol;Acc:MGI:98935]	8.67304	8.82548	8.20107	8.78456	9.0876	9.18603	9.04375	9.45992	9.68158	10.1775	9.94511	8.62624
ENSMUSG00000031928	1063.33	-0.327178	0.110396	-2.96368	0.00303981	0.0667994	Mre11a	MRE11A homolog A, double strand break repair nuclease [Source:MGI Symbol;Acc:MGI:1100512]	9.65125	9.74537	9.96048	10.024	9.75872	10.0516	10.1977	10.2604	10.0193	10.401	10.3922	9.97971
ENSMUSG00000030672	112.52	0.716605	0.246085	2.95952	0.00308123	0.0675965	Mylpf	myosin light chain, phosphorylatable, fast skeletal muscle [Source:MGI Symbol;Acc:MGI:97273]	8.2252	6.34595	6.20075	5.95506	8.86036	5.48236	6.14483	6.03112	5.62195	4.76163	5.74322	6.13949
ENSMUSG00000018809	185.429	0.363615	0.122889	2.9586	0.00309043	0.067685	Smyd4	SET and MYND domain containing 4 [Source:MGI Symbol;Acc:MGI:2442796]	7.54585	7.87154	7.62355	7.73714	7.74806	7.78447	7.02988	7.42374	7.43975	7.44238	7.36864	7.27506
ENSMUSG00000013707	62.2557	0.704438	0.238484	2.9575	0.00310143	0.0678127	Tnfaip8l2	tumor necrosis factor, alpha-induced protein 8-like 2 [Source:MGI Symbol;Acc:MGI:1917019]	6.67447	6.95947	5.7311	5.83164	6.60487	6.36998	4.16932	4.83785	5.62195	5.4363	4.89465	6.19919
ENSMUSG00000021811	705.304	-0.339321	0.114763	-2.95671	0.00310943	0.0678746	Dnajc9	DnaJ heat shock protein family (Hsp40) member C9 [Source:MGI Symbol;Acc:MGI:1915326]	9.07337	9.22798	9.29799	9.31182	9.44075	9.25944	9.67197	9.48484	9.50763	10.0187	9.43579	9.59693
ENSMUSG00000025134	1655.78	-0.296322	0.100296	-2.95447	0.00313211	0.0678897	Alyref	Aly/REF export factor [Source:MGI Symbol;Acc:MGI:1341044]	10.5557	10.5194	10.5925	10.4405	10.3984	10.6626	10.8868	10.9294	10.5392	11.1118	10.7997	10.7116
ENSMUSG00000026535	2885	-0.675108	0.228632	-2.9561	0.00311561	0.0678897	Ifi202b	interferon activated gene 202B [Source:MGI Symbol;Acc:MGI:1347083]	10.1075	11.1336	10.1974	10.9389	11.936	10.2947	11.7759	12.1753	12.7594	11.4837	11.0966	11.4774
ENSMUSG00000027074	152.145	0.572867	0.193809	2.95459	0.00313081	0.0678897	Slc43a3	solute carrier family 43, member 3 [Source:MGI Symbol;Acc:MGI:1931054]	7.81869	7.90731	7.47402	6.49206	7.83681	7.45014	6.71071	6.61625	7.15506	6.80383	6.94694	6.90854
ENSMUSG00000031381	1778	-0.350526	0.118658	-2.95408	0.003136	0.0678897	Piga	phosphatidylinositol glycan anchor biosynthesis, class A [Source:MGI Symbol;Acc:MGI:99461]	10.2567	10.9291	10.8002	10.574	10.5733	10.3409	10.9198	11.0889	11.0171	10.9552	10.764	11.0597
ENSMUSG00000044042	921.3	0.449478	0.152097	2.955	0.00312668	0.0678897	Fmn1	formin 1 [Source:MGI Symbol;Acc:MGI:101815]	10.0392	10.0712	10.1437	9.77875	10.4608	9.87753	9.53084	9.44307	9.69843	8.93646	9.77837	9.88442
ENSMUSG00000023938	438.807	0.28171	0.0953883	2.9531	0.00314596	0.0679932	Aars2	alanyl-tRNA synthetase 2, mitochondrial [Source:MGI Symbol;Acc:MGI:2681839]	8.9826	8.92771	8.86407	8.77202	9.03932	8.915	8.56381	8.8292	8.46215	8.52849	8.70249	8.64783
ENSMUSG00000018927	419.906	0.718114	0.246874	2.95093	0.00316822	0.0682164	Ccl6	chemokine (C-C motif) ligand 6 [Source:MGI Symbol;Acc:MGI:98263]	8.29833	10.4823	7.01969	8.69444	10.3178	7.64762	7.62757	7.79965	8.52229	6.85124	8.19265	6.46544
ENSMUSG00000021377	3227.37	-0.338141	0.114622	-2.95006	0.00317709	0.0682164	Dek	DEK proto-oncogene (DNA binding) [Source:MGI Symbol;Acc:MGI:1926209]	11.2913	11.3805	11.5849	11.6162	11.5222	11.3728	12.0411	11.6992	11.5732	12.159	11.7591	11.6158
ENSMUSG00000028581	1126.6	0.581788	0.197156	2.95114	0.00316599	0.0682164	Laptm5	lysosomal-associated protein transmembrane 5 [Source:MGI Symbol;Acc:MGI:108046]	10.7406	10.7527	9.75402	9.98651	11.1466	9.72877	9.39754	9.83571	9.93645	9.51922	9.98891	9.61349
ENSMUSG00000044345	2341.96	0.451715	0.153105	2.95033	0.00317437	0.0682164	Marveld1	MARVEL (membrane-associating) domain containing 1 [Source:MGI Symbol;Acc:MGI:2147570]	12.0497	11.4021	11.203	11.2787	11.0059	11.3733	11.2227	10.8833	10.7551	10.9516	10.9998	10.6289
ENSMUSG00000026238	20709.1	-0.330117	0.11196	-2.94854	0.0031928	0.0684417	Ptma	prothymosin alpha [Source:MGI Symbol;Acc:MGI:97803]	14.0633	14.0265	14.2182	14.199	14.0736	14.3155	14.4045	14.5062	14.3485	14.9267	14.5007	14.2195
ENSMUSG00000031165	86.199	0.665646	0.225757	2.9474	0.00320461	0.0685827	Was	Wiskott-Aldrich syndrome [Source:MGI Symbol;Acc:MGI:105059]	6.99113	7.77158	6.16009	6.40814	6.55342	6.51192	5.84155	6.16045	5.71323	5.21255	6.21137	6.05584
ENSMUSG00000018796	5059.47	0.337432	0.114507	2.94681	0.00321075	0.0686023	Acsl1	acyl-CoA synthetase long-chain family member 1 [Source:MGI Symbol;Acc:MGI:102797]	12.3145	12.5213	12.6342	12.4287	12.3583	12.5544	12.2886	11.9583	12.3275	11.7218	11.9658	12.3211
ENSMUSG00000017550	598.794	-0.401893	0.136444	-2.94536	0.00322578	0.0686997	Atad5	ATPase family, AAA domain containing 5 [Source:MGI Symbol;Acc:MGI:2442925]	8.6042	8.89839	9.25279	8.77622	9.34377	8.94033	9.50088	9.42388	9.25262	9.69624	9.2844	9.38192
ENSMUSG00000074489	985.545	-0.659835	0.224182	-2.94568	0.00322249	0.0686997	Bglap3	bone gamma-carboxyglutamate protein 3 [Source:MGI Symbol;Acc:MGI:88155]	8.19997	10.0921	8.23082	9.86587	9.1011	9.83313	10.5863	10.7268	10.1269	10.3593	10.2708	9.74616
ENSMUSG00000040464	554.843	-0.236373	0.0802863	-2.9441	0.003239	0.0688695	Gtpbp10	GTP-binding protein 10 (putative) [Source:MGI Symbol;Acc:MGI:2385599]	8.9727	9.00678	8.83531	9.09748	9.02287	9.00579	9.28828	9.34444	9.19044	9.27456	9.14903	9.14948
ENSMUSG00000026395	930.743	0.581724	0.197694	2.94285	0.00325205	0.0689235	Ptprc	protein tyrosine phosphatase, receptor type, C [Source:MGI Symbol;Acc:MGI:97810]	10.5408	10.3768	9.76593	9.73421	10.8054	9.31214	8.92136	9.20148	9.42453	9.80658	9.60815	9.60247
ENSMUSG00000035020	2571.75	0.718048	0.247166	2.94332	0.00324717	0.0689235	Epgn	epithelial mitogen [Source:MGI Symbol;Acc:MGI:1919170]	12.7456	12.2803	11.4278	12.0587	9.26399	11.7295	10.7078	10.065	8.98294	9.77005	10.3291	11.3389
ENSMUSG00000028469	232.35	0.596942	0.202891	2.9419	0.00326201	0.0690231	Npr2	natriuretic peptide receptor 2 [Source:MGI Symbol;Acc:MGI:97372]	8.2864	8.53668	7.88287	7.95241	8.69512	7.46573	6.85144	7.98568	7.63136	7.11995	7.58774	7.15959
ENSMUSG00000083907	87.9512	0.696003	0.236922	2.94117	0.00326974	0.0690753	Plk-ps1	polo like kinase, pseudogene 1 [Source:MGI Symbol;Acc:MGI:103247]	7.38354	7.75858	6.94986	6.29587	5.81796	6.33645	5.77242	5.03063	6.45687	5.83252	5.84979	5.77114
ENSMUSG00000022840	137.867	0.629179	0.214206	2.9366	0.00331829	0.0698534	Adcy5	adenylate cyclase 5 [Source:MGI Symbol;Acc:MGI:99673]	7.8297	7.57803	6.75888	7.18946	7.98009	7.14584	6.10789	6.27913	7.18725	6.11742	6.7628	7.01204
ENSMUSG00000026187	1386.33	-0.29346	0.0999629	-2.93571	0.00332787	0.0698534	Xrcc5	X-ray repair complementing defective repair in Chinese hamster cells 5 [Source:MGI Symbol;Acc:MGI:104517]	10.0984	10.209	10.2528	10.5546	10.1121	10.3836	10.5745	10.4526	10.4144	10.7104	10.7013	10.6162
ENSMUSG00000044313	664.355	0.577651	0.196749	2.9361	0.00332372	0.0698534	Mab21l3	mab-21-like 3 [Source:MGI Symbol;Acc:MGI:2446273]	9.87493	9.3672	9.33498	9.35168	10.5131	9.24143	9.04131	8.88641	9.42678	8.53334	8.57158	9.17943
ENSMUSG00000091337	865.016	0.322191	0.109696	2.93698	0.00331423	0.0698534	Eid1	EP300 interacting inhibitor of differentiation 1 [Source:MGI Symbol;Acc:MGI:1889651]	9.89865	9.9776	9.72296	9.7147	10.0953	10.0529	9.3666	9.70576	9.63953	9.35076	9.77432	9.58206
ENSMUSG00000090150	1109.15	0.340708	0.116111	2.93431	0.00334296	0.0700579	Acad11	acyl-Coenzyme A dehydrogenase family, member 11 [Source:MGI Symbol;Acc:MGI:2143169]	10.5566	10.0673	10.1746	10.447	10.0391	10.3535	9.95018	9.68442	10.0517	9.94412	9.77161	10.1007
ENSMUSG00000048234	2370.62	0.367126	0.12514	2.93367	0.00334978	0.070089	Rnf149	ring finger protein 149 [Source:MGI Symbol;Acc:MGI:2677438]	11.8127	11.0666	11.2389	11.2153	11.6071	11.2898	10.8875	11.2065	11.023	10.9186	11.0381	10.9092
ENSMUSG00000024063	709.396	0.61041	0.208145	2.93308	0.0033562	0.070097	Lbh	limb-bud and heart [Source:MGI Symbol;Acc:MGI:1925139]	9.67127	10.5742	9.14754	8.98251	10.2658	9.56831	8.95554	8.64624	9.37414	8.60884	9.40291	8.94671
ENSMUSG00000092417	204.669	-0.35854	0.122244	-2.93265	0.00336085	0.070097	Gpank1	G patch domain and ankyrin repeats 1 [Source:MGI Symbol;Acc:MGI:2148975]	7.46345	7.46257	7.40611	7.46338	7.68969	7.36954	7.56762	7.99149	8.03675	7.83715	7.89702	7.80342
ENSMUSG00000028435	31051.2	-0.535744	0.182861	-2.92999	0.00338977	0.070588	Aqp3	aquaporin 3 [Source:MGI Symbol;Acc:MGI:1333777]	13.5202	14.9658	14.7858	14.3526	14.3723	14.9435	15.0823	14.7136	15.1435	15.314	15.2835	15.5693
ENSMUSG00000022217	368.116	0.560859	0.19147	2.92911	0.00339935	0.0706752	Emc9	ER membrane protein complex subunit 9 [Source:MGI Symbol;Acc:MGI:1934682]	8.73874	8.97903	9.14754	8.55507	8.19258	9.13818	8.46503	7.31681	8.35285	7.95756	7.91677	8.52489
ENSMUSG00000002346	700.502	0.39127	0.133652	2.92731	0.00341909	0.0709732	Slc25a42	solute carrier family 25, member 42 [Source:MGI Symbol;Acc:MGI:1920345]	9.91295	9.37786	9.36436	9.57736	9.87331	9.70268	9.41843	9.11901	9.22186	8.90685	9.11951	9.49343
ENSMUSG00000018654	195.117	0.666617	0.227888	2.9267	0.00342584	0.0709944	Ikzf1	IKAROS family zinc finger 1 [Source:MGI Symbol;Acc:MGI:1342540]	8.29437	8.43416	6.60078	7.46338	8.82554	7.36954	6.97965	7.09747	7.2597	6.91212	7.25688	6.79704
ENSMUSG00000036596	131.942	0.69566	0.238094	2.92574	0.00343635	0.0709944	Cpz	carboxypeptidase Z [Source:MGI Symbol;Acc:MGI:88487]	7.33802	8.25141	6.99679	7.21438	7.66566	7.12635	5.99104	6.71781	6.60723	4.29732	6.7628	6.84766
ENSMUSG00000048895	683.869	0.51499	0.175992	2.92602	0.00343327	0.0709944	Cdk5r1	cyclin-dependent kinase 5, regulatory subunit 1 (p35) [Source:MGI Symbol;Acc:MGI:101764]	9.84812	9.96634	9.48036	9.67261	9.41396	9.68614	8.92932	8.58227	9.25262	8.37476	9.47295	9.52488
ENSMUSG00000022755	73.3363	-0.703592	0.245174	-2.92513	0.0034431	0.071022	Adgrg7	adhesion G protein-coupled receptor G7 [Source:MGI Symbol;Acc:MGI:2441732]	3.3936	4.36428	4.67387	6.06875	5.88193	5.13766	7.07843	7.08666	6.289	7.44238	7.11877	3.57542
ENSMUSG00000020593	309.489	0.642031	0.219736	2.92255	0.00347182	0.0710537	Lpin1	lipin 1 [Source:MGI Symbol;Acc:MGI:1891340]	9.18042	7.85332	8.03113	8.03166	9.33998	8.74651	7.93755	7.53128	8.34336	7.29016	7.92654	7.31158
ENSMUSG00000024610	7086.59	0.533951	0.182599	2.92434	0.00345186	0.0710537	Cd74	CD74 antigen (invariant polypeptide of major histocompatibility complex, class II antigen-associated) [Source:MGI Symbol;Acc:MGI:96534]	13.5268	13.3204	12.2349	12.8836	13.2738	12.8652	11.9284	12.6401	12.4213	12.1919	12.9736	12.2256
ENSMUSG00000033762	277.168	-0.504101	0.172504	-2.92207	0.00347713	0.0710537	Recql4	RecQ protein-like 4 [Source:MGI Symbol;Acc:MGI:1931028]	7.37606	7.52529	7.96776	7.76271	7.80966	8.1932	8.46503	8.47446	7.71472	8.78193	8.33154	8.32947
ENSMUSG00000036019	262.296	0.42113	0.144064	2.92285	0.00346845	0.0710537	Tmtc2	transmembrane and tetratricopeptide repeat containing 2 [Source:MGI Symbol;Acc:MGI:1914057]	8.59132	8.20905	8.33949	8.34545	8.06521	7.86311	7.65343	8.08677	7.72937	7.56119	7.74514	7.90252
ENSMUSG00000050944	151.582	0.703214	0.241104	2.92395	0.00345626	0.0710537	Efcab5	EF-hand calcium binding domain 5 [Source:MGI Symbol;Acc:MGI:2442440]	7.94046	7.90731	7.44892	8.45929	6.48641	7.31893	6.68586	5.20067	5.95681	6.11742	6.8981	7.4815
ENSMUSG00000058446	2625.2	0.300152	0.102716	2.92214	0.00347634	0.0710537	Znrf2	zinc and ring finger 2 [Source:MGI Symbol;Acc:MGI:1196246]	11.4234	11.4985	11.8641	11.239	11.5748	11.3608	11.1382	11.1679	11.2188	11.1612	11.1303	11.3328
ENSMUSG00000020737	2892.07	-0.26774	0.0916849	-2.92021	0.00349791	0.0713671	Jpt1	Jupiter microtubule associated homolog 1 [Source:MGI Symbol;Acc:MGI:1096361]	11.2073	11.3059	11.3811	11.2941	11.4024	11.5074	11.7697	11.6255	11.7198	11.7533	11.5419	11.3255
ENSMUSG00000001655	185.346	0.553275	0.21171	2.9193	0.00350813	0.0714646	Hoxc13	homeobox C13 [Source:MGI Symbol;Acc:MGI:99560]	6.8029	8.14058	4.7305	6.19931	10.2508	7.62002	5.45708	5.91372	4.95513	5.39424	7.16903	2.57629
ENSMUSG00000002111	276.81	0.59627	0.204402	2.91682	0.00353619	0.0718131	Spi1	spleen focus forming virus (SFFV) proviral integration oncogene [Source:MGI Symbol;Acc:MGI:98282]	8.70028	9.1178	8.01412	7.6576	8.58733	8.12609	7.21496	7.56282	7.91385	7.4216	8.18452	7.619
ENSMUSG00000004591	2799.68	-0.230045	0.0788562	-2.91727	0.00353106	0.0718131	Pkn2	protein kinase N2 [Source:MGI Symbol;Acc:MGI:109211]	11.483	11.2303	11.3322	11.3991	11.2687	11.2408	11.5472	11.5164	11.4269	11.7014	11.466	11.7068
ENSMUSG00000021395	3533.27	-0.267114	0.0916297	-2.91513	0.00355545	0.0720927	Spin1	spindlin 1 [Source:MGI Symbol;Acc:MGI:109242]	11.6413	11.4848	11.4927	11.5998	11.8437	11.7547	11.818	11.8187	11.822	11.8508	12.0928	12.08
ENSMUSG00000017548	2482.92	-0.272353	0.0934836	-2.91337	0.00357553	0.072388	Suz12	SUZ12 polycomb repressive complex 2 subunit [Source:MGI Symbol;Acc:MGI:1261758]	10.9366	11.2108	11.3299	11.0154	11.2717	10.9658	11.3654	11.4951	11.2445	11.5564	11.3982	11.3979
ENSMUSG00000042250	2287.27	0.561461	0.192777	2.91274	0.00358269	0.0724211	Pglyrp4	peptidoglycan recognition protein 4 [Source:MGI Symbol;Acc:MGI:2686324]	11.7474	11.6247	11.5499	11.1982	11.3956	11.1765	10.899	11.0428	10.9522	9.50446	10.3789	11.2576
ENSMUSG00000028937	1491.89	0.626685	0.215417	2.91044	0.00360924	0.0727247	Acot7	acyl-CoA thioesterase 7 [Source:MGI Symbol;Acc:MGI:1917275]	11.851	10.0647	10.9192	11.1802	10.1973	10.342	10.1855	10.252	10.2245	10.2529	9.98658	9.24227
ENSMUSG00000041608	177.591	0.709505	0.245047	2.90904	0.00362543	0.0727247	Entpd3	ectonucleoside triphosphate diphosphohydrolase 3 [Source:MGI Symbol;Acc:MGI:1321386]	8.95018	6.2747	7.71058	8.2702	8.0925	7.17459	6.25029	7.18114	6.45687	7.31291	7.03992	5.15981
ENSMUSG00000047067	177.619	-0.474571	0.163084	-2.90912	0.00362449	0.0727247	Dusp28	dual specificity phosphatase 28 [Source:MGI Symbol;Acc:MGI:1914696]	7.42768	7.30165	6.93789	6.76933	7.12886	7.41844	7.49079	8.00303	8.0659	7.49308	7.64805	7.53654
ENSMUSG00000057123	160.862	0.68038	0.234078	2.90975	0.00361715	0.0727247	Gja5	gap junction protein, alpha 5 [Source:MGI Symbol;Acc:MGI:95716]	8.24999	8.38849	7.53093	7.81252	6.85909	7.09662	6.66058	5.78592	7.19783	5.86368	6.74081	7.42428
ENSMUSG00000059708	92.4159	0.548221	0.188349	2.90936	0.0036217	0.0727247	Akap17b	A kinase (PRKA) anchor protein 17B [Source:MGI Symbol;Acc:MGI:2443758]	7.02024	6.2747	6.49033	7.12521	6.69072	7.19344	6.37988	6.44063	5.95681	6.21729	6.09485	5.89666
ENSMUSG00000101026	315.272	0.71025	0.247197	2.90804	0.00363696	0.0728447	Ly6g6g	lymphocyte antigen 6 complex, locus G6G [Source:MGI Symbol;Acc:MGI:1925975]	7.46345	7.88356	7.19091	7.8368	10.6813	8.52627	7.98924	7.25057	7.09975	6.89713	7.5503	7.19911
ENSMUSG00000050234	205.955	0.566425	0.195089	2.90289	0.0036974	0.0739423	Gja4	gap junction protein, alpha 4 [Source:MGI Symbol;Acc:MGI:95715]	7.96063	8.45445	7.63101	8.05943	7.45049	8.21643	6.63484	7.50717	7.31902	7.01284	7.84643	7.18933
ENSMUSG00000051278	339.331	-0.424887	0.146576	-2.89846	0.00374995	0.0747653	Zgrf1	zinc finger, GRF-type containing 1 [Source:MGI Symbol;Acc:MGI:1918893]	7.56574	8.20427	8.20607	8.20952	8.5017	8.10633	8.75811	8.73889	8.53068	8.45878	8.80672	8.41169
ENSMUSG00000066551	4564.93	-0.33287	0.114824	-2.89893	0.00374442	0.0747653	Hmgb1	high mobility group box 1 [Source:MGI Symbol;Acc:MGI:96113]	11.8493	11.7225	11.9482	11.9273	12.3227	11.9736	12.4211	12.0085	12.2159	12.4968	12.4807	12.2508
ENSMUSG00000030102	408.022	0.481867	0.166275	2.89761	0.00376021	0.0748124	Itpr1	inositol 1,4,5-trisphosphate receptor 1 [Source:MGI Symbol;Acc:MGI:96623]	8.9826	9.14303	9.01133	8.20952	9.33617	8.59878	8.20573	8.65358	8.41761	8.22684	8.4981	8.17945
ENSMUSG00000037995	2585.23	-0.425414	0.146831	-2.89731	0.00376372	0.0748124	Igsf9	immunoglobulin superfamily, member 9 [Source:MGI Symbol;Acc:MGI:2135283]	10.6696	11.0136	11.4845	10.9584	10.697	11.4483	11.449	11.3753	11.3702	11.7978	11.6962	11.575
ENSMUSG00000106928	122.011	0.670315	0.231582	2.89673	0.00377078	0.0748394	Gm43860	predicted gene 43860 [Source:MGI Symbol;Acc:MGI:5663997]	7.20064	7.72557	7.41477	7.27487	6.05839	7.84534	6.48445	4.93746	6.289	6.65148	6.67276	6.55956
ENSMUSG00000028068	833.277	-0.507941	0.175448	-2.89522	0.00378897	0.0750868	Iqgap3	IQ motif containing GTPase activating protein 3 [Source:MGI Symbol;Acc:MGI:3028642]	8.79598	9.07913	9.65875	9.59408	9.69189	9.214	10.0039	9.65545	9.63759	10.5829	9.93909	9.77914
ENSMUSG00000028657	1407.91	0.236498	0.0817114	2.89429	0.00380022	0.0751615	Ppt1	palmitoyl-protein thioesterase 1 [Source:MGI Symbol;Acc:MGI:1298204]	10.6488	10.4341	10.8191	10.5461	10.4503	10.5261	10.3238	10.3535	10.2489	10.3823	10.3816	10.307
ENSMUSG00000037410	1921.74	0.404297	0.139701	2.89396	0.0038042	0.0751615	Tbc1d2b	TBC1 domain family, member 2B [Source:MGI Symbol;Acc:MGI:1914266]	11.236	11.5107	10.9313	10.8817	11.1449	10.8606	10.6063	10.826	10.8703	10.3163	10.9158	10.3733
ENSMUSG00000002477	1092.68	-0.311629	0.107718	-2.89297	0.00381615	0.0752843	Snrpd1	small nuclear ribonucleoprotein D1 [Source:MGI Symbol;Acc:MGI:98344]	9.86961	10.0095	10.1279	9.77457	9.77285	9.94165	10.2632	10.1124	10.0341	10.5268	10.386	10.1124
ENSMUSG00000027715	1590.97	-0.473315	0.163693	-2.89156	0.0038334	0.0753979	Ccna2	cyclin A2 [Source:MGI Symbol;Acc:MGI:108069]	9.94872	9.82701	10.7107	10.6085	10.4102	10.3314	10.9178	10.8276	10.565	11.4091	10.7903	10.6107
ENSMUSG00000032812	1676.61	0.333064	0.115172	2.89184	0.00382996	0.0753979	Arap1	ArfGAP with RhoGAP domain, ankyrin repeat and PH domain 1 [Source:MGI Symbol;Acc:MGI:1916960]	11.1192	10.9116	10.9291	10.8885	10.7916	10.5737	10.4738	10.5284	10.6873	10.1302	10.5507	10.7056
ENSMUSG00000019942	1359.51	-0.468954	0.162255	-2.89033	0.00384833	0.0754982	Cdk1	cyclin-dependent kinase 1 [Source:MGI Symbol;Acc:MGI:88351]	9.59913	10.0394	10.3965	10.5399	9.73727	10.1706	10.8404	10.3535	10.4525	11.0724	10.5965	10.4623
ENSMUSG00000021846	682.694	-0.47434	0.164115	-2.8902	0.00385001	0.0754982	Peli2	pellino 2 [Source:MGI Symbol;Acc:MGI:1891445]	9.11894	8.76178	8.45743	9.11744	9.37188	9.6075	9.55848	9.60522	9.4155	9.98189	9.62175	9.73107
ENSMUSG00000005947	267.987	0.609428	0.211105	2.88703	0.00388902	0.0760266	Itgae	integrin alpha E, epithelial-associated [Source:MGI Symbol;Acc:MGI:1298377]	8.90146	8.34568	7.74535	8.05943	9.03698	7.89801	7.3867	6.91399	8.16084	7.51287	7.56289	7.86615
ENSMUSG00000025532	700.718	-0.254968	0.0883052	-2.88734	0.00388515	0.0760266	Crcp	calcitonin gene-related peptide-receptor component protein [Source:MGI Symbol;Acc:MGI:1100818]	9.33711	9.29702	9.23087	9.31182	9.26199	9.44983	9.66563	9.69335	9.58015	9.68756	9.35124	9.47543
ENSMUSG00000038615	6134.57	0.319852	0.110806	2.8866	0.00389434	0.0760266	Nfe2l1	nuclear factor, erythroid derived 2,-like 1 [Source:MGI Symbol;Acc:MGI:99421]	13.1214	12.8519	12.5524	12.5921	12.6035	12.6419	12.2689	12.3431	12.6594	12.4147	12.3486	12.3584
ENSMUSG00000027496	644.127	-0.46982	0.162923	-2.8838	0.00392906	0.0765905	Aurka	aurora kinase A [Source:MGI Symbol;Acc:MGI:894678]	8.65149	8.65361	9.05633	9.531	9.27991	8.8541	9.72477	9.70223	9.50124	9.88271	9.16975	9.35811
ENSMUSG00000041346	351.608	-0.301925	0.104812	-2.88054	0.00396996	0.0771583	Wrap53	WD repeat containing, antisense to Trp53 [Source:MGI Symbol;Acc:MGI:2384933]	8.20421	8.23274	8.4363	8.12661	8.25833	8.47326	8.43924	8.53932	8.58405	8.79006	8.60544	8.69006
ENSMUSG00000066800	670.081	0.689425	0.239927	2.88071	0.0039678	0.0771583	Rnasel	ribonuclease L (2', 5'-oligoisoadenylate synthetase-dependent) [Source:MGI Symbol;Acc:MGI:1098272]	9.82218	10.2959	8.25032	9.80565	10.7314	8.78741	8.67847	9.20148	9.16102	7.18307	8.79075	8.608
ENSMUSG00000022948	407.974	0.440628	0.153055	2.87876	0.00399244	0.0774806	Setd4	SET domain containing 4 [Source:MGI Symbol;Acc:MGI:2136890]	8.95018	8.36295	8.99986	9.27676	8.64684	9.00312	8.23172	8.41953	8.0774	8.44854	8.68244	8.50926
ENSMUSG00000025862	4321.21	-0.256879	0.0893685	-2.87437	0.00404836	0.0784497	Stag2	stromal antigen 2 [Source:MGI Symbol;Acc:MGI:1098583]	11.6969	11.9237	12.1044	11.8504	12.0833	11.9332	12.1566	12.1731	12.1743	12.1586	12.1073	12.432
ENSMUSG00000020392	1492.09	-0.341335	0.118976	-2.86895	0.00411842	0.0794552	Cdkn2aipnl	CDKN2A interacting protein N-terminal like [Source:MGI Symbol;Acc:MGI:1261797]	9.99346	10.4694	10.512	10.5037	10.0179	10.5036	10.6504	10.7022	10.4733	10.8168	10.8188	10.7929
ENSMUSG00000029147	3076.4	-0.258995	0.090263	-2.86933	0.00411338	0.0794552	Ppm1g	protein phosphatase 1G (formerly 2C), magnesium-dependent, gamma isoform [Source:MGI Symbol;Acc:MGI:106065]	11.315	11.5232	11.593	11.3591	11.3148	11.5501	11.804	11.6623	11.5008	11.9061	11.766	11.6167
ENSMUSG00000095105	785.126	-0.313135	0.109138	-2.86904	0.00411716	0.0794552	Edaradd	EDAR (ectodysplasin-A receptor)-associated death domain [Source:MGI Symbol;Acc:MGI:1931001]	9.51128	9.43002	9.01133	9.32904	9.64657	9.6405	9.80917	9.7898	9.77281	9.75143	9.71352	9.80818
ENSMUSG00000001674	1901.48	-0.231131	0.0806732	-2.86503	0.0041697	0.0803204	Ddx18	DEAD box helicase 18 [Source:MGI Symbol;Acc:MGI:1914192]	10.6174	10.7552	10.7134	10.9154	10.7227	10.8768	11.104	11.1414	10.8818	11.0463	10.9659	10.8829
ENSMUSG00000026114	105.803	-0.701892	0.247366	-2.86459	0.00417551	0.0803204	Cnga3	cyclic nucleotide gated channel alpha 3 [Source:MGI Symbol;Acc:MGI:1341818]	5.5221	4.36428	6.4232	6.53225	3.4893	6.59933	7.41721	7.33519	7.19783	7.4005	7.79934	5.84775
ENSMUSG00000024891	392.192	-0.466542	0.162954	-2.86298	0.00419675	0.0806108	Slc29a2	solute carrier family 29 (nucleoside transporters), member 2 [Source:MGI Symbol;Acc:MGI:1345278]	7.81315	8.6324	8.74542	8.3789	8.21345	7.96537	8.83641	9.09764	9.06609	8.60424	8.59628	8.87836
ENSMUSG00000036822	1155.21	-0.210858	0.0736674	-2.86229	0.00420592	0.0806689	Topors	topoisomerase I binding, arginine/serine-rich [Source:MGI Symbol;Acc:MGI:2146189]	10.1221	10.0299	9.99556	10.0605	10.0908	10.0747	10.2736	10.2508	10.1116	10.4773	10.2583	10.2808
ENSMUSG00000031955	1185.42	-0.323805	0.113153	-2.86163	0.00421473	0.0807197	Bcar1	breast cancer anti-estrogen resistance 1 [Source:MGI Symbol;Acc:MGI:108091]	10.2839	10.0231	10.1319	10.0691	9.69783	9.91208	10.2684	10.1111	10.5235	10.5022	10.4827	10.307
ENSMUSG00000002781	218.361	0.486878	0.170158	2.86091	0.00422423	0.0807642	Tmem143	transmembrane protein 143 [Source:MGI Symbol;Acc:MGI:1917459]	8.33355	7.55566	8.10795	8.18451	7.83681	8.04018	7.64056	6.98555	7.03045	7.73132	7.56914	7.66912
ENSMUSG00000032218	812.277	-0.446208	0.155991	-2.86053	0.00422936	0.0807642	Ccnb2	cyclin B2 [Source:MGI Symbol;Acc:MGI:88311]	9.19964	9.07389	9.38876	9.69048	9.51323	9.42013	9.66404	9.58616	9.72243	10.4722	10.0561	9.66203
ENSMUSG00000020876	1303.64	0.305707	0.10698	2.85757	0.00426896	0.0814019	Snx11	sorting nexin 11 [Source:MGI Symbol;Acc:MGI:1921729]	10.2939	10.4614	10.4406	10.5448	10.524	10.7108	10.3762	10.1557	10.3777	9.86164	10.0661	10.1745
ENSMUSG00000024301	321.896	-0.466936	0.163584	-2.85445	0.00431118	0.0819686	Kifc5b	kinesin family member C5B [Source:MGI Symbol;Acc:MGI:2137414]	7.85685	7.80357	8.11329	8.20952	7.86873	8.33153	8.65945	8.91419	8.2139	8.95827	8.18452	8.31605
ENSMUSG00000041268	406.149	0.563818	0.197503	2.85454	0.00430986	0.0819686	Dmxl2	Dmx-like 2 [Source:MGI Symbol;Acc:MGI:2444630]	9.22279	8.49026	8.77937	8.44882	9.77706	8.65086	8.574	8.27943	8.19818	8.3364	8.42759	7.697
ENSMUSG00000054843	1585	0.286408	0.100389	2.85296	0.00433139	0.0822338	Atrnl1	attractin like 1 [Source:MGI Symbol;Acc:MGI:2147749]	10.7186	10.972	10.8665	10.729	10.6708	10.6541	10.4684	10.4505	10.7843	10.2456	10.4071	10.4315
ENSMUSG00000007041	6663.29	-0.267856	0.0939731	-2.85035	0.0043671	0.0827508	Clic1	chloride intracellular channel 1 [Source:MGI Symbol;Acc:MGI:2148924]	12.7021	12.6494	12.3082	12.6967	12.4565	12.4822	12.8052	12.7325	12.8487	13.0777	12.8182	12.6935
ENSMUSG00000021400	799.747	-0.30879	0.108343	-2.85005	0.00437124	0.0827508	Wrnip1	Werner helicase interacting protein 1 [Source:MGI Symbol;Acc:MGI:1926153]	9.56989	9.45037	9.52706	9.32046	9.22342	9.69774	9.97219	9.62776	9.67402	9.98897	9.76889	9.71922
ENSMUSG00000025665	1091.4	-0.560148	0.196751	-2.84728	0.00440943	0.0832335	Rps6ka6	ribosomal protein S6 kinase polypeptide 6 [Source:MGI Symbol;Acc:MGI:1914321]	9.46439	9.03669	10.5906	9.11744	9.81988	9.58447	9.98625	10.2078	10.7569	10.5328	10.4106	10.3862
ENSMUSG00000026622	601.729	-0.453838	0.159371	-2.84774	0.0044031	0.0832335	Nek2	NIMA (never in mitosis gene a)-related expressed kinase 2 [Source:MGI Symbol;Acc:MGI:109359]	8.36794	8.77151	9.20862	9.27676	9.06251	8.8659	9.58056	9.45992	9.10313	9.83634	9.53016	9.17696
ENSMUSG00000001942	232.741	0.488981	0.171794	2.84601	0.00442714	0.0833281	Siae	sialic acid acetylesterase [Source:MGI Symbol;Acc:MGI:104803]	8.39783	7.69861	8.06456	8.62644	7.9654	7.7657	7.7821	7.83882	7.43082	7.3791	7.5503	7.26578
ENSMUSG00000026827	2306.88	-0.452192	0.158869	-2.84638	0.00442193	0.0833281	Gpd2	glycerol phosphate dehydrogenase 2, mitochondrial [Source:MGI Symbol;Acc:MGI:99778]	10.9321	10.3853	11.1791	11.3889	10.735	10.4741	11.4178	11.6048	11.6401	11.4111	11.1873	11.0896
ENSMUSG00000028186	1325.07	0.58887	0.222938	2.84245	0.00447686	0.083918	Uox	urate oxidase [Source:MGI Symbol;Acc:MGI:98907]	11.9951	10.4644	9.43847	11.0011	12.1299	8.65766	8.44666	9.66275	10.1018	4.38584	8.1348	7.83513
ENSMUSG00000032232	628.648	0.688846	0.243174	2.8429	0.00447046	0.083918	Cgnl1	cingulin-like 1 [Source:MGI Symbol;Acc:MGI:1915428]	10.9353	8.03675	9.08104	10.2121	9.75588	8.69452	7.84518	8.58227	9.00719	8.34195	9.2806	7.98963
ENSMUSG00000049001	52.9681	0.681907	0.244411	2.84239	0.00447768	0.083918	Ndnf	neuron-derived neurotrophic factor [Source:MGI Symbol;Acc:MGI:1915419]	6.30019	6.76523	6.13933	7.07167	6.29606	4.10029	5.51466	3.35041	5.93169	3.2793	4.37239	3.57542
ENSMUSG00000041797	117.129	0.691852	0.244306	2.84151	0.00449006	0.08403	Abca9	ATP-binding cassette, sub-family A (ABC1), member 9 [Source:MGI Symbol;Acc:MGI:2386796]	7.53244	7.69861	6.44028	6.49206	8.36663	6.41886	4.88844	6.11861	6.8678	5.51691	6.37735	6.44914
ENSMUSG00000000126	285.365	-0.656056	0.231248	-2.8402	0.00450851	0.0842079	Wnt9a	wingless-type MMTV integration site family, member 9A [Source:MGI Symbol;Acc:MGI:2446084]	7.25063	6.31076	7.72459	7.96714	6.83774	8.47711	8.3029	8.55509	8.35757	8.73636	9.22029	7.84139
ENSMUSG00000020265	1948.28	-0.23191	0.0816675	-2.83967	0.004516	0.0842079	Sumo3	small ubiquitin-like modifier 3 [Source:MGI Symbol;Acc:MGI:1336201]	10.7029	10.7429	10.6413	10.9519	10.9011	10.8628	11.0484	10.9437	10.9397	11.111	11.203	10.9924
ENSMUSG00000042606	663.849	-0.562468	0.198157	-2.83902	0.00452523	0.0842079	Hirip3	HIRA interacting protein 3 [Source:MGI Symbol;Acc:MGI:2142364]	8.91444	8.73549	9.44484	9.31182	8.6832	8.58456	9.82348	9.41311	9.4623	10.5158	9.15528	9.2634
ENSMUSG00000059498	254.377	0.638413	0.224955	2.83935	0.00452049	0.0842079	Fcgr3	Fc receptor, IgG, low affinity III [Source:MGI Symbol;Acc:MGI:95500]	8.55531	9.23738	7.17058	7.81252	8.71574	7.81523	7.14375	7.40646	7.98274	7.33531	7.64213	7.17949
ENSMUSG00000001847	11337.8	-0.186655	0.0658096	-2.83629	0.00456409	0.0842723	Rac1	Rac family small GTPase 1 [Source:MGI Symbol;Acc:MGI:97845]	13.4406	13.367	13.3728	13.5103	13.1986	13.3163	13.5459	13.5489	13.5668	13.5823	13.4579	13.656
ENSMUSG00000025269	451.639	-0.352509	0.124246	-2.83713	0.00455208	0.0842723	Apex2	apurinic/apyrimidinic endonuclease 2 [Source:MGI Symbol;Acc:MGI:1924872]	8.75903	8.79079	8.54687	8.76361	8.20097	8.58813	9.06799	8.77637	8.83837	9.08266	8.98567	9.19418
ENSMUSG00000026134	580.867	-0.458532	0.161732	-2.83517	0.00458009	0.0842723	Prim2	DNA primase, p58 subunit [Source:MGI Symbol;Acc:MGI:97758]	8.27839	9.08954	8.91077	9.20397	9.16248	8.52627	9.29857	9.15049	9.26273	9.77825	9.56186	9.38407
ENSMUSG00000026234	23341.6	-0.338392	0.119291	-2.83671	0.00455815	0.0842723	Ncl	nucleolin [Source:MGI Symbol;Acc:MGI:97286]	13.8938	14.3974	14.5272	14.4438	14.1791	14.3847	14.7788	14.6312	14.4496	14.9674	14.7066	14.4792
ENSMUSG00000026955	288.965	-0.560501	0.197568	-2.8374	0.00454826	0.0842723	Sapcd2	suppressor APC domain containing 2 [Source:MGI Symbol;Acc:MGI:1919330]	7.39099	7.26536	8.16043	8.10679	8.11041	7.38603	8.58748	8.58995	8.31935	9.08266	8.1221	7.92037
ENSMUSG00000041297	2882.67	-0.194282	0.0685203	-2.8354	0.00457683	0.0842723	Cdk13	cyclin-dependent kinase 13 [Source:MGI Symbol;Acc:MGI:1916812]	11.2834	11.3784	11.4036	11.4918	11.323	11.4571	11.5901	11.4751	11.5589	11.6971	11.4971	11.7013
ENSMUSG00000058715	289.131	0.593199	0.209201	2.83552	0.00457506	0.0842723	Fcer1g	Fc receptor, IgE, high affinity I, gamma polypeptide [Source:MGI Symbol;Acc:MGI:95496]	8.91703	9.06863	8.04236	8.12004	8.83635	7.45796	7.34762	7.81283	7.90097	7.4216	8.09202	7.75119
ENSMUSG00000075470	2739.29	-0.211528	0.0745597	-2.83702	0.00455362	0.0842723	Alg10b	asparagine-linked glycosylation 10B (alpha-1,2-glucosyltransferase) [Source:MGI Symbol;Acc:MGI:2146159]	11.2688	11.3537	11.2673	11.2802	11.3915	11.2799	11.5758	11.5245	11.3093	11.6085	11.4239	11.6743
ENSMUSG00000024151	901.863	-0.344642	0.121652	-2.83298	0.00461164	0.084409	Msh2	mutS homolog 2 [Source:MGI Symbol;Acc:MGI:101816]	9.5181	9.30598	9.65692	9.65905	9.81988	9.72067	9.95799	10.1647	9.84858	10.1744	10.1118	9.60431
ENSMUSG00000028463	183.563	-0.672278	0.237651	-2.83339	0.00460575	0.084409	Car9	carbonic anhydrase 9 [Source:MGI Symbol;Acc:MGI:2447188]	6.46456	7.1802	6.11826	5.89467	7.21417	7.71441	6.85144	7.69679	8.57597	8.48907	8.0833	7.31158
ENSMUSG00000036109	884.523	-0.432865	0.152785	-2.83319	0.00460864	0.084409	Mbnl3	muscleblind like splicing factor 3 [Source:MGI Symbol;Acc:MGI:2444912]	9.37517	9.08434	9.85459	9.8639	9.4688	9.36299	10.3488	9.81784	9.74063	10.0495	9.74424	10.247
ENSMUSG00000038807	467.221	-0.520545	0.183764	-2.83287	0.00461325	0.084409	Rap1gap2	RAP1 GTPase activating protein 2 [Source:MGI Symbol;Acc:MGI:3028623]	7.7392	8.22803	9.12131	8.8811	8.47429	8.30577	9.00911	8.8292	9.47974	9.08926	9.2806	9.11373
ENSMUSG00000051853	6433.66	0.261066	0.0922196	2.83091	0.00464151	0.0848077	Arf3	ADP-ribosylation factor 3 [Source:MGI Symbol;Acc:MGI:99432]	12.8739	12.887	12.7276	12.6186	12.6319	12.9143	12.2156	12.6362	12.522	12.4495	12.5918	12.6041
ENSMUSG00000038047	939.621	-0.432549	0.152856	-2.82982	0.00465743	0.0849802	Haus6	HAUS augmin-like complex, subunit 6 [Source:MGI Symbol;Acc:MGI:1923389]	8.93752	9.6985	9.71421	9.89121	9.87593	9.35882	10.0473	9.91116	9.85194	10.4129	10.1664	10.133
ENSMUSG00000022863	576.449	0.478689	0.169193	2.82905	0.00466859	0.0850656	Btg3	BTG anti-proliferation factor 3 [Source:MGI Symbol;Acc:MGI:109532]	9.20599	9.30598	9.04242	9.40677	9.51492	9.90638	8.87814	9.16084	9.07185	8.11475	8.75829	9.01475
ENSMUSG00000005233	415.759	-0.383187	0.13552	-2.82748	0.00469162	0.0853666	Spc25	SPC25, NDC80 kinetochore complex component, homolog (S. cerevisiae) [Source:MGI Symbol;Acc:MGI:1913692]	8.19997	8.5059	8.41486	8.84963	8.4983	8.33578	9.0535	8.89263	8.47525	8.91058	9.10021	8.85689
ENSMUSG00000052384	342.867	0.597191	0.211275	2.82692	0.00469974	0.0853959	Nrros	negative regulator of reactive oxygen species [Source:MGI Symbol;Acc:MGI:2445095]	9.0143	9.33254	8.49877	7.90727	9.24385	7.90375	7.46911	7.92022	8.42213	7.8605	8.11357	7.938
ENSMUSG00000079293	225.157	0.689623	0.245132	2.82622	0.00471016	0.0854669	Clec7a	C-type lectin domain family 7, member a [Source:MGI Symbol;Acc:MGI:1861431]	8.72407	9.20661	7.31646	8.01047	8.6621	5.92735	6.51299	7.26981	6.57515	7.76472	7.28754	6.67619
ENSMUSG00000054005	401.292	0.686794	0.244039	2.82522	0.00472487	0.0854706	Mill1	MHC I like leukocyte 1 [Source:MGI Symbol;Acc:MGI:2179988]	9.74579	9.47838	7.98532	8.25226	9.73583	8.52255	6.21598	7.66081	8.97066	7.17066	8.24436	7.97263
ENSMUSG00000054136	124.247	-0.59645	0.211149	-2.82492	0.00472926	0.0854706	Adm2	adrenomedullin 2 [Source:MGI Symbol;Acc:MGI:2675256]	5.70057	7.01517	6.05314	6.51229	6.60487	6.86929	7.0592	7.03137	7.93928	7.48308	7.06668	6.98967
ENSMUSG00000069188	108.651	0.62025	0.219525	2.82487	0.00472991	0.0854706	Gm13192	predicted gene 13192 [Source:MGI Symbol;Acc:MGI:3651075]	7.8835	7.19956	6.00804	6.89796	6.98093	7.23952	6.68586	6.58587	5.9815	6.24121	5.89031	6.21855
ENSMUSG00000026034	6701.75	-0.223229	0.0790353	-2.82442	0.00473663	0.0854744	Clk1	CDC-like kinase 1 [Source:MGI Symbol;Acc:MGI:107403]	12.3896	12.7133	12.5839	12.5134	12.5697	12.7483	12.8249	12.789	12.6725	12.963	12.8537	12.8052
ENSMUSG00000026833	319.654	0.639286	0.226593	2.82308	0.00475647	0.0857144	Olfm1	olfactomedin 1 [Source:MGI Symbol;Acc:MGI:1860437]	8.64838	9.33254	7.96186	8.02463	9.42295	8.07109	7.27451	8.14002	8.4445	7.4005	7.8618	7.22806
ENSMUSG00000033031	1218.63	-0.426703	0.151221	-2.8218	0.00477544	0.0858205	Cip2a	cell proliferation regulating inhibitor of protein phosphatase 2A [Source:MGI Symbol;Acc:MGI:2146335]	9.43586	10.0843	10.1463	10.3121	9.93868	9.90352	10.4865	10.1801	10.2989	10.937	10.2554	10.5278
ENSMUSG00000060224	70.4334	0.666444	0.236325	2.82187	0.00477444	0.0858205	Pyroxd2	pyridine nucleotide-disulphide oxidoreductase domain 2 [Source:MGI Symbol;Acc:MGI:1921830]	6.51997	6.71229	5.42283	6.64653	6.86964	6.86929	5.36615	5.73145	6.38466	5.00463	5.72093	4.38241
ENSMUSG00000006740	10751.4	-0.168356	0.0596824	-2.82087	0.0047894	0.0859536	Kif5b	kinesin family member 5B [Source:MGI Symbol;Acc:MGI:1098268]	13.2873	13.3397	13.3965	13.3937	13.1434	13.2504	13.4826	13.5021	13.47	13.4306	13.4195	13.5426
ENSMUSG00000018761	2004.03	-0.271591	0.0963318	-2.81934	0.00481225	0.0859816	Mpdu1	mannose-P-dolichol utilization defect 1 [Source:MGI Symbol;Acc:MGI:1346040]	10.5665	10.9072	10.9774	10.8059	10.638	10.9794	11.0916	11.0124	11.0349	11.3171	11.0917	11.053
ENSMUSG00000023830	3529.96	-0.262226	0.0929948	-2.81981	0.00480523	0.0859816	Igf2r	insulin-like growth factor 2 receptor [Source:MGI Symbol;Acc:MGI:96435]	11.5348	11.582	11.7312	11.8618	11.6251	11.4922	11.7093	11.8677	12.0496	12.077	11.7815	11.9701
ENSMUSG00000040746	1234.68	0.371102	0.131616	2.81953	0.00480943	0.0859816	Rnf167	ring finger protein 167 [Source:MGI Symbol;Acc:MGI:1917760]	10.4589	10.1579	10.512	10.4575	10.3101	10.7764	9.94102	10.3331	10.3062	9.65454	9.97838	10.0147
ENSMUSG00000074345	85.6547	0.672436	0.238808	2.81901	0.00481717	0.0859816	Tnfaip8l3	tumor necrosis factor, alpha-induced protein 8-like 3 [Source:MGI Symbol;Acc:MGI:2685363]	7.26692	7.27452	5.48998	5.89467	7.49207	6.75972	5.3971	6.11861	6.289	5.70069	5.96808	5.07736
ENSMUSG00000020143	247.787	0.594704	0.211005	2.8185	0.00482486	0.0860018	Dock2	dedicator of cyto-kinesis 2 [Source:MGI Symbol;Acc:MGI:2149010]	8.37922	8.69172	7.93199	7.71984	8.92251	7.63389	6.59536	7.57834	7.73664	7.52266	7.86688	7.50535
ENSMUSG00000020152	12171.8	-0.159979	0.0568024	-2.81641	0.00485638	0.0864462	Actr2	ARP2 actin-related protein 2 [Source:MGI Symbol;Acc:MGI:1913963]	13.4002	13.487	13.5665	13.5507	13.3875	13.5267	13.6588	13.5401	13.6211	13.6647	13.7211	13.6879
ENSMUSG00000022100	3676.98	-0.208518	0.0740749	-2.81495	0.00487842	0.0866036	Xpo7	exportin 7 [Source:MGI Symbol;Acc:MGI:1929705]	11.7002	11.5958	11.907	11.7807	11.7182	11.684	12.1019	11.9081	11.9627	11.9544	11.938	11.8026
ENSMUSG00000031262	400.196	-0.486474	0.172792	-2.81532	0.00487294	0.0866036	Cenpi	centromere protein I [Source:MGI Symbol;Acc:MGI:2147897]	7.8729	8.55559	7.8449	8.42767	8.75328	8.34001	9.15204	8.88016	8.7656	9.29184	8.49482	8.6831
ENSMUSG00000004933	92.2338	0.659089	0.234468	2.81337	0.00490255	0.086797	Matk	megakaryocyte-associated tyrosine kinase [Source:MGI Symbol;Acc:MGI:99259]	6.74594	7.74547	6.35279	6.29587	7.52583	6.26695	5.01354	5.70342	5.90612	6.33313	6.04188	6.3991
ENSMUSG00000027752	737.329	-0.33738	0.11991	-2.81353	0.00490012	0.086797	Exosc8	exosome component 8 [Source:MGI Symbol;Acc:MGI:1916889]	9.03584	9.256	9.50694	9.12403	9.57097	9.4459	9.79907	9.77641	9.53499	9.85971	9.72336	9.44288
ENSMUSG00000002718	3520.58	-0.262541	0.0933407	-2.81272	0.00491246	0.0868552	Cse1l	chromosome segregation 1-like (S. cerevisiae) [Source:MGI Symbol;Acc:MGI:1339951]	11.4266	11.583	11.8134	11.7596	11.7083	11.5055	12.0374	11.8794	11.7207	12.0878	11.8311	11.8825
ENSMUSG00000057113	16386.2	-0.270464	0.0961784	-2.81211	0.00492176	0.0869024	Npm1	nucleophosmin 1 [Source:MGI Symbol;Acc:MGI:106184]	13.7228	13.8412	13.7701	13.9442	13.7469	14.0603	14.117	14.1298	13.9106	14.4333	14.0942	14.0684
ENSMUSG00000048170	3817.96	-0.429229	0.152825	-2.80866	0.00497481	0.0877212	Mcmbp	minichromosome maintenance complex binding protein [Source:MGI Symbol;Acc:MGI:1920977]	11.3253	11.8797	11.6868	11.7378	11.641	11.4984	12.1507	11.6029	11.8736	12.5511	11.8089	12.4757
ENSMUSG00000001729	5932.59	-0.224986	0.0802187	-2.80466	0.00503696	0.0882899	Akt1	thymoma viral proto-oncogene 1 [Source:MGI Symbol;Acc:MGI:87986]	12.3873	12.4496	12.3789	12.4538	12.3583	12.4556	12.6325	12.5282	12.5996	12.8457	12.7959	12.4284
ENSMUSG00000019818	8935.96	0.3234	0.115335	2.80399	0.00504744	0.0882899	Cd164	CD164 antigen [Source:MGI Symbol;Acc:MGI:1859568]	13.4714	13.5845	13.2857	13.0414	12.9592	13.2803	13.0644	12.845	12.9288	12.6855	13.0604	13.0401
ENSMUSG00000022324	1192.61	0.44249	0.15774	2.8051	0.00503006	0.0882899	Matn2	matrilin 2 [Source:MGI Symbol;Acc:MGI:109613]	10.7193	10.8887	9.90927	10.2991	10.3062	10.366	9.9011	9.85494	9.68346	9.79046	9.93667	10.4138
ENSMUSG00000026646	187.688	-0.515816	0.183881	-2.80489	0.00503338	0.0882899	Suv39h2	suppressor of variegation 3-9 2 [Source:MGI Symbol;Acc:MGI:1890396]	7.02982	7.53295	7.31646	6.89796	7.10226	7.336	8.10623	7.83237	7.40367	8.30269	7.16903	7.89653
ENSMUSG00000027067	4912.14	-0.20369	0.0725954	-2.80583	0.00501878	0.0882899	Ssrp1	structure specific recognition protein 1 [Source:MGI Symbol;Acc:MGI:107912]	12.0052	12.2066	12.1466	12.3188	12.0796	12.1511	12.3465	12.2429	12.3281	12.5215	12.3536	12.3692
ENSMUSG00000035529	1388.48	-0.21486	0.0766157	-2.80436	0.00504168	0.0882899	Prdm4	PR domain containing 4 [Source:MGI Symbol;Acc:MGI:1920093]	10.3437	10.3478	10.2696	10.2562	10.3351	10.3989	10.6326	10.7128	10.4503	10.5133	10.5819	10.3581
ENSMUSG00000024050	2674.62	-0.2572	0.0917978	-2.80182	0.00508151	0.0882954	Wiz	widely-interspaced zinc finger motifs [Source:MGI Symbol;Acc:MGI:1332638]	11.1999	11.1474	11.4101	11.2474	11.1081	11.3403	11.4724	11.4849	11.387	11.8124	11.4538	11.4237
ENSMUSG00000025461	139.404	0.641163	0.237244	2.80146	0.0050872	0.0882954	Scart1	scavenger receptor family member expressed on T cells 1 [Source:MGI Symbol;Acc:MGI:2443796]	9.30593	7.65017	6.57008	5.24324	8.26234	5.4197	5.2006	4.27789	7.31902	6.2879	4.68032	5.60451
ENSMUSG00000027323	691.116	-0.438976	0.156668	-2.802	0.00507864	0.0882954	Rad51	RAD51 recombinase [Source:MGI Symbol;Acc:MGI:97890]	8.9196	8.78439	9.14754	9.37673	9.17317	9.47893	9.81348	9.36472	9.45571	10.1821	9.42377	9.54611
ENSMUSG00000028613	2611.74	0.598188	0.213524	2.80256	0.0050699	0.0882954	Lrp8	low density lipoprotein receptor-related protein 8, apolipoprotein e receptor [Source:MGI Symbol;Acc:MGI:1340044]	12.0869	11.2496	11.7596	12.3828	10.0646	11.6558	11.2647	10.8896	10.5225	11.0707	10.7281	10.8034
ENSMUSG00000028884	494.822	-0.315495	0.112618	-2.80135	0.00508891	0.0882954	Rpa2	replication protein A2 [Source:MGI Symbol;Acc:MGI:1339939]	8.88309	8.90135	8.97663	8.55018	8.50847	8.77808	9.0942	8.89263	9.10874	9.26875	9.20431	9.0691
ENSMUSG00000052713	95.8972	0.676188	0.241709	2.80204	0.00507812	0.0882954	Zfp608	zinc finger protein 608 [Source:MGI Symbol;Acc:MGI:2442338]	7.42768	7.77158	6.27877	6.1224	7.61637	5.90465	5.88587	5.78592	6.32803	5.05949	6.53898	5.57477
ENSMUSG00000111837	202.221	0.660924	0.236269	2.80097	0.00509487	0.0882954	Gm47135	predicted gene, 47135 [Source:MGI Symbol;Acc:MGI:6095892]	8.2864	8.58533	8.30262	8.02463	7.15499	7.7657	7.82256	6.24064	6.14343	6.35522	6.78446	7.91445
ENSMUSG00000022951	1288.19	0.529562	0.189157	2.79967	0.00511543	0.0885348	Rcan1	regulator of calcineurin 1 [Source:MGI Symbol;Acc:MGI:1890564]	10.7964	11.3591	10.0382	9.89314	10.7241	10.3805	10.0654	10.0581	10.2116	9.46437	9.99357	9.9496
ENSMUSG00000060147	4646.52	-0.29208	0.104357	-2.79886	0.00512842	0.0886425	Serpinb6a	serine (or cysteine) peptidase inhibitor, clade B, member 6a [Source:MGI Symbol;Acc:MGI:103123]	11.9853	11.9695	11.8257	12.1275	12.079	12.1163	12.1034	12.0132	12.3407	12.4498	12.4026	12.5757
ENSMUSG00000001525	15006.6	-0.311006	0.111164	-2.79773	0.00514628	0.0888343	Tubb5	tubulin, beta 5 class I [Source:MGI Symbol;Acc:MGI:107812]	13.4682	13.8246	13.5818	13.7622	13.7614	13.7685	14.3274	13.6689	13.8363	14.1557	14.0385	14.0503
ENSMUSG00000043342	87.3709	0.643178	0.230062	2.79659	0.00516455	0.0890325	Hoxd9	homeobox D9 [Source:MGI Symbol;Acc:MGI:96210]	7.31471	7.11031	6.38843	6.70045	6.86964	6.54165	4.54587	6.35315	6.59128	5.35091	5.89031	5.98975
ENSMUSG00000034457	436.733	-0.564508	0.201936	-2.79599	0.0051741	0.08908	Eda2r	ectodysplasin A2 receptor [Source:MGI Symbol;Acc:MGI:2442860]	7.80202	7.61455	8.15008	8.97523	8.49148	8.72723	9.35088	9.41094	9.23988	9.08926	8.80407	8.37764
ENSMUSG00000017756	745.209	0.403465	0.144342	2.79508	0.00518866	0.0892137	Slc12a7	solute carrier family 12, member 7 [Source:MGI Symbol;Acc:MGI:1342283]	9.84541	10.0541	9.55477	9.7299	9.88115	9.30998	9.15883	8.97991	9.58015	9.0593	9.3782	9.55375
ENSMUSG00000027223	210.781	0.568598	0.20345	2.79447	0.00519843	0.0892647	Mapk8ip1	mitogen-activated protein kinase 8 interacting protein 1 [Source:MGI Symbol;Acc:MGI:1309464]	8.72996	7.43015	8.13443	7.97446	7.44344	8.12118	7.01998	7.57834	6.98232	7.41109	7.77249	6.94387
ENSMUSG00000040322	2649.36	-0.351523	0.125824	-2.7938	0.00520933	0.089335	Slc25a24	solute carrier family 25 (mitochondrial carrier, phosphate carrier), member 24 [Source:MGI Symbol;Acc:MGI:1917160]	10.9135	11.0427	11.3893	11.5045	10.7727	11.2644	11.4045	11.4797	11.3905	11.6136	11.6815	11.6879
ENSMUSG00000040549	3352.23	-0.259281	0.092826	-2.79319	0.00521905	0.0893847	Ckap5	cytoskeleton associated protein 5 [Source:MGI Symbol;Acc:MGI:1923036]	11.3116	11.498	11.806	11.6656	11.682	11.3989	11.8775	11.8097	11.844	11.9412	11.7277	11.8284
ENSMUSG00000026174	1977.53	-0.251828	0.0901942	-2.79207	0.0052372	0.089462	Cnot9	CCR4-NOT transcription complex, subunit 9 [Source:MGI Symbol;Acc:MGI:1928902]	10.595	10.9407	10.9553	10.8323	10.7783	10.752	11.1364	11.0096	10.9577	11.2951	11.0704	10.9481
ENSMUSG00000031662	114.267	0.640862	0.229614	2.79231	0.00523338	0.089462	Snx20	sorting nexin 20 [Source:MGI Symbol;Acc:MGI:1918857]	7.28303	7.94795	6.45716	7.01606	7.64122	6.43479	6.30026	5.20067	6.45687	6.70407	6.61348	6.15966
ENSMUSG00000020042	2819.56	-0.354577	0.127023	-2.79148	0.0052468	0.0894847	Btbd11	BTB (POZ) domain containing 11 [Source:MGI Symbol;Acc:MGI:1921257]	10.8595	11.3429	11.1733	11.6747	11.0296	11.3313	11.7341	11.3836	11.7398	11.7313	11.5255	11.6879
ENSMUSG00000103280	144.985	-0.50205	0.179847	-2.79115	0.00525217	0.0894847	Gm37277	predicted gene, 37277 [Source:MGI Symbol;Acc:MGI:5610505]	6.30019	7.16058	6.44028	7.01606	6.90086	7.14584	7.30746	7.26981	7.82114	7.23165	7.30263	7.68313
ENSMUSG00000026180	828.822	0.461516	0.165393	2.79045	0.00526348	0.0895406	Cxcr2	chemokine (C-X-C motif) receptor 2 [Source:MGI Symbol;Acc:MGI:105303]	10.3253	10.0326	9.86411	10.0911	9.58545	9.56831	8.96848	9.12958	9.72243	9.45161	9.13645	9.82723
ENSMUSG00000074825	560.792	-0.466605	0.167237	-2.7901	0.0052691	0.0895406	Itpripl1	inositol 1,4,5-triphosphate receptor interacting protein-like 1 [Source:MGI Symbol;Acc:MGI:1920588]	8.31409	8.36724	9.29564	8.85756	8.82554	9.12105	9.11063	9.57073	9.38575	9.64784	9.40641	9.04218
ENSMUSG00000026339	1171.94	0.231377	0.0829474	2.78942	0.00528026	0.0896141	Ccdc93	coiled-coil domain containing 93 [Source:MGI Symbol;Acc:MGI:1918079]	10.3983	10.4473	10.3027	10.2592	10.3455	10.076	9.98879	9.98868	10.1434	10.1334	10.0005	10.167
ENSMUSG00000023015	1989.33	-0.389243	0.139742	-2.78547	0.00534497	0.0905552	Racgap1	Rac GTPase-activating protein 1 [Source:MGI Symbol;Acc:MGI:1349423]	10.1344	10.6474	10.7944	10.9749	10.926	10.7551	10.9521	11.0323	11.029	11.5486	11.1878	11.1033
ENSMUSG00000032096	7757.39	-0.191448	0.0687443	-2.78494	0.00535379	0.0905552	Arcn1	archain 1 [Source:MGI Symbol;Acc:MGI:2387591]	12.7372	12.7468	12.9651	12.9757	12.7381	12.7363	13.027	12.9148	13.0309	13.0293	13.0107	13.0769
ENSMUSG00000032344	508.161	-0.457228	0.164193	-2.78471	0.00535752	0.0905552	Cgas	cyclic GMP-AMP synthase [Source:MGI Symbol;Acc:MGI:2442261]	8.48395	8.81923	8.93808	8.62179	8.26234	8.9843	8.98385	9.63705	9.00418	9.59544	9.09804	8.85998
ENSMUSG00000032500	84.0998	0.683703	0.247005	2.78353	0.00537712	0.0905552	Dclk3	doublecortin-like kinase 3 [Source:MGI Symbol;Acc:MGI:3039580]	6.26819	7.95366	6.03077	6.29587	7.67772	5.68245	4.60008	5.52277	5.14195	5.30625	6.57672	5.79713
ENSMUSG00000037553	2096.21	0.420641	0.151107	2.78372	0.0053739	0.0905552	Zdhhc18	zinc finger, DHHC domain containing 18 [Source:MGI Symbol;Acc:MGI:3527792]	11.8412	11.3543	11.096	11.2713	10.7379	10.9339	10.9377	10.6128	10.6882	10.9352	10.7372	10.742
ENSMUSG00000113536	72.562	-0.642625	0.230909	-2.78413	0.0053671	0.0905552	Gm49327	predicted gene, 49327 [Source:MGI Symbol;Acc:MGI:6121512]	5.34931	5.64356	5.23987	5.98434	5.77369	5.83432	6.01118	6.03112	5.8801	6.54016	6.6958	7.59697
ENSMUSG00000022945	540.836	-0.407757	0.146523	-2.78298	0.00538619	0.0905916	Chaf1b	chromatin assembly factor 1, subunit B (p60) [Source:MGI Symbol;Acc:MGI:1314881]	8.73289	8.8805	8.69295	9.27676	8.42505	8.88921	9.22932	9.12958	9.4155	9.55067	9.40641	8.91145
ENSMUSG00000025196	130.62	-0.661094	0.238032	-2.78067	0.00542471	0.091006	Cpn1	carboxypeptidase N, polypeptide 1 [Source:MGI Symbol;Acc:MGI:2135874]	6.72251	6.94806	6.31626	5.09009	6.021	6.7848	6.46997	7.46606	8.10575	6.97053	8.13901	6.82257
ENSMUSG00000098702	232.817	0.550639	0.197977	2.78092	0.00542056	0.091006	1500015A07Rik	RIKEN cDNA 1500015A07 gene [Source:MGI Symbol;Acc:MGI:1916232]	7.66125	8.61448	8.42348	7.25098	8.64377	7.90375	7.22362	7.38897	7.5262	7.43203	7.5376	7.75782
ENSMUSG00000014158	688.809	0.493911	0.177822	2.77769	0.00547461	0.0916714	Trpv4	transient receptor potential cation channel, subfamily V, member 4 [Source:MGI Symbol;Acc:MGI:1926945]	9.84406	9.19701	10.0824	10.1309	9.07852	9.47316	8.93724	9.17876	8.6663	9.42575	9.06745	9.2634
ENSMUSG00000047747	354.952	0.574195	0.206759	2.77747	0.00547834	0.0916714	Rnf150	ring finger protein 150 [Source:MGI Symbol;Acc:MGI:2443860]	9.34289	8.8161	7.94401	8.6631	9.17104	8.41823	7.5332	7.98568	8.55144	8.36934	8.16401	7.4075
ENSMUSG00000033209	499.574	0.495508	0.178431	2.77673	0.00549089	0.0917644	Ttc28	tetratricopeptide repeat domain 28 [Source:MGI Symbol;Acc:MGI:2140873]	9.10768	9.69339	8.8256	9.2944	9.12111	9.19775	8.61736	8.73544	8.55966	7.77295	9.1131	8.7578
ENSMUSG00000077668	92.999	-0.679108	0.247344	-2.77342	0.00554698	0.0925837	Gm26143	predicted gene, 26143 [Source:MGI Symbol;Acc:MGI:5455920]	3.61334	5.90177	5.11781	6.49206	5.35994	6.24904	6.96939	5.55449	7.13319	8.27978	6.84755	6.23766
ENSMUSG00000059475	609.702	0.232702	0.0839168	2.77299	0.00555434	0.0925888	Zfp426	zinc finger protein 426 [Source:MGI Symbol;Acc:MGI:1920248]	9.25172	9.22562	9.47	9.47281	9.46358	9.30782	9.00661	9.21891	9.13649	9.16	9.11524	9.13172
ENSMUSG00000025545	409.306	0.359591	0.129753	2.77112	0.00558636	0.0926516	Clybl	citrate lyase beta like [Source:MGI Symbol;Acc:MGI:1916884]	8.68824	8.86543	9.20363	8.57445	9.03698	8.69783	8.31105	8.69331	8.41308	8.31402	8.5369	8.53651
ENSMUSG00000027184	9349.5	-0.194843	0.0703081	-2.77127	0.0055838	0.0926516	Caprin1	cell cycle associated protein 1 [Source:MGI Symbol;Acc:MGI:1858234]	13.153	12.9631	13.1918	13.0617	13.0608	13.0862	13.4085	13.2333	13.0924	13.3402	13.2745	13.351
ENSMUSG00000038393	1580.97	0.603949	0.21803	2.77122	0.00558474	0.0926516	Txnip	thioredoxin interacting protein [Source:MGI Symbol;Acc:MGI:1889549]	11.5029	10.2721	10.266	10.2517	11.8282	10.8869	9.67513	10.3479	10.6608	9.58379	10.3664	10.0189
ENSMUSG00000115624	190.738	-0.491311	0.177207	-2.77176	0.00557539	0.0926516	Gm49204	predicted gene, 49204 [Source:MGI Symbol;Acc:MGI:6118653]	6.96141	7.3716	7.2405	6.83508	7.66566	7.36123	7.62103	7.91412	7.24957	7.89861	7.93141	8.25172
ENSMUSG00000046337	89.1263	0.622982	0.224868	2.76868	0.00562831	0.0932295	Fam178b	family with sequence similarity 178, member B [Source:MGI Symbol;Acc:MGI:3026913]	6.95137	6.93657	6.94986	6.2484	6.51359	7.34446	6.08906	6.33499	5.95681	4.6939	6.58908	5.60451
ENSMUSG00000025135	865.518	-0.289507	0.104594	-2.76787	0.00564237	0.0933446	Anapc11	anaphase promoting complex subunit 11 [Source:MGI Symbol;Acc:MGI:1913406]	9.58296	9.51168	9.75914	9.33189	9.60454	9.75755	9.72477	9.73374	9.85862	10.0962	9.92818	10.0381
ENSMUSG00000025019	961.803	-0.362575	0.131019	-2.76736	0.00565122	0.0933733	Lcor	ligand dependent nuclear receptor corepressor [Source:MGI Symbol;Acc:MGI:2443930]	9.66514	9.32594	10.0701	9.89121	9.68444	9.44394	10.3036	9.9988	10.0473	10.2574	9.89248	10.0175
ENSMUSG00000038379	671.535	-0.429561	0.155286	-2.76624	0.00567071	0.0935775	Ttk	Ttk protein kinase [Source:MGI Symbol;Acc:MGI:1194921]	8.59455	8.9043	9.35763	9.36287	9.53661	8.79669	9.70016	9.46411	9.35773	9.74726	9.58981	9.77914
ENSMUSG00000032596	200.686	0.522987	0.189187	2.76348	0.00571877	0.0940199	Uba7	ubiquitin-like modifier activating enzyme 7 [Source:MGI Symbol;Acc:MGI:1349462]	8.54866	8.13052	7.86401	7.11201	7.9654	7.60601	7.29929	7.42374	7.40367	7.1328	7.51186	7.0009
ENSMUSG00000038007	665.542	0.480833	0.173944	2.76411	0.0057078	0.0940199	Acer2	alkaline ceramidase 2 [Source:MGI Symbol;Acc:MGI:1920932]	9.81111	10.0647	9.43635	9.24989	9.33236	9.73521	8.79052	8.66453	9.37647	8.79006	9.60053	8.96116
ENSMUSG00000073409	80.8252	0.646425	0.240363	2.76347	0.00571902	0.0940199	H2-Q6	histocompatibility 2, Q region locus 6 [Source:MGI Symbol;Acc:MGI:95935]	8.37922	6.55582	4.4221	6.01303	7.50567	5.85814	2.86004	4.55381	6.32803	4.94761	5.76517	5.0343
ENSMUSG00000040370	575.399	0.460729	0.166855	2.76106	0.00576133	0.0944786	Etfrf1	electron transfer flavoprotein regulatory factor 1 [Source:MGI Symbol;Acc:MGI:1914886]	9.80276	8.95075	9.95008	9.24688	9.07168	9.13818	9.11529	8.93843	8.76204	8.62257	8.91132	8.89349
ENSMUSG00000041515	206.952	0.578953	0.209639	2.76125	0.00575805	0.0944786	Irf8	interferon regulatory factor 8 [Source:MGI Symbol;Acc:MGI:96395]	8.52516	8.35434	7.13955	7.49423	8.43574	7.66123	6.84022	6.98555	7.40367	7.21965	7.75614	7.26578
ENSMUSG00000017861	557.484	-0.50118	0.181596	-2.75998	0.00578046	0.094556	Mybl2	myeloblastosis oncogene-like 2 [Source:MGI Symbol;Acc:MGI:101785]	8.36416	8.53668	9.17075	8.88499	9.02523	8.6337	9.52385	8.85809	9.39267	9.9925	9.40291	8.86306
ENSMUSG00000072941	531.815	0.63579	0.230561	2.76009	0.00577853	0.094556	Sod3	superoxide dismutase 3, extracellular [Source:MGI Symbol;Acc:MGI:103181]	10.1131	9.45037	9.31429	9.1075	9.53661	8.83921	8.85881	8.36243	9.28025	6.75481	8.76919	7.89653
ENSMUSG00000038608	312.118	0.457546	0.165838	2.75853	0.00580627	0.0948598	Dock10	dedicator of cytokinesis 10 [Source:MGI Symbol;Acc:MGI:2146320]	8.33742	8.91019	8.12917	8.2702	9.04632	8.19787	7.92698	8.13478	8.00096	7.81341	8.10928	8.02305
ENSMUSG00000015837	4386.93	0.499604	0.181366	2.7548	0.00587275	0.0949797	Sqstm1	sequestosome 1 [Source:MGI Symbol;Acc:MGI:107931]	13.1707	12.1949	12.2002	12.3487	11.859	12.0126	11.6919	12.2294	11.955	11.6177	11.5339	11.4459
ENSMUSG00000022103	70.8554	0.660883	0.244177	2.75757	0.00582334	0.0949797	Gfra2	glial cell line derived neurotrophic factor family receptor alpha 2 [Source:MGI Symbol;Acc:MGI:1195462]	7.05817	6.19976	6.52276	6.95822	7.53249	5.24999	5.2006	4.61527	6.74339	3.2793	4.85425	3.16068
ENSMUSG00000028809	5039.64	-0.166181	0.0603313	-2.75447	0.00587877	0.0949797	Srrm1	serine/arginine repetitive matrix 1 [Source:MGI Symbol;Acc:MGI:1858303]	12.1508	12.1873	12.2389	12.1909	12.2501	12.254	12.4232	12.3262	12.2294	12.5104	12.3581	12.4245
ENSMUSG00000030214	6525.92	0.450885	0.163588	2.75627	0.00584652	0.0949797	Plbd1	phospholipase B domain containing 1 [Source:MGI Symbol;Acc:MGI:1914107]	13.0043	12.7599	13.4233	12.6055	12.955	12.4944	12.2512	12.6996	12.7034	11.9857	11.9473	12.5606
ENSMUSG00000032803	7315.7	-0.233406	0.0847178	-2.75511	0.00586723	0.0949797	Cdv3	carnitine deficiency-associated gene expressed in ventricle 3 [Source:MGI Symbol;Acc:MGI:2448759]	12.5664	12.6463	12.8836	12.9148	12.539	12.6756	12.8708	12.9379	13.026	13.071	12.8874	12.9088
ENSMUSG00000038046	256.951	-0.355449	0.129002	-2.75516	0.00586633	0.0949797	Mrm3	mitochondrial rRNA methyltransferase 3 [Source:MGI Symbol;Acc:MGI:1914640]	7.6674	7.88356	7.91376	7.93001	7.80966	7.62002	8.17481	8.38466	8.3856	7.77295	8.21674	8.10857
ENSMUSG00000048490	2989.71	-0.298632	0.108321	-2.7569	0.0058353	0.0949797	Nrip1	nuclear receptor interacting protein 1 [Source:MGI Symbol;Acc:MGI:1315213]	11.104	11.4624	11.6011	11.3288	11.4789	11.2537	11.588	11.8677	11.6206	11.4261	11.7122	11.8991
ENSMUSG00000054484	637.285	0.546406	0.198247	2.75647	0.00584284	0.0949797	Tmem62	transmembrane protein 62 [Source:MGI Symbol;Acc:MGI:2139461]	9.1412	8.9536	10.3666	9.51103	9.57097	9.72877	8.33122	9.30302	9.30491	8.61801	8.76375	9.03946
ENSMUSG00000073198	93.1697	-0.488969	0.177442	-2.7551	0.00586734	0.0949797	Bnip3l-ps	BCL2/adenovirus E1B interacting protein 3-like, pseudogene [Source:MGI Symbol;Acc:MGI:3642435]	6.04082	6.38029	6.52276	6.1485	6.14783	6.15599	6.46997	6.6312	6.54233	7.31291	6.81635	6.94387
ENSMUSG00000004709	161.931	0.645964	0.234848	2.75325	0.00590069	0.0950997	Cd244a	CD244 molecule A [Source:MGI Symbol;Acc:MGI:109294]	8.31409	7.84104	6.83833	7.07167	8.54844	6.97113	5.72442	6.87683	6.42122	6.91212	7.15247	7.12922
ENSMUSG00000034917	730.411	0.507175	0.18421	2.75326	0.00590056	0.0950997	Tjp3	tight junction protein 3 [Source:MGI Symbol;Acc:MGI:1351650]	10.3609	9.35861	9.74889	9.43355	9.61398	9.95276	8.49037	9.5174	9.63759	8.97976	9.13645	9.02853
ENSMUSG00000041202	110.978	0.675658	0.247347	2.75228	0.0059182	0.0952649	Pla2g2d	phospholipase A2, group IID [Source:MGI Symbol;Acc:MGI:1341796]	6.69869	7.84719	6.35279	7.01606	8.20514	6.92676	5.05294	5.86395	6.55883	3.2793	6.39153	6.67619
ENSMUSG00000000682	247.064	0.574081	0.208609	2.75174	0.00592804	0.0953063	Cd52	CD52 antigen [Source:MGI Symbol;Acc:MGI:1346088]	8.79036	8.52137	7.39739	7.78783	8.56801	8.15042	6.90625	7.70388	7.78653	7.36828	8.01624	7.12922
ENSMUSG00000079547	311.187	0.568948	0.206803	2.75118	0.00593806	0.0953506	H2-DMb1	histocompatibility 2, class II, locus Mb1 [Source:MGI Symbol;Acc:MGI:95922]	8.99975	8.89839	7.79266	8.56963	8.63451	8.45385	7.24078	8.38907	7.55938	7.8054	8.43787	7.33838
ENSMUSG00000051329	1668.7	-0.307557	0.111842	-2.74992	0.0059609	0.0955363	Nup160	nucleoporin 160 [Source:MGI Symbol;Acc:MGI:1926227]	10.4249	10.7095	10.76	10.6038	10.3938	10.2414	10.8634	10.9519	10.5711	11.0343	10.7619	10.9233
ENSMUSG00000072582	622.021	-0.293535	0.106745	-2.74974	0.00596419	0.0955363	Ptrh2	peptidyl-tRNA hydrolase 2 [Source:MGI Symbol;Acc:MGI:2444848]	9.1522	9.22326	8.87668	8.95689	9.25798	9.21169	9.49016	9.63148	9.20099	9.48956	9.42893	9.29567
ENSMUSG00000017776	5022.94	-0.165858	0.0603517	-2.74819	0.00599254	0.0958733	Crk	v-crk avian sarcoma virus CT10 oncogene homolog [Source:MGI Symbol;Acc:MGI:88508]	12.2274	12.1193	12.1097	12.3203	12.24	12.2199	12.4248	12.2922	12.3891	12.4721	12.305	12.3665
ENSMUSG00000020642	105.355	0.647569	0.236504	2.74009	0.00614214	0.0971639	Rnf144a	ring finger protein 144A [Source:MGI Symbol;Acc:MGI:1344401]	7.65507	7.1205	6.93789	5.98434	7.67772	6.88097	5.36615	5.91372	6.95765	5.62996	6.67276	5.63366
ENSMUSG00000027823	2429.29	-0.266503	0.0972845	-2.73943	0.00615467	0.0971639	Gmps	guanine monophosphate synthetase [Source:MGI Symbol;Acc:MGI:2448526]	10.9174	11.058	11.3033	11.2192	10.9848	11.0911	11.4985	11.4869	11.0863	11.4862	11.3473	11.3255
ENSMUSG00000028035	1816.46	0.530591	0.19359	2.74104	0.00612451	0.0971639	Dnajb4	DnaJ heat shock protein family (Hsp40) member B4 [Source:MGI Symbol;Acc:MGI:1914285]	11.2407	11.3374	11.193	11.3202	9.84149	11.2947	10.8983	10.4494	10.2939	9.94958	10.2031	10.7685
ENSMUSG00000030788	2226.37	-0.370133	0.135019	-2.74133	0.00611918	0.0971639	Rnf141	ring finger protein 141 [Source:MGI Symbol;Acc:MGI:1914400]	10.6363	10.7811	10.6715	11.1817	11.1697	10.8949	11.572	11.1362	11.1387	11.1287	11.1245	11.6411
ENSMUSG00000031506	92.9653	0.666341	0.24367	2.74107	0.00612393	0.0971639	Ptpn7	protein tyrosine phosphatase, non-receptor type 7 [Source:MGI Symbol;Acc:MGI:2156893]	7.0106	7.72557	5.70307	6.1485	7.96047	5.92735	5.72442	5.42318	5.9815	5.55558	6.34855	6.05584
ENSMUSG00000032046	2898.91	0.377851	0.137805	2.74192	0.00610819	0.0971639	Abhd12	abhydrolase domain containing 12 [Source:MGI Symbol;Acc:MGI:1923442]	11.9742	11.5848	11.8846	11.8111	11.1877	11.584	11.1788	11.0671	11.3269	11.1737	11.1575	11.6883
ENSMUSG00000033952	1076.46	-0.505871	0.184633	-2.74009	0.00614224	0.0971639	Aspm	abnormal spindle microtubule assembly [Source:MGI Symbol;Acc:MGI:1334448]	9.50271	8.9902	9.84179	10.3421	9.92736	9.4557	10.6512	10.1634	9.91578	10.7723	10.115	10.2587
ENSMUSG00000045975	2906.74	0.397374	0.145032	2.73989	0.00614597	0.0971639	C2cd2	C2 calcium-dependent domain containing 2 [Source:MGI Symbol;Acc:MGI:1891883]	11.9476	11.6301	11.8989	11.6244	11.3487	11.7214	11.0145	11.4383	11.6459	10.7443	11.144	11.4439
ENSMUSG00000056394	1635.03	-0.469216	0.171095	-2.74255	0.00609642	0.0971639	Lig1	ligase I, DNA, ATP-dependent [Source:MGI Symbol;Acc:MGI:101789]	9.77598	10.5834	10.513	10.9068	10.1121	10.0874	10.7436	10.4818	10.9318	11.0798	10.8096	11.3378
ENSMUSG00000060550	266.07	0.667466	0.246706	2.74035	0.00613739	0.0971639	H2-Q7	histocompatibility 2, Q region locus 7 [Source:MGI Symbol;Acc:MGI:95936]	9.87094	8.24677	7.69644	8.18451	8.83635	7.24857	5.99104	8.02017	7.94557	5.55558	7.67729	5.15981
ENSMUSG00000075265	94.2884	-0.639396	0.233703	-2.73949	0.0061535	0.0971639	Tnk2os	tyrosine kinase, non-receptor 2, opposite strand [Source:MGI Symbol;Acc:MGI:3642140]	5.77078	4.87843	6.47384	6.38637	6.00193	6.09714	6.37988	6.79951	6.49167	7.97906	6.908	6.60441
ENSMUSG00000039899	377.703	0.672062	0.247093	2.73886	0.00616526	0.0972139	Fgl2	fibrinogen-like protein 2 [Source:MGI Symbol;Acc:MGI:103266]	10.0201	8.59633	8.2259	8.01047	10.0415	7.5559	6.90625	6.60114	8.77269	7.18307	8.34618	7.60435
ENSMUSG00000005732	1344	-0.344409	0.126022	-2.73295	0.00627696	0.097608	Ranbp1	RAN binding protein 1 [Source:MGI Symbol;Acc:MGI:96269]	9.92326	10.1653	10.1644	10.3562	10.1165	10.402	10.3468	10.4452	10.4689	10.9927	10.6675	10.3679
ENSMUSG00000021756	4122.48	0.442399	0.161931	2.73204	0.00629441	0.097608	Il6st	interleukin 6 signal transducer [Source:MGI Symbol;Acc:MGI:96560]	12.5098	12.4256	11.9245	12.1547	12.597	11.5705	11.7989	11.625	12.0803	11.2383	11.7862	11.7586
ENSMUSG00000024165	2408.61	-0.212485	0.0777458	-2.73306	0.00627489	0.097608	Jpt2	Jupiter microtubule associated homolog 2 [Source:MGI Symbol;Acc:MGI:1196260]	11.1791	11.1178	11.102	11.1401	11.1158	11.0728	11.3689	11.3875	11.1339	11.4078	11.5198	11.1813
ENSMUSG00000025791	1514.62	0.392313	0.143337	2.73697	0.00620087	0.097608	Pgm1	phosphoglucomutase 1 [Source:MGI Symbol;Acc:MGI:97565]	10.7759	10.7154	10.8962	10.9722	10.402	10.7686	10.5202	9.77641	10.1503	10.2603	10.3798	10.7311
ENSMUSG00000027605	1527	0.572539	0.209591	2.73239	0.00628766	0.097608	Acss2	acyl-CoA synthetase short-chain family member 2 [Source:MGI Symbol;Acc:MGI:1890410]	11.2828	10.7625	11.4068	10.9116	9.85483	10.7279	9.92651	10.0882	10.6473	9.13468	9.99821	10.638
ENSMUSG00000027868	131.4	0.671103	0.246599	2.73531	0.00623214	0.097608	Tbx15	T-box 15 [Source:MGI Symbol;Acc:MGI:1277234]	7.90447	7.64312	6.58551	6.8825	8.60006	6.2309	5.84155	5.75894	6.60723	4.6939	6.58908	7.13941
ENSMUSG00000028063	19082.1	-0.216925	0.0793906	-2.73237	0.00628796	0.097608	Lmna	lamin A [Source:MGI Symbol;Acc:MGI:96794]	14.0706	14.0756	14.0261	14.2112	14.0658	14.1679	14.3091	14.28	14.6117	14.2302	14.2561	14.237
ENSMUSG00000030844	223.595	0.634457	0.232406	2.7331	0.00627419	0.097608	Rgs10	regulator of G-protein signalling 10 [Source:MGI Symbol;Acc:MGI:1915115]	8.90407	7.57061	8.23572	8.98974	7.21417	7.18405	6.75916	7.45769	7.29952	7.53239	7.5566	6.74458
ENSMUSG00000040563	229.118	0.530843	0.194063	2.73497	0.00623867	0.097608	Plppr2	phospholipid phosphatase related 2 [Source:MGI Symbol;Acc:MGI:2384575]	8.24177	7.93067	8.5508	7.94498	7.95552	8.0863	7.34762	7.90184	7.96427	6.48111	7.44543	7.30254
ENSMUSG00000056413	349.207	-0.444926	0.162796	-2.73315	0.00627324	0.097608	Adap1	ArfGAP with dual PH domains 1 [Source:MGI Symbol;Acc:MGI:2442201]	8.20843	8.50979	8.00267	8.49022	7.61637	8.04538	8.49037	8.53932	8.95204	8.99743	8.61151	8.39476
ENSMUSG00000061244	2987.81	-0.21975	0.0803709	-2.73419	0.00625344	0.097608	Exoc5	exocyst complex component 5 [Source:MGI Symbol;Acc:MGI:2145645]	11.2157	11.6185	11.3638	11.4213	11.5744	11.3345	11.6872	11.7036	11.5873	11.629	11.6056	11.7056
ENSMUSG00000074629	67.3237	0.571887	0.208954	2.7346	0.0062457	0.097608	4930518I15Rik	RIKEN cDNA 4930518I15 gene [Source:MGI Symbol;Acc:MGI:1921954]	6.5469	6.52545	5.48998	6.51229	6.73757	6.38646	5.67477	5.52277	6.00578	5.05949	5.62814	5.98975
ENSMUSG00000079109	361.97	-0.312033	0.114038	-2.73596	0.00621987	0.097608	Pms2	PMS1 homolog2, mismatch repair system component [Source:MGI Symbol;Acc:MGI:104288]	8.18291	8.48633	8.25515	8.16547	8.42862	8.42622	8.85045	8.57068	8.39021	8.60884	8.812	8.67261
ENSMUSG00000107331	82.179	0.493346	0.180468	2.73225	0.0062903	0.097608	Gm42732	predicted gene 42732 [Source:MGI Symbol;Acc:MGI:5662869]	6.71065	6.41383	6.24029	6.85106	6.44466	7.02475	6.31654	5.8124	6.05313	6.11742	6.17902	5.79713
ENSMUSG00000035161	1253.17	-0.270481	0.0990546	-2.7306	0.00632186	0.0979179	Ints6	integrator complex subunit 6 [Source:MGI Symbol;Acc:MGI:1202397]	10.1476	10.0778	10.3027	10.0152	10.0908	10.2128	10.6203	10.4869	10.2451	10.6221	10.2573	10.2727
ENSMUSG00000004266	521.418	0.341052	0.124939	2.72955	0.00634213	0.0981161	Ptpn6	protein tyrosine phosphatase, non-receptor type 6 [Source:MGI Symbol;Acc:MGI:96055]	9.5181	9.10503	9.12131	8.90808	9.24182	9.23235	8.70344	9.04557	8.91407	8.76964	8.97864	8.54037
ENSMUSG00000060733	1702.9	0.350559	0.128451	2.72909	0.00635085	0.0981352	Ipmk	inositol polyphosphate multikinase [Source:MGI Symbol;Acc:MGI:1916968]	10.9391	11.2992	10.5714	10.6874	11.0384	10.8104	10.3248	10.5766	10.7234	10.5852	10.6565	10.2796
ENSMUSG00000033389	243.989	0.664837	0.246777	2.72799	0.00637206	0.0982491	Arhgap44	Rho GTPase activating protein 44 [Source:MGI Symbol;Acc:MGI:2144423]	9.95879	6.2747	7.56247	9.02538	6.99063	7.89801	7.29108	6.98555	7.35726	7.1328	7.3758	5.23779
ENSMUSG00000040659	2745.1	0.33758	0.12376	2.72768	0.00637813	0.0982491	Efhd2	EF hand domain containing 2 [Source:MGI Symbol;Acc:MGI:106504]	11.8261	11.6981	11.4496	11.7216	11.5285	11.2593	11.0612	11.1801	11.3807	11.0412	11.5849	11.0483
ENSMUSG00000049988	70.4956	0.650197	0.238584	2.72755	0.00638069	0.0982491	Lrrc25	leucine rich repeat containing 25 [Source:MGI Symbol;Acc:MGI:2445284]	6.87904	7.35443	5.52242	5.89467	6.91111	6.05653	5.16508	4.88851	6.12138	5.66576	5.96808	5.15981
ENSMUSG00000023033	114.823	0.636299	0.233601	2.72609	0.006409	0.0985694	Scn8a	sodium channel, voltage-gated, type VIII, alpha [Source:MGI Symbol;Acc:MGI:103169]	7.64887	7.64312	7.74535	6.86686	6.82695	6.13664	5.51466	6.86423	6.32803	5.73479	5.91015	6.8845
ENSMUSG00000025758	829.289	-0.398617	0.146249	-2.72561	0.00641836	0.0985977	Plk4	polo like kinase 4 [Source:MGI Symbol;Acc:MGI:101783]	8.86448	9.50975	9.53106	9.58694	9.77846	9.33142	10.0606	9.71807	9.84691	10.2411	9.75936	9.69524
ENSMUSG00000024576	32255.9	-0.202632	0.0743976	-2.72364	0.00645665	0.0987236	Csnk1a1	casein kinase 1, alpha 1 [Source:MGI Symbol;Acc:MGI:1934950]	14.663	14.9688	14.886	14.9421	14.805	14.9321	15.2285	15.0053	14.9768	15.0412	15.0333	15.1616
ENSMUSG00000051855	293.338	0.617686	0.226945	2.72419	0.00644594	0.0987236	Mest	mesoderm specific transcript [Source:MGI Symbol;Acc:MGI:96968]	9.24351	8.45445	7.87032	9.12074	8.0925	8.06598	6.64777	7.7319	7.81429	8.50398	7.50535	7.32951
ENSMUSG00000056014	293.603	0.44226	0.162284	2.72465	0.006437	0.0987236	A430033K04Rik	RIKEN cDNA A430033K04 gene [Source:MGI Symbol;Acc:MGI:3583896]	8.6359	8.36295	8.58959	8.09341	8.28617	8.55207	7.75846	8.31228	7.5262	7.64428	8.33154	7.79054
ENSMUSG00000075296	4520.1	0.380848	0.139827	2.72369	0.00645566	0.0987236	Aldh3b2	aldehyde dehydrogenase 3 family, member B2 [Source:MGI Symbol;Acc:MGI:2147613]	12.7068	12.1008	12.5519	12.2311	11.7102	12.4975	12.0713	11.8264	11.9915	11.8744	11.9631	11.7631
ENSMUSG00000038967	110.849	0.64187	0.235781	2.72324	0.00646458	0.0987297	Pdk2	pyruvate dehydrogenase kinase, isoenzyme 2 [Source:MGI Symbol;Acc:MGI:1343087]	7.78516	6.97078	6.70337	6.27233	8.02327	6.68175	6.18085	6.49069	6.16514	5.21255	6.85781	6.01212
ENSMUSG00000003882	253.223	0.562283	0.206554	2.72192	0.00649047	0.0988271	Il7r	interleukin 7 receptor [Source:MGI Symbol;Acc:MGI:96562]	8.67304	8.50979	7.90149	7.60203	8.96004	7.60601	7.14375	7.83882	7.72206	7.36828	7.84128	7.45726
ENSMUSG00000024140	4777.62	0.302829	0.111241	2.72226	0.00648362	0.0988271	Epas1	endothelial PAS domain protein 1 [Source:MGI Symbol;Acc:MGI:109169]	12.3579	12.4674	12.3111	12.4979	12.0216	12.5273	12.074	12.1084	12.0601	11.6944	12.0253	12.2945
ENSMUSG00000060121	272.512	-0.37427	0.137501	-2.72176	0.00649355	0.0988271	Gemin2	gem nuclear organelle associated protein 2 [Source:MGI Symbol;Acc:MGI:1913853]	7.56574	8.20427	7.69644	8.02463	7.85286	7.83937	8.574	8.22626	8.03675	8.28554	8.34253	8.17945
ENSMUSG00000095990	180.395	-0.466791	0.171712	-2.71801	0.0065676	0.0998382	Zfp97	zinc finger protein 97 [Source:MGI Symbol;Acc:MGI:105921]	7.10422	7.18992	7.56247	7.18946	7.23881	6.88097	7.43223	8.21638	7.93928	7.3791	7.86688	7.44086
ENSMUSG00000027534	267.386	-0.447177	0.164533	-2.71737	0.00658036	0.0999163	Snx16	sorting nexin 16 [Source:MGI Symbol;Acc:MGI:1921968]	7.8242	8.03675	7.40611	7.60203	7.74233	8.02973	8.5223	8.35344	8.28008	7.73974	8.04792	8.67261
ENSMUSG00000103088	78.783	0.656316	0.245354	2.7154	0.00661952	0.100395	Pcdhgb6	protocadherin gamma subfamily B, 6 [Source:MGI Symbol;Acc:MGI:1935197]	8.48395	6.79099	6.09688	6.09583	4.0308	6.43479	5.94988	5.58553	5.26773	4.38584	5.2464	5.38216
ENSMUSG00000037572	826.829	-0.500941	0.184532	-2.71475	0.00663256	0.100476	Wdhd1	WD repeat and HMG-box DNA binding protein 1 [Source:MGI Symbol;Acc:MGI:2443514]	8.90407	9.13047	9.7001	9.47539	9.70962	9.04265	10.2933	9.81457	9.06321	10.3593	9.93304	9.97259
ENSMUSG00000006204	113.14	0.651348	0.240371	2.71398	0.00664805	0.100595	Cdcp3	CUB domain containing protein 3 [Source:MGI Symbol;Acc:MGI:1918645]	7.46345	7.83486	6.40592	6.38637	8.07436	6.31938	5.90752	6.66065	6.81382	5.35091	6.22727	5.84775
ENSMUSG00000030207	930.523	0.457793	0.168728	2.71309	0.00666594	0.100749	Fam234b	family with sequence similarity 234, member B [Source:MGI Symbol;Acc:MGI:1921775]	10.3136	9.7171	10.5009	9.84008	10.3502	9.67277	9.56701	9.70929	9.80602	8.88803	9.56499	9.73947
ENSMUSG00000005198	6009.27	-0.231242	0.0853187	-2.71033	0.00672155	0.101079	Polr2a	polymerase (RNA) II (DNA directed) polypeptide A [Source:MGI Symbol;Acc:MGI:98086]	12.2992	12.2891	12.6342	12.5376	12.4123	12.3689	12.6537	12.7005	12.4728	12.8313	12.6263	12.697
ENSMUSG00000015176	3259.59	-0.306482	0.113034	-2.71142	0.00669966	0.101079	Nolc1	nucleolar and coiled-body phosphoprotein 1 [Source:MGI Symbol;Acc:MGI:1918019]	11.2566	11.5518	11.7252	11.5499	11.3679	11.5013	12.0148	11.8669	11.6817	12.0807	11.6984	11.5215
ENSMUSG00000021508	1303.56	0.613875	0.226639	2.71056	0.00671693	0.101079	Cxcl14	chemokine (C-X-C motif) ligand 14 [Source:MGI Symbol;Acc:MGI:1888514]	11.2698	10.4882	10.0099	9.67709	11.5679	10.3918	9.63998	9.19143	10.0013	9.15686	10.5757	9.98819
ENSMUSG00000029468	892.054	-0.543401	0.200544	-2.7101	0.0067263	0.101079	P2rx7	purinergic receptor P2X, ligand-gated ion channel, 7 [Source:MGI Symbol;Acc:MGI:1339957]	9.16095	9.31489	9.85299	9.30604	9.28189	9.49041	9.44829	10.3112	9.53291	11.0015	9.65886	10.0216
ENSMUSG00000051510	3839.46	0.361059	0.133189	2.71087	0.00671078	0.101079	Mafg	v-maf musculoaponeurotic fibrosarcoma oncogene family, protein G (avian) [Source:MGI Symbol;Acc:MGI:96911]	12.5643	12.0363	11.9527	12.1002	11.5118	12.1738	11.7204	11.6947	11.6425	11.7559	11.6022	11.7648
ENSMUSG00000028676	3359.06	-0.246776	0.0910994	-2.70885	0.00675163	0.101344	Srsf10	serine and arginine-rich splicing factor 10 [Source:MGI Symbol;Acc:MGI:1333805]	11.5085	11.4161	11.5694	11.5196	11.7649	11.6777	11.9227	11.9317	11.5548	11.9625	11.8331	11.7759
ENSMUSG00000021820	1137.98	0.247059	0.0912214	2.70831	0.00676277	0.101381	Camk2g	calcium/calmodulin-dependent protein kinase II gamma [Source:MGI Symbol;Acc:MGI:88259]	10.4438	10.2197	10.1437	10.3063	10.3984	10.1099	10.0952	9.92336	9.92536	10.1666	10.1054	9.87987
ENSMUSG00000090124	624.351	0.588456	0.217389	2.70797	0.00676955	0.101381	Ugt1a7c	UDP glucuronosyltransferase 1 family, polypeptide A7C [Source:MGI Symbol;Acc:MGI:3032636]	10.2749	8.43416	9.99412	9.94058	8.61269	9.61276	9.11063	9.17621	8.67768	8.84183	8.65918	8.40325
ENSMUSG00000026009	115.43	0.664845	0.247308	2.70744	0.0067805	0.101429	Icos	inducible T cell co-stimulator [Source:MGI Symbol;Acc:MGI:1858745]	7.69173	7.77158	5.58518	7.03016	8.38514	5.78545	4.75145	6.37107	5.82659	5.47716	6.34855	6.79704
ENSMUSG00000062248	640.717	-0.397074	0.146799	-2.70492	0.00683208	0.102084	Cks2	CDC28 protein kinase regulatory subunit 2 [Source:MGI Symbol;Acc:MGI:1913447]	8.9826	9.05009	8.88605	9.24386	8.96251	9.35254	9.6023	9.22631	9.67592	9.98543	9.3853	9.11889
ENSMUSG00000024835	3195.76	0.373879	0.138253	2.70431	0.00684473	0.102157	Coro1b	coronin, actin binding protein 1B [Source:MGI Symbol;Acc:MGI:1345963]	12.3896	11.6194	11.6455	11.8779	11.5643	11.719	11.1226	11.5635	11.458	11.3998	11.6049	11.3422
ENSMUSG00000055531	2975.82	-0.203067	0.0751242	-2.70308	0.00687007	0.102419	Cpsf6	cleavage and polyadenylation specific factor 6 [Source:MGI Symbol;Acc:MGI:1913948]	11.2998	11.4377	11.4596	11.432	11.5908	11.3535	11.7281	11.655	11.4717	11.7429	11.553	11.6695
ENSMUSG00000028333	5424.87	-0.33298	0.123265	-2.70134	0.00690608	0.102839	Anp32b	acidic (leucine-rich) nuclear phosphoprotein 32 family, member B [Source:MGI Symbol;Acc:MGI:1914878]	12.055	12.055	12.3068	12.2975	12.1263	12.4173	12.5158	12.5324	12.2181	12.9943	12.6721	12.3792
ENSMUSG00000006498	10171.5	-0.286535	0.106087	-2.70095	0.00691412	0.102842	Ptbp1	polypyrimidine tract binding protein 1 [Source:MGI Symbol;Acc:MGI:97791]	12.9523	13.1662	13.3498	13.2229	13.062	13.1387	13.4347	13.3642	13.3035	13.8477	13.3463	13.3576
ENSMUSG00000060600	154.07	0.653513	0.245692	2.7002	0.0069298	0.102958	Eno3	enolase 3, beta muscle [Source:MGI Symbol;Acc:MGI:95395]	8.53191	6.01539	6.93789	6.1485	9.32279	6.69504	5.16508	6.93824	5.42	6.70407	6.77367	6.19919
ENSMUSG00000006678	1090.37	-0.434106	0.160814	-2.69949	0.00694454	0.10306	Pola1	polymerase (DNA directed), alpha 1 [Source:MGI Symbol;Acc:MGI:99660]	9.64347	9.39476	10.1332	10.3421	9.83072	9.31645	10.4426	10.0526	10.1434	10.5231	10.4219	10.2599
ENSMUSG00000036278	217.87	0.475672	0.176248	2.69834	0.00696854	0.1033	Macrod1	mono-ADP ribosylhydrolase 1 [Source:MGI Symbol;Acc:MGI:2147583]	8.42348	7.87756	8.19605	7.71984	7.99463	7.81523	7.32366	7.89566	7.73664	7.27864	7.51186	6.83517
ENSMUSG00000030876	1733.25	-0.275592	0.102229	-2.69583	0.00702145	0.103949	Mettl9	methyltransferase like 9 [Source:MGI Symbol;Acc:MGI:1914862]	10.4203	10.6448	10.5694	10.7334	10.8047	10.438	10.9165	10.8039	10.7087	11.0301	10.7572	11.1202
ENSMUSG00000031937	752.255	0.387527	0.143756	2.69551	0.00702816	0.103949	Vstm5	V-set and transmembrane domain containing 5 [Source:MGI Symbol;Acc:MGI:1916387]	10.0141	9.90722	9.6218	9.44149	9.89414	9.55926	9.28208	9.53141	9.36244	8.71943	9.44602	9.48346
ENSMUSG00000091345	100.952	0.650135	0.245159	2.69403	0.00705948	0.104294	Col6a5	collagen, type VI, alpha 5 [Source:MGI Symbol;Acc:MGI:3648134]	6.56017	6.19976	7.91987	7.98897	7.61637	5.5127	4.93136	5.27871	6.43916	2.57929	6.55167	5.94396
ENSMUSG00000042148	606.144	-0.203108	0.0754266	-2.69276	0.00708628	0.104482	Cox10	heme A:farnesyltransferase cytochrome c oxidase assembly factor 10 [Source:MGI Symbol;Acc:MGI:1917633]	9.0287	9.25137	9.14754	9.15975	9.03229	9.20241	9.3489	9.34444	9.29016	9.29756	9.42721	9.35811
ENSMUSG00000058793	1343.53	0.412051	0.153024	2.69268	0.00708811	0.104482	Cds2	CDP-diacylglycerol synthase (phosphatidate cytidylyltransferase) 2 [Source:MGI Symbol;Acc:MGI:1332236]	11.2417	10.2571	10.2382	10.5275	10.6655	10.4419	10.0027	10.0869	10.3436	10.2066	10.2378	9.94815
ENSMUSG00000021843	4957.17	-0.223263	0.0829359	-2.692	0.00710255	0.104504	Ktn1	kinectin 1 [Source:MGI Symbol;Acc:MGI:109153]	11.9001	12.18	12.2195	12.2042	12.1381	12.2669	12.4012	12.3451	12.2002	12.4058	12.381	12.559
ENSMUSG00000025780	524.772	0.650285	0.24232	2.69111	0.00712147	0.104504	Itih5	inter-alpha-trypsin inhibitor, heavy chain 5 [Source:MGI Symbol;Acc:MGI:1925751]	9.16963	9.17761	8.6385	10.4627	9.39216	9.34834	9.55334	7.66081	8.17161	6.94162	8.85869	7.5821
ENSMUSG00000027959	249.831	-0.455171	0.1691	-2.69141	0.0071151	0.104504	Sass6	SAS-6 centriolar assembly protein [Source:MGI Symbol;Acc:MGI:1920026]	7.24242	8.25605	7.58568	7.29837	7.60378	7.86311	8.20573	7.81937	8.23971	8.39623	8.22864	8.30251
ENSMUSG00000095304	78.6793	0.631605	0.240575	2.69124	0.00711863	0.104504	Plac9	placenta specific 9 [Source:MGI Symbol;Acc:MGI:2663998]	6.33151	8.46248	5.52242	4.13183	6.70257	6.98202	4.36985	4.27789	5.77102	3.60846	6.19529	5.60451
ENSMUSG00000031546	515.916	-0.279786	0.104084	-2.68801	0.00718787	0.105361	Gins4	GINS complex subunit 4 (Sld5 homolog) [Source:MGI Symbol;Acc:MGI:1923847]	8.68521	9.08694	8.6422	8.81339	8.8524	9.02433	9.11994	9.17366	9.11991	9.07602	9.08719	9.325
ENSMUSG00000038736	972.179	-0.318374	0.118509	-2.68649	0.0072207	0.105606	Nudcd1	NudC domain containing 1 [Source:MGI Symbol;Acc:MGI:1914679]	9.65744	9.88646	9.77605	9.785	9.85084	9.49041	10.0177	10.3501	10.259	10.1759	9.86351	9.75944
ENSMUSG00000041974	448.095	-0.272115	0.101282	-2.68662	0.00721785	0.105606	Spidr	scaffolding protein involved in DNA repair [Source:MGI Symbol;Acc:MGI:1924834]	8.65768	8.70871	8.87981	8.67662	8.44636	8.57381	9.06318	8.88016	9.00117	8.83005	9.05637	8.81616
ENSMUSG00000030287	4088.94	0.49647	0.184841	2.68608	0.00722958	0.105618	Itpr2	inositol 1,4,5-triphosphate receptor 2 [Source:MGI Symbol;Acc:MGI:99418]	12.6814	11.7371	12.9943	11.9334	11.6639	12.0509	11.8526	11.9192	11.5563	11.3607	11.553	11.6974
ENSMUSG00000020929	3969.26	-0.236915	0.0882153	-2.68565	0.00723889	0.105636	Eftud2	elongation factor Tu GTP binding domain containing 2 [Source:MGI Symbol;Acc:MGI:1336880]	11.668	11.7375	11.959	11.9098	11.7496	11.9159	12.0842	12.0446	11.8674	12.3027	12.1089	11.9892
ENSMUSG00000026822	754.064	0.627187	0.240199	2.68357	0.00728401	0.106177	Lcn2	lipocalin 2 [Source:MGI Symbol;Acc:MGI:96757]	11.029	9.19218	8.65688	9.28854	11.4051	8.97616	8.01441	7.93837	9.44243	6.11742	9.12376	8.29796
ENSMUSG00000022453	810.523	0.375913	0.140176	2.68151	0.00732897	0.106699	Naga	N-acetyl galactosaminidase, alpha [Source:MGI Symbol;Acc:MGI:1261422]	9.99468	10.0177	9.78109	9.54826	9.93868	9.80276	9.40136	9.67362	9.5055	8.96906	9.79046	9.15953
ENSMUSG00000039960	1924.37	0.391135	0.145883	2.68119	0.0073361	0.106699	Rhou	ras homolog family member U [Source:MGI Symbol;Acc:MGI:1916831]	10.9976	11.1235	11.213	11.5474	10.8908	10.7575	11.0126	10.8268	10.7307	10.6244	10.2101	10.5384
ENSMUSG00000027835	1855.55	-0.251529	0.0939189	-2.67815	0.00740291	0.107551	Pdcd10	programmed cell death 10 [Source:MGI Symbol;Acc:MGI:1928396]	10.3807	10.7396	10.8689	10.8749	10.664	10.7512	10.9913	10.8121	11.0051	10.9687	11.0715	11.034
ENSMUSG00000021485	158.349	-0.582217	0.217683	-2.67444	0.00748531	0.108269	Mxd3	Max dimerization protein 3 [Source:MGI Symbol;Acc:MGI:104987]	7.0009	6.2747	7.25021	5.79907	7.17215	7.16507	7.93755	7.11884	7.36666	8.25061	7.65395	7.28428
ENSMUSG00000029201	1795.75	0.446316	0.166867	2.67471	0.00747936	0.108269	Ugdh	UDP-glucose dehydrogenase [Source:MGI Symbol;Acc:MGI:1306785]	11.7391	10.6649	10.9351	11.1951	10.6723	10.7328	10.7844	10.4631	10.334	10.7579	10.4753	10.3013
ENSMUSG00000047205	436.805	0.528359	0.197553	2.67461	0.00748159	0.108269	Dusp18	dual specificity phosphatase 18 [Source:MGI Symbol;Acc:MGI:1922469]	9.40859	8.8775	9.44695	8.96426	8.3365	9.0912	7.9428	8.12953	9.08615	7.86821	8.38923	8.64067
ENSMUSG00000118667	4026.3	0.433669	0.162129	2.67487	0.00747573	0.108269	Ahnak2	AHNAK nucleoprotein 2 [Source:MGI Symbol;Acc:MGI:2144831]	12.5643	11.7238	12.2226	12.5131	11.9341	12.0651	11.532	11.8199	12.1992	11.1884	11.7364	11.5703
ENSMUSG00000026365	200.129	0.635735	0.242862	2.67359	0.00750447	0.108307	Cfh	complement component factor h [Source:MGI Symbol;Acc:MGI:88385]	8.70626	7.85942	8.10795	7.91489	8.9551	7.23042	6.18085	2.83449	7.63914	3.8763	7.19353	7.32057
ENSMUSG00000027775	2322.42	0.228282	0.0853745	2.67389	0.00749773	0.108307	Mfsd1	major facilitator superfamily domain containing 1 [Source:MGI Symbol;Acc:MGI:1914118]	11.388	11.4619	11.1721	11.382	11.1208	11.2122	11.0251	11.1699	10.96	10.9927	10.9853	11.2045
ENSMUSG00000006476	500.065	0.294043	0.110012	2.67271	0.00752417	0.108472	Nsmf	NMDA receptor synaptonuclear signaling and neuronal migration factor [Source:MGI Symbol;Acc:MGI:1861755]	9.1718	9.09731	9.03962	8.9157	9.29369	9.14061	8.42805	8.84211	8.79724	8.88803	8.92358	8.90549
ENSMUSG00000030281	6213.74	0.478902	0.179351	2.67031	0.00757803	0.109129	Il17rc	interleukin 17 receptor C [Source:MGI Symbol;Acc:MGI:2159336]	13.2667	12.8096	13.3855	12.6845	11.8033	12.6952	12.16	12.4473	12.2461	12.3601	12.0216	12.4559
ENSMUSG00000118665	1299.48	-0.304124	0.113942	-2.66912	0.00760513	0.109399	Lin54	lin-54 DREAM MuvB core complex component [Source:MGI Symbol;Acc:MGI:2140902]	10.1575	10.2948	10.0987	10.3308	10.0829	10.0619	10.6813	10.2263	10.2451	10.7856	10.3718	10.5755
ENSMUSG00000001627	3052.83	-0.386255	0.144782	-2.66786	0.00763371	0.10957	Ifrd1	interferon-related developmental regulator 1 [Source:MGI Symbol;Acc:MGI:1316717]	10.9952	11.5456	11.5901	11.3451	11.1406	11.3784	11.7246	12.1728	11.4646	11.9394	11.8655	11.3019
ENSMUSG00000006218	208.27	0.561119	0.210347	2.66811	0.00762785	0.10957	Fam131c	family with sequence similarity 131, member C [Source:MGI Symbol;Acc:MGI:2685539]	7.72748	7.57061	8.69651	8.4062	7.56533	7.79685	7.11612	7.33519	8.04262	6.91212	7.0755	6.95546
ENSMUSG00000040280	3157.22	-0.544311	0.204223	-2.66577	0.00768129	0.110132	Ndufa4l2	Ndufa4, mitochondrial complex associated like 2 [Source:MGI Symbol;Acc:MGI:3039567]	11.0846	11.7585	10.3316	10.7334	11.5732	11.4463	11.2248	11.578	12.5362	11.9598	11.6064	12.2709
ENSMUSG00000038594	99.5436	0.619741	0.232691	2.66404	0.00772088	0.110579	Cep85l	centrosomal protein 85-like [Source:MGI Symbol;Acc:MGI:3642684]	7.33802	7.38011	6.03077	6.66473	7.77639	6.21254	6.19852	5.83841	6.47437	5.39424	5.92972	6.57466
ENSMUSG00000021903	178.767	0.610777	0.229489	2.66283	0.00774855	0.110854	Galnt15	polypeptide N-acetylgalactosaminyltransferase 15 [Source:MGI Symbol;Acc:MGI:1926004]	8.45936	7.0897	7.14997	7.81252	8.55826	7.38603	6.78279	7.06479	7.75824	6.33313	6.99418	6.48156
ENSMUSG00000029298	153.154	0.529291	0.198728	2.66246	0.00775717	0.110857	Gbp9	guanylate-binding protein 9 [Source:MGI Symbol;Acc:MGI:3605620]	7.72158	8.07394	7.44892	7.11201	7.71917	7.00354	6.67328	7.41513	6.38466	6.68675	7.17725	6.82257
ENSMUSG00000019326	224.136	0.650478	0.245353	2.66143	0.0077809	0.111075	Aoc3	amine oxidase, copper containing 3 [Source:MGI Symbol;Acc:MGI:1306797]	8.70925	7.94221	8.25032	7.32149	9.19432	7.22127	6.88458	6.33499	7.92663	5.21255	7.71726	7.20883
ENSMUSG00000004730	309.552	0.611988	0.230229	2.66012	0.00781117	0.111092	Adgre1	adhesion G protein-coupled receptor E1 [Source:MGI Symbol;Acc:MGI:106912]	9.0143	9.30822	7.73154	8.2702	9.14738	7.51901	7.29929	7.79302	8.28505	6.89713	7.84128	8.04491
ENSMUSG00000024663	200.517	0.641383	0.241614	2.66009	0.00781206	0.111092	Rab3il1	RAB3A interacting protein (rabin3)-like 1 [Source:MGI Symbol;Acc:MGI:1922010]	8.31409	8.8835	6.58551	7.13829	8.85771	7.13613	6.95906	7.03137	6.94515	6.16822	7.45896	7.32057
ENSMUSG00000040253	162.514	0.597378	0.22462	2.66048	0.00780297	0.111092	Gbp7	guanylate binding protein 7 [Source:MGI Symbol;Acc:MGI:2444421]	8.12154	8.02051	7.16031	7.77113	7.92549	6.84565	5.67477	7.40646	7.20833	6.77134	7.11022	6.46544
ENSMUSG00000049881	330.542	-0.376717	0.141623	-2.65992	0.00781596	0.111092	2810025M15Rik	RIKEN cDNA 2810025M15 gene [Source:MGI Symbol;Acc:MGI:1917203]	7.93537	7.67113	8.04236	8.4062	8.37776	8.33578	8.59751	8.33529	8.76204	8.60424	8.59322	8.45723
ENSMUSG00000018899	355.182	0.462191	0.173806	2.65882	0.00784145	0.111333	Irf1	interferon regulatory factor 1 [Source:MGI Symbol;Acc:MGI:96590]	9.20388	8.93927	8.21602	8.29961	8.84707	8.55935	7.95325	7.83882	8.3338	7.98616	8.37502	8.48547
ENSMUSG00000028544	1830.94	0.413716	0.155706	2.65704	0.00788312	0.111596	Slc5a9	solute carrier family 5 (sodium/glucose cotransporter), member 9 [Source:MGI Symbol;Acc:MGI:2140201]	10.9811	10.7642	10.7811	11.3521	11.3586	10.9582	10.8683	10.881	10.8258	10.3289	10.3254	10.0955
ENSMUSG00000038094	1325.83	0.590412	0.22234	2.65693	0.00788548	0.111596	Atp13a4	ATPase type 13A4 [Source:MGI Symbol;Acc:MGI:1924456]	9.58945	10.8011	11.2904	11.3245	10.5257	10.0632	10.1922	10.3968	10.0962	8.77375	9.92331	9.51708
ENSMUSG00000056770	2542.98	-0.200942	0.0756256	-2.65707	0.00788235	0.111596	Setd3	SET domain containing 3 [Source:MGI Symbol;Acc:MGI:1289184]	11.1919	11.2565	11.1286	11.236	11.1951	11.2248	11.4126	11.2562	11.4564	11.6437	11.3672	11.3047
ENSMUSG00000102869	5904.24	0.197271	0.0742706	2.65611	0.00790488	0.11175	Norad	non-coding RNA activated by DNA damage [Source:MGI Symbol;Acc:MGI:1914767]	12.7405	12.5297	12.6143	12.7485	12.6092	12.4896	12.5107	12.3219	12.2854	12.485	12.3949	12.5239
ENSMUSG00000020538	3497.25	0.222572	0.0838126	2.65557	0.0079174	0.111807	Srebf1	sterol regulatory element binding transcription factor 1 [Source:MGI Symbol;Acc:MGI:107606]	11.9151	11.7613	11.843	11.8779	11.7905	12.0848	11.7924	11.5799	11.6416	11.4565	11.7869	11.6325
ENSMUSG00000039474	297.476	0.570231	0.214859	2.65422	0.00794909	0.112133	Wfs1	wolframin ER transmembrane glycoprotein [Source:MGI Symbol;Acc:MGI:1328355]	8.97518	7.78446	8.99409	8.13968	8.60954	8.43417	7.67884	8.38024	8.18761	6.8667	7.87195	7.21848
ENSMUSG00000005142	2385.63	0.312094	0.117604	2.65374	0.00796043	0.112173	Man2b1	mannosidase 2, alpha B1 [Source:MGI Symbol;Acc:MGI:107286]	11.2489	11.6697	10.9351	11.3036	11.6468	11.3303	10.9586	11.1414	11.0539	11.1191	11.0199	10.9697
ENSMUSG00000025875	400.366	0.373629	0.140915	2.6512	0.00802058	0.112864	Tspan17	tetraspanin 17 [Source:MGI Symbol;Acc:MGI:1921507]	9.26191	8.58901	8.66417	8.9119	8.51521	8.95422	8.49395	8.41953	8.26507	8.21481	8.50138	8.63708
ENSMUSG00000037894	4865.35	-0.333672	0.12587	-2.65094	0.00802672	0.112864	H2az1	H2A.Z variant histone 1 [Source:MGI Symbol;Acc:MGI:1888388]	12.0432	11.8931	12.0369	12.1608	12.1664	12.0311	12.4398	12.3706	12.1893	12.9155	12.3779	12.0496
ENSMUSG00000024896	974.184	0.33968	0.128233	2.64884	0.00807692	0.113449	Minpp1	multiple inositol polyphosphate histidine phosphatase 1 [Source:MGI Symbol;Acc:MGI:1336159]	9.96379	9.90574	10.0256	9.94617	10.5611	10.0911	9.71559	9.83409	9.78338	9.47702	9.58827	9.96114
ENSMUSG00000026778	205.888	0.649451	0.246736	2.6467	0.00812826	0.114048	Prkcq	protein kinase C, theta [Source:MGI Symbol;Acc:MGI:97601]	7.98545	7.88953	6.31626	8.32843	9.49801	6.90405	6.26714	7.26981	7.47496	5.83252	6.96602	7.29344
ENSMUSG00000026605	1449.03	-0.455139	0.171997	-2.64632	0.00813722	0.114051	Cenpf	centromere protein F [Source:MGI Symbol;Acc:MGI:1313302]	9.46791	9.75522	10.1784	10.7505	10.4885	10.2672	10.6821	10.5814	10.6132	11.0522	10.5348	10.9137
ENSMUSG00000055030	3048.01	0.607167	0.2297	2.64588	0.00814782	0.114078	Sprr2e	small proline-rich protein 2E [Source:MGI Symbol;Acc:MGI:1330346]	12.5442	12.2755	10.9185	12.5691	11.8228	10.2012	11.0934	11.4961	11.3154	11.132	10.5812	10.4994
ENSMUSG00000026712	966.93	0.614851	0.239207	2.64504	0.00816804	0.114118	Mrc1	mannose receptor, C type 1 [Source:MGI Symbol;Acc:MGI:97142]	9.49927	11.98	8.19605	10.1569	11.1285	8.77808	8.45771	8.80962	9.77458	7.04037	9.2183	8.3905
ENSMUSG00000033970	461.991	-0.384669	0.145418	-2.64504	0.00816805	0.114118	Rfc3	replication factor C (activator 1) 3 [Source:MGI Symbol;Acc:MGI:1916513]	8.51837	8.69172	8.58959	8.28204	9.06481	8.48479	9.07519	8.97406	8.99208	9.34801	9.17796	8.65495
ENSMUSG00000039004	255.489	0.644021	0.246586	2.64457	0.00817953	0.114157	Bmp6	bone morphogenetic protein 6 [Source:MGI Symbol;Acc:MGI:88182]	9.31182	7.19956	7.37091	9.35449	7.01936	8.97888	5.99104	7.76617	8.29493	6.03769	7.11022	5.38216
ENSMUSG00000071657	2500.54	0.311222	0.117702	2.64414	0.0081898	0.114179	Bscl2	Berardinelli-Seip congenital lipodystrophy 2 (seipin) [Source:MGI Symbol;Acc:MGI:1298392]	11.2818	11.3143	11.509	11.4739	11.3259	11.7153	11.038	11.4228	11.2458	10.7589	10.9694	11.1545
ENSMUSG00000052459	9761.68	0.293615	0.11108	2.64328	0.00821078	0.114349	Atp6v1a	ATPase, H+ transporting, lysosomal V1 subunit A [Source:MGI Symbol;Acc:MGI:1201780]	13.4491	13.4436	13.5218	13.5891	12.9916	13.3297	13.2025	13.1324	13.0437	12.8413	12.9575	13.3105
ENSMUSG00000018507	175.212	0.573885	0.217151	2.6424	0.00823217	0.114526	Trpv2	transient receptor potential cation channel, subfamily V, member 2 [Source:MGI Symbol;Acc:MGI:1341836]	8.13934	8.44636	6.96174	7.45295	7.99944	7.20278	7.1346	7.4323	6.88098	6.31069	7.33968	6.75787
ENSMUSG00000033703	403.221	-0.394427	0.149301	-2.64184	0.0082456	0.114591	Fcsk	fucose kinase [Source:MGI Symbol;Acc:MGI:1916071]	8.47697	8.66411	8.44055	8.49532	8.22583	8.17908	8.74614	8.65358	9.11434	9.25999	8.83034	8.39476
ENSMUSG00000016995	74.7628	0.590413	0.232614	2.64084	0.0082701	0.11481	Matn4	matrilin 4 [Source:MGI Symbol;Acc:MGI:1328314]	7.39099	4.4954	6.63085	6.17413	8.19258	5.81009	3.7571	4.11723	4.79721	5.4363	6.55167	1.57803
ENSMUSG00000027593	2957.99	-0.246588	0.0933948	-2.64027	0.00828411	0.114883	Raly	hnRNP-associated with lethal yellow [Source:MGI Symbol;Acc:MGI:97850]	11.0989	11.5299	11.5543	11.2215	11.4029	11.5158	11.5467	11.7646	11.6551	11.7154	11.5764	11.65
ENSMUSG00000021687	3166.06	0.257008	0.0973688	2.63953	0.00830217	0.115012	Scamp1	secretory carrier membrane protein 1 [Source:MGI Symbol;Acc:MGI:1349480]	11.7875	11.7175	11.8869	11.8379	11.3712	11.8775	11.5324	11.4621	11.5604	11.4084	11.3354	11.6153
ENSMUSG00000036315	228.311	-0.459553	0.174153	-2.63834	0.00833137	0.115295	Polr1h	RNA polymerase I subunit H [Source:MGI Symbol;Acc:MGI:1913386]	7.85146	7.77158	7.36198	7.26297	7.67772	7.23042	7.5608	8.44091	8.4709	7.86821	8.00705	7.94963
ENSMUSG00000029675	379.132	0.63997	0.246118	2.63612	0.00838591	0.115927	Eln	elastin [Source:MGI Symbol;Acc:MGI:95317]	10.3713	8.16541	8.46162	7.8448	9.96599	7.1066	6.93817	7.04259	9.089	6.55932	7.85157	6.71761
ENSMUSG00000025762	1310.27	-0.225471	0.0855552	-2.63537	0.00840447	0.116061	Larp1b	La ribonucleoprotein 1B [Source:MGI Symbol;Acc:MGI:1914604]	10.2268	10.3037	10.2235	10.232	10.0942	10.3239	10.6171	10.214	10.5893	10.5072	10.408	10.4377
ENSMUSG00000035683	770.961	-0.484749	0.184245	-2.63126	0.00850684	0.117351	Melk	maternal embryonic leucine zipper kinase [Source:MGI Symbol;Acc:MGI:106924]	8.79598	8.80982	9.75232	9.80565	9.16677	8.92913	9.8034	9.61465	9.64534	10.3983	9.8196	9.67785
ENSMUSG00000019470	1394.16	0.162617	0.0618373	2.62975	0.00854476	0.117751	Xab2	XPA binding protein 2 [Source:MGI Symbol;Acc:MGI:1914689]	10.5424	10.498	10.6049	10.5931	10.412	10.5008	10.3389	10.426	10.2616	10.405	10.361	10.3679
ENSMUSG00000029174	867.365	-0.411597	0.156541	-2.62934	0.00855508	0.117769	Tbc1d1	TBC1 domain family, member 1 [Source:MGI Symbol;Acc:MGI:1889508]	9.2081	9.68139	9.03962	9.70154	9.69486	9.6075	9.69394	9.76797	10.3696	10.1852	10.0891	9.57644
ENSMUSG00000028749	5025.08	0.50537	0.19231	2.62811	0.00858598	0.118071	Pla2g2f	phospholipase A2, group IIF [Source:MGI Symbol;Acc:MGI:1349661]	12.4588	12.9098	12.6697	12.2673	12.6465	12.3882	11.5158	11.9004	12.6238	10.8326	11.9741	12.247
ENSMUSG00000021481	521.481	0.250867	0.0955049	2.62668	0.00862232	0.118446	Zfp346	zinc finger protein 346 [Source:MGI Symbol;Acc:MGI:1349417]	9.09861	9.28121	8.99119	8.96058	9.25194	9.2926	8.81078	8.92939	8.8282	9.03897	8.85102	8.8965
ENSMUSG00000031389	122.419	0.612715	0.23352	2.62606	0.00863784	0.118535	Arhgap4	Rho GTPase activating protein 4 [Source:MGI Symbol;Acc:MGI:2159577]	7.37606	7.75204	6.91363	7.00181	8.13687	5.78545	5.94988	6.47419	6.42122	6.66922	5.96808	6.82257
ENSMUSG00000041479	128.356	0.518453	0.197448	2.62493	0.00866663	0.118806	Syt15	synaptotagmin XV [Source:MGI Symbol;Acc:MGI:2442166]	6.90008	7.35443	7.35299	7.72851	7.52583	6.70821	6.63484	6.98555	6.55883	5.86368	6.91784	6.71761
ENSMUSG00000015852	79.7012	0.641192	0.244998	2.6242	0.00868531	0.118938	Fcrls	Fc receptor-like S, scavenger receptor [Source:MGI Symbol;Acc:MGI:1933397]	6.75751	7.42193	6.03077	6.66473	7.24693	6.01474	5.59693	5.3884	5.30733	3.99362	5.50309	6.83517
ENSMUSG00000027203	652.618	-0.420021	0.160137	-2.62289	0.00871875	0.119271	Dut	deoxyuridine triphosphatase [Source:MGI Symbol;Acc:MGI:1346051]	9.2186	8.57425	9.22102	9.11082	9.20269	9.13818	9.52209	9.38691	9.42903	10.1775	9.53176	9.15953
ENSMUSG00000027399	1056.66	0.600561	0.229192	2.62253	0.00872793	0.119273	Il1a	interleukin 1 alpha [Source:MGI Symbol;Acc:MGI:96542]	11.4225	9.89984	10.4364	10.4138	9.92988	9.61451	9.60396	9.7441	9.66071	7.95033	9.52695	10.0394
ENSMUSG00000045019	1140.76	0.441797	0.168521	2.62159	0.00875214	0.119479	Acer1	alkaline ceramidase 1 [Source:MGI Symbol;Acc:MGI:2181962]	10.1995	10.066	10.7195	10.3618	9.95488	10.8195	9.86834	9.89421	10.2678	9.2154	9.88623	9.95394
ENSMUSG00000025138	1809.13	0.219813	0.0838794	2.62058	0.00877798	0.119669	Sirt7	sirtuin 7 [Source:MGI Symbol;Acc:MGI:2385849]	10.8881	11.0102	10.811	11.0145	10.7825	11.0548	10.5255	10.6426	10.8545	10.7558	10.785	10.6371
ENSMUSG00000035513	279.417	0.546322	0.208494	2.62034	0.00878432	0.119669	Ntng2	netrin G2 [Source:MGI Symbol;Acc:MGI:2159341]	8.4052	8.79398	7.36198	8.29961	8.91998	8.41019	7.92698	7.26981	7.90097	7.34638	7.34697	8.30251
ENSMUSG00000078945	86.3499	0.619646	0.236907	2.61733	0.008862	0.120602	Naip2	NLR family, apoptosis inhibitory protein 2 [Source:MGI Symbol;Acc:MGI:1298226]	6.82506	7.50987	5.78557	6.7353	7.31029	6.2309	5.59693	5.58553	6.72888	5.11233	6.19529	5.5444
ENSMUSG00000061758	304.635	0.439908	0.168181	2.6156	0.0089071	0.12109	Akr1b10	aldo-keto reductase family 1, member B10 (aldose reductase) [Source:MGI Symbol;Acc:MGI:1915111]	8.48395	8.31493	8.8256	8.54528	7.78199	8.74332	8.14777	8.22133	7.90097	7.89861	7.5503	8.06645
ENSMUSG00000034159	473.232	0.636896	0.244528	2.61391	0.0089513	0.121565	Mab21l4	mab-21-like 4 [Source:MGI Symbol;Acc:MGI:1919124]	8.49782	8.04747	9.22842	8.68555	10.6472	9.33567	7.87297	8.89573	8.85182	7.09391	8.39276	7.30254
ENSMUSG00000004151	97.5576	0.516971	0.198238	2.60708	0.00913189	0.122466	Etv1	ets variant 1 [Source:MGI Symbol;Acc:MGI:99254]	7.20064	6.6147	6.6603	7.18946	7.04753	6.58513	5.84155	6.86423	6.49167	5.98199	6.25856	5.87241
ENSMUSG00000020275	1426.01	0.367392	0.140833	2.60863	0.00909054	0.122466	Rel	reticuloendotheliosis oncogene [Source:MGI Symbol;Acc:MGI:97897]	10.9537	10.5714	10.3407	10.5387	11.0918	10.3196	10.3188	10.4745	10.2703	10.0221	10.3492	10.0968
ENSMUSG00000022229	1064.19	0.53929	0.221034	2.60672	0.00914153	0.122466	Atp12a	ATPase, H+/K+ transporting, nongastric, alpha polypeptide [Source:MGI Symbol;Acc:MGI:1926943]	10.9461	9.63947	8.67503	9.77247	12.3695	9.972	5.84155	8.90191	9.88503	5.4363	9.25755	8.20879
ENSMUSG00000022548	336.581	0.640218	0.246921	2.60812	0.00910415	0.122466	Apod	apolipoprotein D [Source:MGI Symbol;Acc:MGI:88056]	8.6359	8.17522	8.12917	9.6106	9.53329	8.41019	8.59083	7.51525	8.5011	6.06476	7.46568	5.5444
ENSMUSG00000024654	109.222	0.577384	0.221471	2.60688	0.00913701	0.122466	Asrgl1	asparaginase like 1 [Source:MGI Symbol;Acc:MGI:1913764]	6.73427	7.0042	6.99679	6.78605	7.68969	7.31032	6.18085	5.11815	7.04223	6.31069	6.56425	6.15966
ENSMUSG00000026767	2859.56	-0.264882	0.101467	-2.61052	0.00904043	0.122466	Mindy3	MINDY lysine 48 deubiquitinase 3 [Source:MGI Symbol;Acc:MGI:1914210]	11.1349	11.3516	11.3419	11.5968	11.1686	11.381	11.4069	11.8276	11.5888	11.4949	11.5818	11.7403
ENSMUSG00000027318	168.068	0.640506	0.247102	2.60697	0.00913477	0.122466	Adam33	a disintegrin and metallopeptidase domain 33 [Source:MGI Symbol;Acc:MGI:1341813]	8.45581	7.97066	7.38862	7.46338	8.37776	7.15549	4.93136	6.40627	7.15506	4.54808	7.78866	6.71761
ENSMUSG00000027799	244.688	0.568523	0.217874	2.60984	0.00905833	0.122466	Nbea	neurobeachin [Source:MGI Symbol;Acc:MGI:1347075]	8.38669	8.58165	7.32568	8.44356	8.6499	7.84534	6.48445	7.76617	7.55938	6.92694	7.74514	8.012
ENSMUSG00000029246	706.67	-0.366328	0.140434	-2.60853	0.00909333	0.122466	Ppat	phosphoribosyl pyrophosphate amidotransferase [Source:MGI Symbol;Acc:MGI:2387203]	9.18257	9.14802	9.55085	9.25591	9.19432	9.13818	9.63187	10.0089	9.45791	9.8865	9.64117	9.13172
ENSMUSG00000038685	955.765	-0.304125	0.116618	-2.60788	0.00911047	0.122466	Rtel1	regulator of telomere elongation helicase 1 [Source:MGI Symbol;Acc:MGI:2139369]	9.33711	9.48629	9.95008	9.87762	9.84149	9.79815	9.99765	9.92488	9.99825	10.2485	10.1	10.034
ENSMUSG00000040462	2843.67	0.259284	0.0995039	2.60576	0.00916696	0.122466	Os9	amplified in osteosarcoma [Source:MGI Symbol;Acc:MGI:1924301]	11.7424	11.6775	11.7199	11.4918	11.3235	11.6188	11.3223	11.2736	11.5893	11.3484	11.1144	11.3059
ENSMUSG00000042029	1360.59	-0.37356	0.143158	-2.6094	0.00907013	0.122466	Ncapg2	non-SMC condensin II complex, subunit G2 [Source:MGI Symbol;Acc:MGI:1923294]	9.78024	10.1191	10.2272	10.5288	10.2827	10.1074	10.9534	10.5707	10.4906	10.1092	10.7836	10.5632
ENSMUSG00000042436	653.516	0.625849	0.240386	2.60903	0.00907992	0.122466	Mfap4	microfibrillar-associated protein 4 [Source:MGI Symbol;Acc:MGI:1342276]	10.1131	10.7462	9.02837	9.13386	9.44252	9.3399	8.36292	8.37136	9.08045	6.75481	9.39237	9.27501
ENSMUSG00000055653	125.297	0.632571	0.243233	2.60595	0.00916191	0.122466	Gpc3	glypican 3 [Source:MGI Symbol;Acc:MGI:104903]	7.71566	7.41366	6.75888	6.70045	8.29794	6.88097	5.84155	6.42355	6.18654	4.46924	6.9276	7.02309
ENSMUSG00000069910	375.223	-0.466553	0.178859	-2.60868	0.0090892	0.122466	Spdl1	spindle apparatus coiled-coil protein 1 [Source:MGI Symbol;Acc:MGI:1917635]	8.13046	8.24211	8.62736	8.65857	7.35605	8.16482	9.11762	8.66089	8.55966	8.97263	8.62057	8.8066
ENSMUSG00000116132	266.297	-0.43553	0.167107	-2.6064	0.00915002	0.122466	Gm49428	predicted gene, 49428 [Source:MGI Symbol;Acc:MGI:6155065]	7.31471	7.97066	7.98532	8.01757	7.18065	8.03496	8.12946	8.50725	8.46653	8.31402	8.23652	8.02305
ENSMUSG00000027160	385.62	-0.408935	0.156981	-2.60498	0.00918792	0.122621	Ccdc34	coiled-coil domain containing 34 [Source:MGI Symbol;Acc:MGI:1915451]	8.05275	8.23743	8.15008	8.63569	8.51184	8.40616	8.95294	8.38466	8.44893	9.22443	8.95017	8.69352
ENSMUSG00000072082	878.838	-0.320903	0.123288	-2.60289	0.00924418	0.123246	Ccnf	cyclin F [Source:MGI Symbol;Acc:MGI:102551]	9.44125	9.32594	9.75743	9.79949	9.71987	9.4866	10.1564	9.78312	9.9861	10.1587	9.86859	9.62442
ENSMUSG00000037972	1351.96	0.383281	0.147282	2.6023	0.00926016	0.123302	Snn	stannin [Source:MGI Symbol;Acc:MGI:1276549]	10.6795	10.7568	10.2576	10.6061	10.2708	10.9042	10.1	9.93847	10.2489	9.76799	10.2339	10.6061
ENSMUSG00000059834	266.737	-0.372348	0.143094	-2.60204	0.00926714	0.123302	Sclt1	sodium channel and clathrin linker 1 [Source:MGI Symbol;Acc:MGI:1914411]	7.54585	7.66418	8.07553	8.01757	8.02799	7.65444	8.29059	8.27468	7.81429	8.44854	8.25215	8.36466
ENSMUSG00000057637	2260.72	0.263664	0.101355	2.60137	0.00928527	0.123418	Prdm2	PR domain containing 2, with ZNF domain [Source:MGI Symbol;Acc:MGI:107628]	11.4424	11.4259	11.188	11.2352	11.14	11.1854	11.0454	10.817	11.0341	10.8148	10.9268	11.2962
ENSMUSG00000019961	5980.5	-0.255986	0.0984659	-2.59975	0.00932929	0.123774	Tmpo	thymopoietin [Source:MGI Symbol;Acc:MGI:106920]	12.2363	12.4086	12.5216	12.4012	12.5604	12.2835	12.7196	12.5517	12.4807	12.9924	12.6256	12.6139
ENSMUSG00000020941	878.448	0.458734	0.176512	2.59878	0.0093555	0.123774	Map3k14	mitogen-activated protein kinase kinase kinase 14 [Source:MGI Symbol;Acc:MGI:1858204]	10.3571	10.6456	9.65327	9.22252	9.96845	9.86435	9.59898	9.39131	9.47322	9.33139	9.42031	9.6726
ENSMUSG00000024787	919.538	0.445301	0.171333	2.59905	0.00934828	0.123774	Snx15	sorting nexin 15 [Source:MGI Symbol;Acc:MGI:1916274]	10.3974	10.1367	10.2136	10.0169	9.06251	10.3099	9.46846	9.65362	9.3788	9.78233	9.73592	9.30249
ENSMUSG00000033684	4754.84	0.428102	0.164742	2.59865	0.00935923	0.123774	Qsox1	quiescin Q6 sulfhydryl oxidase 1 [Source:MGI Symbol;Acc:MGI:1330818]	12.2473	13.1061	12.046	12.2372	12.3421	12.4014	12.0051	11.7599	12.3023	11.5486	11.7357	12.1975
ENSMUSG00000036905	602.896	0.562084	0.216301	2.59936	0.00933966	0.123774	C1qb	complement component 1, q subcomponent, beta polypeptide [Source:MGI Symbol;Acc:MGI:88224]	9.69554	10.2812	8.4363	9.21327	10.0531	8.8921	8.66582	8.44091	9.22445	8.93279	9.05414	8.33835
ENSMUSG00000053158	567.152	0.365334	0.140614	2.59801	0.00937666	0.12388	Fes	feline sarcoma oncogene [Source:MGI Symbol;Acc:MGI:95514]	9.57317	9.67102	9.16819	9.25891	8.92505	9.29479	8.76998	8.63516	9.02512	8.85352	9.14485	9.11631
ENSMUSG00000024982	1435.31	-0.220726	0.0850524	-2.59517	0.00945434	0.124157	Zdhhc6	zinc finger, DHHC domain containing 6 [Source:MGI Symbol;Acc:MGI:1914230]	10.3637	10.2846	10.5271	10.377	10.4652	10.1742	10.6269	10.6166	10.4099	10.679	10.5228	10.709
ENSMUSG00000028343	3209.59	0.29621	0.114125	2.59547	0.0094461	0.124157	Erp44	endoplasmic reticulum protein 44 [Source:MGI Symbol;Acc:MGI:1923549]	11.8244	11.8939	11.8981	11.9021	11.6239	11.6079	11.6084	11.4589	11.5419	10.9838	11.5454	11.662
ENSMUSG00000028693	1919.37	-0.301246	0.116045	-2.59594	0.00943326	0.124157	Nasp	nuclear autoantigenic sperm protein (histone-binding) [Source:MGI Symbol;Acc:MGI:1355328]	10.4598	10.8646	10.3822	10.868	10.9184	10.8443	11.0928	10.8896	10.9592	11.298	11.1063	10.9654
ENSMUSG00000031434	583.372	-0.423283	0.163019	-2.59656	0.00941619	0.124157	Morc4	microrchidia 4 [Source:MGI Symbol;Acc:MGI:1922996]	8.80994	9.26292	9.04521	8.94949	8.63141	8.79051	8.9659	8.86443	9.42002	9.84222	9.49775	9.63526
ENSMUSG00000041632	746.418	0.232057	0.0894112	2.59538	0.00944863	0.124157	Mrps27	mitochondrial ribosomal protein S27 [Source:MGI Symbol;Acc:MGI:1919064]	9.55836	9.65358	9.65875	9.84008	9.65728	9.58268	9.38794	9.56295	9.47974	9.38606	9.49447	9.17943
ENSMUSG00000090674	152.601	-0.522912	0.201502	-2.59517	0.00945445	0.124157	Gm17082	predicted gene 17082 [Source:MGI Symbol;Acc:MGI:4937909]	6.33151	7.02605	7.06444	7.04413	7.255	6.41886	7.66619	7.60887	6.75775	8.02802	7.2016	7.73783
ENSMUSG00000027082	139.552	0.504479	0.194401	2.59421	0.00948099	0.124381	Tfpi	tissue factor pathway inhibitor [Source:MGI Symbol;Acc:MGI:1095418]	7.18358	7.88356	7.28844	6.76933	7.84753	7.16507	6.30026	6.58587	6.8678	6.92694	7.10161	6.84766
ENSMUSG00000006005	5954.84	-0.259459	0.100079	-2.59255	0.00952669	0.124731	Tpr	translocated promoter region, nuclear basket protein [Source:MGI Symbol;Acc:MGI:1922066]	12.2624	12.5625	12.5909	12.533	12.0982	12.2727	12.7516	12.4895	12.5853	12.7565	12.673	12.739
ENSMUSG00000031309	4460.25	-0.237383	0.0915538	-2.59283	0.00951909	0.124731	Rps6ka3	ribosomal protein S6 kinase polypeptide 3 [Source:MGI Symbol;Acc:MGI:104557]	11.832	11.9134	12.2043	12.0234	12.0381	11.9286	12.1378	12.2447	12.0927	12.5095	12.1747	12.2479
ENSMUSG00000021929	2821.57	-0.187925	0.0726083	-2.5882	0.00964794	0.125251	Kpna3	karyopherin (importin) alpha 3 [Source:MGI Symbol;Acc:MGI:1100863]	11.3165	11.3952	11.544	11.4052	11.1935	11.3039	11.6154	11.6048	11.4569	11.5911	11.578	11.4784
ENSMUSG00000022358	563.048	0.500172	0.193257	2.58804	0.00965234	0.125251	Fbxo32	F-box protein 32 [Source:MGI Symbol;Acc:MGI:1914981]	9.63251	8.91897	9.21607	8.89658	10.2618	9.01377	8.76406	8.58227	9.15289	8.66298	8.85869	8.70729
ENSMUSG00000025912	287.115	-0.493989	0.190773	-2.58975	0.00960465	0.125251	Mybl1	myeloblastosis oncogene-like 1 [Source:MGI Symbol;Acc:MGI:99925]	7.33029	7.63603	7.90149	8.55018	7.54572	7.74668	8.59083	8.97699	8.1225	8.19657	8.36427	8.18438
ENSMUSG00000026574	841.216	0.606884	0.234769	2.58822	0.00964747	0.125251	Dpt	dermatopontin [Source:MGI Symbol;Acc:MGI:1928392]	10.0813	10.381	9.61241	9.52354	10.6947	10.0004	9.17455	9.75609	9.57204	6.83561	9.50102	8.8034
ENSMUSG00000031438	226.917	0.611051	0.236247	2.5902	0.00959193	0.125251	Rnf128	ring finger protein 128 [Source:MGI Symbol;Acc:MGI:1914139]	8.55862	8.31049	7.28844	9.19148	7.31802	7.66799	7.41721	7.32603	6.2284	7.27864	6.9276	7.98399
ENSMUSG00000045103	177.883	0.631812	0.244862	2.58851	0.00963912	0.125251	Dmd	dystrophin, muscular dystrophy [Source:MGI Symbol;Acc:MGI:94909]	8.07604	7.64312	7.37091	6.36428	9.27793	6.98202	6.52705	6.93824	7.29952	5.98199	7.21761	6.60441
ENSMUSG00000058818	240.151	0.607296	0.234775	2.58944	0.00961321	0.125251	Pirb	paired Ig-like receptor B [Source:MGI Symbol;Acc:MGI:894311]	8.99731	8.22331	7.63101	7.41044	9.05559	7.51152	6.78279	7.56282	7.98274	7.45267	7.5566	6.41598
ENSMUSG00000061603	199.047	0.631613	0.244803	2.58883	0.00963038	0.125251	Akap6	A kinase (PRKA) anchor protein 6 [Source:MGI Symbol;Acc:MGI:3050566]	8.58809	8.95075	7.87661	7.52444	7.22243	7.5704	6.99996	7.06479	7.29952	6.8198	7.69456	4.51361
ENSMUSG00000107881	326.761	0.502567	0.194141	2.58847	0.00964034	0.125251	Gm44250	predicted gene, 44250 [Source:MGI Symbol;Acc:MGI:5690642]	8.76191	8.60362	8.86724	8.28792	8.37035	8.80897	7.45447	8.76625	8.0774	7.32416	8.14739	7.82253
ENSMUSG00000051220	535.394	-0.427661	0.165277	-2.58757	0.00966564	0.1253	Ercc6l	excision repair cross-complementing rodent repair deficiency complementation group 6 like [Source:MGI Symbol;Acc:MGI:2654144]	8.40152	9.00952	9.23821	8.84166	8.82825	8.26179	9.24853	8.95041	9.04282	9.67004	9.31263	9.40535
ENSMUSG00000018217	409.801	0.608826	0.235598	2.58722	0.00967538	0.125302	Pmp22	peripheral myelin protein 22 [Source:MGI Symbol;Acc:MGI:97631]	9.57807	9.12288	8.08098	8.45406	9.82395	8.58813	8.26145	8.33072	8.72597	7.09391	8.57779	6.95546
ENSMUSG00000001521	549.314	0.447973	0.173226	2.58593	0.00971158	0.125316	Tulp3	tubby-like protein 3 [Source:MGI Symbol;Acc:MGI:1329045]	9.3255	8.79716	9.50288	9.51103	9.8455	8.75288	8.5604	8.97112	8.90442	8.66298	9.12588	8.60064
ENSMUSG00000021567	359.228	0.614853	0.238061	2.58679	0.00968738	0.125316	Nkd2	naked cuticle 2 [Source:MGI Symbol;Acc:MGI:1919543]	8.75903	8.57425	7.81902	8.56479	10.1804	8.12609	8.06828	7.85802	7.88797	8.19044	8.34618	6.77105
ENSMUSG00000027879	1845.53	0.380212	0.147042	2.58574	0.00971712	0.125316	Sec22b	SEC22 homolog B, vesicle trafficking protein [Source:MGI Symbol;Acc:MGI:1338759]	11.487	10.9493	11.0688	11.0786	10.3284	11.1302	10.6358	10.6709	10.7389	10.5035	10.3931	10.7701
ENSMUSG00000035726	2686.62	-0.281548	0.108916	-2.585	0.00973788	0.125316	Supt16	SPT16, facilitates chromatin remodeling subunit [Source:MGI Symbol;Acc:MGI:1890948]	10.9829	11.0882	11.2898	11.3542	11.5635	11.0529	11.3916	11.5717	11.6068	11.6571	11.583	11.3614
ENSMUSG00000040033	624.176	0.411192	0.159024	2.58548	0.00972432	0.125316	Stat2	signal transducer and activator of transcription 2 [Source:MGI Symbol;Acc:MGI:103039]	9.61035	9.8578	9.13448	9.02186	9.75018	9.4459	9.0364	9.06222	9.32193	8.68496	9.26912	8.72771
ENSMUSG00000063193	74.8167	0.632744	0.245621	2.58481	0.00974331	0.125316	Cd300lb	CD300 molecule like family member B [Source:MGI Symbol;Acc:MGI:2685099]	7.33029	6.79099	5.83806	6.80258	6.96132	5.85814	3.93635	4.93746	6.49167	5.39424	6.22727	5.07736
ENSMUSG00000063849	476.279	0.289127	0.111814	2.58561	0.00972055	0.125316	Ppcdc	phosphopantothenoylcysteine decarboxylase [Source:MGI Symbol;Acc:MGI:1914062]	9.1522	8.8161	9.2933	8.76782	9.18167	8.96797	8.72495	8.773	8.61988	8.7023	8.84071	8.7611
ENSMUSG00000031788	835.577	0.332735	0.128795	2.58338	0.00978376	0.125713	Kifc3	kinesin family member C3 [Source:MGI Symbol;Acc:MGI:109202]	9.79576	10.0934	10.145	9.89314	9.40128	9.81651	9.58728	9.47865	9.56593	9.23935	9.72056	9.46736
ENSMUSG00000019952	421.349	-0.372427	0.144236	-2.58198	0.00982343	0.125976	Poc1b	POC1 centriolar protein B [Source:MGI Symbol;Acc:MGI:1918511]	8.51155	8.7421	8.53499	8.22186	8.51184	8.43812	8.84485	8.81944	8.56784	9.43615	8.889	8.76769
ENSMUSG00000030043	414.999	0.477311	0.18485	2.58207	0.00982088	0.125976	Tacr1	tachykinin receptor 1 [Source:MGI Symbol;Acc:MGI:98475]	9.12118	9.46044	8.42348	8.93457	8.57125	8.99508	7.99936	8.54722	8.9395	7.91358	8.42414	8.23755
ENSMUSG00000031700	2233.39	0.511886	0.198382	2.58058	0.00986354	0.126121	Gpt2	glutamic pyruvate transaminase (alanine aminotransferase) 2 [Source:MGI Symbol;Acc:MGI:1915391]	12.1492	10.7527	11.2407	11.2076	11.1142	11.5822	10.555	11.286	11.1719	10.0444	10.7162	10.4825
ENSMUSG00000034278	157.91	-0.495088	0.191794	-2.58071	0.00985985	0.126121	Dnajc17	DnaJ heat shock protein family (Hsp40) member C17 [Source:MGI Symbol;Acc:MGI:1916658]	6.30019	6.95947	7.32568	6.57136	6.85909	7.51152	7.56762	7.26022	7.39451	7.51287	7.98384	7.66207
ENSMUSG00000051316	122.676	0.48652	0.188462	2.5806	0.00986293	0.126121	Taf7	TATA-box binding protein associated factor 7 [Source:MGI Symbol;Acc:MGI:1346348]	7.23416	7.17042	6.91363	7.42119	7.68372	6.62733	6.75916	6.52311	6.38466	6.35522	6.51327	7.0877
ENSMUSG00000022051	10560.2	-0.231726	0.0898641	-2.57863	0.00991943	0.126708	Bnip3l	BCL2/adenovirus E1B interacting protein 3-like [Source:MGI Symbol;Acc:MGI:1332659]	13.1574	13.3135	13.362	13.2888	12.9735	13.3186	13.3505	13.4826	13.5403	13.657	13.5368	13.2901
ENSMUSG00000111468	100.267	-0.606452	0.235427	-2.5783	0.00992876	0.126708	5033425B01Rik	RIKEN cDNA 5033425B01 gene [Source:MGI Symbol;Acc:MGI:1921983]	5.96298	4.72654	5.75859	6.36428	6.05839	7.00354	7.51215	6.16045	7.40367	7.09391	7.03992	6.69013
ENSMUSG00000039195	1304.41	0.347236	0.134697	2.57782	0.00994248	0.126759	Bbln	bublin coiled coil protein [Source:MGI Symbol;Acc:MGI:1920987]	10.5869	10.6081	10.1397	10.4044	10.3819	10.9184	10.0774	10.3054	10.1172	9.77415	10.3922	10.1507
ENSMUSG00000024780	2092.09	0.156724	0.0608224	2.57673	0.00997407	0.127039	Cdc37l1	cell division cycle 37-like 1 [Source:MGI Symbol;Acc:MGI:1914322]	11.1046	11.2203	11.0906	11.0189	11.1487	11.0613	10.9158	10.934	10.9584	10.8424	11.0108	11.0285
ENSMUSG00000053886	1137.85	0.341931	0.132723	2.57623	0.00998836	0.127097	Sh2d4a	SH2 domain containing 4A [Source:MGI Symbol;Acc:MGI:1919531]	10.4103	9.90279	10.51	10.3853	10.102	10.5446	9.83765	10.3285	9.98304	9.70272	9.89248	9.91144
ENSMUSG00000028439	254.138	0.461014	0.178963	2.57558	0.0100072	0.127214	Fam219a	family with sequence similarity 219, member A [Source:MGI Symbol;Acc:MGI:1919151]	8.20843	8.25141	8.03676	8.42767	7.98495	8.47711	7.87297	6.98555	8.04262	7.1328	7.98851	7.81619
ENSMUSG00000033768	83.1788	0.607808	0.241339	2.57501	0.0100236	0.127299	Nrxn2	neurexin II [Source:MGI Symbol;Acc:MGI:1096362]	7.89926	5.32882	6.22065	6.71798	6.59218	7.64762	4.70274	6.31661	5.90612	5.62996	5.21484	0.994805
ENSMUSG00000026389	401.907	0.518504	0.201484	2.57328	0.0100741	0.127816	Steap3	STEAP family member 3 [Source:MGI Symbol;Acc:MGI:1915678]	9.21441	9.38844	8.62736	8.45929	9.3663	8.15524	8.04404	8.59758	8.51385	7.65323	8.61453	8.06645
ENSMUSG00000097493	130.41	-0.558583	0.217243	-2.57117	0.0101355	0.128471	9930014A18Rik	RIKEN cDNA 9930014A18 gene [Source:MGI Symbol;Acc:MGI:2444091]	6.00242	6.2747	6.6603	6.19931	7.0382	7.12635	7.62757	7.77293	6.59128	7.67095	6.72969	7.38197
ENSMUSG00000026958	402.481	0.374429	0.145677	2.57006	0.010168	0.128635	Dpp7	dipeptidylpeptidase 7 [Source:MGI Symbol;Acc:MGI:1933213]	9.08719	8.98463	8.6422	8.36784	8.9821	8.89786	8.17034	8.79972	8.54731	8.40684	8.27528	8.32947
ENSMUSG00000030739	1840.04	0.493352	0.191972	2.57012	0.0101662	0.128635	Myh14	myosin, heavy polypeptide 14 [Source:MGI Symbol;Acc:MGI:1919210]	11.7687	10.7188	11.3997	10.9389	11.2003	10.1478	10.2621	10.7731	10.5423	10.8848	10.2231	10.2411
ENSMUSG00000052798	1165.15	-0.350526	0.136443	-2.56906	0.0101974	0.128882	Nup107	nucleoporin 107 [Source:MGI Symbol;Acc:MGI:2143854]	9.53333	10.3082	9.80765	10.2845	9.97213	9.8466	10.4202	10.1889	10.1812	10.6458	10.3291	10.3765
ENSMUSG00000018377	1507.24	-0.186586	0.0726811	-2.56717	0.0102531	0.129462	Vezf1	vascular endothelial zinc finger 1 [Source:MGI Symbol;Acc:MGI:1313291]	10.424	10.3895	10.4793	10.4391	10.5072	10.5168	10.6375	10.6435	10.4269	10.7537	10.6646	10.7553
ENSMUSG00000026177	174.25	0.524795	0.20451	2.56608	0.0102854	0.129721	Slc11a1	solute carrier family 11 (proton-coupled divalent metal ion transporters), member 1 [Source:MGI Symbol;Acc:MGI:1345275]	8.31017	7.93067	7.35299	7.86067	7.80417	6.77231	6.45534	7.11884	7.06551	7.38984	7.27993	7.01204
ENSMUSG00000030254	979.882	-0.405758	0.158142	-2.56581	0.0102935	0.129721	Rad18	RAD18 E3 ubiquitin protein ligase [Source:MGI Symbol;Acc:MGI:1890476]	9.48019	9.31489	10.2136	9.88734	9.67243	9.3609	10.4258	9.9188	9.84523	10.426	10.045	10.124
ENSMUSG00000021133	5756.05	0.250872	0.0978068	2.56496	0.0103188	0.129916	Susd6	sushi domain containing 6 [Source:MGI Symbol;Acc:MGI:2444661]	12.8218	12.5364	12.6132	12.4671	12.7446	12.4748	12.2906	12.4831	12.4409	12.0778	12.2704	12.5173
ENSMUSG00000004951	13123	0.513181	0.200256	2.56299	0.0103775	0.13028	Hspb1	heat shock protein 1 [Source:MGI Symbol;Acc:MGI:96240]	14.5773	13.821	14.0282	13.8676	12.6799	14.2114	13.3321	13.616	13.7196	12.6917	13.1397	13.1961
ENSMUSG00000022831	221.669	0.524801	0.20475	2.56308	0.0103748	0.13028	Hcls1	hematopoietic cell specific Lyn substrate 1 [Source:MGI Symbol;Acc:MGI:104568]	8.54866	8.42184	7.44892	7.62079	8.13249	8.07618	6.52705	7.18114	7.77245	7.72285	7.71726	7.27506
ENSMUSG00000036896	406.468	0.546253	0.213122	2.56351	0.010362	0.13028	C1qc	complement component 1, q subcomponent, C chain [Source:MGI Symbol;Acc:MGI:88225]	9.13678	9.60902	7.94401	8.69	9.4301	8.45775	8.08263	8.10831	8.93634	7.921	8.2791	7.99526
ENSMUSG00000018500	319.906	0.502908	0.196612	2.55768	0.0105373	0.130785	Adora2b	adenosine A2b receptor [Source:MGI Symbol;Acc:MGI:99403]	8.79317	9.11526	8.34857	8.29378	8.37406	8.51508	8.09684	8.28417	8.42213	6.98477	7.6	8.05572
ENSMUSG00000020841	9012.9	-0.258041	0.100884	-2.5578	0.0105337	0.130785	Cpd	carboxypeptidase D [Source:MGI Symbol;Acc:MGI:107265]	13.2223	13.0214	12.9154	12.899	13.0167	12.876	13.2277	13.2673	13.1281	13.2845	13.0363	13.5915
ENSMUSG00000022378	1961.08	-0.297519	0.116276	-2.55873	0.0105054	0.130785	Cyrib	CYFIP related Rac1 interactor B [Source:MGI Symbol;Acc:MGI:1923520]	10.494	10.9486	10.5331	11.0233	10.765	10.7896	11.2118	10.8605	10.9569	10.9461	11.2254	11.2686
ENSMUSG00000029238	6127.82	-0.404342	0.158025	-2.55877	0.0105042	0.130785	Clock	circadian locomotor output cycles kaput [Source:MGI Symbol;Acc:MGI:99698]	12.0623	11.9535	12.7611	12.6429	11.861	12.4762	12.8303	12.9203	13.0087	12.9605	12.5252	12.4003
ENSMUSG00000033739	161.37	0.526072	0.205586	2.55843	0.0105146	0.130785	Fkbpl	FK506 binding protein-like [Source:MGI Symbol;Acc:MGI:1932127]	7.72748	8.14058	7.75903	7.18946	6.94145	7.7657	6.89546	6.38878	7.39451	6.46088	6.95651	7.39053
ENSMUSG00000034324	213.655	0.628338	0.247304	2.55787	0.0105316	0.130785	Tmem132c	transmembrane protein 132C [Source:MGI Symbol;Acc:MGI:2443061]	7.0106	9.71542	7.73154	8.05254	7.64122	7.31893	6.73514	7.66081	6.66934	5.00463	7.14412	7.52881
ENSMUSG00000035936	1043.2	0.538469	0.210294	2.56113	0.0104332	0.130785	Aldh5a1	aldhehyde dehydrogenase family 5, subfamily A1 [Source:MGI Symbol;Acc:MGI:2441982]	11.2335	9.26522	10.5049	10.403	9.46009	10.2661	9.59231	9.73201	9.34352	9.89407	9.67635	9.4974
ENSMUSG00000049658	2553.9	-0.246676	0.0963362	-2.56058	0.0104498	0.130785	Bdp1	B double prime 1, subunit of RNA polymerase III transcription initiation factor IIIB [Source:MGI Symbol;Acc:MGI:1347077]	11.0615	11.1455	11.4374	11.3152	11.1493	10.9479	11.4792	11.3118	11.5537	11.452	11.285	11.5451
ENSMUSG00000055413	87.1029	0.614856	0.244275	2.55769	0.0105369	0.130785	H2-Q5	histocompatibility 2, Q region locus 5 [Source:MGI Symbol;Acc:MGI:95934]	8.27839	6.65734	5.23987	5.69667	7.68969	6.09714	4.16932	5.9853	6.57515	5.21255	5.74322	3.79769
ENSMUSG00000057133	2211.07	-0.282241	0.110272	-2.55947	0.0104832	0.130785	Chd6	chromodomain helicase DNA binding protein 6 [Source:MGI Symbol;Acc:MGI:1918639]	11.008	10.8593	10.5694	11.002	11.0748	11.1442	11.362	11.0533	11.0626	11.2793	11.265	11.4485
ENSMUSG00000059323	363.726	-0.380382	0.148609	-2.55946	0.0104836	0.130785	Tonsl	tonsoku-like, DNA repair protein [Source:MGI Symbol;Acc:MGI:1919999]	8.18291	8.36724	8.6086	8.07992	8.51521	7.79685	8.79052	8.61273	8.45776	9.01488	8.739	8.55567
ENSMUSG00000060044	182.295	0.6243	0.246647	2.55947	0.0104833	0.130785	Tmem26	transmembrane protein 26 [Source:MGI Symbol;Acc:MGI:2143537]	6.57333	9.56678	7.54678	7.52444	7.57826	7.38603	6.51299	7.24085	6.20762	4.10212	6.52619	7.57461
ENSMUSG00000036814	966.839	-0.475013	0.185811	-2.55648	0.0105738	0.131113	Slc6a20a	solute carrier family 6 (neurotransmitter transporter), member 20A [Source:MGI Symbol;Acc:MGI:2143217]	9.44304	10.2444	8.87981	9.40136	9.58865	9.72229	10.0115	10.0622	10.513	9.70056	9.92453	10.6226
ENSMUSG00000032679	201.604	0.478069	0.187043	2.55529	0.0106098	0.131435	Cd59a	CD59a antigen [Source:MGI Symbol;Acc:MGI:109177]	7.46345	8.3927	7.41477	7.88416	8.14123	7.98714	7.46911	7.05374	7.45746	7.14553	7.81521	6.94387
ENSMUSG00000011034	3786.42	0.425897	0.16673	2.55444	0.0106358	0.131574	Slc5a1	solute carrier family 5 (sodium/glucose cotransporter), member 1 [Source:MGI Symbol;Acc:MGI:107678]	12.1628	11.8861	11.9825	12.3896	12.4033	11.7084	11.9478	11.9493	11.8224	10.8924	11.3002	11.5283
ENSMUSG00000078122	91.7328	0.601562	0.235623	2.55427	0.0106411	0.131574	F630028O10Rik	RIKEN cDNA F630028O10 gene [Source:MGI Symbol;Acc:MGI:3641813]	7.55914	7.02605	6.05314	6.27233	7.55229	6.24904	5.79584	5.96183	6.49167	6.01011	6.36302	4.98992
ENSMUSG00000021156	2796.5	-0.184831	0.072382	-2.55355	0.0106632	0.131685	Zmynd11	zinc finger, MYND domain containing 11 [Source:MGI Symbol;Acc:MGI:1913755]	11.1877	11.2461	11.4327	11.4498	11.3869	11.3938	11.6001	11.5058	11.4597	11.5208	11.6772	11.4699
ENSMUSG00000027340	1050.86	0.415024	0.162536	2.55332	0.0106701	0.131685	Slc23a2	solute carrier family 23 (nucleobase transporters), member 2 [Source:MGI Symbol;Acc:MGI:1859682]	10.4438	10.1178	9.78443	10.1062	10.708	10.1989	9.59898	9.37364	9.91257	9.44648	10.0348	10.1507
ENSMUSG00000026580	435.442	0.616794	0.242354	2.55144	0.0107278	0.132148	Selp	selectin, platelet [Source:MGI Symbol;Acc:MGI:98280]	9.70154	9.9971	8.82235	8.3398	9.41396	7.64762	8.02435	8.66816	8.55144	6.66922	7.36864	8.69352
ENSMUSG00000029189	221.045	0.606013	0.237877	2.55148	0.0107265	0.132148	Sel1l3	sel-1 suppressor of lin-12-like 3 (C. elegans) [Source:MGI Symbol;Acc:MGI:1916941]	8.90146	8.56681	7.67495	7.67566	7.71917	8.11625	5.3971	7.13991	7.54289	7.8054	7.7779	6.60441
ENSMUSG00000024331	30017.7	-0.479292	0.188044	-2.54902	0.0108025	0.132724	Dsc2	desmocollin 2 [Source:MGI Symbol;Acc:MGI:103221]	14.5364	14.0211	14.8669	15.2719	13.5627	14.4508	15.1802	15.2955	15.2908	15.1171	15.039	14.8369
ENSMUSG00000042659	3729.97	0.46737	0.183354	2.54911	0.0107998	0.132724	Arrdc4	arrestin domain containing 4 [Source:MGI Symbol;Acc:MGI:1913662]	11.4388	12.8752	11.693	12.2938	12.1188	11.8149	11.635	11.6858	11.5532	11.0006	11.6855	11.6783
ENSMUSG00000058099	229.024	0.565014	0.221706	2.54895	0.0108049	0.132724	Nfam1	Nfat activating molecule with ITAM motif 1 [Source:MGI Symbol;Acc:MGI:1921289]	8.67304	8.36724	7.66045	7.03016	8.93764	7.50399	6.95906	7.23107	7.45746	7.58007	7.54396	7.5595
ENSMUSG00000042759	95.5738	0.578346	0.227042	2.5482	0.0108282	0.132886	Apobr	apolipoprotein B receptor [Source:MGI Symbol;Acc:MGI:2176230]	7.49144	7.22813	6.13933	7.04413	7.00027	6.30212	5.92886	6.44063	6.71422	6.21729	5.84979	5.11917
ENSMUSG00000101389	187.136	0.621869	0.245042	2.54685	0.0108699	0.133274	Ms4a4a	membrane-spanning 4-domains, subfamily A, member 4A [Source:MGI Symbol;Acc:MGI:3643932]	7.47751	9.11526	6.70337	7.95241	8.46039	6.64113	6.85144	6.66065	7.89448	6.19296	6.47382	6.70394
ENSMUSG00000053062	242.909	0.558381	0.21939	2.54552	0.0109116	0.13366	Jam2	junction adhesion molecule 2 [Source:MGI Symbol;Acc:MGI:1933820]	8.72407	8.26066	8.10795	7.12521	8.72449	8.0863	6.55476	7.72495	7.97045	7.06739	7.41103	7.82253
ENSMUSG00000032423	6640.94	-0.243795	0.0957945	-2.54498	0.0109284	0.133741	Syncrip	synaptotagmin binding, cytoplasmic RNA interacting protein [Source:MGI Symbol;Acc:MGI:1891690]	12.3759	12.3813	12.6335	12.6589	12.7798	12.5151	12.831	12.8283	12.553	12.9913	12.8486	12.8256
ENSMUSG00000058291	1194.26	0.310581	0.122084	2.54396	0.0109602	0.134005	Zfp68	zinc finger protein 68 [Source:MGI Symbol;Acc:MGI:1344427]	10.4853	10.4145	10.6209	10.4523	10.0036	10.2208	10.1428	10.3135	9.93012	9.86742	9.82875	10.1381
ENSMUSG00000020290	5219.81	-0.244616	0.0962571	-2.54127	0.0110449	0.134399	Xpo1	exportin 1 [Source:MGI Symbol;Acc:MGI:2144013]	12.1237	12.0823	12.3838	12.2204	12.4283	12.0153	12.6262	12.3687	12.3818	12.5967	12.3013	12.5249
ENSMUSG00000021469	235.196	0.62316	0.246277	2.54145	0.0110394	0.134399	Msx2	msh homeobox 2 [Source:MGI Symbol;Acc:MGI:97169]	7.8835	6.739	7.79929	7.62079	9.83342	8.10135	7.65983	6.95021	6.43916	6.66922	6.95651	7.94383
ENSMUSG00000023066	374.096	-0.401152	0.157922	-2.54013	0.0110811	0.134399	Rttn	rotatin [Source:MGI Symbol;Acc:MGI:2179288]	7.72748	8.46648	8.47411	8.57445	8.54185	7.82735	8.85881	8.67899	8.54317	8.65855	8.84587	8.92919
ENSMUSG00000026683	679.952	-0.527219	0.207604	-2.54021	0.0110787	0.134399	Nuf2	NUF2, NDC80 kinetochore complex component [Source:MGI Symbol;Acc:MGI:1914227]	7.96562	8.8348	8.93205	9.62693	9.11003	9.22778	9.77718	9.38691	9.12546	10.4506	9.46291	9.68483
ENSMUSG00000038777	58.0154	0.620715	0.244929	2.54037	0.0110735	0.134399	Sema6c	sema domain, transmembrane domain (TM), and cytoplasmic domain, (semaphorin) 6C [Source:MGI Symbol;Acc:MGI:1338032]	6.25192	6.8037	4.78499	5.46711	6.82695	6.7342	4.30605	5.3884	5.52451	4.76163	4.8127	6.03414
ENSMUSG00000039738	718.052	-0.252667	0.0994094	-2.54165	0.0110329	0.134399	Slx4	SLX4 structure-specific endonuclease subunit homolog (S. cerevisiae) [Source:MGI Symbol;Acc:MGI:106299]	9.25376	9.30598	9.41491	9.27676	9.33236	9.51123	9.81777	9.51538	9.46011	9.82451	9.554	9.47342
ENSMUSG00000045659	3195.19	-0.422024	0.166156	-2.54002	0.0110847	0.134399	Plekha7	pleckstrin homology domain containing, family A member 7 [Source:MGI Symbol;Acc:MGI:2445094]	10.9848	11.1298	11.6358	11.8289	11.1471	11.3613	11.6141	11.5717	11.7631	12.4443	11.5537	12.0133
ENSMUSG00000061577	90.4659	0.620196	0.244647	2.54197	0.0110231	0.134399	Adgrg5	adhesion G protein-coupled receptor G5 [Source:MGI Symbol;Acc:MGI:2685955]	7.63011	7.80357	6.16009	6.36428	6.65455	6.07698	6.18085	4.1998	5.68344	6.37698	6.31918	5.60451
ENSMUSG00000074063	973.41	0.615611	0.242983	2.54093	0.0110558	0.134399	Osgin1	oxidative stress induced growth inhibitor 1 [Source:MGI Symbol;Acc:MGI:1919089]	11.3106	9.61444	10.4449	10.6963	7.72499	10.3175	8.82222	8.97991	8.81452	10.1429	9.36747	9.29795
ENSMUSG00000036492	4932.74	-0.404033	0.159148	-2.53877	0.0111242	0.134754	Rnf39	ring finger protein 39 [Source:MGI Symbol;Acc:MGI:2156378]	11.7467	11.6544	12.2507	12.5512	11.6943	12.0013	12.5076	12.3222	12.7654	12.5883	12.6027	11.9554
ENSMUSG00000027998	1266.33	-0.189365	0.0746159	-2.53786	0.0111533	0.134982	Plrg1	pleiotropic regulator 1 [Source:MGI Symbol;Acc:MGI:1858197]	10.1188	10.3746	10.2161	10.1949	10.0885	10.2357	10.4528	10.2568	10.4481	10.362	10.3931	10.4815
ENSMUSG00000040943	2144.44	-0.298897	0.117835	-2.53655	0.0111949	0.135361	Tet2	tet methylcytosine dioxygenase 2 [Source:MGI Symbol;Acc:MGI:2443298]	10.5869	11.0279	11.0013	10.6593	11.2421	10.7678	11.2963	10.98	11.1912	11.3122	11.3188	11.1776
ENSMUSG00000029869	3144.8	0.390169	0.154003	2.53351	0.0112928	0.136418	Ephb6	Eph receptor B6 [Source:MGI Symbol;Acc:MGI:1096338]	11.7215	11.3265	12.2171	11.4452	11.8966	12.1061	11.3273	11.771	11.5178	11.1029	11.3016	11.1763
ENSMUSG00000026072	948.061	0.486381	0.192283	2.52955	0.0114209	0.137552	Il1r1	interleukin 1 receptor, type I [Source:MGI Symbol;Acc:MGI:96545]	10.4748	10.3015	9.53504	9.65905	10.8985	9.47123	9.36269	9.64075	9.72243	9.49703	9.69791	9.40957
ENSMUSG00000026208	224.511	0.502502	0.214507	2.53003	0.0114053	0.137552	Des	desmin [Source:MGI Symbol;Acc:MGI:94885]	9.30198	7.50209	6.90135	7.16411	10.0096	6.68175	6.44056	1.01589	7.376	5.11233	6.95651	6.38203
ENSMUSG00000042251	76.7428	0.617639	0.246585	2.52931	0.0114286	0.137552	Pm20d1	peptidase M20 domain containing 1 [Source:MGI Symbol;Acc:MGI:2442939]	6.37723	4.97148	5.61557	6.49206	8.38514	6.33645	5.26912	5.64568	5.62195	4.29732	6.22727	4.98992
ENSMUSG00000071203	78.6846	0.609326	0.241162	2.52971	0.0114158	0.137552	Naip5	NLR family, apoptosis inhibitory protein 5 [Source:MGI Symbol;Acc:MGI:1298220]	6.40693	6.9133	5.81205	6.22407	7.73657	6.41886	5.67477	5.75894	6.62301	4.6939	5.44986	5.57477
ENSMUSG00000030314	1428.45	0.402833	0.159389	2.52736	0.0114925	0.138194	Atg7	autophagy related 7 [Source:MGI Symbol;Acc:MGI:1921494]	10.9593	10.4218	11.198	10.5788	10.0484	10.6626	10.26	10.04	10.1018	10.3289	10.0815	10.5355
ENSMUSG00000001865	285.157	0.605701	0.243947	2.52552	0.0115528	0.138793	Cpa3	carboxypeptidase A3, mast cell [Source:MGI Symbol;Acc:MGI:88479]	8.4629	8.72884	6.50664	7.63931	10.2558	7.86899	7.31558	6.0535	8.66249	5.26016	7.27993	6.41598
ENSMUSG00000042978	596.221	0.244191	0.0967161	2.52476	0.0115776	0.138963	Sbk1	SH3-binding kinase 1 [Source:MGI Symbol;Acc:MGI:2135937]	9.63408	9.27209	9.305	9.35449	9.2878	9.15991	9.11296	9.20897	9.08045	9.08597	9.03619	9.00642
ENSMUSG00000022142	2018.15	-0.235991	0.093484	-2.5244	0.0115897	0.138981	Nup155	nucleoporin 155 [Source:MGI Symbol;Acc:MGI:2181182]	10.5681	11.0163	10.9949	10.8759	10.8387	10.7725	11.1899	11.054	10.9349	11.1659	10.9969	11.216
ENSMUSG00000028148	8027	0.456228	0.180786	2.52369	0.011613	0.139023	Them5	thioesterase superfamily member 5 [Source:MGI Symbol;Acc:MGI:1913448]	13.4147	12.7344	13.7254	12.9682	12.56	13.5246	12.5113	13.235	12.6606	12.3714	12.3581	12.7139
ENSMUSG00000029802	711.053	0.449131	0.177984	2.52335	0.0116243	0.139023	Abcg2	ATP binding cassette subfamily G member 2 (Junior blood group) [Source:MGI Symbol;Acc:MGI:1347061]	9.16747	10.083	9.85618	9.71906	9.81851	9.48469	8.94773	9.15309	9.26524	8.40684	9.37285	9.67084
ENSMUSG00000051790	497.443	0.550774	0.218321	2.52333	0.011625	0.139023	Nlgn2	neuroligin 2 [Source:MGI Symbol;Acc:MGI:2681835]	9.73413	9.99294	8.37545	8.59357	9.39764	8.92349	8.22742	8.19137	8.96758	7.88349	9.03394	8.56705
ENSMUSG00000062169	1075.53	-0.302052	0.119718	-2.523	0.0116359	0.139027	Cnih4	cornichon family AMPA receptor auxiliary protein 4 [Source:MGI Symbol;Acc:MGI:1925828]	9.73119	10.0299	9.49064	9.90084	10.1319	10.0335	10.2726	10.1673	9.96459	10.3565	10.1613	10.383
ENSMUSG00000008682	28944.3	-0.162282	0.0643729	-2.52097	0.0117031	0.139069	Rpl10	ribosomal protein L10 [Source:MGI Symbol;Acc:MGI:105943]	14.6042	14.6796	14.7356	14.7203	14.767	14.8938	14.9319	14.9359	14.7633	14.9768	14.885	14.9053
ENSMUSG00000021451	2952.9	0.27443	0.108793	2.52247	0.0116533	0.139069	Sema4d	sema domain, immunoglobulin domain (Ig), transmembrane domain (TM) and short cytoplasmic domain, (semaphorin) 4D [Source:MGI Symbol;Acc:MGI:109244]	12.0385	11.6439	11.6519	11.5108	11.7197	11.3308	11.3502	11.3731	11.5152	11.3122	11.2736	11.4237
ENSMUSG00000033722	80.4742	0.612419	0.243161	2.52125	0.0116937	0.139069	BC034090	cDNA sequence BC034090 [Source:MGI Symbol;Acc:MGI:2672904]	6.90008	7.17042	6.6748	5.33699	7.16359	6.7342	5.81888	5.73145	4.61984	4.46924	6.53898	6.17956
ENSMUSG00000036594	3097.51	0.499603	0.198125	2.5219	0.0116722	0.139069	H2-Aa	histocompatibility 2, class II antigen A, alpha [Source:MGI Symbol;Acc:MGI:95895]	12.2514	12.2432	10.9449	11.4193	12.2037	11.7331	10.6742	11.3737	11.0282	11.1471	11.9234	11.0354
ENSMUSG00000057147	988.272	-0.25268	0.100195	-2.52185	0.0116738	0.139069	Dph6	diphthamine biosynthesis 6 [Source:MGI Symbol;Acc:MGI:1913882]	9.5943	9.59081	9.85935	9.83608	9.81851	10.1099	10.1587	10.0302	10.1719	10.0697	10.0109	10.005
ENSMUSG00000058440	1085.45	-0.219715	0.0871374	-2.52147	0.0116867	0.139069	Nrf1	nuclear respiratory factor 1 [Source:MGI Symbol;Acc:MGI:1332235]	9.79856	10.0245	10.096	9.95544	10.1054	9.79198	10.1105	10.2459	10.1812	10.1366	10.1278	10.3493
ENSMUSG00000042622	1131	-0.441728	0.175305	-2.51986	0.0117401	0.139384	Maff	v-maf musculoaponeurotic fibrosarcoma oncogene family, protein F (avian) [Source:MGI Symbol;Acc:MGI:96910]	9.9861	10.1304	9.86727	10.0009	9.13649	9.86141	10.242	10.3825	10.5923	10.7454	10.4902	9.55566
ENSMUSG00000054676	421.347	0.395913	0.157181	2.5187	0.0117788	0.139716	1600014C10Rik	RIKEN cDNA 1600014C10 gene [Source:MGI Symbol;Acc:MGI:1919494]	9.16312	9.07913	8.57033	8.8536	8.87877	8.94868	8.12484	8.57068	8.8282	8.15938	8.15988	8.84759
ENSMUSG00000027048	202.719	-0.61588	0.245698	-2.51809	0.0117994	0.139834	Abcb11	ATP-binding cassette, sub-family B (MDR/TAP), member 11 [Source:MGI Symbol;Acc:MGI:1351619]	6.82506	5.80396	7.23071	8.22186	5.23488	6.92676	7.79958	8.27468	7.95183	8.9762	7.9459	7.09819
ENSMUSG00000036062	100.515	0.595861	0.236811	2.51739	0.0118229	0.139986	Phf24	PHD finger protein 24 [Source:MGI Symbol;Acc:MGI:2140712]	7.08598	7.1205	6.60078	6.76933	6.96132	7.57759	5.12866	5.52277	6.69942	5.11233	7.0489	6.11902
ENSMUSG00000023206	374.887	0.509586	0.202691	2.51398	0.0119376	0.14109	Il15ra	interleukin 15 receptor, alpha chain [Source:MGI Symbol;Acc:MGI:104644]	9.189	9.13047	7.88287	8.59831	9.2479	8.55571	8.0293	8.62399	8.4445	7.58007	8.39979	7.81619
ENSMUSG00000096054	894.676	0.439214	0.174685	2.51421	0.0119299	0.14109	Syne1	spectrin repeat containing, nuclear envelope 1 [Source:MGI Symbol;Acc:MGI:1927152]	10.2536	10.4104	9.66602	9.85601	10.1472	9.75914	9.63025	9.2913	9.91578	8.68931	9.5759	9.75779
ENSMUSG00000095567	3630.55	-0.281344	0.111939	-2.51337	0.0119584	0.141208	Noc2l	NOC2 like nucleolar associated transcriptional repressor [Source:MGI Symbol;Acc:MGI:1931051]	11.4896	11.7633	11.8826	11.6583	11.3581	11.8008	12.0608	12.1496	11.699	12.098	11.947	11.7949
ENSMUSG00000041939	2311.09	0.348514	0.138733	2.5121	0.0120015	0.141589	Mvk	mevalonate kinase [Source:MGI Symbol;Acc:MGI:107624]	11.4293	11.28	11.5805	11.3779	10.6865	11.5884	11.0496	10.7128	11.0481	10.7907	11.005	11.172
ENSMUSG00000009900	497.962	0.390724	0.155617	2.51071	0.012049	0.142022	Wnt3a	wingless-type MMTV integration site family, member 3A [Source:MGI Symbol;Acc:MGI:98956]	8.93752	9.6288	8.79273	9.41755	8.7447	9.25046	8.97362	8.68258	8.70388	8.45878	8.77731	8.71071
ENSMUSG00000029253	583.554	-0.310059	0.123674	-2.50703	0.012175	0.143378	Cenpc1	centromere protein C1 [Source:MGI Symbol;Acc:MGI:99700]	8.94006	9.16042	9.03962	9.10417	8.66816	9.13086	9.56019	9.02873	9.44465	9.38069	9.47295	9.11889
ENSMUSG00000026288	779.723	0.363825	0.145181	2.50588	0.0122146	0.143716	Inpp5d	inositol polyphosphate-5-phosphatase D [Source:MGI Symbol;Acc:MGI:107357]	9.68194	10.0177	9.59345	9.96465	10.0144	9.38775	9.32295	9.33077	9.56389	8.95466	9.74147	9.325
ENSMUSG00000032000	824.445	0.517239	0.206577	2.50414	0.0122751	0.144298	Birc3	baculoviral IAP repeat-containing 3 [Source:MGI Symbol;Acc:MGI:1197007]	10.0627	10.3916	8.96193	9.72123	10.7124	9.32929	8.94511	9.36918	9.53291	8.91058	9.48126	9.52682
ENSMUSG00000037349	444.552	0.459431	0.183534	2.50322	0.012307	0.144337	Nudt22	nudix (nucleoside diphosphate linked moiety X)-type motif 22 [Source:MGI Symbol;Acc:MGI:1915573]	9.28409	8.44636	9.01133	9.12074	8.37035	9.64393	8.41677	8.81944	8.39021	8.50398	8.58398	8.20395
ENSMUSG00000038067	78.5424	0.596147	0.242603	2.50323	0.0123067	0.144337	Csf3	colony stimulating factor 3 (granulocyte) [Source:MGI Symbol;Acc:MGI:1339751]	7.73335	6.6002	5.67449	5.83164	8.0327	4.57305	5.2006	6.37107	6.00578	5.26016	3.90329	3.79769
ENSMUSG00000040998	338.617	0.54123	0.216249	2.50309	0.0123114	0.144337	Npnt	nephronectin [Source:MGI Symbol;Acc:MGI:2148811]	9.37892	9.2698	8.03676	8.03865	8.6802	8.32727	7.91099	7.10819	7.83476	8.11475	8.44469	8.24229
ENSMUSG00000036622	1291.48	0.471637	0.188583	2.50101	0.012384	0.145059	Atp13a2	ATPase type 13A2 [Source:MGI Symbol;Acc:MGI:1922022]	10.7551	10.0882	10.4742	9.96097	11.3449	10.4865	9.74596	9.99013	10.0444	10.2632	10.378	9.54419
ENSMUSG00000054640	157.339	0.525447	0.210138	2.49962	0.0124326	0.145498	Slc8a1	solute carrier family 8 (sodium/calcium exchanger), member 1 [Source:MGI Symbol;Acc:MGI:107956]	7.7392	7.97066	7.04224	7.55403	7.70745	7.48116	6.66058	7.10819	6.45687	5.92405	7.43177	7.39053
ENSMUSG00000029591	386.144	-0.396755	0.158823	-2.49809	0.0124864	0.145997	Ung	uracil DNA glycosylase [Source:MGI Symbol;Acc:MGI:109352]	7.94553	8.07394	8.60482	8.61244	8.6376	8.08125	8.74914	8.92636	8.43112	9.06266	8.97157	8.57458
ENSMUSG00000022558	1209.4	0.253761	0.101593	2.49777	0.0124978	0.146001	Mroh1	maestro heat-like repeat family member 1 [Source:MGI Symbol;Acc:MGI:2442558]	10.5974	10.3672	10.3822	10.359	10.3736	10.0823	10.2974	10.0302	10.1812	10.017	10.1582	9.89499
ENSMUSG00000027186	1227.96	-0.593657	0.238132	-2.49719	0.0125181	0.146108	Elf5	E74-like factor 5 [Source:MGI Symbol;Acc:MGI:1335079]	7.99036	9.24904	10.3689	10.0134	10.012	9.66772	10.1405	10.9512	11.3069	10.5899	10.9718	8.9409
ENSMUSG00000000568	3642.65	-0.224844	0.0900861	-2.49588	0.0125644	0.146118	Hnrnpd	heterogeneous nuclear ribonucleoprotein D [Source:MGI Symbol;Acc:MGI:101947]	11.5619	11.7271	11.5191	11.7581	11.7786	11.8826	11.9389	11.9697	11.7605	12.1676	11.9225	11.8665
ENSMUSG00000017692	201.545	0.464727	0.186182	2.49559	0.0125747	0.146118	Rhbdl3	rhomboid like 3 [Source:MGI Symbol;Acc:MGI:2179276]	8.06211	7.77158	7.39739	8.19707	8.08346	7.83937	6.82892	7.31681	7.55938	7.09391	7.96024	7.07713
ENSMUSG00000020062	1244.73	0.531936	0.213172	2.49595	0.0125621	0.146118	Slc5a8	solute carrier family 5 (iodide transporter), member 8 [Source:MGI Symbol;Acc:MGI:2384916]	10.1759	10.5328	10.8562	10.5012	11.2102	9.90065	10.0387	10.3124	10.0073	8.64516	9.32561	10.3306
ENSMUSG00000026875	121.539	0.583813	0.233976	2.49631	0.0125492	0.146118	Traf1	TNF receptor-associated factor 1 [Source:MGI Symbol;Acc:MGI:101836]	7.7738	7.31946	6.25966	6.6827	8.15424	6.75972	5.51466	6.78621	6.45687	6.11742	6.6958	6.67619
ENSMUSG00000035798	509.75	0.37948	0.152038	2.49577	0.0125685	0.146118	Zdhhc17	zinc finger, DHHC domain containing 17 [Source:MGI Symbol;Acc:MGI:2445110]	9.39754	9.21852	8.89846	9.20397	9.58865	8.65766	8.53279	8.93843	8.79027	8.50398	8.87897	8.90848
ENSMUSG00000037337	89.465	0.479138	0.191981	2.49498	0.0125966	0.146243	Map4k1	mitogen-activated protein kinase kinase kinase kinase 1 [Source:MGI Symbol;Acc:MGI:1346882]	6.68663	6.69875	7.17058	6.51229	7.00985	6.30212	5.51466	6.16045	6.38466	6.37698	6.37735	6.09827
ENSMUSG00000018830	401.717	0.592384	0.23786	2.49392	0.012634	0.146279	Myh11	myosin, heavy polypeptide 11, smooth muscle [Source:MGI Symbol;Acc:MGI:102643]	9.55007	9.36934	8.86724	8.12661	9.30735	8.55935	7.72835	7.24085	9.0545	6.54016	8.62658	8.13429
ENSMUSG00000020120	514.555	0.596931	0.239828	2.49363	0.0126443	0.146279	Plek	pleckstrin [Source:MGI Symbol;Acc:MGI:1860485]	9.60235	10.3115	8.52302	8.39534	10.1242	7.75305	8.24454	8.83567	8.90119	8.39623	8.23652	7.81619
ENSMUSG00000033065	465.668	0.472938	0.189597	2.49428	0.0126213	0.146279	Pfkm	phosphofructokinase, muscle [Source:MGI Symbol;Acc:MGI:97548]	9.1412	8.3927	9.07832	8.79286	9.87593	9.03744	8.39009	8.83244	8.79027	8.08862	8.47831	8.59695
ENSMUSG00000069895	2075.37	-0.183988	0.0737689	-2.49411	0.0126272	0.146279	Atxn1l	ataxin 1-like [Source:MGI Symbol;Acc:MGI:3694797]	10.8735	10.8239	10.9516	11.0735	10.7776	11.0163	11.1581	11.0337	11.1665	11.0732	11.1989	11.0223
ENSMUSG00000066979	2465.99	-0.3349	0.134373	-2.49234	0.0126903	0.146682	Bub3	BUB3 mitotic checkpoint protein [Source:MGI Symbol;Acc:MGI:1343463]	10.8615	11.2344	10.9605	11.3647	10.9247	11.0373	11.5272	11.1531	11.3472	11.746	11.0381	11.6826
ENSMUSG00000049848	2978.92	0.429427	0.172339	2.4918	0.0127098	0.146778	Ceacam19	CEA cell adhesion molecule 19 [Source:MGI Symbol;Acc:MGI:2443001]	11.8675	12.0211	11.7545	11.9002	11.3841	11.6004	11.1324	11.2801	11.6304	10.4142	11.0188	11.7607
ENSMUSG00000023827	302.799	0.596484	0.239897	2.49106	0.0127361	0.146824	Agpat4	1-acylglycerol-3-phosphate O-acyltransferase 4 (lysophosphatidic acid acyltransferase, delta) [Source:MGI Symbol;Acc:MGI:1915512]	9.08948	8.73549	8.61989	8.92328	7.65349	8.47326	6.98984	7.82588	8.95828	6.54016	7.5566	6.73116
ENSMUSG00000030327	562.856	0.328508	0.131862	2.49119	0.0127317	0.146824	Necap1	NECAP endocytosis associated 1 [Source:MGI Symbol;Acc:MGI:1914852]	9.5434	9.209	9.70541	8.94949	9.17317	9.10869	8.84765	9.05114	9.089	8.87279	8.92358	8.90549
ENSMUSG00000036052	255.405	0.426268	0.171124	2.4905	0.0127562	0.146926	Dnajb5	DnaJ heat shock protein family (Hsp40) member B5 [Source:MGI Symbol;Acc:MGI:1930018]	8.37922	8.7421	7.93199	7.7795	8.07436	8.24833	7.4836	7.6535	7.92663	7.33531	7.88203	8.00644
ENSMUSG00000022370	977.709	-0.26701	0.107233	-2.49001	0.0127741	0.147002	Mrpl13	mitochondrial ribosomal protein L13 [Source:MGI Symbol;Acc:MGI:2137218]	9.73119	9.75358	9.90158	9.71251	9.59184	9.99636	9.88208	10.2398	9.97998	10.3078	10.0572	9.88745
ENSMUSG00000028766	185.866	0.500724	0.215986	2.48935	0.0127977	0.147145	Alpl	alkaline phosphatase, liver/bone/kidney [Source:MGI Symbol;Acc:MGI:87983]	9.94746	5.32882	6.87647	8.77622	7.57181	5.35419	3.65837	7.53128	6.75775	5.16331	5.50309	5.3474
ENSMUSG00000027253	1608.26	0.356278	0.143141	2.48897	0.0128112	0.147172	Lrp4	low density lipoprotein receptor-related protein 4 [Source:MGI Symbol;Acc:MGI:2442252]	11.0403	10.9414	10.5009	10.7883	11.1487	10.4498	10.3299	10.6259	10.7298	10.1634	10.1467	10.5566
ENSMUSG00000021714	121.706	-0.553724	0.222535	-2.48833	0.0128344	0.147257	Cenpk	centromere protein K [Source:MGI Symbol;Acc:MGI:1926210]	5.90171	6.49443	6.18056	6.59052	6.51359	7.08657	7.86745	6.68951	6.20762	7.23165	7.64805	7.36469
ENSMUSG00000079491	122.992	0.593107	0.238611	2.48794	0.0128487	0.147257	H2-T10	histocompatibility 2, T region locus 10 [Source:MGI Symbol;Acc:MGI:95942]	7.47751	7.35443	6.52276	7.09869	8.19678	6.80945	6.08906	7.39774	6.00578	5.35091	6.72969	5.98975
ENSMUSG00000117922	169.398	-0.594047	0.243209	-2.48784	0.0128523	0.147257	Gm50397	predicted gene, 50397 [Source:MGI Symbol;Acc:MGI:6303305]	5.15297	3.43268	6.31626	7.88416	4.24052	7.336	8.00439	8.45358	7.59981	8.10175	8.29805	6.79704
ENSMUSG00000105006	61.7139	-0.591754	0.238405	-2.48575	0.012928	0.147995	Gm9484	predicted gene 9484 [Source:MGI Symbol;Acc:MGI:3779894]	4.84115	5.72599	4.93711	6.09583	4.4798	5.85814	6.34856	7.08666	6.40306	5.89418	6.43326	5.44926
ENSMUSG00000049422	184.092	0.505251	0.203315	2.48509	0.0129518	0.148139	Chchd10	coiled-coil-helix-coiled-coil-helix domain containing 10 [Source:MGI Symbol;Acc:MGI:2143558]	8.54866	7.54813	7.72459	7.47374	7.46448	7.80913	6.33264	7.20132	7.38528	7.59871	7.23345	7.02309
ENSMUSG00000015536	1380.62	0.315771	0.127115	2.48412	0.0129874	0.148189	Mocs2	molybdenum cofactor synthesis 2 [Source:MGI Symbol;Acc:MGI:1336894]	10.5239	10.7875	10.5829	10.7377	10.1515	10.6836	10.3448	10.4346	10.4122	9.8383	10.2359	10.1645
ENSMUSG00000019774	184.252	-0.476016	0.19161	-2.48404	0.0129901	0.148189	Mtrf1l	mitochondrial translational release factor 1-like [Source:MGI Symbol;Acc:MGI:1918830]	7.81315	7.58541	6.6603	7.08524	6.93141	6.83369	7.31558	7.86436	7.79352	8.08862	7.68882	7.9085
ENSMUSG00000032050	4258.16	-0.177049	0.0712679	-2.48427	0.0129816	0.148189	Rdx	radixin [Source:MGI Symbol;Acc:MGI:97887]	12.0269	11.8374	12.0578	11.9254	11.9996	11.9188	12.1877	12.0974	12.1054	12.3034	11.9785	12.172
ENSMUSG00000027078	163.399	-0.588998	0.237461	-2.48313	0.0130232	0.148437	Ube2l6	ubiquitin-conjugating enzyme E2L 6 [Source:MGI Symbol;Acc:MGI:1914500]	7.20064	6.71229	6.94986	6.1485	7.10226	6.62733	6.39529	8.76285	8.13905	7.43203	7.71161	6.74458
ENSMUSG00000022307	2174.6	-0.20627	0.083127	-2.48136	0.0130883	0.14905	Oxr1	oxidation resistance 1 [Source:MGI Symbol;Acc:MGI:2179326]	10.9811	10.8887	10.962	10.8232	11.0611	11.1259	11.2636	11.2121	11.0459	11.0782	11.3757	11.1343
ENSMUSG00000020380	1397.63	-0.229857	0.0926598	-2.48063	0.0131149	0.149079	Rad50	RAD50 double strand break repair protein [Source:MGI Symbol;Acc:MGI:109292]	10.2372	10.2502	10.4999	10.359	10.2837	10.3099	10.7086	10.4034	10.4776	10.4403	10.5041	10.8026
ENSMUSG00000040618	299.684	-0.402569	0.162277	-2.48067	0.0131136	0.149079	Pck2	phosphoenolpyruvate carboxykinase 2 (mitochondrial) [Source:MGI Symbol;Acc:MGI:1860456]	8.15692	7.90731	8.13966	7.90727	7.75946	7.99791	8.19696	9.05669	8.14453	8.5763	8.20876	8.23755
ENSMUSG00000050092	4252.09	0.599404	0.245174	2.48036	0.0131249	0.149079	Sprr2b	small proline-rich protein 2B [Source:MGI Symbol;Acc:MGI:1330352]	13.1989	12.3626	10.6983	13.4995	12.7374	11.1592	10.783	12.4207	11.4858	10.3035	10.8003	9.72938
ENSMUSG00000028820	8327.21	-0.194732	0.0785195	-2.48005	0.0131365	0.149081	Sfpq	splicing factor proline/glutamine rich (polypyrimidine tract binding protein associated) [Source:MGI Symbol;Acc:MGI:1918764]	12.9006	12.903	13.046	12.9769	12.828	12.8567	13.0963	13.01	12.9479	13.304	13.0751	13.2548
ENSMUSG00000026708	398.018	-0.473215	0.191028	-2.47721	0.0132413	0.150141	Cenpl	centromere protein L [Source:MGI Symbol;Acc:MGI:1917704]	7.17497	8.1102	8.43204	8.36784	8.68917	8.68789	9.23146	8.96228	8.69271	8.96906	8.884	8.56705
ENSMUSG00000021900	344.75	0.391877	0.158211	2.4766	0.013264	0.150268	Btd	biotinidase [Source:MGI Symbol;Acc:MGI:1347001]	8.5047	8.20905	8.4062	8.65402	9.01338	8.88342	8.2947	7.87068	8.30963	7.83715	8.28671	8.4613
ENSMUSG00000005774	405.436	0.287067	0.115938	2.4759	0.0132899	0.150302	Rfx5	regulatory factor X, 5 (influences HLA class II expression) [Source:MGI Symbol;Acc:MGI:1858421]	8.80158	8.49811	8.80597	8.73375	9.03698	8.92913	8.43924	8.77973	8.42213	8.43305	8.43787	8.49741
ENSMUSG00000044702	293.592	-0.482568	0.194917	-2.47593	0.0132888	0.150302	Palb2	partner and localizer of BRCA2 [Source:MGI Symbol;Acc:MGI:3040695]	7.47751	8.13556	7.93801	7.70233	7.97521	7.92082	8.53627	8.17105	7.8074	9.28898	8.1221	8.41169
ENSMUSG00000022635	1045.41	-0.189563	0.0765735	-2.47555	0.0133033	0.150324	Zcrb1	zinc finger CCHC-type and RNA binding motif 1 [Source:MGI Symbol;Acc:MGI:1914447]	9.98364	9.9748	9.75573	9.8698	9.89414	10.0836	10.1128	10.1492	10.0691	10.1821	10.2071	10.023
ENSMUSG00000029798	75.5011	0.60041	0.243017	2.47485	0.0133293	0.150488	Herc6	hect domain and RLD 6 [Source:MGI Symbol;Acc:MGI:1914388]	6.97138	6.87769	6.55448	6.22407	6.69072	6.59933	3.55238	5.16	6.30865	5.59325	6.52619	5.27526
ENSMUSG00000000290	361.735	0.558865	0.226022	2.47379	0.0133688	0.150543	Itgb2	integrin beta 2 [Source:MGI Symbol;Acc:MGI:96611]	9.34672	9.47441	7.7176	8.07312	9.28386	8.19787	7.35552	8.2936	8.42213	8.0485	8.23259	7.697
ENSMUSG00000017009	3716.56	0.32829	0.132705	2.47382	0.0133675	0.150543	Sdc4	syndecan 4 [Source:MGI Symbol;Acc:MGI:1349164]	12.401	12.2476	11.583	11.9207	11.8211	12.0389	11.4864	11.4389	11.9102	11.7564	11.6597	11.7226
ENSMUSG00000029377	4641.01	0.580074	0.234836	2.47322	0.0133903	0.150543	Ereg	epiregulin [Source:MGI Symbol;Acc:MGI:107508]	12.8865	12.3237	13.083	12.8367	10.9473	12.4148	11.8816	12.2199	11.7725	9.74307	11.303	12.0199
ENSMUSG00000030340	2951.55	0.435371	0.175984	2.47401	0.0133607	0.150543	Scnn1a	sodium channel, nonvoltage-gated 1 alpha [Source:MGI Symbol;Acc:MGI:101782]	12.134	11.6225	12.1851	11.8944	10.9714	11.3999	11.2626	11.451	11.5072	11.3991	10.9599	10.7726
ENSMUSG00000033054	1100.37	-0.275474	0.111383	-2.47318	0.0133916	0.150543	Npat	nuclear protein in the AT region [Source:MGI Symbol;Acc:MGI:107605]	9.71941	10.1837	10.0326	9.87567	10.0084	9.84808	10.4202	10.0031	10.0118	10.3783	10.2091	10.3755
ENSMUSG00000061411	151.66	0.537377	0.217412	2.47274	0.0134083	0.150602	Nol4l	nucleolar protein 4-like [Source:MGI Symbol;Acc:MGI:1918765]	8.03384	7.43015	6.96174	8.17819	6.77174	7.51152	6.19852	6.96209	6.98232	7.36828	6.84755	6.43265
ENSMUSG00000025212	1231.27	0.298922	0.120935	2.4717	0.0134472	0.15091	Sfxn3	sideroflexin 3 [Source:MGI Symbol;Acc:MGI:2137679]	10.7493	10.4125	10.2358	10.5201	10.3699	10.1381	10.2642	9.80141	10.2037	9.93131	10.0935	10.2387
ENSMUSG00000022020	693.7	-0.292902	0.118521	-2.4713	0.0134623	0.150951	Naa16	N(alpha)-acetyltransferase 16, NatA auxiliary subunit [Source:MGI Symbol;Acc:MGI:1914147]	9.21231	9.10759	9.49269	9.40948	9.23367	9.16469	9.67197	9.61088	9.15017	9.65454	9.55242	9.80178
ENSMUSG00000050549	239.233	0.513861	0.208113	2.46907	0.0135464	0.151764	Fam241a	family with sequence similarity 241, member A [Source:MGI Symbol;Acc:MGI:1917867]	8.20843	8.10508	8.17069	7.53437	8.94515	7.83937	7.16189	7.74571	7.90743	7.65323	7.73961	6.69013
ENSMUSG00000072623	125.991	0.55456	0.22465	2.4683	0.0135757	0.151962	Zfp9	zinc finger protein 9 [Source:MGI Symbol;Acc:MGI:99210]	7.45637	8.07394	7.27898	6.59052	7.02881	7.07645	6.03105	6.2011	6.91982	5.66576	6.98485	6.95546
ENSMUSG00000030942	1746.58	-0.297622	0.120613	-2.4676	0.0136022	0.15212	Thumpd1	THUMP domain containing 1 [Source:MGI Symbol;Acc:MGI:2444479]	10.4625	10.7634	10.7186	10.728	10.3874	10.5177	11.0969	10.8014	10.8352	11.239	10.5451	10.9085
ENSMUSG00000040359	1081.19	-0.237886	0.0964268	-2.46701	0.0136246	0.15212	Ufl1	UFM1 specific ligase 1 [Source:MGI Symbol;Acc:MGI:1914740]	9.86961	9.8471	9.94859	10.1045	9.84416	10.0696	10.3586	10.2736	9.89968	10.2978	10.1664	10.1457
ENSMUSG00000055850	1464.89	0.220023	0.089179	2.46718	0.0136181	0.15212	Rnf181	ring finger protein 181 [Source:MGI Symbol;Acc:MGI:1913760]	10.6558	10.6536	10.8466	10.4125	10.5013	10.6516	10.2505	10.5114	10.4269	10.397	10.4836	10.3104
ENSMUSG00000025092	87.3758	0.580945	0.23567	2.46642	0.0136471	0.152242	Hspa12a	heat shock protein 12A [Source:MGI Symbol;Acc:MGI:1920692]	7.17497	6.93657	6.22065	6.75242	7.36354	6.19393	4.75145	6.42355	6.57515	5.47716	6.31918	5.3474
ENSMUSG00000020877	259.392	-0.47178	0.191361	-2.46541	0.0136857	0.152283	Scrn2	secernin 2 [Source:MGI Symbol;Acc:MGI:1343092]	7.64264	7.60732	7.56247	7.79611	6.80512	8.39805	8.36683	8.60896	7.95807	8.31965	8.16401	8.19908
ENSMUSG00000022120	571.582	-0.280584	0.113794	-2.46569	0.0136749	0.152283	Obi1	ORC ubiquitin ligase 1 [Source:MGI Symbol;Acc:MGI:1919736]	8.66998	9.12035	9.12923	8.88499	9.1078	9.06073	9.44829	9.23857	9.36947	9.42052	9.01345	9.28193
ENSMUSG00000040584	147.818	0.444503	0.180231	2.46593	0.0136659	0.152283	Abcb1a	ATP-binding cassette, sub-family B (MDR/TAP), member 1A [Source:MGI Symbol;Acc:MGI:97570]	7.10422	7.92486	7.67495	7.15126	7.47143	7.21205	6.80604	6.70373	7.43082	6.94162	6.908	6.66212
ENSMUSG00000000552	2753.4	0.328016	0.133109	2.46425	0.01373	0.152338	Zfp385a	zinc finger protein 385A [Source:MGI Symbol;Acc:MGI:1352495]	11.689	11.8823	11.3413	11.4018	11.1633	11.9234	11.2636	11.1927	11.247	11.0154	11.21	11.4663
ENSMUSG00000005950	84.1979	0.569604	0.231318	2.46377	0.0137486	0.152338	P2rx5	purinergic receptor P2X, ligand-gated ion channel, 5 [Source:MGI Symbol;Acc:MGI:2137026]	7.03933	6.79099	5.83806	7.23888	7.10226	6.05653	5.57003	6.77278	5.5902	6.06476	5.7868	5.3474
ENSMUSG00000031304	115.397	0.596037	0.242321	2.46466	0.0137145	0.152338	Il2rg	interleukin 2 receptor, gamma chain [Source:MGI Symbol;Acc:MGI:96551]	7.275	8.36724	5.83806	7.18946	7.42924	6.07698	5.48615	6.38878	6.75775	6.01011	6.39153	6.38203
ENSMUSG00000040690	2730.41	0.442215	0.179489	2.46379	0.0137478	0.152338	Col16a1	collagen, type XVI, alpha 1 [Source:MGI Symbol;Acc:MGI:1095396]	11.5021	12.1495	11.5226	11.5486	11.5151	11.5624	10.9734	11.3262	11.1435	10.063	11.571	11.2831
ENSMUSG00000059005	18912.4	-0.279883	0.113555	-2.46474	0.0137112	0.152338	Hnrnpa3	heterogeneous nuclear ribonucleoprotein A3 [Source:MGI Symbol;Acc:MGI:1917171]	13.9424	13.9934	14.0904	14.2135	13.7579	14.2526	14.3344	14.131	14.1763	14.7111	14.3466	14.3112
ENSMUSG00000021130	74.3765	0.602567	0.246813	2.46324	0.0137688	0.152425	Galnt16	polypeptide N-acetylgalactosaminyltransferase 16 [Source:MGI Symbol;Acc:MGI:1917754]	7.19213	7.1802	6.29764	4.57827	7.68372	5.38732	4.54587	4.93746	6.32803	4.29732	5.44986	6.03414
ENSMUSG00000045294	2066.89	0.260409	0.105731	2.46291	0.0137816	0.152425	Insig1	insulin induced gene 1 [Source:MGI Symbol;Acc:MGI:1916289]	11.1699	11.06	11.0515	11.1221	11.2567	11.1942	11.0563	11.1057	10.89	10.5084	10.6653	10.9092
ENSMUSG00000046727	125.238	0.59124	0.240576	2.46235	0.013803	0.152425	Cystm1	cysteine-rich transmembrane module containing 1 [Source:MGI Symbol;Acc:MGI:1913310]	7.76809	8.02051	5.8887	7.71111	7.28685	6.58513	5.72442	6.07553	7.35726	6.46088	5.87019	6.41598
ENSMUSG00000099689	75.4693	0.511175	0.207423	2.4626	0.0137935	0.152425	Zfp383	zinc finger protein 383 [Source:MGI Symbol;Acc:MGI:1920979]	6.39216	6.87769	6.09688	6.09583	7.08424	6.43479	5.84155	5.86395	5.82659	5.47716	5.72093	6.44914
ENSMUSG00000030276	300.111	0.371348	0.150872	2.4614	0.0138394	0.152618	Ttll3	tubulin tyrosine ligase-like family, member 3 [Source:MGI Symbol;Acc:MGI:2141418]	8.42348	8.0844	8.37101	8.57445	8.2743	8.73369	8.06346	7.73882	7.98884	8.47401	7.76161	7.92627
ENSMUSG00000042349	1248.28	0.416259	0.169122	2.46129	0.0138438	0.152618	Ikbke	inhibitor of kappaB kinase epsilon [Source:MGI Symbol;Acc:MGI:1929612]	10.8927	10.1994	10.8183	10.4923	9.89543	10.5102	10.0412	10.561	10.0252	9.7241	9.92087	9.70728
ENSMUSG00000046688	482.036	0.409411	0.16636	2.46099	0.0138554	0.152618	Tifa	TRAF-interacting protein with forkhead-associated domain [Source:MGI Symbol;Acc:MGI:2182965]	9.07799	9.03669	9.06462	9.52852	8.40342	9.42811	8.76406	8.99733	8.65099	8.52849	8.62057	8.31605
ENSMUSG00000022836	844.011	0.498809	0.202727	2.46065	0.0138686	0.152627	Mylk	myosin, light polypeptide kinase [Source:MGI Symbol;Acc:MGI:894806]	10.079	10.684	9.56064	9.77247	9.90058	9.73843	8.95034	9.20648	9.48838	8.39623	9.79581	9.8829
ENSMUSG00000035246	346.251	0.550483	0.223937	2.45949	0.0139133	0.152627	Pcyt1b	phosphate cytidylyltransferase 1, choline, beta isoform [Source:MGI Symbol;Acc:MGI:2147987]	9.28808	8.40526	8.03676	9.61995	7.67772	8.67788	7.90023	8.12425	8.51807	7.74812	8.04344	7.45726
ENSMUSG00000038178	1415.11	0.512305	0.208334	2.45947	0.0139143	0.152627	Slc43a2	solute carrier family 43, member 2 [Source:MGI Symbol;Acc:MGI:2442746]	11.5681	10.0136	10.3932	9.66359	10.9417	11.1216	9.90783	10.0691	10.1393	10.1027	9.87239	10.4232
ENSMUSG00000053453	662.102	-0.27014	0.109828	-2.45964	0.0139076	0.152627	Thoc7	THO complex 7 [Source:MGI Symbol;Acc:MGI:1913481]	9.21651	9.12035	9.15532	9.2317	9.23571	9.36922	9.39371	9.26996	9.38112	9.77825	9.74009	9.40957
ENSMUSG00000073421	3242.1	0.479443	0.194911	2.46	0.0138937	0.152627	H2-Ab1	histocompatibility 2, class II antigen A, beta 1 [Source:MGI Symbol;Acc:MGI:103070]	12.427	12.2803	10.8689	11.5633	12.1829	11.7214	10.8854	11.49	11.4353	11.2531	11.7943	10.9539
ENSMUSG00000046589	786.871	-0.428433	0.174386	-2.45686	0.0140158	0.153612	Lrrc8e	leucine rich repeat containing 8 family, member E [Source:MGI Symbol;Acc:MGI:1919517]	9.52489	9.02859	9.4406	9.2738	9.12992	9.60925	9.52735	10.0705	10.2816	10.1238	9.72196	9.02853
ENSMUSG00000041459	8505.85	-0.156665	0.0637854	-2.45613	0.0140444	0.153796	Tardbp	TAR DNA binding protein [Source:MGI Symbol;Acc:MGI:2387629]	12.8771	12.9448	13.0224	12.9632	13.0073	13.0146	13.0791	13.1321	13.0699	13.2807	12.9981	13.2133
ENSMUSG00000027104	1292.84	-0.248548	0.101264	-2.45441	0.0141114	0.154235	Atf2	activating transcription factor 2 [Source:MGI Symbol;Acc:MGI:109349]	10.0973	10.0752	10.2186	10.0962	10.4695	10.2128	10.6576	10.2028	10.38	10.5569	10.4313	10.4994
ENSMUSG00000040865	2748.31	-0.239451	0.0975642	-2.45428	0.0141166	0.154235	Ino80d	INO80 complex subunit D [Source:MGI Symbol;Acc:MGI:3027003]	11.2683	11.1988	11.4711	11.1998	11.5189	11.0561	11.635	11.345	11.4782	11.642	11.4946	11.6456
ENSMUSG00000090210	73.7472	0.501505	0.204228	2.4542	0.0141197	0.154235	Itga10	integrin, alpha 10 [Source:MGI Symbol;Acc:MGI:2153482]	6.92081	6.57077	6.18056	6.49206	6.65455	6.03579	5.88587	5.88905	5.8801	5.4363	5.42249	6.46544
ENSMUSG00000041057	3731.13	-0.238261	0.0971281	-2.45305	0.0141649	0.154471	Wdr43	WD repeat domain 43 [Source:MGI Symbol;Acc:MGI:1919765]	11.3617	11.8034	11.8134	11.7639	11.9097	11.7063	12.065	12.0719	11.8305	12.0952	11.9007	11.9229
ENSMUSG00000082361	680.527	0.550946	0.224695	2.45324	0.0141576	0.154471	Btc	betacellulin, epidermal growth factor family member [Source:MGI Symbol;Acc:MGI:99439]	9.15001	9.50586	9.64224	10.3308	8.93513	10.3367	8.95554	9.688	8.58807	7.67095	9.10236	9.11373
ENSMUSG00000051149	263.702	-0.376816	0.153634	-2.45259	0.0141832	0.154543	Adnp	activity-dependent neuroprotective protein [Source:MGI Symbol;Acc:MGI:1338758]	7.71566	7.38011	8.0535	7.8448	7.81513	8.02447	8.31105	7.75256	8.31935	8.55736	8.31303	8.08239
ENSMUSG00000031024	959.144	0.429465	0.175198	2.45125	0.014236	0.154989	Denn2b	DENN domain containing 2B [Source:MGI Symbol;Acc:MGI:108517]	10.0569	10.5908	9.6218	9.96281	10.5965	9.66772	9.30674	9.55709	9.80256	9.28323	9.74562	9.97402
ENSMUSG00000009293	1420.58	0.177067	0.0722625	2.45031	0.0142732	0.155023	Ube2g2	ubiquitin-conjugating enzyme E2G 2 [Source:MGI Symbol;Acc:MGI:1343188]	10.6503	10.6027	10.5849	10.4523	10.392	10.6626	10.3811	10.3193	10.3484	10.3756	10.4902	10.3592
ENSMUSG00000015950	160.517	0.577175	0.235807	2.45021	0.0142774	0.155023	Ncf1	neutrophil cytosolic factor 1 [Source:MGI Symbol;Acc:MGI:97283]	7.8835	8.55559	6.52276	7.04413	8.08799	7.20278	5.88587	7.04259	7.48363	6.89713	6.74081	6.43265
ENSMUSG00000022565	21584.6	0.261266	0.106606	2.45076	0.0142554	0.155023	Plec	plectin [Source:MGI Symbol;Acc:MGI:1277961]	14.6696	14.6443	14.3869	14.4965	14.6313	14.3034	14.1971	14.1221	14.5568	14.0684	14.0869	14.4204
ENSMUSG00000063108	1259.76	-0.301107	0.122901	-2.44998	0.0142864	0.155023	Zfp26	zinc finger protein 26 [Source:MGI Symbol;Acc:MGI:99173]	9.83862	10.0843	10.0128	10.1112	10.4695	10.1848	10.3984	10.5659	10.1158	10.7296	10.4322	10.4011
ENSMUSG00000035455	558.566	-0.440538	0.179852	-2.44962	0.0143009	0.155052	Fignl1	fidgetin-like 1 [Source:MGI Symbol;Acc:MGI:1890648]	8.26629	8.63951	8.94707	9.36008	9.011	8.58813	9.6023	9.48689	8.70759	9.70056	9.10452	9.36899
ENSMUSG00000031833	1629.05	0.251826	0.102822	2.44912	0.0143207	0.155139	Mast3	microtubule associated serine/threonine kinase 3 [Source:MGI Symbol;Acc:MGI:2683541]	10.7303	10.6261	11.0763	10.6559	10.6518	10.974	10.4738	10.6826	10.565	10.3428	10.6034	10.5053
ENSMUSG00000020053	1353.29	0.579304	0.236918	2.44861	0.0143409	0.155142	Igf1	insulin-like growth factor 1 [Source:MGI Symbol;Acc:MGI:96432]	9.91682	11.6417	10.6569	10.8592	10.4626	10.5871	10.1485	10.3467	9.92695	7.41109	9.96895	10.0837
ENSMUSG00000027018	1354.42	-0.254182	0.103811	-2.44852	0.0143446	0.155142	Hat1	histone aminotransferase 1 [Source:MGI Symbol;Acc:MGI:96013]	10.0165	10.133	10.3655	10.359	10.3615	10.3196	10.5088	10.4012	10.2628	10.7558	10.6388	10.5689
ENSMUSG00000038644	830.616	-0.366066	0.149566	-2.44757	0.0143822	0.155343	Pold1	polymerase (DNA directed), delta 1, catalytic subunit [Source:MGI Symbol;Acc:MGI:97741]	9.1412	9.17272	9.97227	9.67709	9.43721	9.30566	9.94365	9.59381	9.84523	10.1883	9.70502	9.97971
ENSMUSG00000040118	162.427	0.566648	0.231574	2.44746	0.0143869	0.155343	Cacna2d1	calcium channel, voltage-dependent, alpha2/delta subunit 1 [Source:MGI Symbol;Acc:MGI:88295]	8.00013	8.10508	7.37091	7.11201	8.07436	7.24857	7.31558	5.78592	7.27974	5.80067	7.47903	6.64791
ENSMUSG00000007850	8470.48	-0.204095	0.0834489	-2.44575	0.0144552	0.155921	Hnrnph1	heterogeneous nuclear ribonucleoprotein H1 [Source:MGI Symbol;Acc:MGI:1891925]	12.8896	12.9011	12.7797	12.8768	13.1808	12.9753	13.0208	13.0493	13.0881	13.2216	13.2052	13.2929
ENSMUSG00000021699	188.595	0.558921	0.228621	2.44552	0.0144642	0.155921	Pde4d	phosphodiesterase 4D, cAMP specific [Source:MGI Symbol;Acc:MGI:99555]	7.93537	8.70871	6.82539	7.44244	8.36289	7.38603	6.67328	6.58587	7.41278	6.61532	7.49882	7.49744
ENSMUSG00000023050	228.251	0.370429	0.151505	2.44475	0.0144952	0.155946	Map3k12	mitogen-activated protein kinase kinase kinase 12 [Source:MGI Symbol;Acc:MGI:1346881]	8.15255	8.23743	7.58568	8.2341	7.95056	7.93208	7.71613	7.95629	7.31902	7.61711	7.65395	7.35598
ENSMUSG00000050812	6321.67	0.212015	0.0867195	2.44483	0.0144919	0.155946	Ecpas	Ecm29 proteasome adaptor and scaffold [Source:MGI Symbol;Acc:MGI:2140220]	12.7733	12.6786	12.9342	12.8071	12.5149	12.646	12.6315	12.4771	12.4389	12.3697	12.472	12.6633
ENSMUSG00000057969	111.499	0.466665	0.190866	2.44458	0.0145022	0.155946	Sema3b	sema domain, immunoglobulin domain (Ig), short basic domain, secreted, (semaphorin) 3B [Source:MGI Symbol;Acc:MGI:107561]	6.92081	7.47851	6.68916	7.32149	6.86964	6.98202	6.01118	6.86423	6.81382	6.2879	6.68432	6.11902
ENSMUSG00000004267	84.1267	0.536133	0.21925	2.44331	0.0145533	0.156367	Eno2	enolase 2, gamma neuronal [Source:MGI Symbol;Acc:MGI:95394]	6.90008	7.0897	6.75888	5.95506	6.90086	6.51192	5.79584	6.2011	6.20762	4.94761	6.58908	5.77114
ENSMUSG00000003382	3616.42	0.348018	0.142509	2.44209	0.0146024	0.156767	Etv3	ets variant 3 [Source:MGI Symbol;Acc:MGI:1350926]	12.3512	11.604	12.1111	12.0595	11.9429	11.8134	11.5224	11.4797	11.7189	11.7842	11.117	11.9391
ENSMUSG00000018924	74.2169	0.595359	0.246458	2.44138	0.0146311	0.156946	Alox15	arachidonate 15-lipoxygenase [Source:MGI Symbol;Acc:MGI:87997]	7.11326	6.93657	4.55347	6.45071	6.47263	7.49642	6.21598	5.52277	5.05157	6.33313	3.73551	3.79769
ENSMUSG00000009739	287.206	0.506091	0.207318	2.44074	0.0146573	0.157099	Pou6f1	POU domain, class 6, transcription factor 1 [Source:MGI Symbol;Acc:MGI:102935]	8.92987	8.18497	7.90149	8.32271	8.83095	8.32727	7.79958	7.12941	7.75107	7.09391	8.45148	8.12405
ENSMUSG00000026923	12039	-0.329676	0.135202	-2.43841	0.0147521	0.157985	Notch1	notch 1 [Source:MGI Symbol;Acc:MGI:97363]	13.0864	13.0714	13.7138	13.5437	12.9658	13.6236	13.8185	13.6997	13.5158	13.9351	13.6283	13.7083
ENSMUSG00000028525	572.14	0.518316	0.212715	2.43693	0.0148125	0.158503	Pde4b	phosphodiesterase 4B, cAMP specific [Source:MGI Symbol;Acc:MGI:99557]	9.96379	9.57792	8.51498	8.70766	10.1407	9.14061	8.43179	8.41089	8.82479	8.51383	9.20431	9.08501
ENSMUSG00000029363	886.919	-0.335523	0.137725	-2.43618	0.0148435	0.158706	Rfc5	replication factor C (activator 1) 5 [Source:MGI Symbol;Acc:MGI:1919401]	9.22903	9.51941	9.51099	9.95913	9.88115	9.35463	10.0762	10.0089	9.71141	10.0962	10.1107	9.73107
ENSMUSG00000044950	644.141	-0.268311	0.110229	-2.43408	0.0149298	0.159498	Pwwp2a	PWWP domain containing 2A [Source:MGI Symbol;Acc:MGI:1918052]	9.189	9.07651	9.25279	9.16615	9.14954	9.26836	9.70016	9.09495	9.35301	9.66563	9.48623	9.42423
ENSMUSG00000096727	200.907	0.519586	0.21346	2.43378	0.0149423	0.159502	Psmb9	proteasome (prosome, macropain) subunit, beta type 9 (large multifunctional peptidase 2) [Source:MGI Symbol;Acc:MGI:1346526]	8.44153	8.11531	7.32568	7.52444	8.2093	7.83937	6.72298	7.22122	6.84106	7.43203	8.08767	6.83517
ENSMUSG00000020435	646.619	-0.516797	0.22382	-2.43222	0.0150066	0.159799	Osbp2	oxysterol binding protein 2 [Source:MGI Symbol;Acc:MGI:1921559]	7.94046	6.90153	7.98532	9.02538	7.32571	8.44601	11.626	7.6535	6.95765	10.8473	9.40466	6.86005
ENSMUSG00000020676	446.295	0.589239	0.242769	2.43278	0.0149832	0.159799	Ccl11	chemokine (C-C motif) ligand 11 [Source:MGI Symbol;Acc:MGI:103576]	10.2216	7.95366	8.01412	8.61244	9.54651	9.51123	9.13608	7.87696	7.39451	8.0485	8.63554	7.4075
ENSMUSG00000032278	337.593	0.541358	0.222616	2.43249	0.0149953	0.159799	Paqr5	progestin and adipoQ receptor family member V [Source:MGI Symbol;Acc:MGI:1921340]	8.38296	8.26526	8.58959	8.08668	9.46358	9.08869	7.72835	8.74578	8.34811	7.04037	7.80465	7.5821
ENSMUSG00000028896	2375.01	-0.283036	0.116435	-2.43085	0.0150633	0.160171	Rcc1	regulator of chromosome condensation 1 [Source:MGI Symbol;Acc:MGI:1913989]	10.7759	11.1317	11.3091	11.1376	10.8973	11.0242	11.4891	11.3066	11.1346	11.6068	11.4415	11.0896
ENSMUSG00000034189	578.422	-0.382215	0.157238	-2.43079	0.015066	0.160171	Hsdl1	hydroxysteroid dehydrogenase like 1 [Source:MGI Symbol;Acc:MGI:1919802]	9.1122	8.7876	8.47825	9.0636	9.1078	9.02696	9.17007	9.47658	9.76216	9.58145	9.2806	8.8066
ENSMUSG00000031400	10398.5	0.465872	0.19182	2.4289	0.0151449	0.160879	G6pdx	glucose-6-phosphate dehydrogenase X-linked [Source:MGI Symbol;Acc:MGI:105979]	13.806	13.2909	14.0241	13.9986	12.1853	13.6165	13.1085	13.0339	12.9598	13.1799	12.851	13.0278
ENSMUSG00000021062	1446.48	0.566957	0.233723	2.42841	0.0151653	0.160966	Rab15	RAB15, member RAS oncogene family [Source:MGI Symbol;Acc:MGI:1916865]	11.7416	9.33691	11.3827	10.4808	10.2284	10.8248	10.0152	10.4589	9.27526	10.5887	10.0086	9.11373
ENSMUSG00000017466	5727.08	0.383788	0.15821	2.42583	0.0152736	0.161984	Timp2	tissue inhibitor of metalloproteinase 2 [Source:MGI Symbol;Acc:MGI:98753]	12.7407	13.0218	12.354	12.7222	12.6937	12.4822	12.1051	12.5515	12.2278	11.4352	12.5068	12.4101
ENSMUSG00000069089	961.098	0.258037	0.10641	2.42492	0.0153116	0.162256	Cdk7	cyclin-dependent kinase 7 [Source:MGI Symbol;Acc:MGI:102956]	10.2567	10.066	9.96344	10.0911	9.67092	10.121	9.73389	9.97263	9.81978	9.6984	9.66033	9.70041
ENSMUSG00000000308	8368.4	0.180976	0.07466	2.42401	0.0153504	0.162535	Ckmt1	creatine kinase, mitochondrial 1, ubiquitous [Source:MGI Symbol;Acc:MGI:99441]	13.1309	13.175	13.122	13.2046	12.851	13.21	12.8466	13.0224	12.9258	13.0099	12.9147	12.8838
ENSMUSG00000020863	3107.78	-0.195915	0.0808364	-2.42359	0.015368	0.162591	Luc7l3	LUC7-like 3 (S. cerevisiae) [Source:MGI Symbol;Acc:MGI:1914934]	11.458	11.413	11.3109	11.5083	11.7493	11.5097	11.693	11.6486	11.79	11.6211	11.6685	11.7673
ENSMUSG00000043535	2428.58	-0.209447	0.086447	-2.42285	0.0153993	0.162791	Setx	senataxin [Source:MGI Symbol;Acc:MGI:2443480]	11.1365	11.0454	11.1067	11.308	11.2273	10.9548	11.443	11.3019	11.2096	11.5232	11.2175	11.3803
ENSMUSG00000003131	3080.36	-0.194564	0.0803429	-2.42166	0.0154496	0.16306	Pafah1b2	platelet-activating factor acetylhydrolase, isoform 1b, subunit 2 [Source:MGI Symbol;Acc:MGI:108415]	11.4162	11.2467	11.5474	11.6389	11.5952	11.437	11.7139	11.6481	11.5757	11.7626	11.766	11.638
ENSMUSG00000020262	3129	-0.299952	0.123859	-2.42171	0.0154477	0.16306	Adarb1	adenosine deaminase, RNA-specific, B1 [Source:MGI Symbol;Acc:MGI:891999]	11.7354	11.081	11.2655	11.4557	11.3586	11.655	11.9997	11.7836	11.6348	11.6262	11.9428	11.5336
ENSMUSG00000039509	1057.61	-0.280142	0.115714	-2.42098	0.0154786	0.163234	Nup133	nucleoporin 133 [Source:MGI Symbol;Acc:MGI:2442620]	9.80555	9.89539	10.1605	9.99013	9.86673	9.5665	10.3665	10.258	9.91898	10.3579	10.1	10.0771
ENSMUSG00000021962	1647.66	0.273493	0.112996	2.42036	0.0155051	0.163383	Dcp1a	decapping mRNA 1A [Source:MGI Symbol;Acc:MGI:1923151]	11.1732	10.8616	10.907	10.5776	10.6052	10.7336	10.542	10.6324	10.328	10.657	10.4045	10.618
ENSMUSG00000024099	2127.52	0.225364	0.0931578	2.41916	0.0155563	0.163528	Ndufv2	NADH:ubiquinone oxidoreductase core subunit V2 [Source:MGI Symbol;Acc:MGI:1920150]	11.3876	11.0633	11.0749	11.2831	10.9196	11.2277	10.9165	11.0281	10.9514	10.9561	10.742	10.9931
ENSMUSG00000027403	290.789	0.497115	0.218613	2.41929	0.0155508	0.163528	Tgm6	transglutaminase 6 [Source:MGI Symbol;Acc:MGI:3044321]	7.20064	6.68508	7.23071	10.024	10.3312	5.99338	6.34856	6.74556	6.98232	7.96477	7.01265	3.79769
ENSMUSG00000104913	186.725	-0.357319	0.147702	-2.41924	0.015553	0.163528	Gm6560	predicted gene 6560 [Source:MGI Symbol;Acc:MGI:3646204]	7.14003	7.43015	7.70353	7.41044	7.24693	7.01418	7.69761	7.66808	7.80048	7.93574	7.40405	7.85382
ENSMUSG00000044734	3571.63	-0.386897	0.160027	-2.41775	0.0156168	0.16377	Serpinb1a	serine (or cysteine) peptidase inhibitor, clade B, member 1a [Source:MGI Symbol;Acc:MGI:1913472]	11.4143	11.1897	11.6661	11.9732	11.2344	11.7547	11.585	11.9497	12.2619	12.4692	11.856	11.712
ENSMUSG00000096910	322.038	-0.336033	0.138966	-2.4179	0.0156106	0.16377	Zfp955b	zinc finger protein 955B [Source:MGI Symbol;Acc:MGI:4834573]	7.94553	7.63603	8.19102	8.08668	8.39978	8.43417	8.59751	8.56291	8.3994	8.38553	8.4616	8.61897
ENSMUSG00000104802	80.2156	-0.519358	0.214776	-2.41795	0.0156081	0.16377	Gm5869	predicted gene 5869 [Source:MGI Symbol;Acc:MGI:3648808]	5.4947	5.67156	5.8887	6.19931	6.64229	5.48236	6.67328	7.17094	6.52564	6.72118	6.02378	6.52886
ENSMUSG00000036676	2921.91	-0.261373	0.108119	-2.41746	0.0156294	0.163772	Tmtc3	transmembrane and tetratricopeptide repeat containing 3 [Source:MGI Symbol;Acc:MGI:3036255]	11.1629	11.4073	11.2309	11.5121	11.4875	11.381	11.6223	11.5557	11.5787	11.5372	11.4647	12.0306
ENSMUSG00000030284	667.984	0.457748	0.189416	2.41676	0.0156594	0.163955	Creld1	cysteine-rich with EGF-like domains 1 [Source:MGI Symbol;Acc:MGI:2152539]	9.98855	9.85932	9.77773	9.14038	9.36444	9.5131	8.65305	8.74234	8.73325	9.86164	9.24002	8.84448
ENSMUSG00000020432	771.57	0.381548	0.157931	2.41578	0.0157015	0.164134	Tcn2	transcobalamin 2 [Source:MGI Symbol;Acc:MGI:98534]	10.0345	9.7019	9.52306	9.2619	10.0391	10.019	9.2675	9.62962	9.56593	8.91431	9.11737	9.54227
ENSMUSG00000032841	88.5214	0.584578	0.242315	2.41597	0.0156931	0.164134	Prr5l	proline rich 5 like [Source:MGI Symbol;Acc:MGI:1919696]	5.98284	7.21867	6.60078	5.95506	8.13249	5.85814	5.74862	5.75894	6.12138	5.86368	6.12911	5.87241
ENSMUSG00000020034	1075.06	0.320049	0.132623	2.41314	0.0158159	0.164513	Tcp11l2	t-complex 11 (mouse) like 2 [Source:MGI Symbol;Acc:MGI:2444679]	10.3788	9.99433	9.93058	10.0691	10.5635	10.3588	9.85726	10.123	10.0517	9.54827	9.92209	9.75115
ENSMUSG00000020808	176.986	-0.415504	0.172218	-2.4128	0.0158306	0.164513	Pimreg	PICALM interacting mitotic regulator [Source:MGI Symbol;Acc:MGI:1924434]	6.94126	6.79099	7.42339	7.46338	7.24693	7.30166	7.50507	7.6239	7.77951	8.17188	7.71726	7.19911
ENSMUSG00000026429	109.198	-0.44387	0.183933	-2.41269	0.0158351	0.164513	Ube2t	ubiquitin-conjugating enzyme E2T [Source:MGI Symbol;Acc:MGI:1914446]	6.16768	5.82904	6.63085	6.6281	6.71433	6.7848	7.23222	6.82574	6.63862	7.24354	7.15247	6.94387
ENSMUSG00000026447	846.422	0.292259	0.121066	2.41399	0.015779	0.164513	Pik3c2b	phosphatidylinositol-4-phosphate 3-kinase catalytic subunit type 2 beta [Source:MGI Symbol;Acc:MGI:2685045]	10.1738	9.56304	10.0756	9.59408	9.83477	9.89635	9.56019	9.61465	9.69843	9.66563	9.41858	9.39475
ENSMUSG00000027122	1086.02	-0.330946	0.137142	-2.41316	0.0158149	0.164513	Arl14ep	ADP-ribosylation factor-like 14 effector protein [Source:MGI Symbol;Acc:MGI:1926020]	9.38453	9.93058	9.76593	10.1161	10.0715	9.98152	10.26	10.4662	10.0575	10.0697	10.0405	10.549
ENSMUSG00000029098	1193.5	0.300221	0.124441	2.4125	0.0158434	0.164513	Acox3	acyl-Coenzyme A oxidase 3, pristanoyl [Source:MGI Symbol;Acc:MGI:1933156]	10.7347	10.203	10.0783	10.2682	10.3791	10.4846	10.0703	9.90502	10.3436	10.0546	10.0716	9.81297
ENSMUSG00000029635	1981.93	-0.164539	0.0682075	-2.41234	0.0158506	0.164513	Cdk8	cyclin-dependent kinase 8 [Source:MGI Symbol;Acc:MGI:1196224]	10.927	10.7835	10.8704	10.903	10.8507	10.8628	11.0899	11.0678	11.1686	11.0352	10.8532	10.9754
ENSMUSG00000031785	3399.74	0.3468	0.143628	2.41454	0.0157549	0.164513	Adgrg1	adhesion G protein-coupled receptor G1 [Source:MGI Symbol;Acc:MGI:1340051]	11.9202	11.9981	11.6818	11.5177	12.3395	11.8628	11.4131	11.1329	11.5527	11.3885	11.6619	11.8995
ENSMUSG00000066538	178.055	-0.457353	0.189513	-2.4134	0.0158044	0.164513	Gm6254	predicted gene 6254 [Source:MGI Symbol;Acc:MGI:3648838]	6.62479	7.41366	7.20096	7.28666	7.34853	7.07645	7.80536	7.79302	6.97004	8.26234	7.41798	7.84139
ENSMUSG00000073705	156.834	-0.467387	0.193761	-2.4118	0.0158742	0.164627	Cenps	centromere protein S [Source:MGI Symbol;Acc:MGI:1917178]	6.57333	7.30165	7.4657	6.34183	6.97116	6.96017	7.62103	7.4323	7.43082	7.95756	7.75065	6.98967
ENSMUSG00000090523	706.385	-0.38843	0.161196	-2.40963	0.0159686	0.165476	Gypc	glycophorin C [Source:MGI Symbol;Acc:MGI:1098566]	8.95522	9.42592	9.39534	9.19461	8.9301	9.38775	10.0976	9.49509	9.03989	9.70917	9.4796	9.95539
ENSMUSG00000035172	2057.05	-0.322001	0.133654	-2.40923	0.0159862	0.165527	Plekhh3	pleckstrin homology domain containing, family H (with MyTH4 domain) member 3 [Source:MGI Symbol;Acc:MGI:2384950]	10.6901	10.7204	11.104	10.7579	10.5315	11.0406	11.0207	11.1401	11.0163	11.6256	11.1924	10.9159
ENSMUSG00000045071	287.611	0.268315	0.111404	2.40841	0.0160223	0.16577	E130308A19Rik	RIKEN cDNA E130308A19 gene [Source:MGI Symbol;Acc:MGI:2442164]	8.26629	8.13052	8.34857	8.57925	8.25833	8.23019	8.08738	7.92022	8.04262	7.8605	8.01165	8.1893
ENSMUSG00000017421	7483.27	-0.203185	0.0843889	-2.40772	0.0160525	0.165952	Zfp207	zinc finger protein 207 [Source:MGI Symbol;Acc:MGI:1340045]	12.5337	12.7795	12.7805	12.844	12.7184	12.8853	13.1471	12.8927	12.8074	13.027	12.8669	13.0527
ENSMUSG00000030203	1860.1	0.374762	0.155731	2.40645	0.0161085	0.166399	Dusp16	dual specificity phosphatase 16 [Source:MGI Symbol;Acc:MGI:1917936]	11.0737	10.9255	11.7429	10.6706	10.7762	10.8731	10.799	10.7553	10.5537	10.4142	10.5147	10.7361
ENSMUSG00000041959	3769.53	-0.352806	0.14666	-2.40559	0.0161465	0.166661	S100a10	S100 calcium binding protein A10 (calpactin) [Source:MGI Symbol;Acc:MGI:1339468]	11.4774	11.8258	11.2498	11.5849	12.0957	11.6494	11.8512	11.9697	12.4011	11.7816	12.3584	11.8852
ENSMUSG00000017817	142.38	0.573947	0.238908	2.40455	0.0161926	0.166874	Jph2	junctophilin 2 [Source:MGI Symbol;Acc:MGI:1891496]	7.85146	8.09478	6.93789	7.17684	7.69563	7.16507	5.64929	6.77278	6.36603	5.11233	7.35423	7.30254
ENSMUSG00000020794	2458.59	-0.170605	0.0709454	-2.40475	0.0161837	0.166874	Ube2g1	ubiquitin-conjugating enzyme E2G 1 [Source:MGI Symbol;Acc:MGI:1914378]	10.9976	11.2617	11.2346	11.2586	11.0884	11.1877	11.305	11.2171	11.4173	11.3824	11.3469	11.4122
ENSMUSG00000022534	81.1649	0.588634	0.245641	2.40379	0.0162259	0.166955	Mefv	Mediterranean fever [Source:MGI Symbol;Acc:MGI:1859396]	7.38354	7.7651	5.58518	6.2484	6.97116	4.8828	5.33453	5.58553	5.85359	6.11742	5.7868	5.69023
ENSMUSG00000035585	2273.51	-0.369086	0.153536	-2.40395	0.0162188	0.166955	Tsen34	tRNA splicing endonuclease subunit 34 [Source:MGI Symbol;Acc:MGI:1913328]	10.6038	10.879	10.8248	11.4065	10.5546	11.1253	11.1116	10.9287	11.5943	11.5251	11.2145	11.5561
ENSMUSG00000074652	169.588	0.590615	0.247366	2.40329	0.0162485	0.167056	Myh7b	myosin, heavy chain 7B, cardiac muscle, beta [Source:MGI Symbol;Acc:MGI:3710243]	7.34571	9.39895	7.71058	7.35549	5.77369	7.26648	6.68586	7.10819	7.29952	5.30625	6.37735	6.73116
ENSMUSG00000001995	2046.16	0.273461	0.113849	2.40196	0.0163073	0.167484	Sipa1l2	signal-induced proliferation-associated 1 like 2 [Source:MGI Symbol;Acc:MGI:2676970]	11.2612	11.2868	11.0432	11.343	10.8646	10.9562	10.9185	10.489	10.911	10.9883	10.7687	10.951
ENSMUSG00000037731	116.032	0.561755	0.23402	2.40178	0.0163156	0.167484	Themis2	thymocyte selection associated family member 2 [Source:MGI Symbol;Acc:MGI:2446213]	7.55914	7.74547	6.55448	6.38637	7.98495	6.05653	5.84155	6.68951	6.2284	6.63351	6.43326	6.36476
ENSMUSG00000020677	1377.89	-0.214916	0.0895174	-2.40084	0.0163573	0.167668	Ddx52	DExD box helicase 52 [Source:MGI Symbol;Acc:MGI:1925644]	10.0755	10.4624	10.327	10.4497	10.2984	10.2368	10.5847	10.6591	10.6191	10.5182	10.4433	10.3701
ENSMUSG00000024913	4334.65	-0.264314	0.110094	-2.4008	0.0163591	0.167668	Lrp5	low density lipoprotein receptor-related protein 5 [Source:MGI Symbol;Acc:MGI:1278315]	12.0447	11.6985	12.0746	11.7512	11.8187	12.1628	12.2917	11.9467	12.1065	12.4626	12.261	12.1667
ENSMUSG00000026039	271.081	-0.449142	0.187341	-2.39797	0.0164861	0.16869	Sgo2a	shugoshin 2A [Source:MGI Symbol;Acc:MGI:1098767]	7.30685	7.57061	7.8891	8.54528	7.61637	7.45796	8.29881	8.18125	8.0774	8.79006	8.20072	8.32947
ENSMUSG00000031661	112.324	0.589349	0.246842	2.39774	0.0164967	0.16869	Nkd1	naked cuticle 1 [Source:MGI Symbol;Acc:MGI:2135954]	6.42156	8.1102	6.11826	6.92841	7.91533	7.05599	6.33264	6.83869	6.72888	3.8763	5.72093	5.98975
ENSMUSG00000032609	393.53	0.372861	0.155501	2.39745	0.0165098	0.16869	Klhdc8b	kelch domain containing 8B [Source:MGI Symbol;Acc:MGI:1925517]	9.24145	8.60362	8.73854	8.25827	9.17317	8.65086	8.46138	8.39784	8.26004	8.39089	8.56533	8.30704
ENSMUSG00000037685	654.086	0.466528	0.194594	2.39744	0.0165102	0.16869	Atp8a1	ATPase, aminophospholipid transporter (APLT), class I, type 8A, member 1 [Source:MGI Symbol;Acc:MGI:1330848]	9.69253	9.30598	9.35763	9.51103	10.2708	9.28383	8.84204	9.09225	9.70401	8.27399	9.14485	8.78728
ENSMUSG00000051457	155.422	0.500359	0.208746	2.39667	0.016545	0.168913	Spn	sialophorin [Source:MGI Symbol;Acc:MGI:98384]	7.68568	7.79086	7.40611	7.49423	8.08799	6.58513	6.75916	6.6312	7.59182	6.59689	7.00344	6.73116
ENSMUSG00000021838	326.83	0.586588	0.245768	2.39541	0.016602	0.16897	Samd4	sterile alpha motif domain containing 4 [Source:MGI Symbol;Acc:MGI:1921730]	9.90126	7.97629	7.79266	9.37949	7.35605	8.63025	7.79958	8.26513	7.55116	5.86368	8.15157	7.76443
ENSMUSG00000029202	5008.24	-0.212707	0.0887815	-2.39585	0.016582	0.16897	Pds5a	PDS5 cohesin associated factor A [Source:MGI Symbol;Acc:MGI:1918771]	12.0182	11.9603	12.3783	12.2342	12.3218	12.0949	12.3705	12.4841	12.2597	12.4999	12.3863	12.363
ENSMUSG00000039231	686.339	-0.298623	0.12462	-2.39626	0.0165635	0.16897	Suv39h1	suppressor of variegation 3-9 1 [Source:MGI Symbol;Acc:MGI:1099440]	9.00704	9.19701	9.31197	9.4831	9.42831	9.04524	9.71252	9.4367	9.23732	9.77825	9.72056	9.49343
ENSMUSG00000044430	3031.21	-0.535871	0.223829	-2.39545	0.0166001	0.16897	Klk12	kallikrein related-peptidase 12 [Source:MGI Symbol;Acc:MGI:1916761]	10.7942	10.7296	11.6519	12.0274	9.47572	10.9513	11.8589	11.9873	12.1019	12.27	11.4888	11.4744
ENSMUSG00000019960	3862.29	-0.486742	0.203284	-2.39474	0.0166323	0.169146	Dusp6	dual specificity phosphatase 6 [Source:MGI Symbol;Acc:MGI:1914853]	11.446	11.8965	11.7928	11.4912	11.3591	11.3546	11.8488	11.9553	12.2113	11.2494	11.9004	13.2025
ENSMUSG00000074156	942.404	0.343447	0.17379	2.3913	0.0167889	0.170607	Ces1h	carboxylesterase 1H [Source:MGI Symbol;Acc:MGI:1922954]	12.2918	6.92498	9.89695	10.8069	6.66671	10.9534	7.45447	9.80965	6.42122	5.59325	7.20963	0
ENSMUSG00000022462	24176.5	-0.32082	0.134227	-2.39013	0.0168422	0.17083	Slc38a2	solute carrier family 38, member 2 [Source:MGI Symbol;Acc:MGI:1915010]	14.1467	14.3123	14.6319	14.6954	13.9626	14.3753	14.4484	14.6369	14.6293	14.7407	14.71	15.1015
ENSMUSG00000028933	211.434	-0.485994	0.203339	-2.38997	0.0168499	0.17083	Xrcc2	X-ray repair complementing defective repair in Chinese hamster cells 2 [Source:MGI Symbol;Acc:MGI:1927345]	7.2588	7.44645	7.52293	6.78605	7.74806	7.3942	8.18814	7.90184	7.33827	8.7614	7.91186	7.46538
ENSMUSG00000034957	6904.01	0.36596	0.153096	2.39041	0.0168295	0.17083	Cebpa	CCAAT/enhancer binding protein (C/EBP), alpha [Source:MGI Symbol;Acc:MGI:99480]	13.0655	13.1447	12.9251	13.1489	12.6905	12.5926	12.5094	12.0797	12.7846	12.3838	12.1898	13.028
ENSMUSG00000029168	194.138	0.587349	0.246986	2.38963	0.0168653	0.170854	Dpysl5	dihydropyrimidinase-like 5 [Source:MGI Symbol;Acc:MGI:1929772]	7.39099	8.40526	7.52293	8.99694	6.71433	8.20718	8.27818	5.8124	5.93169	6.50107	7.22555	6.15966
ENSMUSG00000018651	734.13	-0.293702	0.122939	-2.38902	0.0168933	0.171005	Tada2a	transcriptional adaptor 2A [Source:MGI Symbol;Acc:MGI:2144471]	8.83474	9.4218	9.51503	9.42023	9.34566	9.49802	9.65766	9.69157	9.51821	9.82055	9.48788	9.81138
ENSMUSG00000017417	188.233	0.545747	0.228517	2.38866	0.0169098	0.17104	Plxdc1	plexin domain containing 1 [Source:MGI Symbol;Acc:MGI:1919574]	8.53864	8.03675	7.54678	6.83508	8.0327	7.90375	7.39439	6.97387	7.77951	6.2879	7.39704	6.19919
ENSMUSG00000009185	919.708	0.507314	0.22357	2.38677	0.0169969	0.171657	Ccl8	chemokine (C-C motif) ligand 8 [Source:MGI Symbol;Acc:MGI:101878]	9.41226	11.8363	6.83833	10.6108	11.1476	8.5774	7.82256	9.10569	9.67213	6.14304	9.19423	7.04495
ENSMUSG00000022021	832.62	-0.423501	0.177434	-2.38698	0.0169876	0.171657	Diaph3	diaphanous related formin 3 [Source:MGI Symbol;Acc:MGI:1927222]	8.91186	9.44226	9.45957	10.1391	9.42115	8.82417	10.242	9.80801	9.80775	10.0747	9.6749	9.90099
ENSMUSG00000026872	606.696	0.517374	0.21687	2.3861	0.0170282	0.17184	Zeb2	zinc finger E-box binding homeobox 2 [Source:MGI Symbol;Acc:MGI:1344407]	9.66206	10.143	8.76589	8.9119	10.1428	9.02959	8.49395	8.76625	9.2951	7.98616	9.22227	8.98396
ENSMUSG00000024228	246.163	0.560862	0.235315	2.38563	0.0170498	0.171926	Nudt12	nudix (nucleoside diphosphate linked moiety X)-type motif 12 [Source:MGI Symbol;Acc:MGI:1915243]	9.23939	7.7651	8.59722	7.35549	7.60378	8.41823	7.9428	7.68967	8.07166	6.77134	6.77367	6.86005
ENSMUSG00000029918	333.319	0.312059	0.130824	2.38532	0.0170642	0.17194	Mrps33	mitochondrial ribosomal protein S33 [Source:MGI Symbol;Acc:MGI:1338046]	8.24589	8.42596	8.71417	8.60304	8.39613	8.79977	7.93755	8.03711	8.17696	8.41212	8.30556	8.31605
ENSMUSG00000007039	251.721	0.331836	0.139122	2.38482	0.0170876	0.172043	Ddah2	dimethylarginine dimethylaminohydrolase 2 [Source:MGI Symbol;Acc:MGI:1859016]	8.50813	8.07394	7.97364	7.85276	8.1237	8.27513	7.96878	7.66808	7.92663	7.72285	7.88705	7.51321
ENSMUSG00000031878	1422.16	-0.259591	0.108889	-2.38398	0.0171264	0.172301	Nae1	NEDD8 activating enzyme E1 subunit 1 [Source:MGI Symbol;Acc:MGI:2384561]	10.2351	10.191	10.7265	10.2532	10.1983	10.3099	10.6584	10.7312	10.4246	10.6413	10.6841	10.4633
ENSMUSG00000042747	809.149	-0.230386	0.096693	-2.38268	0.0171872	0.172781	Krtcap2	keratinocyte associated protein 2 [Source:MGI Symbol;Acc:MGI:1913309]	9.3808	9.74372	9.64224	9.54089	9.30151	9.56831	9.6688	9.72854	9.73338	9.93315	9.72476	9.85534
ENSMUSG00000001436	859.322	-0.356742	0.149791	-2.38153	0.0172409	0.173188	Slc19a1	solute carrier family 19 (folate transporter), member 1 [Source:MGI Symbol;Acc:MGI:103182]	9.16963	9.23504	10.0284	9.25891	9.70078	9.62322	10.0858	10.1583	9.76216	9.91653	9.96303	9.65316
ENSMUSG00000047534	538.162	-0.425763	0.178822	-2.38101	0.0172653	0.173301	Mis18bp1	MIS18 binding protein 1 [Source:MGI Symbol;Acc:MGI:2145099]	8.19146	8.33696	8.99409	9.11413	9.34566	8.43812	9.29446	9.43458	9.05741	9.53865	9.03394	9.39262
ENSMUSG00000032594	2492.51	0.202385	0.085018	2.38048	0.01729	0.173415	Ip6k1	inositol hexaphosphate kinase 1 [Source:MGI Symbol;Acc:MGI:1351633]	11.6386	11.3499	11.4737	11.1982	11.36	11.2396	11.2189	11.1375	11.2735	11.1628	11.1133	11.1444
ENSMUSG00000028803	453.716	0.353138	0.148386	2.3797	0.0173269	0.173652	Nipal3	NIPA-like domain containing 3 [Source:MGI Symbol;Acc:MGI:1921802]	9.33904	8.35865	8.84176	9.06702	9.1189	9.1527	8.54666	8.73889	8.79027	8.39089	8.6882	8.52489
ENSMUSG00000022833	245.514	-0.371071	0.155948	-2.37929	0.0173462	0.173714	Ccdc14	coiled-coil domain containing 14 [Source:MGI Symbol;Acc:MGI:2443448]	7.19213	7.65017	7.8449	7.71111	8.16714	7.59187	8.26145	7.80625	8.13905	8.30837	8.07014	8.1942
ENSMUSG00000024095	1884.64	-0.319465	0.13435	-2.37787	0.017413	0.174154	Hnrnpll	heterogeneous nuclear ribonucleoprotein L-like [Source:MGI Symbol;Acc:MGI:1919942]	10.6681	10.5029	10.6124	10.7622	10.6858	10.9149	10.9311	10.6718	10.7764	11.5366	11.1435	11.0354
ENSMUSG00000046618	500.353	0.379529	0.159606	2.37779	0.0174167	0.174154	Olfml2a	olfactomedin-like 2A [Source:MGI Symbol;Acc:MGI:2444741]	9.1653	9.40313	9.50491	8.94949	8.69215	9.14788	8.32318	8.95932	8.70388	8.40155	8.81989	9.07176
ENSMUSG00000045140	309.361	-0.346657	0.145829	-2.37704	0.0174521	0.174374	Pigw	phosphatidylinositol glycan anchor biosynthesis, class W [Source:MGI Symbol;Acc:MGI:1917575]	8.36037	7.95935	8.16043	8.01047	8.10148	7.77824	8.5432	8.16592	8.14453	8.83792	8.34253	8.58208
ENSMUSG00000052833	3767.59	-0.312315	0.131455	-2.37586	0.0175082	0.174669	Sae1	SUMO1 activating enzyme subunit 1 [Source:MGI Symbol;Acc:MGI:1929264]	11.382	11.8386	11.7199	12.0591	11.3689	11.7141	11.8319	11.8224	12.1128	12.1192	11.9201	12.3518
ENSMUSG00000079363	123.068	0.547751	0.230547	2.37601	0.0175011	0.174669	Gbp4	guanylate binding protein 4 [Source:MGI Symbol;Acc:MGI:97072]	7.8076	7.14068	6.49033	7.20198	7.80966	6.89255	6.03105	7.06479	6.45687	5.16331	6.84755	6.71761
ENSMUSG00000032253	2113.65	-0.249779	0.105145	-2.37556	0.0175222	0.174676	Phip	pleckstrin homology domain interacting protein [Source:MGI Symbol;Acc:MGI:1932404]	10.9952	10.7246	10.9047	10.9482	11.0536	10.802	11.1771	11.1037	10.9254	11.3871	10.9629	11.4006
ENSMUSG00000039910	976.512	0.327108	0.137735	2.37484	0.0175563	0.174751	Cited2	Cbp/p300-interacting transactivator, with Glu/Asp-rich carboxy-terminal domain, 2 [Source:MGI Symbol;Acc:MGI:1306784]	10.0651	10.1727	10.0605	9.90275	10.2386	10.1393	9.3666	9.88956	10.1852	9.31739	9.74147	9.77587
ENSMUSG00000071856	2592.47	0.420158	0.176913	2.375	0.0175489	0.174751	Mcc	mutated in colorectal cancers [Source:MGI Symbol;Acc:MGI:96930]	11.9786	11.0693	11.6427	11.8439	11.488	11.1496	11.0032	11.5674	11.4459	10.6469	10.8416	10.6478
ENSMUSG00000016495	719.007	0.28985	0.122113	2.37349	0.0176208	0.17526	Plgrkt	plasminogen receptor, C-terminal lysine transmembrane protein [Source:MGI Symbol;Acc:MGI:1915009]	9.71348	9.73545	9.71421	9.39047	9.61869	9.63189	9.60396	9.15049	9.50763	8.89935	9.31821	9.38192
ENSMUSG00000029250	2841.78	-0.164199	0.0692057	-2.37263	0.017662	0.175536	Polr2b	polymerase (RNA) II (DNA directed) polypeptide B [Source:MGI Symbol;Acc:MGI:2388280]	11.2858	11.3391	11.4343	11.5351	11.396	11.318	11.6309	11.4505	11.4553	11.6431	11.5198	11.6121
ENSMUSG00000022546	948.83	-0.499267	0.210529	-2.37199	0.0176925	0.175574	Gpt	glutamic pyruvic transaminase, soluble [Source:MGI Symbol;Acc:MGI:95802]	9.46439	8.44636	9.7861	9.43355	9.01338	10.3239	9.81348	10.4431	10.0561	10.6747	10.2161	9.62442
ENSMUSG00000024401	80.1285	0.556244	0.234594	2.37211	0.0176867	0.175574	Tnf	tumor necrosis factor [Source:MGI Symbol;Acc:MGI:104798]	7.57884	6.94806	6.49033	6.7353	5.77369	5.85814	5.23526	5.8124	5.45569	5.86368	6.09485	6.41598
ENSMUSG00000023274	78.6868	0.583764	0.247315	2.37134	0.0177236	0.175749	Cd4	CD4 antigen [Source:MGI Symbol;Acc:MGI:88335]	6.68663	7.65017	5.67449	6.36428	7.54572	5.05761	5.77242	4.9848	5.90612	4.10212	6.33394	5.77114
ENSMUSG00000030265	3365.49	-0.262755	0.110821	-2.37099	0.0177407	0.175785	Kras	Kirsten rat sarcoma viral oncogene homolog [Source:MGI Symbol;Acc:MGI:96680]	11.5407	11.4036	11.8997	11.5968	11.4524	11.4793	11.7899	11.65	11.6088	12.0391	12.0394	11.9062
ENSMUSG00000030795	8210.31	-0.235798	0.0995061	-2.36969	0.0178031	0.176138	Fus	fused in sarcoma [Source:MGI Symbol;Acc:MGI:1353633]	12.6674	12.9541	12.716	13.0496	12.8904	12.9355	13.0044	12.9865	13.0933	13.4361	13.0094	13.1454
ENSMUSG00000032578	433.952	0.51479	0.217276	2.36977	0.0177991	0.176138	Cish	cytokine inducible SH2-containing protein [Source:MGI Symbol;Acc:MGI:103159]	8.75327	9.82856	8.05904	9.15332	9.35508	8.62679	7.77033	8.46615	8.53902	8.10175	9.02941	7.97263
ENSMUSG00000021559	798.374	0.532951	0.225092	2.3688	0.017846	0.176429	Dapk1	death associated protein kinase 1 [Source:MGI Symbol;Acc:MGI:1916885]	10.6984	9.51362	8.92903	10.3989	9.92862	9.67277	9.48116	8.51936	9.45571	8.04171	9.61572	9.5307
ENSMUSG00000040260	323.613	0.47454	0.200449	2.36723	0.0179216	0.176971	Daam2	dishevelled associated activator of morphogenesis 2 [Source:MGI Symbol;Acc:MGI:1923691]	8.14816	9.35645	8.37989	8.63107	8.39248	8.41422	8.21009	8.18125	7.76536	7.10699	8.11357	8.369
ENSMUSG00000060586	2725.59	0.483613	0.204331	2.36711	0.0179277	0.176971	H2-Eb1	histocompatibility 2, class II antigen E beta [Source:MGI Symbol;Acc:MGI:95901]	12.1734	11.9149	10.8126	11.145	12.0918	11.5041	10.4051	11.3302	10.9785	10.9018	11.7357	10.6743
ENSMUSG00000025422	103.776	0.577289	0.24454	2.3663	0.0179667	0.176978	Agap2	ArfGAP with GTPase domain, ankyrin repeat and PH domain 2 [Source:MGI Symbol;Acc:MGI:3580016]	7.32252	7.39699	6.81233	6.53225	7.83681	6.2309	4.84421	5.20067	7.20833	5.4363	6.47382	6.21855
ENSMUSG00000036155	2115.88	0.29838	0.126098	2.36626	0.0179689	0.176978	Mgat5	mannoside acetylglucosaminyltransferase 5 [Source:MGI Symbol;Acc:MGI:894701]	11.3204	11.2953	11.1521	11.479	11.0466	10.8073	11.1359	10.7823	11.0386	10.7997	10.5459	10.8935
ENSMUSG00000038600	2003.54	0.377795	0.15963	2.3667	0.0179473	0.176978	Atp6v0a4	ATPase, H+ transporting, lysosomal V0 subunit A4 [Source:MGI Symbol;Acc:MGI:2153480]	11.1125	10.8378	11.8799	10.9867	10.9165	10.9828	10.6063	11.0602	10.8578	10.6072	10.5927	10.6451
ENSMUSG00000000058	3999.19	-0.328857	0.139004	-2.3658	0.0179912	0.17705	Cav2	caveolin 2 [Source:MGI Symbol;Acc:MGI:107571]	11.2788	11.4336	12.097	11.7993	11.9326	11.9367	12.1289	12.0274	11.9915	11.8901	12.3721	12.3319
ENSMUSG00000032091	3061.3	0.361819	0.152953	2.36555	0.0180033	0.17705	Tmprss4	transmembrane protease, serine 4 [Source:MGI Symbol;Acc:MGI:2384877]	12.1658	11.8102	11.6058	11.9325	11.3633	11.5942	11.3009	11.6301	11.6396	10.737	11.3244	11.3749
ENSMUSG00000046768	368.428	0.497958	0.21054	2.36524	0.0180185	0.177067	Rhoj	ras homolog family member J [Source:MGI Symbol;Acc:MGI:1931551]	9.45019	9.24672	8.3931	7.96714	8.9821	8.27069	8.09212	7.77966	8.80418	7.8054	8.13901	8.12918
ENSMUSG00000016024	127.715	0.549653	0.238085	2.36407	0.0180754	0.177469	Lbp	lipopolysaccharide binding protein [Source:MGI Symbol;Acc:MGI:1098776]	8.37171	7.0897	6.6748	6.19931	8.66816	6.6134	3.65837	5.42318	7.51779	3.08146	6.68432	5.5444
ENSMUSG00000027531	1065.91	-0.162816	0.0688777	-2.36384	0.0180864	0.177469	Impa1	inositol (myo)-1(or 4)-monophosphatase 1 [Source:MGI Symbol;Acc:MGI:1933158]	9.9194	10.0136	10.0128	10.0674	9.87723	9.94999	10.2695	10.1762	10.0429	10.0863	10.1457	10.102
ENSMUSG00000029455	2597.97	0.448711	0.189884	2.36322	0.018117	0.177636	Aldh2	aldehyde dehydrogenase 2, mitochondrial [Source:MGI Symbol;Acc:MGI:99600]	12.4584	10.9116	11.3948	11.7046	11.0576	11.4498	10.7888	11.1711	11.3684	10.9121	10.8286	11.1098
ENSMUSG00000022191	1455.53	-0.203825	0.0863335	-2.3609	0.0182306	0.178346	Drosha	drosha, ribonuclease type III [Source:MGI Symbol;Acc:MGI:1261425]	10.4492	10.2502	10.6087	10.4782	10.2366	10.3388	10.5847	10.5669	10.5045	10.679	10.7475	10.5595
ENSMUSG00000026305	5251.1	-0.271601	0.115051	-2.3607	0.0182404	0.178346	Lrrfip1	leucine rich repeat (in FLII) interacting protein 1 [Source:MGI Symbol;Acc:MGI:1342770]	11.925	12.4325	12.0383	12.5165	12.105	12.1332	12.6102	12.3063	12.7115	12.4699	12.4764	12.3581
ENSMUSG00000030978	5861.34	-0.380758	0.161298	-2.36063	0.0182438	0.178346	Rrm1	ribonucleotide reductase M1 [Source:MGI Symbol;Acc:MGI:98180]	11.9696	12.3396	12.2622	12.846	12.0118	12.0829	13.0706	12.3639	12.6058	12.7776	12.2802	13.0204
ENSMUSG00000040721	262.509	0.473246	0.200454	2.36083	0.0182342	0.178346	Zfhx2	zinc finger homeobox 2 [Source:MGI Symbol;Acc:MGI:2686934]	8.90667	7.62175	8.1239	8.3844	7.85286	8.57381	7.95845	7.59369	8.27509	7.36828	7.36864	7.47347
ENSMUSG00000004936	2680.02	-0.22563	0.0957909	-2.35544	0.0185009	0.178819	Map2k1	mitogen-activated protein kinase kinase 1 [Source:MGI Symbol;Acc:MGI:1346866]	11.2381	11.3489	11.3015	11.0761	11.4241	11.1812	11.2999	11.4714	11.7266	11.6654	11.3978	11.3985
ENSMUSG00000020788	264.52	0.577304	0.245907	2.35613	0.0184666	0.178819	Atp2a3	ATPase, Ca++ transporting, ubiquitous [Source:MGI Symbol;Acc:MGI:1194503]	9.01671	9.02589	6.88897	7.8368	9.21723	7.34446	7.02988	7.77966	8.50536	6.33313	7.09296	6.79704
ENSMUSG00000022240	73.1346	0.524318	0.222453	2.35673	0.0184365	0.178819	Ctnnd2	catenin (cadherin associated protein), delta 2 [Source:MGI Symbol;Acc:MGI:1195966]	6.16768	6.92498	5.98495	6.40814	7.20586	5.99338	6.08906	5.11815	6.07624	6.09133	5.47672	5.74467
ENSMUSG00000022677	1185.65	0.349186	0.148239	2.35559	0.0184933	0.178819	Cep20	centrosomal protein 20 [Source:MGI Symbol;Acc:MGI:1913336]	10.3379	10.4372	10.5221	10.6807	9.60454	10.551	10.0252	10.0017	9.88993	10.1173	9.77837	10.1844
ENSMUSG00000023904	977.748	0.316102	0.13416	2.35614	0.018466	0.178819	Hcfc1r1	host cell factor C1 regulator 1 (XPO1-dependent) [Source:MGI Symbol;Acc:MGI:2663619]	10.3937	10.0474	9.95752	10.0415	9.61712	10.3774	9.71252	9.63334	9.95371	9.68102	9.55872	9.93358
ENSMUSG00000026020	3905.76	-0.227298	0.096484	-2.35581	0.0184825	0.178819	Nop58	NOP58 ribonucleoprotein [Source:MGI Symbol;Acc:MGI:1933184]	11.4642	11.8676	12.0671	11.8344	11.7443	11.8092	12.1261	12.1702	11.953	12.0519	11.9696	11.9861
ENSMUSG00000026843	2489.47	-0.215946	0.0916255	-2.35684	0.0184311	0.178819	Fubp3	far upstream element (FUSE) binding protein 3 [Source:MGI Symbol;Acc:MGI:2443699]	11.0224	11.1952	11.0879	11.2683	11.0184	11.3686	11.4007	11.2183	11.2785	11.6016	11.3912	11.4174
ENSMUSG00000028078	157.891	0.536414	0.227827	2.35525	0.0185102	0.178819	Dclk2	doublecortin-like kinase 2 [Source:MGI Symbol;Acc:MGI:1918012]	7.74502	7.24686	6.75888	7.17684	8.7815	7.13613	6.68586	6.97387	6.97004	7.14553	6.55167	6.87232
ENSMUSG00000034394	270.711	0.389296	0.165222	2.356	0.0184728	0.178819	Lif	leukemia inhibitory factor [Source:MGI Symbol;Acc:MGI:96787]	8.44869	8.31049	8.34857	8.4062	8.36289	7.77198	7.41721	8.08134	7.39451	7.79736	7.97915	8.20879
ENSMUSG00000036167	1366.92	-0.2197	0.0931373	-2.35887	0.0183308	0.178819	Pphln1	periphilin 1 [Source:MGI Symbol;Acc:MGI:1917029]	10.0836	10.3171	10.26	10.3005	10.479	10.3282	10.7186	10.6334	10.3904	10.5341	10.5098	10.3416
ENSMUSG00000036887	418.27	0.532989	0.22626	2.35676	0.0184354	0.178819	C1qa	complement component 1, q subcomponent, alpha polypeptide [Source:MGI Symbol;Acc:MGI:88223]	9.5147	9.66929	7.66045	8.41159	9.54157	8.35265	7.64056	8.32613	8.58001	8.42262	8.44809	8.10337
ENSMUSG00000040950	116.698	0.576453	0.246826	2.35604	0.0184708	0.178819	Mgl2	macrophage galactose N-acetyl-galactosamine specific lectin 2 [Source:MGI Symbol;Acc:MGI:2385729]	8.27033	7.67805	6.20075	6.38637	8.06521	5.7089	4.48955	6.13968	7.34779	5.55558	6.31918	5.27526
ENSMUSG00000055320	2933.84	-0.353687	0.150069	-2.35686	0.0184302	0.178819	Tead1	TEA domain family member 1 [Source:MGI Symbol;Acc:MGI:101876]	10.8933	11.3778	10.9531	11.8642	11.4414	11.0816	11.5867	11.7325	11.8407	11.4157	11.6707	11.9137
ENSMUSG00000057604	88.9229	0.568922	0.241597	2.3578	0.0183835	0.178819	Lmcd1	LIM and cysteine-rich domains 1 [Source:MGI Symbol;Acc:MGI:1353635]	6.75751	6.94806	5.27837	7.23888	7.76512	6.09714	5.64929	5.86395	5.62195	6.03769	6.70719	5.44926
ENSMUSG00000071533	1958.25	-0.151562	0.0643407	-2.35563	0.0184915	0.178819	Pcnp	PEST proteolytic signal containing nuclear protein [Source:MGI Symbol;Acc:MGI:1923552]	10.7148	10.8692	10.8954	10.9087	10.864	10.8819	11.0126	11.0691	11.1187	11.0032	10.9629	10.8882
ENSMUSG00000075271	119.697	0.488974	0.207217	2.35936	0.0183065	0.178819	Ttc30a1	tetratricopeptide repeat domain 30A1 [Source:MGI Symbol;Acc:MGI:1926052]	6.31593	7.57803	6.6748	7.37772	7.12005	7.65444	6.26714	6.90171	6.57515	6.26475	6.83723	6.41598
ENSMUSG00000102752	214.645	0.397036	0.168622	2.35454	0.0185456	0.179028	Gm7694	predicted gene 7694 [Source:MGI Symbol;Acc:MGI:3649135]	8.08526	8.11531	7.75221	8.05254	8.0925	7.59187	7.43968	6.99714	7.36666	8.0687	7.59388	7.35598
ENSMUSG00000021371	1933.92	0.271351	0.115437	2.35064	0.0187414	0.180376	Mcur1	mitochondrial calcium uniporter regulator 1 [Source:MGI Symbol;Acc:MGI:1923387]	11.2798	10.6623	11.0221	11.275	11.0472	10.9541	10.8572	10.9527	10.513	10.8108	10.7489	10.6787
ENSMUSG00000028341	152.58	0.576783	0.246356	2.35011	0.0187677	0.180376	Nr4a3	nuclear receptor subfamily 4, group A, member 3 [Source:MGI Symbol;Acc:MGI:1352457]	8.05744	8.83789	7.03101	6.66473	7.77077	6.11703	6.23324	7.51525	6.32803	6.63351	6.88813	5.4161
ENSMUSG00000036768	1051.55	-0.401671	0.170918	-2.35012	0.0187676	0.180376	Kif15	kinesin family member 15 [Source:MGI Symbol;Acc:MGI:1098258]	9.05941	9.25831	9.8892	10.0519	10.2036	9.92201	10.4883	10.1453	9.90936	10.4735	10.1849	10.2399
ENSMUSG00000042804	737.739	0.462368	0.196737	2.35014	0.0187664	0.180376	Gpr153	G protein-coupled receptor 153 [Source:MGI Symbol;Acc:MGI:1916157]	10.0117	10.1088	9.00273	9.34041	10.2558	9.61451	8.86989	8.87703	9.03989	8.84964	9.7851	9.55566
ENSMUSG00000053702	1726.79	0.450192	0.191495	2.351	0.0187229	0.180376	Nebl	nebulette [Source:MGI Symbol;Acc:MGI:1921353]	10.894	11.0725	10.8159	10.7852	11.4047	10.9576	10.5652	10.5374	10.7965	9.05255	10.4627	10.7209
ENSMUSG00000074476	305.601	-0.458535	0.195036	-2.35111	0.0187174	0.180376	Spc24	SPC24, NDC80 kinetochore complex component, homolog (S. cerevisiae) [Source:MGI Symbol;Acc:MGI:1914879]	7.4705	7.47056	8.45743	7.76271	8.32887	7.89225	8.24028	8.5113	8.49682	9.08926	8.59322	7.8905
ENSMUSG00000052539	1788.38	-0.48019	0.204409	-2.34951	0.0187979	0.180534	Magi3	membrane associated guanylate kinase, WW and PDZ domain containing 3 [Source:MGI Symbol;Acc:MGI:1923484]	10.1813	10.1812	10.9803	10.5979	9.14521	10.9855	11.1128	11.4776	11.1421	10.6823	11.1807	10.7277
ENSMUSG00000027079	444.705	-0.349002	0.1486	-2.34844	0.0188525	0.180793	Clp1	CLP1, cleavage and polyadenylation factor I subunit [Source:MGI Symbol;Acc:MGI:2138968]	8.76191	8.49811	8.51095	8.09341	8.73319	8.83321	9.0041	8.75263	8.99208	9.36716	9.02714	8.63347
ENSMUSG00000028402	612.962	-0.39395	0.167726	-2.34866	0.0188412	0.180793	Mpdz	multiple PDZ domain crumbs cell polarity complex component [Source:MGI Symbol;Acc:MGI:1343489]	8.91186	8.84405	8.74542	8.89658	9.59503	8.93194	9.68143	8.96228	9.23219	9.82451	9.67635	9.25873
ENSMUSG00000074272	725.767	-0.44867	0.207602	-2.34695	0.0189276	0.181382	Ceacam1	CEA cell adhesion molecule 1 [Source:MGI Symbol;Acc:MGI:1347245]	7.5189	6.79099	7.28844	9.58216	7.37099	7.89225	6.86257	9.75267	12.3257	8.79411	8.8714	6.25651
ENSMUSG00000017639	146.346	0.563253	0.240414	2.34614	0.0189688	0.181553	Rab11fip4	RAB11 family interacting protein 4 (class II) [Source:MGI Symbol;Acc:MGI:2442920]	8.49436	6.64326	7.17058	7.27487	7.87399	7.31032	5.54261	6.97387	7.42183	6.44036	7.06668	5.66222
ENSMUSG00000046532	340.632	0.57456	0.245749	2.34606	0.0189732	0.181553	Ar	androgen receptor [Source:MGI Symbol;Acc:MGI:88064]	10.2247	6.92498	8.83854	7.66666	8.90466	8.20253	7.58116	7.38015	8.47525	7.10699	8.02536	7.87228
ENSMUSG00000028961	11429.6	0.501838	0.214167	2.34387	0.0190847	0.182487	Pgd	phosphogluconate dehydrogenase [Source:MGI Symbol;Acc:MGI:97553]	12.9166	13.6415	14.2335	14.5339	12.3546	13.9178	13.1492	13.1557	13.0346	13.4471	12.9084	12.873
ENSMUSG00000062867	3387.9	-0.2056	0.0877531	-2.34292	0.0191333	0.182818	Impdh2	inosine monophosphate dehydrogenase 2 [Source:MGI Symbol;Acc:MGI:109367]	11.4289	11.6514	11.4501	11.5759	11.8098	11.7416	11.9224	11.8301	11.7466	11.8624	11.928	11.666
ENSMUSG00000007411	4239.38	-0.23534	0.100507	-2.34153	0.0192048	0.182842	Mark3	MAP/microtubule affinity regulating kinase 3 [Source:MGI Symbol;Acc:MGI:1341865]	11.717	12.1579	11.7299	11.9891	11.8803	12.006	12.1721	11.8973	12.1646	12.1176	12.2987	12.3166
ENSMUSG00000020464	1185.04	-0.276947	0.118228	-2.34249	0.0191557	0.182842	Pnpt1	polyribonucleotide nucleotidyltransferase 1 [Source:MGI Symbol;Acc:MGI:1918951]	9.77598	10.2766	10.1253	10.0945	10.012	10.0124	10.6138	10.4207	10.5193	10.2588	10.0246	10.1893
ENSMUSG00000025950	3065.78	0.330934	0.141287	2.34229	0.0191658	0.182842	Idh1	isocitrate dehydrogenase 1 (NADP+), soluble [Source:MGI Symbol;Acc:MGI:96413]	12.1764	11.1011	11.6642	11.9695	11.7561	11.6284	11.4833	11.2783	11.3614	11.3945	11.2441	11.5509
ENSMUSG00000027242	395.002	-0.385438	0.164618	-2.34152	0.0192054	0.182842	Wdr76	WD repeat domain 76 [Source:MGI Symbol;Acc:MGI:1926186]	7.95561	8.29707	8.6385	8.64946	8.37776	8.32727	9.02654	8.70749	8.48392	9.33972	8.79876	8.42841
ENSMUSG00000032254	1041.74	-0.430238	0.183715	-2.34206	0.0191778	0.182842	Kif23	kinesin family member 23 [Source:MGI Symbol;Acc:MGI:1919069]	9.67585	9.00952	9.71421	10.4325	9.74015	9.53544	10.19	10.1801	10.1678	10.7764	10.2889	9.77587
ENSMUSG00000027890	524.439	0.575192	0.247099	2.34002	0.0192826	0.183328	Gstm4	glutathione S-transferase, mu 4 [Source:MGI Symbol;Acc:MGI:95862]	10.7716	7.40535	9.41275	9.71906	7.38577	9.43604	8.27818	9.10301	8.10013	8.67621	8.21276	7.34721
ENSMUSG00000063273	7004.87	-0.238892	0.102091	-2.33999	0.0192844	0.183328	Naa15	N(alpha)-acetyltransferase 15, NatA auxiliary subunit [Source:MGI Symbol;Acc:MGI:1922088]	12.5087	12.7715	12.2857	12.8445	12.6957	12.6886	12.9817	12.868	12.8331	12.9367	12.681	13.036
ENSMUSG00000025612	2922.9	0.356184	0.152241	2.3396	0.0193045	0.183386	Bach1	BTB and CNC homology 1, basic leucine zipper transcription factor 1 [Source:MGI Symbol;Acc:MGI:894680]	11.7044	11.9772	11.4737	11.5139	12.0497	11.3287	10.9925	11.601	11.5262	10.8424	11.2005	11.4794
ENSMUSG00000017428	4358.8	0.221525	0.0947428	2.33818	0.0193781	0.183524	Psmd11	proteasome (prosome, macropain) 26S subunit, non-ATPase, 11 [Source:MGI Symbol;Acc:MGI:1916327]	12.4159	12.1767	12.1605	12.3992	11.9541	12.0367	12.0599	11.8712	12.0085	11.9932	11.835	12.0391
ENSMUSG00000024621	1256.23	0.429473	0.183667	2.3383	0.0193719	0.183524	Csf1r	colony stimulating factor 1 receptor [Source:MGI Symbol;Acc:MGI:1339758]	10.5845	10.8402	10.0701	10.2167	11.0901	10.0491	9.6416	10.0609	10.3074	9.50446	10.4339	9.92182
ENSMUSG00000025757	2369.27	-0.313839	0.13425	-2.3377	0.019403	0.183524	Hspa4l	heat shock protein 4 like [Source:MGI Symbol;Acc:MGI:107422]	11.3175	10.9226	10.8378	10.6896	11.2532	11.0568	11.4674	11.1204	11.3525	11.7164	11.4256	11.0422
ENSMUSG00000028713	253.072	0.540496	0.23131	2.3379	0.0193924	0.183524	Cyp4b1	cytochrome P450, family 4, subfamily b, polypeptide 1 [Source:MGI Symbol;Acc:MGI:103225]	9.10089	8.02051	8.07005	8.12004	8.17992	8.17434	7.26615	7.61641	8.31935	5.70069	7.66567	7.56707
ENSMUSG00000031425	101.177	0.572278	0.245572	2.33774	0.0194005	0.183524	Plp1	proteolipid protein (myelin) 1 [Source:MGI Symbol;Acc:MGI:97623]	6.64985	7.07929	6.22065	7.95979	7.04753	7.01418	7.11612	6.44063	6.34715	5.4363	4.7699	4.79732
ENSMUSG00000048327	1321.18	-0.366267	0.156621	-2.33862	0.0193553	0.183524	Ckap2l	cytoskeleton associated protein 2-like [Source:MGI Symbol;Acc:MGI:1917716]	9.42683	9.82545	10.4596	10.5176	10.2497	10.1296	10.608	10.5571	10.4122	10.8108	10.3538	10.5736
ENSMUSG00000023048	4472.63	0.370705	0.158628	2.33698	0.0194402	0.183743	Prr13	proline rich 13 [Source:MGI Symbol;Acc:MGI:1913401]	12.5565	12.6133	12.0722	12.5456	11.6544	12.2638	11.5892	11.9723	12.3582	11.9098	11.7392	11.7107
ENSMUSG00000024056	481.622	-0.426449	0.182562	-2.336	0.0194911	0.183768	Ndc80	NDC80 kinetochore complex component [Source:MGI Symbol;Acc:MGI:1914302]	8.21264	8.00958	8.56255	8.98613	9.02523	8.7497	9.53607	9.04557	8.8282	9.51677	8.739	9.0092
ENSMUSG00000026049	152.224	-0.369912	0.158302	-2.33632	0.0194746	0.183768	Tex30	testis expressed 30 [Source:MGI Symbol;Acc:MGI:1922873]	6.94126	7.28362	6.87647	6.70045	7.00985	7.30166	7.55395	7.17094	7.13319	7.73132	7.40405	7.62627
ENSMUSG00000031156	979.9	0.30065	0.12871	2.33586	0.0194988	0.183768	Slc35a2	solute carrier family 35 (UDP-galactose transporter), member A2 [Source:MGI Symbol;Acc:MGI:1345297]	10.3571	10.038	10.2211	10.2012	9.83477	9.80889	9.69083	10.0316	9.8232	9.53865	9.49447	9.94089
ENSMUSG00000037358	92.7323	0.522201	0.223545	2.3361	0.0194861	0.183768	Dipk2b	divergent protein kinase domain 2B [Source:MGI Symbol;Acc:MGI:1923155]	6.69869	6.739	6.90135	7.56375	6.55342	6.46614	5.94988	6.67515	6.42122	4.88824	6.37735	5.9205
ENSMUSG00000035851	2492.8	-0.220367	0.0943824	-2.33481	0.0195535	0.184151	Ythdc1	YTH domain containing 1 [Source:MGI Symbol;Acc:MGI:2443713]	11.1748	11.1818	11.2241	10.9703	11.3969	10.999	11.5532	11.2374	11.3281	11.3374	11.3364	11.5437
ENSMUSG00000025538	531.079	0.318385	0.136401	2.33418	0.0195861	0.184326	Sumf2	sulfatase modifying factor 2 [Source:MGI Symbol;Acc:MGI:1915152]	9.29405	9.02045	9.34409	9.52852	8.90209	9.13331	8.94773	9.11104	9.05741	8.56212	8.60848	8.8507
ENSMUSG00000032724	986	0.255135	0.109321	2.3338	0.019606	0.184381	Abtb2	ankyrin repeat and BTB (POZ) domain containing 2 [Source:MGI Symbol;Acc:MGI:2139365]	10.0368	10.0686	10.2874	10.1128	9.87462	10.04	9.66563	9.97702	10.0763	9.58613	9.8196	9.64245
ENSMUSG00000015002	3569.99	-0.190661	0.0817129	-2.3333	0.0196322	0.184427	Efr3a	EFR3 homolog A [Source:MGI Symbol;Acc:MGI:1923990]	11.5836	11.6908	11.7442	11.7952	11.8972	11.4507	11.8592	11.8993	11.8164	11.9593	11.9509	11.8905
ENSMUSG00000055811	1095.59	-0.527433	0.233322	-2.33317	0.019639	0.184427	Cldn17	claudin 17 [Source:MGI Symbol;Acc:MGI:2652030]	7.74502	7.43832	8.68223	10.5325	5.32968	9.80736	10.3107	10.6835	11.1442	11.2699	10.7647	9.11889
ENSMUSG00000025128	382.942	-0.497468	0.223783	-2.33238	0.0196806	0.184496	Bhlhe22	basic helix-loop-helix family, member e22 [Source:MGI Symbol;Acc:MGI:1930001]	6.18492	6.41383	5.20032	9.2738	4.68498	7.50399	9.67671	9.38911	9.72609	9.36171	9.03619	6.07721
ENSMUSG00000026435	138.497	0.573849	0.247312	2.33239	0.0196802	0.184496	Slc45a3	solute carrier family 45, member 3 [Source:MGI Symbol;Acc:MGI:1922082]	7.7908	6.2747	6.6748	6.47153	9.0694	6.90405	5.84155	6.68951	6.95765	5.76811	7.05782	5.77114
ENSMUSG00000050914	134.009	-0.515722	0.221156	-2.33223	0.0196885	0.184496	Ankrd37	ankyrin repeat domain 37 [Source:MGI Symbol;Acc:MGI:3603344]	6.20197	7.63603	6.37072	6.19931	6.54026	6.54165	7.17087	7.03137	8.08881	7.38984	7.33234	7.01204
ENSMUSG00000023892	417.135	0.264357	0.113382	2.33146	0.0197293	0.184746	Zfp51	zinc finger protein 51 [Source:MGI Symbol;Acc:MGI:99198]	8.82377	8.75197	9.01418	8.96426	8.62831	8.83622	8.57738	8.51534	8.45335	8.29128	8.65331	8.81298
ENSMUSG00000067931	629.398	-0.233636	0.100258	-2.33037	0.0197865	0.185149	Zfp948	zinc finger protein 948 [Source:MGI Symbol;Acc:MGI:3040683]	8.91703	9.26061	9.10266	9.37673	9.21309	9.13086	9.28415	9.40877	9.59022	9.40472	9.49611	9.28882
ENSMUSG00000020577	189.041	0.45834	0.19677	2.32897	0.0198604	0.185312	Tspan13	tetraspanin 13 [Source:MGI Symbol;Acc:MGI:1913359]	8.39783	7.97066	7.49868	7.37772	8.16714	7.1066	7.20625	6.83869	7.24957	7.61711	7.27993	7.26578
ENSMUSG00000024600	102.824	0.55199	0.241224	2.32938	0.0198387	0.185312	Slc27a6	solute carrier family 27 (fatty acid transporter), member 6 [Source:MGI Symbol;Acc:MGI:3036230]	6.78038	7.3716	5.03029	5.62414	8.86564	6.40275	4.2393	4.93746	6.12138	4.54808	6.57672	6.63355
ENSMUSG00000025958	2152.31	-0.192003	0.0824343	-2.32916	0.0198508	0.185312	Creb1	cAMP responsive element binding protein 1 [Source:MGI Symbol;Acc:MGI:88494]	10.9568	10.8654	11.145	10.8453	11.1025	10.8753	11.242	11.0189	11.0998	11.3022	11.1555	11.172
ENSMUSG00000047921	839.704	0.209191	0.0897982	2.32957	0.0198291	0.185312	Trappc9	trafficking protein particle complex 9 [Source:MGI Symbol;Acc:MGI:1923760]	9.82905	9.52518	9.90158	9.98471	9.88376	9.75121	9.61716	9.6352	9.66643	9.55306	9.50429	9.63526
ENSMUSG00000026819	663.926	0.368604	0.158334	2.32799	0.0199129	0.18567	Slc25a25	solute carrier family 25 (mitochondrial carrier, phosphate carrier), member 25 [Source:MGI Symbol;Acc:MGI:1915913]	9.83452	10.1063	9.35988	9.34605	9.011	9.49422	8.94249	9.26757	9.15831	9.34249	9.14903	9.02853
ENSMUSG00000032899	441.063	0.526826	0.22647	2.32743	0.0199426	0.185814	Styk1	serine/threonine/tyrosine kinase 1 [Source:MGI Symbol;Acc:MGI:2141396]	9.80276	7.99857	9.68406	9.2529	8.56801	8.51508	7.90023	8.08134	8.97066	7.71433	8.32417	8.76769
ENSMUSG00000020515	1071.05	0.220084	0.0945826	2.32684	0.0199738	0.185873	Cnot8	CCR4-NOT transcription complex, subunit 8 [Source:MGI Symbol;Acc:MGI:1916375]	10.2037	10.0791	10.108	10.0725	10.2427	10.3314	9.95928	9.93847	9.72792	9.80458	10.0246	10.1831
ENSMUSG00000037868	526.162	0.571103	0.247282	2.32677	0.0199772	0.185873	Egr2	early growth response 2 [Source:MGI Symbol;Acc:MGI:95296]	9.98855	9.50002	8.84496	8.58404	10.5414	8.29708	5.77242	8.30763	9.57813	6.882	8.70249	8.06109
ENSMUSG00000024677	165.358	0.553267	0.238035	2.3262	0.0200077	0.185949	Ms4a6b	membrane-spanning 4-domains, subfamily A, member 6B [Source:MGI Symbol;Acc:MGI:1917024]	7.44209	8.35865	7.37979	6.94339	8.6621	6.52686	6.42563	6.75923	6.94515	6.21729	7.59388	6.93219
ENSMUSG00000038467	3771.34	0.190278	0.0818016	2.32609	0.0200137	0.185949	Chmp4b	charged multivesicular body protein 4B [Source:MGI Symbol;Acc:MGI:1922858]	12.1549	12.0036	11.9974	11.9949	11.816	11.8632	11.7124	11.8826	11.9054	11.6079	11.7126	11.8359
ENSMUSG00000006369	1669.24	-0.311698	0.134031	-2.32551	0.0200448	0.186025	Fbln1	fibulin 1 [Source:MGI Symbol;Acc:MGI:95487]	10.5466	10.1934	10.5261	10.28	11.0702	10.3608	11.0319	10.8589	10.9054	10.7179	10.8306	10.8288
ENSMUSG00000053279	63.4924	0.517108	0.230306	2.32541	0.0200503	0.186025	Aldh1a1	aldehyde dehydrogenase family 1, subfamily A1 [Source:MGI Symbol;Acc:MGI:1353450]	6.8896	1.56539	5.38805	7.44244	6.71433	7.18405	3.93635	5.27871	6.42122	3.2793	4.37239	3.99024
ENSMUSG00000018909	1179.4	0.375954	0.161843	2.32292	0.0201835	0.186752	Arrb1	arrestin, beta 1 [Source:MGI Symbol;Acc:MGI:99473]	10.7391	10.6054	10.0028	10.2012	10.6209	10.0747	9.78743	9.70046	10.5588	9.8789	9.88623	9.85997
ENSMUSG00000024975	1576.38	0.468087	0.201507	2.3231	0.0201739	0.186752	Pdcd4	programmed cell death 4 [Source:MGI Symbol;Acc:MGI:107490]	10.9823	10.3193	10.6787	9.8854	11.6039	11.2174	10.5635	10.4599	10.4992	9.6832	10.1633	10.2423
ENSMUSG00000025188	648.164	0.307376	0.132395	2.32161	0.0202541	0.186752	Hps1	HPS1, biogenesis of lysosomal organelles complex 3 subunit 1 [Source:MGI Symbol;Acc:MGI:2177763]	9.7487	9.32594	9.36212	9.58216	9.16248	9.71904	9.0871	9.36695	8.8282	9.12828	9.12164	9.39262
ENSMUSG00000030737	115.781	0.571302	0.247005	2.3223	0.0202168	0.186752	Slco2b1	solute carrier organic anion transporter family, member 2b1 [Source:MGI Symbol;Acc:MGI:1351872]	8.33742	5.29322	7.17058	6.40814	8.04672	6.57078	6.08906	5.93798	6.78606	5.00463	6.53898	6.41598
ENSMUSG00000031948	3598.43	-0.18974	0.08173	-2.32156	0.0202567	0.186752	Kars	lysyl-tRNA synthetase [Source:MGI Symbol;Acc:MGI:1934754]	11.5852	11.6238	11.8534	11.8444	11.582	11.7595	11.8802	11.9854	11.9491	12.0447	11.7986	11.7685
ENSMUSG00000034687	89.0924	0.532468	0.235458	2.32182	0.0202424	0.186752	Fras1	Fraser extracellular matrix complex subunit 1 [Source:MGI Symbol;Acc:MGI:2385368]	6.85769	6.67127	6.18056	5.73162	8.61582	6.15599	4.16932	4.93746	6.05313	1.16615	5.76517	6.67619
ENSMUSG00000051098	710.797	0.404764	0.174294	2.32229	0.0202171	0.186752	Mblac2	metallo-beta-lactamase domain containing 2 [Source:MGI Symbol;Acc:MGI:1920102]	9.5147	9.17027	9.97666	9.95174	9.27793	10.0216	9.46299	9.58231	8.61199	9.12507	9.24978	9.09027
ENSMUSG00000052911	1309.56	0.338285	0.145711	2.32156	0.0202564	0.186752	Lamb2	laminin, beta 2 [Source:MGI Symbol;Acc:MGI:99916]	10.5648	10.8608	10.3293	10.3478	10.8075	10.1296	9.81061	10.2616	10.4076	9.85196	10.3547	10.1457
ENSMUSG00000054404	425.579	0.420296	0.180939	2.32266	0.0201976	0.186752	Slfn5	schlafen 5 [Source:MGI Symbol;Acc:MGI:1329004]	9.30198	8.92189	8.42348	8.59357	9.58385	8.58099	8.09212	8.61273	8.51807	8.53334	8.67086	8.2934
ENSMUSG00000022231	1350.59	0.422028	0.181841	2.3209	0.020292	0.186946	Sema5a	sema domain, seven thrombospondin repeats (type 1 and type 1-like), transmembrane domain (TM) and short cytoplasmic domain, (semaphorin) 5A [Source:MGI Symbol;Acc:MGI:107556]	10.8399	10.9131	10.3986	10.4999	10.8068	10.1765	10.4343	10.1492	10.6589	10.0083	9.88247	9.23278
ENSMUSG00000021546	17150.9	-0.148108	0.0638291	-2.32039	0.0203197	0.18707	Hnrnpk	heterogeneous nuclear ribonucleoprotein K [Source:MGI Symbol;Acc:MGI:99894]	13.892	13.9389	14.0404	14.0854	13.9401	14.0265	14.1568	14.0606	14.039	14.297	14.1609	14.1071
ENSMUSG00000048732	445.656	-0.334024	0.143987	-2.31992	0.0203452	0.187173	Klhl11	kelch-like 11 [Source:MGI Symbol;Acc:MGI:2388648]	8.40152	8.41772	8.91077	8.83765	8.34787	8.63025	9.0728	8.72153	9.07759	9.13787	8.56533	9.16952
ENSMUSG00000003865	978.405	-0.336055	0.144928	-2.3187	0.0204111	0.187174	Gys1	glycogen synthase 1, muscle [Source:MGI Symbol;Acc:MGI:101805]	9.77882	10.0501	9.44484	9.41755	9.76297	9.87022	9.95928	9.60332	10.2063	10.1125	10.1726	10.4643
ENSMUSG00000027438	62.9379	0.539611	0.232561	2.31932	0.0203774	0.187174	Napb	N-ethylmaleimide sensitive fusion protein attachment protein beta [Source:MGI Symbol;Acc:MGI:104562]	6.82506	6.0795	5.61557	6.57136	6.00193	6.6134	5.86388	5.91372	5.68344	3.99362	5.74322	5.3474
ENSMUSG00000035495	818.287	-0.20319	0.0876035	-2.31941	0.0203727	0.187174	Tstd2	thiosulfate sulfurtransferase (rhodanese)-like domain containing 2 [Source:MGI Symbol;Acc:MGI:3039624]	9.5943	9.49806	9.69655	9.54089	9.67092	9.39184	9.77423	9.65728	9.97998	9.81258	9.71352	9.71752
ENSMUSG00000037016	117.697	0.547203	0.240559	2.3186	0.0204166	0.187174	Frem2	Fras1 related extracellular matrix protein 2 [Source:MGI Symbol;Acc:MGI:2444465]	7.55251	6.43032	5.58518	7.03016	9.05328	5.83432	4.09576	6.33499	7.09975	3.99362	5.92972	6.15966
ENSMUSG00000038722	841.927	-0.195152	0.0841529	-2.31901	0.0203943	0.187174	Bud31	BUD31 homolog [Source:MGI Symbol;Acc:MGI:2141291]	9.46615	9.63592	9.54691	9.61995	9.63579	9.7686	9.86834	9.65728	9.77811	9.89596	9.72756	9.9496
ENSMUSG00000000901	580.844	0.536624	0.231706	2.31766	0.0204679	0.187424	Mmp11	matrix metallopeptidase 11 [Source:MGI Symbol;Acc:MGI:97008]	9.5181	10.431	8.68939	9.13059	9.61084	9.12842	8.55011	9.33306	9.05159	6.99887	8.76919	8.77752
ENSMUSG00000028150	109.089	0.569999	0.246997	2.31757	0.0204725	0.187424	Rorc	RAR-related orphan receptor gamma [Source:MGI Symbol;Acc:MGI:104856]	7.93027	6.57077	6.82539	5.76574	8.14558	6.72126	4.97304	6.98555	6.82751	5.66576	6.09485	5.11917
ENSMUSG00000042073	134.867	0.486087	0.209946	2.31551	0.0205848	0.188321	Abhd14b	abhydrolase domain containing 14b [Source:MGI Symbol;Acc:MGI:1923741]	7.42041	6.9133	7.44046	7.63008	7.13763	7.54126	7.07843	6.67515	7.26976	6.44036	5.55442	6.83517
ENSMUSG00000027490	346.868	-0.405135	0.175035	-2.31461	0.0206344	0.1886	E2f1	E2F transcription factor 1 [Source:MGI Symbol;Acc:MGI:101941]	8.42348	8.22803	8.35308	8.38988	8.1237	7.35287	8.85603	8.11896	8.51807	8.96547	8.60239	8.74784
ENSMUSG00000027671	1193.15	-0.180512	0.0779945	-2.31443	0.0206441	0.1886	Actl6a	actin-like 6A [Source:MGI Symbol;Acc:MGI:1861453]	10.1165	10.066	10.0973	10.1981	10.1187	10.1562	10.2537	10.461	10.138	10.471	10.2737	10.2411
ENSMUSG00000036452	159.282	0.491563	0.212397	2.31393	0.0206716	0.18872	Arhgap26	Rho GTPase activating protein 26 [Source:MGI Symbol;Acc:MGI:1918552]	8.09441	7.05823	7.71058	6.94339	8.25833	6.99282	6.44056	7.17094	7.04223	6.94162	7.21761	6.86005
ENSMUSG00000034105	396.57	0.256652	0.110923	2.31365	0.0206869	0.188729	Meak7	MTOR associated protein, eak-7 homolog [Source:MGI Symbol;Acc:MGI:1921597]	8.89099	8.52137	8.92297	8.59357	8.73319	8.87176	8.47595	8.55116	8.63552	8.26234	8.41723	8.58953
ENSMUSG00000038718	301.23	-0.284395	0.122932	-2.31338	0.0207019	0.188734	Pbx3	pre B cell leukemia homeobox 3 [Source:MGI Symbol;Acc:MGI:97496]	8.17861	8.29257	7.85129	8.28204	7.85286	7.95436	8.32318	8.18125	8.39021	8.34747	8.47165	8.55186
ENSMUSG00000036745	1503.06	0.328524	0.14208	2.31219	0.0207675	0.1892	Ttll7	tubulin tyrosine ligase-like family, member 7 [Source:MGI Symbol;Acc:MGI:1918142]	10.5942	10.5213	10.9803	10.6061	10.7825	10.8081	10.3586	10.4931	10.1503	9.82846	10.341	10.8161
ENSMUSG00000046354	1454.4	-0.496921	0.215028	-2.31166	0.0207962	0.18933	Defb14	defensin beta 14 [Source:MGI Symbol;Acc:MGI:2675345]	10.2849	9.6483	10.4501	10.5955	8.6499	10.407	10.6805	10.3913	10.6929	11.4824	10.8817	10.3679
ENSMUSG00000041353	264.713	0.364019	0.157476	2.31135	0.0208135	0.189357	Tmem29	transmembrane protein 29 [Source:MGI Symbol;Acc:MGI:1923420]	7.92515	8.02051	8.37101	8.4062	8.17141	8.48861	7.97905	7.61641	8.2139	7.31291	7.90198	7.80982
ENSMUSG00000004567	955.782	0.276474	0.119714	2.30939	0.0209221	0.189535	Mcoln1	mucolipin 1 [Source:MGI Symbol;Acc:MGI:1890498]	10.1575	9.8394	9.9108	9.8698	10.3764	10.019	9.49374	9.88489	9.5862	9.82649	9.94991	9.69004
ENSMUSG00000022070	733.066	-0.322979	0.139868	-2.30917	0.0209343	0.189535	Bora	bora, aurora kinase A activator [Source:MGI Symbol;Acc:MGI:1924994]	8.90146	9.15051	9.61617	9.41486	9.57903	9.20241	9.82774	9.72854	9.36713	9.92394	9.72476	9.46331
ENSMUSG00000022965	904.762	0.343929	0.148934	2.30918	0.0209333	0.189535	Ifngr2	interferon gamma receptor 2 [Source:MGI Symbol;Acc:MGI:107654]	10.0939	10.2992	9.61241	9.7299	10.3052	9.81194	9.11994	9.77809	9.72974	9.48956	9.74838	9.74449
ENSMUSG00000023186	1481.86	0.375284	0.16244	2.31024	0.020875	0.189535	Vwa5a	von Willebrand factor A domain containing 5A [Source:MGI Symbol;Acc:MGI:1915026]	10.8828	10.8677	10.2012	10.4444	11.2492	10.4961	10.2346	10.4673	10.3973	9.80257	10.2544	10.5557
ENSMUSG00000028521	845.128	-0.261075	0.11302	-2.30993	0.0208919	0.189535	Slc35d1	solute carrier family 35 (UDP-glucuronic acid/UDP-N-acetylgalactosamine dual transporter), member D1 [Source:MGI Symbol;Acc:MGI:2140361]	9.65435	9.39055	9.22102	9.56531	9.71256	9.84808	9.98497	9.96527	9.87023	9.75351	9.82092	9.72262
ENSMUSG00000030707	593.126	0.489089	0.211762	2.30984	0.0208972	0.189535	Coro1a	coronin, actin binding protein 1A [Source:MGI Symbol;Acc:MGI:1345961]	9.87493	10.0778	9.00273	8.54036	9.81579	9.07858	8.17927	9.03436	9.1691	8.4434	9.30515	8.68658
ENSMUSG00000037296	426.966	0.305562	0.132322	2.30925	0.0209295	0.189535	Lsm1	LSM1 homolog, mRNA degradation associated [Source:MGI Symbol;Acc:MGI:1914457]	8.84019	8.93061	9.01418	8.97158	8.55172	9.0217	8.31105	8.36243	8.39482	8.92542	8.71946	8.58581
ENSMUSG00000004642	916.634	-0.29014	0.125718	-2.30785	0.0210074	0.190066	Slbp	stem-loop binding protein [Source:MGI Symbol;Acc:MGI:108402]	9.50957	9.80663	9.76254	9.57496	9.84149	9.52989	9.88618	10.0231	9.65304	10.3903	10.0628	9.80659
ENSMUSG00000043631	76.6544	0.561226	0.245742	2.30644	0.021086	0.190575	Ecm2	extracellular matrix protein 2, female organ and adipocyte specific [Source:MGI Symbol;Acc:MGI:3039578]	7.38354	5.21926	6.13933	6.31904	7.95552	5.78545	4.75145	3.83673	6.34715	4.20302	6.19529	5.89666
ENSMUSG00000048120	1131	0.393968	0.170822	2.30632	0.0210926	0.190575	Entpd1	ectonucleoside triphosphate diphosphohydrolase 1 [Source:MGI Symbol;Acc:MGI:102805]	10.6426	10.7221	10.1924	10.1871	10.3312	9.88479	9.65126	10.1322	10.4492	9.85002	9.65152	9.399
ENSMUSG00000047098	1004.22	0.245541	0.106497	2.30557	0.0211347	0.190823	Rnf31	ring finger protein 31 [Source:MGI Symbol;Acc:MGI:1934704]	10.2464	10.3215	10.034	9.76195	10.1275	10.0177	9.95409	9.92942	9.71693	9.91653	9.65446	9.83823
ENSMUSG00000023345	256.58	-0.382746	0.16608	-2.30462	0.0211877	0.19117	Poc1a	POC1 centriolar protein A [Source:MGI Symbol;Acc:MGI:1917485]	7.76236	7.75858	7.30718	8.11343	7.47834	8.05572	7.84518	8.49095	7.86161	8.38016	8.37145	8.18438
ENSMUSG00000022500	3012	0.227647	0.0989435	2.30077	0.0214044	0.192993	Litaf	LPS-induced TN factor [Source:MGI Symbol;Acc:MGI:1929512]	11.9125	11.8801	11.4685	11.6021	11.6913	11.3918	11.3883	11.4926	11.4771	11.4837	11.3676	11.3862
ENSMUSG00000001504	2215.73	-0.358794	0.155981	-2.30024	0.0214348	0.193019	Irx2	Iroquois homeobox 2 [Source:MGI Symbol;Acc:MGI:1197526]	10.6465	10.2663	11.2062	10.6818	11.2929	11.0367	11.0051	11.4735	11.1387	11.5287	11.2025	11.3915
ENSMUSG00000024659	40885.5	-0.431637	0.187739	-2.29926	0.0214899	0.193019	Anxa1	annexin A1 [Source:MGI Symbol;Acc:MGI:96819]	14.6742	15.14	14.4953	15.6744	15.0161	14.8998	15.6107	15.8325	16.0995	14.7982	15.4195	15.2276
ENSMUSG00000030579	220.354	0.500642	0.217686	2.29995	0.0214508	0.193019	Tyrobp	TYRO protein tyrosine kinase binding protein [Source:MGI Symbol;Acc:MGI:1277211]	8.35657	8.62526	7.41477	7.21438	8.54844	7.75939	6.63484	7.49086	7.50081	7.63528	7.84643	7.06648
ENSMUSG00000039621	641.701	0.433378	0.188429	2.29994	0.0214515	0.193019	Prex1	phosphatidylinositol-3,4,5-trisphosphate-dependent Rac exchange factor 1 [Source:MGI Symbol;Acc:MGI:3040696]	10.0044	9.94642	8.72118	9.24989	9.77425	9.29697	8.37851	8.95636	9.12822	9.22142	9.25755	9.14189
ENSMUSG00000070868	958.75	0.477847	0.207828	2.29953	0.0214746	0.193019	Skint3	selection and upkeep of intraepithelial T cells 3 [Source:MGI Symbol;Acc:MGI:3045331]	9.78591	10.3586	9.7403	10.0844	10.2925	10.6301	9.24853	9.81621	10.1772	8.21481	9.42204	9.79857
ENSMUSG00000087396	142.137	-0.426243	0.185342	-2.29917	0.0214956	0.193019	4933407K13Rik	RIKEN cDNA 4933407K13 gene [Source:MGI Symbol;Acc:MGI:1921646]	6.8469	6.52545	6.4232	6.95822	6.97116	7.37781	7.68512	7.64616	6.82751	7.15815	7.41103	7.45726
ENSMUSG00000022178	4800.87	-0.201427	0.0876589	-2.29786	0.0215699	0.193554	Ajuba	ajuba LIM protein [Source:MGI Symbol;Acc:MGI:1341886]	12.0474	12.2072	11.9344	12.3156	12.0384	12.1541	12.1921	12.2404	12.3576	12.5499	12.3395	12.2704
ENSMUSG00000027395	1757.38	-0.254405	0.110747	-2.29717	0.0216088	0.193638	Polr1b	polymerase (RNA) I polypeptide B [Source:MGI Symbol;Acc:MGI:108014]	10.5739	10.4604	11.0467	10.58	10.6138	10.477	10.9131	11.1171	10.8095	10.9543	10.8506	10.7767
ENSMUSG00000042351	112.162	0.522827	0.227588	2.29723	0.0216059	0.193638	Grap2	GRB2-related adaptor protein 2 [Source:MGI Symbol;Acc:MGI:1333842]	7.74502	7.23753	6.29764	6.38637	7.52583	7.1066	5.81888	6.45751	7.14416	5.95331	6.55167	6.05584
ENSMUSG00000018548	1232.63	0.421711	0.183764	2.29493	0.0217374	0.193786	Trim37	tripartite motif-containing 37 [Source:MGI Symbol;Acc:MGI:2153072]	11.0074	10.0109	10.8554	10.812	9.68891	10.1271	10.0473	10.1388	9.85026	10.0863	10.1309	9.64782
ENSMUSG00000023913	1019.06	0.33605	0.146385	2.29556	0.0217011	0.193786	Pla2g7	phospholipase A2, group VII (platelet-activating factor acetylhydrolase, plasma) [Source:MGI Symbol;Acc:MGI:1351327]	10.5698	10.432	9.8434	10.1095	9.8535	10.0439	9.74145	9.77809	9.67213	9.42575	10.0405	10.0285
ENSMUSG00000024054	2474.66	-0.259682	0.113086	-2.29633	0.0216572	0.193786	Smchd1	SMC hinge domain containing 1 [Source:MGI Symbol;Acc:MGI:1921605]	10.9946	10.8585	11.403	11.2861	11.2257	10.9276	11.5083	11.2616	11.2304	11.4679	11.3091	11.6084
ENSMUSG00000024598	262.475	0.563961	0.247311	2.29568	0.0216941	0.193786	Fbn2	fibrillin 2 [Source:MGI Symbol;Acc:MGI:95490]	9.46262	9.32374	7.74535	7.34425	8.08346	7.5559	6.72298	6.45751	7.33827	5.00463	8.30556	8.10337
ENSMUSG00000028378	16434.3	0.562928	0.247166	2.2957	0.0216931	0.193786	Ptgr1	prostaglandin reductase 1 [Source:MGI Symbol;Acc:MGI:1914353]	14.9995	14.0757	13.9645	15.539	11.4069	14.3286	13.6554	13.4984	13.0619	13.7939	12.7424	12.6059
ENSMUSG00000028702	293.79	-0.357821	0.155916	-2.29514	0.021725	0.193786	Rad54l	RAD54 like (S. cerevisiae) [Source:MGI Symbol;Acc:MGI:894697]	7.73335	7.61455	8.07553	8.49532	8.08799	7.74028	8.27401	8.52338	8.17161	8.60884	8.21674	8.48547
ENSMUSG00000030137	1900.53	0.458767	0.199934	2.2948	0.0217447	0.193786	Tuba8	tubulin, alpha 8 [Source:MGI Symbol;Acc:MGI:1858225]	11.0415	11.5972	11.1829	10.7312	11.2349	10.9808	10.1822	10.6109	10.9561	9.53139	10.227	11.2911
ENSMUSG00000033032	771.302	-0.406534	0.177032	-2.29635	0.0216558	0.193786	Afap1l1	actin filament associated protein 1-like 1 [Source:MGI Symbol;Acc:MGI:2147199]	8.82652	9.89539	8.99119	9.23475	9.26799	9.52989	9.64965	9.26278	9.68909	9.86164	10.3012	9.90548
ENSMUSG00000038598	171.043	-0.562911	0.246346	-2.29456	0.0217583	0.193786	Shoc1	shortage in chiasmata 1 [Source:MGI Symbol;Acc:MGI:2140313]	4.84115	6.93657	5.96148	7.73714	6.31163	7.43438	7.90562	8.85809	7.43975	7.88349	7.31756	6.80986
ENSMUSG00000022472	1862.58	0.240277	0.104765	2.29347	0.021821	0.194213	Desi1	desumoylating isopeptidase 1 [Source:MGI Symbol;Acc:MGI:106313]	11.0001	11.1323	11.1345	10.8866	10.9069	10.8157	10.6931	10.8357	10.9646	10.3701	10.726	10.7378
ENSMUSG00000028522	2236.79	-0.240451	0.104856	-2.29313	0.0218406	0.194255	Mier1	MEIR1 treanscription regulator [Source:MGI Symbol;Acc:MGI:1918398]	10.9587	10.8106	11.0824	10.7811	11.2128	11.081	11.3969	10.9981	11.1428	11.4339	11.3086	11.1633
ENSMUSG00000034442	345.927	-0.29783	0.129955	-2.29157	0.0219302	0.19492	Trmt5	TRM5 tRNA methyltransferase 5 [Source:MGI Symbol;Acc:MGI:1923607]	8.5047	7.94795	8.16557	7.98897	8.39613	8.49622	8.64017	8.72153	8.36698	8.66741	8.62057	8.50137
ENSMUSG00000021360	771.924	0.424711	0.185357	2.29126	0.0219481	0.194948	Gcnt2	glucosaminyl (N-acetyl) transferase 2, I-branching enzyme [Source:MGI Symbol;Acc:MGI:1100870]	10.1018	10.0231	9.47622	9.531	10.1847	9.43802	8.94773	9.34671	9.95059	8.86512	9.55242	8.89048
ENSMUSG00000028452	14572.8	0.228143	0.0995939	2.29074	0.0219786	0.195086	Vcp	valosin containing protein [Source:MGI Symbol;Acc:MGI:99919]	14.0626	13.8818	14.1265	14.1309	13.5552	13.8317	13.7595	13.6153	13.7228	13.7378	13.6303	13.7689
ENSMUSG00000026779	576.582	-0.371601	0.162239	-2.29048	0.0219937	0.195089	Mastl	microtubule associated serine/threonine kinase-like [Source:MGI Symbol;Acc:MGI:1914371]	8.48046	8.84405	8.96488	9.27972	9.11669	8.87469	9.74746	9.24344	8.81795	9.65008	9.43065	9.12404
ENSMUSG00000024112	76.3941	0.552287	0.244171	2.28944	0.022054	0.195491	Cacna1h	calcium channel, voltage-dependent, T type, alpha 1H subunit [Source:MGI Symbol;Acc:MGI:1928842]	5.92243	8.04212	6.45716	6.17413	6.40167	6.55629	6.16295	4.83785	3.2596	3.08146	6.02378	6.36476
ENSMUSG00000023030	1877.45	0.298096	0.130359	2.28672	0.0222122	0.196689	Slc11a2	solute carrier family 11 (proton-coupled divalent metal ion transporters), member 2 [Source:MGI Symbol;Acc:MGI:1345279]	11.3126	10.7819	10.9531	11.0145	10.9696	11.0785	10.5498	11.0139	11.0356	10.4142	10.4769	10.6098
ENSMUSG00000025474	1041.33	-0.381455	0.166845	-2.28637	0.0222326	0.196689	Tubgcp2	tubulin, gamma complex associated protein 2 [Source:MGI Symbol;Acc:MGI:1921487]	9.24557	9.87145	9.63669	10.1277	9.91467	9.79352	10.2788	9.67001	9.94902	10.7317	10.0793	10.419
ENSMUSG00000031458	61.1318	0.522194	0.228268	2.28625	0.0222394	0.196689	Coprs	coordinator of PRMT5, differentiation stimulator [Source:MGI Symbol;Acc:MGI:1913673]	6.62479	6.1804	5.91337	6.04116	6.64229	6.11703	6.01118	6.35315	4.90439	4.94761	5.21484	5.11917
ENSMUSG00000098132	517.409	0.498492	0.218105	2.28609	0.0222492	0.196689	Rassf10	Ras association (RalGDS/AF-6) domain family (N-terminal) member 10 [Source:MGI Symbol;Acc:MGI:1925998]	10.1705	9.16781	8.56255	8.69	9.59184	9.06329	8.38238	7.63878	8.85517	9.07602	8.91132	8.56327
ENSMUSG00000014349	3061.59	-0.198136	0.0867312	-2.28448	0.0223431	0.196989	Ube2z	ubiquitin-conjugating enzyme E2Z [Source:MGI Symbol;Acc:MGI:1343160]	11.5281	11.7183	11.319	11.4313	11.4458	11.3691	11.6746	11.4667	11.6708	11.7963	11.7115	11.7344
ENSMUSG00000039081	1053.21	-0.366041	0.160227	-2.28449	0.0223426	0.196989	Zfp503	zinc finger protein 503 [Source:MGI Symbol;Acc:MGI:1353644]	9.87759	9.04207	10.1592	9.80565	9.66941	10.1049	10.1643	10.1927	10.059	10.0863	10.1818	10.6398
ENSMUSG00000039496	76.5674	0.5369	0.23498	2.28465	0.0223333	0.196989	Cdnf	cerebral dopamine neurotrophic factor [Source:MGI Symbol;Acc:MGI:3606576]	6.23546	5.85369	5.83806	6.6281	7.19751	7.29295	6.44056	5.27871	5.49051	5.55558	6.25856	5.44926
ENSMUSG00000047898	73.0039	0.510493	0.230809	2.28512	0.0223056	0.196989	Ccr4	chemokine (C-C motif) receptor 4 [Source:MGI Symbol;Acc:MGI:107824]	7.44925	6.6002	5.23987	6.47153	7.42208	6.6548	4.48955	1.60611	6.38466	1.16615	5.1158	6.15966
ENSMUSG00000004530	6142.25	-0.209992	0.0919433	-2.28393	0.0223758	0.197145	Coro1c	coronin, actin binding protein 1C [Source:MGI Symbol;Acc:MGI:1345964]	12.3959	12.4848	12.3347	12.6181	12.3383	12.6288	12.7301	12.3823	12.7975	12.7017	12.8004	12.6853
ENSMUSG00000029998	8021.22	0.241833	0.105899	2.28361	0.0223943	0.197175	Pcyox1	prenylcysteine oxidase 1 [Source:MGI Symbol;Acc:MGI:1914131]	12.9951	13.1269	13.4499	12.8872	12.9281	13.0853	12.8014	12.8966	12.8375	12.6912	12.7053	13.0585
ENSMUSG00000002997	549.332	0.433624	0.190072	2.2815	0.0225189	0.197224	Prkar2b	protein kinase, cAMP dependent regulatory, type II beta [Source:MGI Symbol;Acc:MGI:97760]	10.0153	8.9248	8.88917	9.53842	9.29565	9.053	8.64017	8.88952	9.09467	9.22743	8.62358	8.1893
ENSMUSG00000019986	297.365	0.33352	0.146186	2.28127	0.0225322	0.197224	Ahi1	Abelson helper integration site 1 [Source:MGI Symbol;Acc:MGI:87971]	8.15255	8.5059	8.3843	8.60304	8.16714	8.49622	8.46868	7.93837	8.04848	7.61711	8.01624	7.91445
ENSMUSG00000021629	1496.83	-0.215257	0.0943381	-2.28173	0.0225051	0.197224	Slc30a5	solute carrier family 30 (zinc transporter), member 5 [Source:MGI Symbol;Acc:MGI:1916298]	10.6062	10.3456	10.38	10.2351	10.5131	10.4818	10.5754	10.3869	10.6798	10.7967	10.7197	10.7436
ENSMUSG00000030110	148.165	0.56099	0.247336	2.2823	0.0224715	0.197224	Ret	ret proto-oncogene [Source:MGI Symbol;Acc:MGI:97902]	7.74502	7.38011	6.24029	7.16411	9.09885	6.36998	5.26912	5.75894	5.95681	6.46088	7.2951	7.31158
ENSMUSG00000032440	4884.76	0.403894	0.176986	2.28213	0.0224818	0.197224	Tgfbr2	transforming growth factor, beta receptor II [Source:MGI Symbol;Acc:MGI:98729]	12.7869	12.4956	11.9767	13.13	11.9814	12.0441	12.1191	11.9905	11.9712	11.5048	12.2142	12.0817
ENSMUSG00000033545	1026.61	0.338561	0.14842	2.28104	0.022546	0.197224	Znrf1	zinc and ring finger 1 [Source:MGI Symbol;Acc:MGI:2177308]	10.6134	10.015	9.79775	10.0502	10.4902	9.92624	9.64805	9.83086	10.1652	9.6832	9.79581	9.63706
ENSMUSG00000045312	273.206	0.514499	0.225413	2.28316	0.0224212	0.197224	Lhfpl2	lipoma HMGIC fusion partner-like 2 [Source:MGI Symbol;Acc:MGI:2145236]	8.67914	8.86543	7.61605	8.4062	8.55172	8.04538	7.27451	8.28889	7.96427	6.16822	7.53121	8.05033
ENSMUSG00000055148	241.082	0.434745	0.190442	2.28267	0.0224497	0.197224	Klf2	Kruppel-like factor 2 (lung) [Source:MGI Symbol;Acc:MGI:1342772]	8.86982	8.32379	7.82553	7.8448	7.80966	7.93769	7.34762	7.29819	8.09448	7.74812	7.51834	7.6335
ENSMUSG00000056293	325.404	0.554221	0.243581	2.28097	0.0225502	0.197224	Gsdmc2	gasdermin C2 [Source:MGI Symbol;Acc:MGI:2146102]	7.2175	9.65006	7.26945	9.51354	8.77309	8.23929	7.42474	8.06491	8.36698	7.74812	7.94108	6.77105
ENSMUSG00000089773	216.169	0.460007	0.201523	2.28241	0.0224649	0.197224	Skint1	selection and upkeep of intraepithelial T cells 1 [Source:MGI Symbol;Acc:MGI:3649627]	8.21264	7.71215	7.39739	7.80434	8.58733	8.11625	6.98984	7.82588	7.98884	7.01284	7.32497	7.20883
ENSMUSG00000020839	1632.12	-0.316399	0.138794	-2.27961	0.0226306	0.197536	Tmigd1	transmembrane and immunoglobulin domain containing 1 [Source:MGI Symbol;Acc:MGI:1913851]	10.5804	10.2869	10.7455	10.1617	10.4441	10.6362	10.675	10.7277	10.4469	11.2509	10.7613	11.0161
ENSMUSG00000031875	566.036	0.44854	0.196762	2.2796	0.0226313	0.197536	Cmtm3	CKLF-like MARVEL transmembrane domain containing 3 [Source:MGI Symbol;Acc:MGI:2447162]	9.48193	10.2209	8.77601	9.09748	9.2479	9.10122	8.44666	9.1137	9.01917	8.31402	9.11096	8.84448
ENSMUSG00000036528	890.497	0.438957	0.192573	2.2795	0.0226373	0.197536	Ppfibp2	PTPRF interacting protein, binding protein 2 (liprin beta 2) [Source:MGI Symbol;Acc:MGI:894649]	10.0685	10.4714	9.91692	10.1553	9.99159	9.48851	9.73994	8.8129	9.58015	9.00444	9.20632	10.2124
ENSMUSG00000036875	480.944	-0.377211	0.165484	-2.27935	0.0226461	0.197536	Dna2	DNA replication helicase/nuclease 2 [Source:MGI Symbol;Acc:MGI:2443732]	8.07604	8.9335	8.74886	8.42767	8.98938	8.71424	9.13149	8.88329	8.99512	9.43615	9.39589	8.68658
ENSMUSG00000021696	6541.92	0.292843	0.128525	2.2785	0.0226967	0.197845	Elovl7	ELOVL family member 7, elongation of long chain fatty acids (yeast) [Source:MGI Symbol;Acc:MGI:1921809]	12.8654	12.7617	12.984	12.9374	12.7165	12.6558	12.364	12.6442	12.9485	12.1792	12.1773	12.5818
ENSMUSG00000040327	152.64	0.521648	0.229082	2.27746	0.0227586	0.198254	Cul9	cullin 9 [Source:MGI Symbol;Acc:MGI:1925559]	7.96063	7.69179	6.75888	7.03016	7.95552	7.74028	6.46997	7.02005	7.3093	5.39424	6.68432	7.36469
ENSMUSG00000071637	407.069	0.461227	0.202536	2.27716	0.0227765	0.198278	Cebpd	CCAAT/enhancer binding protein (C/EBP), delta [Source:MGI Symbol;Acc:MGI:103573]	9.61512	9.22089	8.72466	7.78783	9.17317	8.38581	8.25302	8.32153	8.53902	8.297	8.43787	8.23755
ENSMUSG00000022201	2958.72	-0.22136	0.0973117	-2.27474	0.0229212	0.199406	Zfr	zinc finger RNA binding protein [Source:MGI Symbol;Acc:MGI:1341890]	11.3228	11.3314	11.4565	11.5505	11.5545	11.2214	11.8375	11.6052	11.5419	11.551	11.4347	11.8327
ENSMUSG00000059606	4194.31	0.52633	0.231616	2.27427	0.0229497	0.199521	Rnase2b	ribonuclease, RNase A family, 2B (liver, eosinophil-derived neurotoxin) [Source:MGI Symbol;Acc:MGI:1858598]	12.3645	12.7333	11.2136	12.2285	12.7244	12.4989	11.8481	11.187	11.6522	9.70917	11.3841	12.4981
ENSMUSG00000112023	734.823	0.558448	0.246729	2.27317	0.023016	0.199964	Lilrb4b	leukocyte immunoglobulin-like receptor, subfamily B, member 4B [Source:MGI Symbol;Acc:MGI:102702]	9.47844	11.2338	8.22097	8.96058	10.7073	8.48095	8.68788	9.67903	9.28025	8.25649	8.79343	8.12405
ENSMUSG00000056429	2048.26	0.33905	0.149186	2.27264	0.0230478	0.200109	Tgoln1	trans-golgi network protein [Source:MGI Symbol;Acc:MGI:105080]	11.5124	11.2496	11.1027	10.8453	11.3974	10.8134	10.6774	10.847	11.2872	10.5121	10.7708	10.5632
ENSMUSG00000038886	1723	0.302741	0.133227	2.27236	0.0230645	0.200121	Man2a2	mannosidase 2, alpha 2 [Source:MGI Symbol;Acc:MGI:2150656]	11.2834	10.8417	10.5897	11.0338	10.9088	10.6685	10.522	10.6296	10.8843	10.4531	10.226	10.6691
ENSMUSG00000049878	2087.97	-0.194998	0.085824	-2.27206	0.023083	0.20015	Rlf	rearranged L-myc fusion sequence [Source:MGI Symbol;Acc:MGI:1924705]	10.7659	11.0067	10.9419	10.8991	11.0107	10.9092	11.0756	11.0801	11.12	10.9874	11.0487	11.4032
ENSMUSG00000072676	1992.77	0.408981	0.18008	2.27115	0.023138	0.200493	Tmem254	transmembrane protein 254 [Source:MGI Symbol;Acc:MGI:1196450]	10.927	11.5807	10.8861	10.8059	10.5021	11.8963	10.6146	10.7561	10.862	10.5133	10.6049	10.8082
ENSMUSG00000028542	1126.73	0.490037	0.215979	2.26955	0.0232351	0.201202	Slc6a9	solute carrier family 6 (neurotransmitter transporter, glycine), member 9 [Source:MGI Symbol;Acc:MGI:95760]	10.948	9.44632	10.7472	10.8523	9.13649	10.5326	9.89704	10.0358	9.64147	9.92579	9.84173	9.11889
ENSMUSG00000018008	352.672	0.457354	0.201572	2.26906	0.0232648	0.201327	Cyth4	cytohesin 4 [Source:MGI Symbol;Acc:MGI:2441702]	9.1167	9.22798	8.47411	8.46449	8.78429	7.88067	7.43968	8.26991	8.56375	8.35297	8.23259	7.75119
ENSMUSG00000037434	2609.12	0.327916	0.144546	2.26859	0.0232936	0.201442	Slc30a1	solute carrier family 30 (zinc transporter), member 1 [Source:MGI Symbol;Acc:MGI:1345281]	11.011	11.4264	11.539	11.3166	12.0157	11.6123	11.0164	11.3382	11.1318	11.0573	10.922	11.4159
ENSMUSG00000026721	3257.54	0.277717	0.122432	2.26831	0.0233103	0.201454	Rabgap1l	RAB GTPase activating protein 1-like [Source:MGI Symbol;Acc:MGI:1352507]	11.9089	11.6758	11.8665	11.5208	11.6613	12.145	11.8792	11.5512	11.4162	11.3614	11.4466	11.3565
ENSMUSG00000051439	712.695	0.492314	0.217148	2.26779	0.0233421	0.201596	Cd14	CD14 antigen [Source:MGI Symbol;Acc:MGI:88318]	10.758	9.35213	9.39971	9.83608	9.80208	8.58456	8.97619	9.41311	9.4819	9.05593	8.65036	8.9025
ENSMUSG00000019889	1297.92	-0.244937	0.108079	-2.26623	0.023437	0.201959	Ptprk	protein tyrosine phosphatase, receptor type, K [Source:MGI Symbol;Acc:MGI:103310]	10.2289	10.2652	9.90927	10.0894	10.5521	10.121	10.3714	10.4045	10.4019	10.6458	10.5179	10.4398
ENSMUSG00000037206	105.633	0.552018	0.245931	2.26646	0.023423	0.201959	Islr	immunoglobulin superfamily containing leucine-rich repeat [Source:MGI Symbol;Acc:MGI:1349645]	7.57884	8.06341	6.27877	7.04413	7.27102	6.24904	5.90752	5.86395	6.16514	1.8025	5.7868	7.04495
ENSMUSG00000039652	286.446	0.433421	0.191233	2.26611	0.023445	0.201959	Cpeb3	cytoplasmic polyadenylation element binding protein 3 [Source:MGI Symbol;Acc:MGI:2443075]	8.70028	8.47048	8.09723	8.24018	8.27033	8.5774	8.21444	7.63878	8.0774	6.89713	7.61821	8.36466
ENSMUSG00000041852	2874.13	-0.181467	0.0800793	-2.26609	0.0234457	0.201959	Tcf20	transcription factor 20 [Source:MGI Symbol;Acc:MGI:108399]	11.333	11.2096	11.4575	11.5363	11.4267	11.3743	11.6301	11.451	11.6503	11.7387	11.5109	11.4739
ENSMUSG00000005057	225.064	0.509967	0.225246	2.26457	0.0235393	0.202103	Sh2b2	SH2B adaptor protein 2 [Source:MGI Symbol;Acc:MGI:1345171]	8.14375	9.14052	7.17058	7.13829	8.22993	7.99254	7.59457	6.91399	7.45746	7.56119	7.62423	7.22806
ENSMUSG00000027215	601.388	0.48878	0.215869	2.26463	0.0235356	0.202103	Cd82	CD82 antigen [Source:MGI Symbol;Acc:MGI:104651]	10.0451	8.90135	8.77601	8.98613	10.3217	9.36922	8.85881	8.98283	8.94892	9.00444	9.17796	7.96691
ENSMUSG00000032842	521.465	0.321453	0.14191	2.26511	0.0235059	0.202103	Abcc10	ATP-binding cassette, sub-family C (CFTR/MRP), member 10 [Source:MGI Symbol;Acc:MGI:2386976]	9.26191	8.91605	9.49269	8.92705	9.29761	9.18368	8.57061	9.2913	8.82479	8.73636	8.65918	8.85689
ENSMUSG00000034218	983.974	-0.349341	0.154209	-2.26532	0.0234932	0.202103	Atm	ataxia telangiectasia mutated [Source:MGI Symbol;Acc:MGI:107202]	9.22487	9.73877	10.0099	9.57976	10.1825	9.45374	10.4756	10.166	9.84691	10.0978	10.0051	10.0903
ENSMUSG00000113491	120.416	-0.41657	0.183899	-2.26459	0.0235379	0.202103	Gm19221	predicted gene, 19221 [Source:MGI Symbol;Acc:MGI:5011406]	6.72251	7.0042	6.03077	6.7353	6.96132	6.21254	7.22362	7.05374	6.72888	7.29016	7.36146	7.15959
ENSMUSG00000020277	6716.49	-0.318119	0.140569	-2.26308	0.0236305	0.202753	Pfkl	phosphofructokinase, liver, B-type [Source:MGI Symbol;Acc:MGI:97547]	12.178	12.8345	12.881	12.2865	12.2885	12.5443	12.7811	12.4271	13.0614	12.9857	12.9977	12.924
ENSMUSG00000021953	1390.45	0.392579	0.173575	2.26168	0.0237172	0.202824	Tdh	L-threonine dehydrogenase [Source:MGI Symbol;Acc:MGI:1926231]	10.6818	11.0367	10.6237	10.0742	10.412	10.8934	10.2716	10.2325	10.2514	9.34801	10.231	10.5717
ENSMUSG00000030199	1761.52	0.254934	0.112716	2.2617	0.0237157	0.202824	Etv6	ets variant 6 [Source:MGI Symbol;Acc:MGI:109336]	10.8722	10.8887	11.2607	10.6038	10.7916	10.972	10.7216	10.6951	10.6665	10.3372	10.6776	10.7192
ENSMUSG00000031007	2389.24	0.170524	0.0753973	2.26167	0.0237179	0.202824	Atp6ap2	ATPase, H+ transporting, lysosomal accessory protein 2 [Source:MGI Symbol;Acc:MGI:1917745]	11.2005	11.4238	11.2407	11.2824	11.3426	11.344	11.271	11.1915	11.0481	11.1239	10.942	11.1978
ENSMUSG00000034810	92.12	0.543657	0.243683	2.2612	0.023747	0.202824	Scn7a	sodium channel, voltage-gated, type VII, alpha [Source:MGI Symbol;Acc:MGI:102965]	6.49253	6.41383	5.93763	8.06629	7.84753	5.97171	6.85144	5.35276	6.60723	4.10212	5.27728	3.31256
ENSMUSG00000036273	1171.11	-0.428737	0.189573	-2.26172	0.0237148	0.202824	Lrrk2	leucine-rich repeat kinase 2 [Source:MGI Symbol;Acc:MGI:1913975]	9.79436	9.57792	10.539	9.89121	8.85771	10.2549	10.7444	10.562	10.2728	10.476	10.2476	10.2112
ENSMUSG00000056209	1202.91	-0.27187	0.120232	-2.26122	0.0237454	0.202824	Npm3	nucleoplasmin 3 [Source:MGI Symbol;Acc:MGI:894653]	9.81804	10.1849	10.2552	9.98832	9.98796	10.2035	10.201	10.4589	10.1046	10.7201	10.4305	10.2232
ENSMUSG00000059119	4452.58	-0.309886	0.137038	-2.26133	0.023739	0.202824	Nap1l4	nucleosome assembly protein 1-like 4 [Source:MGI Symbol;Acc:MGI:1316687]	11.6468	12.036	12.0284	12.2154	11.7734	11.8786	12.3338	11.8542	12.1015	12.717	12.1257	12.3926
ENSMUSG00000022964	2890.82	0.331102	0.146449	2.26088	0.0237669	0.202862	Tmem50b	transmembrane protein 50B [Source:MGI Symbol;Acc:MGI:1925225]	11.8175	11.5976	11.8966	11.7988	11.4173	11.412	11.1336	11.1401	11.6348	10.9434	11.0313	11.7365
ENSMUSG00000022114	541.057	-0.411479	0.182132	-2.25925	0.0238678	0.203399	Spry2	sprouty RTK signaling antagonist 2 [Source:MGI Symbol;Acc:MGI:1345138]	8.98752	7.89548	8.61613	9.14686	8.9821	8.95145	8.91869	9.45992	9.57407	8.89181	9.20029	9.61714
ENSMUSG00000022679	196.544	0.501014	0.221962	2.25812	0.0239382	0.203399	Mpv17l	Mpv17 transgene, kidney disease mutant-like [Source:MGI Symbol;Acc:MGI:2135951]	6.92081	7.94795	8.37101	8.35669	7.73657	7.80913	7.46911	6.95021	7.55938	7.58007	7.35423	5.94396
ENSMUSG00000030619	1117.21	-0.272548	0.120687	-2.25829	0.0239278	0.203399	Eed	embryonic ectoderm development [Source:MGI Symbol;Acc:MGI:95286]	10.0105	10.0487	9.95306	10.0415	9.86013	9.92342	10.4936	10.1647	10.3916	9.97299	9.89497	10.5432
ENSMUSG00000031089	1448.43	0.549411	0.24589	2.25826	0.0239295	0.203399	Slc6a14	solute carrier family 6 (neurotransmitter transporter), member 14 [Source:MGI Symbol;Acc:MGI:1890216]	10.4827	11.4734	9.56259	10.8151	12.1651	9.66096	9.64483	10.6334	10.38	7.45267	9.24784	9.35374
ENSMUSG00000040997	1848.03	0.326895	0.144691	2.25925	0.0238677	0.203399	Abhd4	abhydrolase domain containing 4 [Source:MGI Symbol;Acc:MGI:1915938]	11.3904	10.5058	11.0439	11.2668	10.6418	11.0791	10.6695	10.87	10.8326	10.4911	10.6095	10.4387
ENSMUSG00000048442	229.126	0.393326	0.174174	2.2582	0.0239335	0.203399	Smim5	small integral membrane protein 5 [Source:MGI Symbol;Acc:MGI:1913778]	7.81869	7.57803	8.6385	7.73714	8.18837	8.1113	7.42474	7.53923	7.79352	7.89861	7.43862	7.43259
ENSMUSG00000055994	1450.51	0.483657	0.214232	2.25812	0.0239384	0.203399	Nod2	nucleotide-binding oligomerization domain containing 2 [Source:MGI Symbol;Acc:MGI:2429397]	11.6802	11.2356	10.6469	10.1887	9.95364	10.1895	10.7078	9.90656	9.6337	10.2096	10.088	10.0981
ENSMUSG00000022978	438.784	-0.279797	0.123938	-2.25758	0.0239717	0.20355	Mis18a	MIS18 kinetochore protein A [Source:MGI Symbol;Acc:MGI:1913828]	8.4052	8.57795	8.80926	8.72077	8.42505	8.75288	8.91602	8.86443	8.55144	9.13468	8.90145	9.0929
ENSMUSG00000029447	8278.35	-0.187786	0.0831969	-2.25713	0.0239997	0.203625	Cct6a	chaperonin containing Tcp1, subunit 6a (zeta) [Source:MGI Symbol;Acc:MGI:107943]	12.7901	12.8618	13.0624	13.0142	12.8543	12.8907	13.2021	13.17	12.8855	13.2707	13.0872	13.0026
ENSMUSG00000073889	324.154	0.552934	0.245766	2.25694	0.0240116	0.203625	Il11ra1	interleukin 11 receptor, alpha chain 1 [Source:MGI Symbol;Acc:MGI:107426]	9.19752	8.26526	7.72459	7.79611	9.99882	7.93769	6.45534	8.09219	8.40854	6.68675	8.25215	7.619
ENSMUSG00000000416	134.507	0.540776	0.243135	2.2566	0.0240328	0.203673	Cttnbp2	cortactin binding protein 2 [Source:MGI Symbol;Acc:MGI:1353467]	7.44925	7.15066	5.7311	7.36665	9.04864	6.64113	4.48955	7.07577	7.22909	3.74859	5.98689	6.27513
ENSMUSG00000037896	4764.94	-0.183218	0.0812137	-2.25601	0.0240702	0.203859	Rcor1	REST corepressor 1 [Source:MGI Symbol;Acc:MGI:106340]	12.0986	12.0908	12.2312	12.0544	12.1197	12.1255	12.335	12.2037	12.3353	12.5312	12.0676	12.3444
ENSMUSG00000006344	97.9005	0.547356	0.243045	2.25527	0.0241165	0.203987	Ggt5	gamma-glutamyltransferase 5 [Source:MGI Symbol;Acc:MGI:1346063]	7.66125	7.34577	6.37072	6.31904	7.47834	6.11703	4.75145	5.64568	6.75775	5.73479	6.83723	5.87241
ENSMUSG00000087006	90.3768	0.52784	0.23876	2.25539	0.0241086	0.203987	Gm13889	predicted gene 13889 [Source:MGI Symbol;Acc:MGI:3652053]	7.6047	7.96502	6.79915	6.29587	6.37228	6.40275	5.16508	4.48962	5.85359	0	6.37735	6.55956
ENSMUSG00000021592	251.949	0.360228	0.159835	2.25329	0.0242412	0.204228	Arsk	arylsulfatase K [Source:MGI Symbol;Acc:MGI:1924291]	7.89926	7.84719	8.13966	7.96714	8.44988	8.57021	7.9428	7.83237	7.51779	7.38984	7.93141	7.87838
ENSMUSG00000022466	529.983	-0.35039	0.155472	-2.25381	0.0242079	0.204228	Rpap3	RNA polymerase II associated protein 3 [Source:MGI Symbol;Acc:MGI:1277218]	8.36037	8.79716	9.09728	9.20708	8.37776	8.99777	9.30266	9.44307	9.26021	9.25118	9.21432	8.8814
ENSMUSG00000024299	283.413	0.483269	0.214374	2.2542	0.0241836	0.204228	Adamts10	a disintegrin-like and metallopeptidase (reprolysin type) with thrombospondin type 1 motif, 10 [Source:MGI Symbol;Acc:MGI:2449112]	8.68521	8.50201	8.33494	7.6846	9.1189	7.79068	7.41721	7.66081	8.00699	6.95615	8.05685	8.28425
ENSMUSG00000025860	3200.35	-0.145871	0.0647351	-2.25334	0.0242379	0.204228	Xiap	X-linked inhibitor of apoptosis [Source:MGI Symbol;Acc:MGI:107572]	11.5799	11.4719	11.6162	11.5765	11.6651	11.4918	11.7223	11.7207	11.6122	11.633	11.7419	11.8565
ENSMUSG00000026404	808.973	-0.482947	0.21432	-2.25403	0.0241943	0.204228	Ddx59	DEAD box helicase 59 [Source:MGI Symbol;Acc:MGI:1915247]	8.57506	9.09472	9.60107	9.70374	8.56801	9.77487	9.60727	10.591	10.3484	9.81458	9.77432	9.03127
ENSMUSG00000034321	858.664	-0.24142	0.107152	-2.25308	0.0242539	0.204228	Exosc1	exosome component 1 [Source:MGI Symbol;Acc:MGI:1913833]	9.62305	9.51362	9.59154	9.64995	9.45133	9.83013	9.88481	9.85653	9.67969	10.1959	9.82615	9.7107
ENSMUSG00000039396	202.375	-0.451147	0.200193	-2.25357	0.0242235	0.204228	Neil3	nei like 3 (E. coli) [Source:MGI Symbol;Acc:MGI:2384588]	7.41312	6.52545	6.77243	7.46338	7.78756	7.74028	7.75249	7.88322	7.73664	8.48907	7.8361	7.67614
ENSMUSG00000055323	149.07	-0.36487	0.161955	-2.2528	0.0242715	0.204245	Gm9967	predicted gene 9967 [Source:MGI Symbol;Acc:MGI:3704300]	6.5469	7.04758	6.9852	7.13829	7.34853	6.85752	7.4471	7.13991	7.75107	7.55165	7.2951	7.25645
ENSMUSG00000024661	26067	0.458139	0.203482	2.25181	0.0243343	0.204578	Fth1	ferritin heavy polypeptide 1 [Source:MGI Symbol;Acc:MGI:95588]	15.2047	14.522	14.9487	15.8121	13.6622	14.5652	14.3548	14.2537	14.5638	14.3281	14.1937	14.3686
ENSMUSG00000026854	1185.28	0.265443	0.117886	2.25168	0.0243423	0.204578	Usp20	ubiquitin specific peptidase 20 [Source:MGI Symbol;Acc:MGI:1921520]	10.3665	10.3434	10.291	10.3265	10.2638	10.477	10.3097	10.2616	9.96459	10.2277	9.87365	9.62804
ENSMUSG00000024943	1147.06	-0.195083	0.086686	-2.25046	0.0244198	0.205064	Smc5	structural maintenance of chromosomes 5 [Source:MGI Symbol;Acc:MGI:2385088]	9.93732	10.1152	10.1695	10.1633	10.0321	9.93046	10.2768	10.1902	10.3256	10.1173	10.1664	10.4653
ENSMUSG00000060063	71.4686	0.518113	0.230077	2.25028	0.0244314	0.205064	Alox5ap	arachidonate 5-lipoxygenase activating protein [Source:MGI Symbol;Acc:MGI:107505]	7.13116	6.58556	5.64533	6.09583	6.70257	6.43479	5.59693	5.86395	5.90612	4.54808	6.33394	5.74467
ENSMUSG00000005949	715.243	0.464096	0.206399	2.24868	0.0245327	0.205415	Ctns	cystinosis, nephropathic [Source:MGI Symbol;Acc:MGI:1932872]	9.43225	9.3821	9.40625	9.22865	10.8554	9.42013	9.18567	9.3399	9.34114	8.89935	9.12376	8.98396
ENSMUSG00000019929	2426.11	0.509132	0.23317	2.24901	0.0245116	0.205415	Dcn	decorin [Source:MGI Symbol;Acc:MGI:94872]	12.2417	11.2403	11.1676	10.2771	13.16	10.8503	8.53279	10.0414	11.3974	6.59689	10.5435	10.6549
ENSMUSG00000035557	55045.7	0.454264	0.202025	2.24883	0.0245232	0.205415	Krt17	keratin 17 [Source:MGI Symbol;Acc:MGI:96691]	16.3774	16.5972	14.8797	16.3721	15.7688	15.2984	15.4577	14.9602	15.4244	15.2955	15.8053	15.516
ENSMUSG00000046280	165.27	0.409266	0.181959	2.24863	0.0245358	0.205415	She	src homology 2 domain-containing transforming protein E [Source:MGI Symbol;Acc:MGI:1099462]	7.92001	7.73887	7.40611	6.78605	7.76512	7.70787	6.63484	7.26981	7.13319	7.06739	7.0755	7.4075
ENSMUSG00000021870	6151.3	-0.157694	0.0701379	-2.24834	0.0245543	0.205439	Slmap	sarcolemma associated protein [Source:MGI Symbol;Acc:MGI:1933549]	12.4999	12.4122	12.557	12.7028	12.3323	12.4937	12.6726	12.6757	12.61	12.7413	12.6347	12.6523
ENSMUSG00000037003	625.097	0.324832	0.144505	2.24784	0.0245864	0.205445	Tns2	tensin 2 [Source:MGI Symbol;Acc:MGI:2387586]	9.78449	9.50197	9.33041	9.44149	9.47572	9.13331	8.60084	8.83567	9.35773	9.14422	9.29198	9.22801
ENSMUSG00000038733	14874.5	-0.273606	0.121716	-2.2479	0.0245824	0.205445	Wdr26	WD repeat domain 26 [Source:MGI Symbol;Acc:MGI:1923825]	13.1124	13.6341	13.7183	13.983	13.7335	13.9084	13.9055	14.0724	14.061	14.0424	14.0143	13.8905
ENSMUSG00000020121	285.484	0.47305	0.210583	2.24643	0.0246765	0.205544	Srgap1	SLIT-ROBO Rho GTPase activating protein 1 [Source:MGI Symbol;Acc:MGI:2152936]	9.08719	7.78446	8.25515	8.15263	8.99662	7.75305	7.46911	7.40646	8.35757	7.73974	7.88203	7.86
ENSMUSG00000026494	992.529	0.478035	0.212821	2.2466	0.0246654	0.205544	Kif26b	kinesin family member 26B [Source:MGI Symbol;Acc:MGI:2447076]	9.83589	11.0095	9.95455	9.76827	10.5829	9.77174	8.41299	9.7372	9.95683	9.33417	9.9415	9.74449
ENSMUSG00000030074	260.44	0.539312	0.240367	2.24644	0.0246755	0.205544	Gxylt2	glucoside xylosyltransferase 2 [Source:MGI Symbol;Acc:MGI:2682940]	8.57179	9.16536	8.08098	7.34425	8.54515	8.06086	7.31558	7.11884	7.55116	5.55558	8.29805	8.02855
ENSMUSG00000032231	22628	-0.318865	0.141916	-2.24686	0.024649	0.205544	Anxa2	annexin A2 [Source:MGI Symbol;Acc:MGI:88246]	13.8514	14.4653	13.966	14.422	14.5691	14.2657	14.4421	14.6242	15.0286	14.2478	14.6647	14.6565
ENSMUSG00000067367	1107.65	-0.28792	0.128148	-2.24677	0.0246544	0.205544	Lyar	Ly1 antibody reactive clone [Source:MGI Symbol;Acc:MGI:107470]	10.1098	10.0447	9.96491	9.82398	9.75303	9.97744	10.1744	10.0456	10.0208	10.7485	10.3143	10.1304
ENSMUSG00000036158	350.067	0.524612	0.233822	2.24529	0.0247495	0.20602	Prickle1	prickle planar cell polarity protein 1 [Source:MGI Symbol;Acc:MGI:1916034]	8.00984	9.36076	8.46996	8.17185	9.46706	8.65426	7.24078	8.26032	7.96427	6.78767	7.97915	8.88746
ENSMUSG00000013846	818.473	0.477383	0.212691	2.24478	0.0247826	0.206134	St3gal1	ST3 beta-galactoside alpha-2,3-sialyltransferase 1 [Source:MGI Symbol;Acc:MGI:98304]	10.5591	9.9971	9.07285	9.16296	10.7176	9.34202	9.31891	9.40443	9.58821	8.99039	9.46123	9.1266
ENSMUSG00000097099	140.263	-0.455515	0.20296	-2.24449	0.024801	0.206134	Gm9917	predicted gene 9917 [Source:MGI Symbol;Acc:MGI:3704343]	6.49253	6.36322	6.79915	6.70045	6.83774	7.47346	6.95906	7.47437	7.03045	8.02802	7.13572	7.49744
ENSMUSG00000118106	59.6436	0.497729	0.221581	2.24434	0.0248103	0.206134	Gm54639	predicted gene, 54639 [Source:MGI Symbol;Acc:MGI:6845756]	6.37723	6.39716	5.27837	5.95506	6.54026	6.43479	5.05294	5.11815	5.62195	5.21255	6.02378	5.9205
ENSMUSG00000025902	146.73	0.451155	0.201187	2.24223	0.0249467	0.207059	Sox17	SRY (sex determining region Y)-box 17 [Source:MGI Symbol;Acc:MGI:107543]	7.83517	7.94221	7.07541	7.26297	7.20586	7.20278	6.25029	6.88932	7.53457	6.68675	6.9276	6.7841
ENSMUSG00000039109	175.71	0.518579	0.236796	2.24213	0.0249532	0.207059	F13a1	coagulation factor XIII, A1 subunit [Source:MGI Symbol;Acc:MGI:1921395]	8.6359	7.57061	6.71745	6.49206	9.54979	4.8828	5.0913	6.35315	8.09448	5.00463	6.34855	5.79713
ENSMUSG00000022094	1278.62	0.458508	0.204658	2.24052	0.0250572	0.207791	Slc39a14	solute carrier family 39 (zinc transporter), member 14 [Source:MGI Symbol;Acc:MGI:2384851]	10.6245	10.6412	9.87828	10.1407	11.4642	10.1634	9.82916	10.033	9.94589	9.26292	10.445	10.2112
ENSMUSG00000023903	77.9183	0.541487	0.242085	2.23997	0.0250928	0.207838	Mmp25	matrix metallopeptidase 25 [Source:MGI Symbol;Acc:MGI:2443938]	7.19213	6.12071	5.8887	7.18946	7.15499	5.68245	5.05294	5.58553	6.68446	5.4363	6.12911	5.11917
ENSMUSG00000025241	1678.9	0.246603	0.110093	2.23994	0.0250945	0.207838	Fyco1	FYVE and coiled-coil domain containing 1 [Source:MGI Symbol;Acc:MGI:107277]	10.8241	10.6976	11.0298	10.871	10.9209	10.6516	10.4305	10.768	10.8834	10.4747	10.4305	10.4075
ENSMUSG00000028560	2073.24	-0.306553	0.136934	-2.23872	0.0251744	0.208368	Usp1	ubiquitin specific peptidase 1 [Source:MGI Symbol;Acc:MGI:2385198]	10.6006	10.6099	11.1753	11.0829	10.842	10.624	11.4449	11.0046	10.857	11.4488	11.1497	11.0469
ENSMUSG00000025103	2684.61	-0.281903	0.125977	-2.23774	0.0252383	0.208744	Btbd1	BTB (POZ) domain containing 1 [Source:MGI Symbol;Acc:MGI:1933765]	11.1574	11.4057	10.9627	11.3957	11.2492	11.1723	11.7204	11.289	11.4425	11.4235	11.2702	11.9372
ENSMUSG00000029705	2973.37	0.365761	0.163502	2.23704	0.0252835	0.208744	Cux1	cut-like homeobox 1 [Source:MGI Symbol;Acc:MGI:88568]	12.0675	11.4498	11.2012	11.7602	12.2141	11.424	11.111	10.9594	11.5878	11.1534	11.4013	11.559
ENSMUSG00000030263	106.296	0.544774	0.243996	2.23721	0.0252724	0.208744	Irag2	inositol 1,4,5-triphosphate receptor associated 2 [Source:MGI Symbol;Acc:MGI:108424]	7.40578	7.36304	6.07518	5.54776	8.0327	7.05599	5.81888	6.33499	6.43916	6.75481	6.34855	4.94412
ENSMUSG00000037876	4460.99	-0.213387	0.0953828	-2.23717	0.0252752	0.208744	Jmjd1c	jumonji domain containing 1C [Source:MGI Symbol;Acc:MGI:1918614]	11.7514	11.9988	12.238	12.2258	11.9572	11.8069	12.2403	12.1946	12.3326	12.2023	12.1898	12.2154
ENSMUSG00000016382	13334.6	-0.234068	0.104679	-2.23606	0.0253481	0.208766	Pls3	plastin 3 (T-isoform) [Source:MGI Symbol;Acc:MGI:104807]	13.3216	13.4838	13.7863	13.8803	13.2925	13.5851	13.7979	13.7704	13.8279	13.7694	13.8708	13.8824
ENSMUSG00000021774	708.589	-0.192348	0.0860063	-2.23642	0.0253245	0.208766	Ube2e1	ubiquitin-conjugating enzyme E2E 1 [Source:MGI Symbol;Acc:MGI:107411]	9.16095	9.35213	9.52706	9.35449	9.42115	9.37336	9.72477	9.57073	9.50763	9.51432	9.59288	9.47141
ENSMUSG00000029475	1954.42	-0.233437	0.104373	-2.23658	0.0253137	0.208766	Kdm2b	lysine (K)-specific demethylase 2B [Source:MGI Symbol;Acc:MGI:1354737]	10.831	10.6536	10.9024	10.9445	10.6083	10.8621	11.1057	11.0808	10.9915	11.3415	10.951	10.7693
ENSMUSG00000039196	252.461	0.548336	0.247082	2.23603	0.0253498	0.208766	Orm1	orosomucoid 1 [Source:MGI Symbol;Acc:MGI:97443]	9.49927	7.55566	7.68931	8.29378	8.80644	7.77824	6.21598	6.88932	8.88492	5.66576	7.36864	5.9205
ENSMUSG00000001891	1726.05	0.262668	0.117601	2.23353	0.0255138	0.209523	Ugp2	UDP-glucose pyrophosphorylase 2 [Source:MGI Symbol;Acc:MGI:2183447]	11.2063	10.8699	10.853	11.0744	10.624	10.5933	10.7697	10.7714	10.4744	10.5533	10.4811	10.5632
ENSMUSG00000024070	1586.91	-0.219581	0.098284	-2.23412	0.0254751	0.209523	Prkd3	protein kinase D3 [Source:MGI Symbol;Acc:MGI:1922542]	10.3068	10.498	10.3143	10.4718	10.7629	10.6702	10.8793	10.6763	10.6142	10.7579	10.8247	10.6874
ENSMUSG00000024193	186.321	0.419476	0.187764	2.23372	0.0255015	0.209523	Phf1	PHD finger protein 1 [Source:MGI Symbol;Acc:MGI:98647]	8.50126	7.67113	7.83847	7.32149	7.24693	7.72092	7.28282	7.18114	7.55116	7.35737	7.18541	7.04495
ENSMUSG00000030822	1540.75	-0.316312	0.141587	-2.23408	0.025478	0.209523	Prr14	proline rich 14 [Source:MGI Symbol;Acc:MGI:2384565]	10.4914	10.6527	10.1772	10.6097	10.0806	10.3324	10.8033	10.3546	10.98	11.0648	10.4141	10.7619
ENSMUSG00000056536	1456.71	-0.245354	0.109855	-2.23341	0.0255216	0.209523	Pign	phosphatidylinositol glycan anchor biosynthesis, class N [Source:MGI Symbol;Acc:MGI:1351629]	10.1824	10.0633	10.4742	10.5387	10.4556	10.4721	10.6512	10.7561	10.3742	10.4798	10.702	10.7873
ENSMUSG00000027602	1110.55	0.353629	0.158383	2.23271	0.0255684	0.209776	Map1lc3a	microtubule-associated protein 1 light chain 3 alpha [Source:MGI Symbol;Acc:MGI:1915661]	10.7355	10.2114	10.1631	9.99553	10.4246	10.1718	9.60064	9.40007	10.3904	9.86742	9.93667	10.0285
ENSMUSG00000036242	73.4618	0.521117	0.238268	2.23225	0.0255986	0.209893	Armh4	armadillo-like helical domain containing 4 [Source:MGI Symbol;Acc:MGI:1914669]	7.08598	6.55582	5.91337	7.53437	7.22243	4.78676	5.51466	5.61592	5.42	0	4.58479	6.2935
ENSMUSG00000030774	1644.73	-0.412605	0.185	-2.23036	0.0257233	0.210783	Pak1	p21 (RAC1) activated kinase 1 [Source:MGI Symbol;Acc:MGI:1339975]	9.93477	10.7827	9.82075	10.5979	10.6302	10.4673	10.8163	10.3803	10.8965	10.4798	11.0016	11.5666
ENSMUSG00000090066	549.163	-0.479094	0.224288	-2.22997	0.0257497	0.210868	1110002E22Rik	RIKEN cDNA 1110002E22 gene [Source:MGI Symbol;Acc:MGI:1915066]	7.09513	8.13556	7.71058	9.48822	6.56645	6.52686	10.78	9.80471	10.8292	8.37476	7.41798	6.55956
ENSMUSG00000004043	648.265	0.427275	0.191643	2.22942	0.0257858	0.2109	Stat5a	signal transducer and activator of transcription 5A [Source:MGI Symbol;Acc:MGI:103036]	9.53501	9.76662	9.1579	9.32619	10.2273	9.1527	9.11529	8.78976	9.46668	8.25061	9.3014	9.12147
ENSMUSG00000050751	774.079	0.464444	0.219332	2.22951	0.0257803	0.2109	Pgbd5	piggyBac transposable element derived 5 [Source:MGI Symbol;Acc:MGI:2429955]	10.4167	9.73213	10.3074	11.0896	7.11118	10.4942	9.08473	9.43458	8.26004	8.84574	3.73551	5.38216
ENSMUSG00000050520	1204.31	-0.524844	0.24005	-2.22877	0.0258291	0.211123	Cldn8	claudin 8 [Source:MGI Symbol;Acc:MGI:1859286]	8.27839	6.97078	10.2086	10.3646	6.51359	9.85698	10.4473	10.98	10.813	11.5122	10.6095	9.66026
ENSMUSG00000029836	1564.52	-0.295054	0.132574	-2.2256	0.0260412	0.212592	Cbx3	chromobox 3 [Source:MGI Symbol;Acc:MGI:108515]	10.1651	10.2409	10.667	10.5872	10.529	10.406	10.8255	10.7407	10.2989	11.1247	10.8325	10.6326
ENSMUSG00000034480	1936.53	-0.260658	0.117109	-2.22575	0.0260308	0.212592	Diaph2	diaphanous related formin 2 [Source:MGI Symbol;Acc:MGI:1858500]	10.6245	10.9628	10.509	10.7643	10.8013	10.9353	11.243	11.0259	11.2096	10.6221	11.0171	11.1105
ENSMUSG00000035949	1784.88	-0.167161	0.0751232	-2.22515	0.026071	0.212702	Fbxw2	F-box and WD-40 domain protein 2 [Source:MGI Symbol;Acc:MGI:1353435]	10.7879	10.7095	10.89	10.5595	10.6449	10.6685	10.9084	10.8317	10.8113	11.0258	10.8678	10.8592
ENSMUSG00000029581	8246.79	-0.291068	0.130921	-2.22324	0.0261999	0.213622	Fscn1	fascin actin-bundling protein 1 [Source:MGI Symbol;Acc:MGI:1352745]	13.0008	13.0373	12.7286	13.0798	12.527	12.588	13.0587	12.9803	12.935	13.5778	13.0953	13.2051
ENSMUSG00000041720	2189.54	0.222471	0.100082	2.22287	0.0262244	0.213688	Pi4ka	phosphatidylinositol 4-kinase alpha [Source:MGI Symbol;Acc:MGI:2448506]	11.2173	11.2167	11.4507	11.108	11.2502	10.9624	10.9077	11.056	11.1366	10.8492	10.7647	11.1046
ENSMUSG00000051735	112.255	0.545084	0.246091	2.22197	0.0262852	0.213918	Rinl	Ras and Rab interactor-like [Source:MGI Symbol;Acc:MGI:2444024]	7.29895	7.39699	5.31586	7.36665	8.22993	6.15599	4.79858	6.77278	6.05313	6.39842	6.36302	6.43265
ENSMUSG00000072501	3821.3	-0.221988	0.0999054	-2.22197	0.0262851	0.213918	Phf20l1	PHD finger protein 20-like 1 [Source:MGI Symbol;Acc:MGI:2444412]	11.4518	11.6328	11.872	11.7474	12.0387	11.8632	11.9201	12.122	11.9983	11.8849	12.0987	12.0292
[truncated: 11,528 more rows]
