# Supplementary material for: Mutant Nrf2E79Q enhances the promotion and progression of a subset of oncogenic Ras keratinocytes and skin tumors
Source: Redox Biol. 2024 Jun 28;75:103261. doi: 10.1016/j.redox.2024.103261 (PMC11269801; doi:10.1016/j.redox.2024.103261)
Supplement: Multimedia component 11 [file mmc11.xls]

## Sheet: Sheet0
© 2000-2024 QIAGEN. All rights reserved.
Ingenuity Canonical Pathways	-log(B-H p-value)	Ratio	z-score	Molecules
Kinetochore Metaphase Signaling Pathway	11.9	0.191	-2.065	AURKB,BIRC5,BUB1B,CCNB1,CDC20,CDCA8,CENPA,CENPE,DNAH10,ENSA,H2AX,KIF2C,KNL1,NSL1,PLK1,PPP1CB,PPP2R5A,RAD21,SMC3,STAG1,ZWILCH
Cell Cycle Control of Chromosomal Replication	9.2	0.25	-3.742	CDC6,CDC7,CDK4,CDT1,DBF4,MCM3,MCM4,MCM6,MCM7,ORC6,POLE,PRIM1,TOP2A,TOP2B
NRF2-mediated Oxidative Stress Response	8.08	0.101	2.53	ABCC1,ABCC4,ACTA1,AOX1,CAT,CBR1,Cyp2b19,FTL,GCLC,GSTA3,GSTA5,GSTM1,GSTM3,Gstm3,GSTM5,Gstm6,GSTP1,HSPB8,MGST1,NFE2L2,NQO1,PRDX1,SOD2,TXNRD1
Aryl Hydrocarbon Receptor Signaling	7.41	0.119	-0.707	AHR,ALDH1L1,CDK4,DHFR,GSTA3,GSTA5,GSTM1,GSTM3,Gstm3,GSTM5,Gstm6,GSTP1,IL1B,MCM7,MGST1,NFE2L2,NQO1,RBL1,TFDP1
Mitotic Roles of Polo-Like Kinase	7.33	0.194	-1.89	CAPN1,CCNB1,CDC20,CDC25B,CDC7,KIF11,PLK1,PPP2R5A,PRC1,RAD21,SLK,SMC3,WEE1
Xenobiotic Metabolism AHR Signaling Pathway	5.96	0.149	3.606	AHR,ALDH1L1,GSTA3,GSTA5,GSTM1,GSTM3,Gstm3,GSTM5,Gstm6,GSTP1,IL1B,MGST1,NQO1
Glutathione-mediated Detoxification	5.69	0.243	2.828	GSTA3,GSTA5,GSTM1,Gstm3,GSTM3,GSTM5,Gstm6,GSTP1,MGST1
Xenobiotic Metabolism General Signaling Pathway	5.07	0.105	2.84	AHR,FTL,GCLC,GSTA3,GSTA5,GSTM1,GSTM3,Gstm3,GSTM5,Gstm6,GSTP1,MAP3K15,MGST1,NFE2L2,NQO1
Xenobiotic Metabolism Signaling	4.7	0.0714	#NUM!	AHR,ALDH1L1,CAT,CHST12,FTL,GCLC,GSTA3,GSTA5,GSTM1,GSTM3,Gstm3,GSTM5,Gstm6,GSTP1,HS3ST3B1,IL1B,MAP3K15,MGST1,NFE2L2,NQO1,PPP2R5A
LPS/IL-1 Mediated Inhibition of RXR Function	3.79	0.07	-0.447	ABCC4,ALDH1L1,CAT,CHST12,Cyp2b19,GSTA3,GSTA5,GSTM1,GSTM3,Gstm3,GSTM5,Gstm6,GSTP1,HS3ST3B1,IL18RAP,IL1B,MGST1,PAPSS2
Xenobiotic Metabolism CAR Signaling Pathway	3.53	0.0773	3.357	ABCC1,ALDH1L1,CHST12,Cyp2b19,GSTA3,GSTA5,GSTM1,GSTM3,Gstm3,GSTM5,Gstm6,GSTP1,HS3ST3B1,MGST1,PPP2R5A
Antigen Presentation Pathway	3.42	0.179	#NUM!	B2M,CIITA,HLA-A,NLRC5,PSMB8,TAP1,TAP2
Serotonin Receptor Signaling	3.15	0.0512	3.674	ADRA2A,BST1,CACNA1D,FFAR2,FNBP1,FYN,GCH1,GNB1,GNG4,IL1B,KALRN,KCNQ2,MAPT,PLA2G4A,PLCB2,PPP1CB,PTGS2,RAC2,RBL1,RND1,RPS6KB1,RYR1,TGM5,TTN
Protein Kinase A Signaling	3.13	0.0535	0.688	ADD2,CDC25B,DUSP2,ENPP1,GNB1,GNG4,H1-0,NFATC2,NTN1,PDE6D,PDE7B,PHKB,PLCB2,PPP1CB,PTGS2,PTPN1,PTPN14,PTPN5,PTPRU,RYR1,SIRPA,TTN
Xenobiotic Metabolism PXR Signaling Pathway	3	0.0718	3.207	ALDH1L1,CAT,CHST12,GSTA3,GSTA5,GSTM1,GSTM3,Gstm3,GSTM5,Gstm6,GSTP1,HS3ST3B1,MGST1,PPP1CB
Cell Cycle: G2/M DNA Damage Checkpoint Regulation	2.82	0.14	1.89	CCNB1,CDC25B,CKS1B,PLK1,TOP2A,TOP2B,WEE1
Ferroptosis Signaling Pathway	2.81	0.084	-0.302	ALOX15B,FTL,GCH1,GCLC,GSS,H2AX,NFE2L2,RBL1,SLC3A2,SLC7A11,TXNRD1
Caveolar-mediated Endocytosis Signaling	2.54	0.107	#NUM!	ACTA1,B2M,DYRK3,FLOT1,FYN,HLA-A,ITGAL,PTPN1
Superoxide Radicals Degradation	2	0.375	#NUM!	CAT,NQO1,SOD2
Neuroinflammation Signaling Pathway	1.88	0.0505	0.775	B2M,BIRC5,GLS,GRINA,HLA-A,IL1B,MAPT,NFATC2,NFE2L2,PLA2G4A,PTGS2,RAC2,SOD2,SYK,TGFBR3,TLR1
Salvage Pathways of Pyrimidine Deoxyribonucleotides	1.87	0.333	#NUM!	TK1,TK2,UPP1
NAD Signaling Pathway	1.76	0.0662	1.265	BST1,GJA1,H1-0,LDHA,LDHB,NAMPT,PARP10,RYR1,SOD2,TNKS2
Integrin Signaling	1.68	0.0566	2.53	ACTA1,ARHGAP5,CAPN1,FNBP1,FYN,ITGAL,PFN2,PPP1CB,RAC2,RND1,TTN,WIPF1
Glutathione Biosynthesis	1.63	0.667	#NUM!	GCLC,GSS
γ-glutamyl Cycle	1.55	0.25	#NUM!	GCLC,GSS,OPLAH
HER-2 Signaling in Breast Cancer	1.48	0.0529	-0.707	BIRC5,CDK4,CYB5A,FYN,KPNB1,NUP37,NUP43,NUP85,POM121/POM121C,PTGS2,RBL1,RPS6KB1
Natural Killer Cell Signaling	1.48	0.0556	1.508	B2M,FYN,HLA-A,IL18RAP,ITGAL,LCP2,MAP3K15,NFATC2,RAC2,SYK,WIPF1
Regulation of Actin-based Motility by Rho	1.48	0.0696	2.449	ACTA1,FNBP1,ITGAL,PFN2,PPP1CB,RAC2,RND1,WIPF1
Glutathione Redox Reactions I	1.46	0.143	#NUM!	GSTA5,GSTM1,GSTP1,MGST1
Cardiac Hypertrophy Signaling (Enhanced)	1.41	0.0387	2.357	ADRA2A,CACNA1D,CSF2RB,EIF2B4,ENPP1,FGF1,FGF11,GNB1,GNG4,IL18RAP,IL1B,ITGAL,MAP3K15,NFATC2,PDE6D,PDE7B,PLCB2,PTGS2,RPS6KB1,RYR1,TGFBR3
ATM Signaling	1.26	0.07	-0.816	BLM,CCNB1,H2AX,PPP2R5A,SMC2,SMC3,TOPBP1
dTMP De Novo Biosynthesis	1.24	0.4	#NUM!	DHFR,TYMS
Cardiac Hypertrophy Signaling	1.1	0.046	0.333	ADRA2A,CACNA1D,EIF2B4,FNBP1,GNB1,GNG4,IRS1,MAP3K15,PLCB2,RAC2,RND1,RPS6KB1
Pyruvate Fermentation to Lactate	1.1	0.333	#NUM!	LDHA,LDHB
Primary Immunodeficiency Signaling	1.07	0.0833	#NUM!	CIITA,DCLRE1C,IGHM,TAP1,TAP2
Cyclins and Cell Cycle Regulation	1.07	0.0706	-0.447	CCNB1,CDK4,PPP2R5A,RBL1,TFDP1,WEE1
Superpathway of Inositol Phosphate Compounds	1.07	0.047	1	CDC25B,DUSP2,ENPP1,ITPKB,PI4K2B,PLCB2,PPP1CB,PPP1R16B,PPP2R5A,PTPN1,SIRPA
Ephrin Receptor Signaling	1.07	0.0495	1.89	EFNB2,FGF1,FYN,GNB1,GNG4,GRINA,ITGAL,KALRN,RAC2,WIPF1
Semaphorin Signaling in Neurons	1.07	0.082	#NUM!	FNBP1,FYN,NRP1,RAC2,RND1
Protein Ubiquitination Pathway	1.03	0.044	#NUM!	B2M,CDC20,HLA-A,HSPB8,PSMB8,PSMD5,PSME2,TAP1,TAP2,UCHL5,USP31,USP45
Pregnenolone Biosynthesis	0.983	0.136	#NUM!	CYP11A1,CYP26B1,Cyp2b19
Apelin Adipocyte Signaling Pathway	0.983	0.0659	2	CAT,GSTA5,GSTM1,GSTP1,MGST1,RAC2
Glutamate Receptor Signaling	0.969	0.0758	#NUM!	GLS,GNB1,GNG4,GRINA,SLC1A4
Pyrimidine Deoxyribonucleotides De Novo Biosynthesis I	0.966	0.13	#NUM!	DTYMK,RRM2,TYMS
Histidine Degradation VI	0.966	0.13	#NUM!	CYP11A1,CYP26B1,Cyp2b19
Fcγ Receptor-mediated Phagocytosis in Macrophages and Monocytes	0.957	0.0638	1.633	ACTA1,FYN,LCP2,RAC2,RPS6KB1,SYK
LXR/RXR Activation	0.956	0.0569	-0.447	ABCG4,CLU,IL18RAP,IL1B,MYLIP,PON3,PTGS2
Axonal Guidance Signaling	0.919	0.0353	#NUM!	ADAM23,ADAM9,EFNB2,FYN,GNB1,GNG4,ITGAL,KALRN,NFATC2,NRP1,NTN1,PFN2,PLCB2,RAC2,RND1,SEMA3G,TUBA1B,WIPF1
Sirtuin Signaling Pathway	0.906	0.0411	0.302	GABARAPL1,GABPB2,GLS,H1-0,LDHA,LDHB,NAMPT,NFE2L2,NQO1,PGK1,SOD2,TUBA1B
Phosphatidylethanolamine Biosynthesis II	0.906	0.222	#NUM!	CHKA,PCYT2
Production of Nitric Oxide and Reactive Oxygen Species in Macrophages	0.906	0.0471	1.134	CAT,CLU,FNBP1,MAP3K15,PPP1CB,PPP2R5A,RAC2,RND1,SIRPA
Ephrin B Signaling	0.906	0.0694	#NUM!	EFNB2,GNB1,GNG4,KALRN,RAC2
Netrin Signaling	0.906	0.0694	2.236	CACNA1D,NFATC2,NTN1,RAC2,RYR1
Estrogen-mediated S-phase Entry	0.905	0.115	#NUM!	CDK4,RBL1,TFDP1
Ubiquinol-10 Biosynthesis (Eukaryotic)	0.905	0.115	#NUM!	CYP11A1,CYP26B1,Cyp2b19
Senescence Pathway	0.883	0.0401	1.155	CACNA1D,CAPN1,CAT,CCNB1,CDC25B,CDK4,NFATC2,PPP2R5A,RBL1,RNF2,SOD2,TGFBR3
D-myo-inositol-5-phosphate Metabolism	0.883	0.0459	1.134	CDC25B,DUSP2,ENPP1,PLCB2,PPP1CB,PPP1R16B,PPP2R5A,PTPN1,SIRPA
Phagosome Maturation	0.882	0.0488	#NUM!	B2M,CTSE,HLA-A,LPO,PRDX1,RAC2,TAP1,TUBA1B
TREM1 Signaling	0.836	0.0649	2.236	CIITA,FCGR2B,IL1B,NLRC5,TLR1
Iron homeostasis signaling pathway	0.826	0.0511	#NUM!	ALAS2,FTL,HBA1/HBA2,HBB,HEPH,HFE,SLC48A1
Pentose Phosphate Pathway	0.817	0.182	#NUM!	H6PD,TALDO1
Histamine Biosynthesis	0.807	1	#NUM!	HDC
3-phosphoinositide Biosynthesis	0.807	0.0437	0.378	CDC25B,DUSP2,ENPP1,PI4K2B,PPP1CB,PPP1R16B,PPP2R5A,PTPN1,SIRPA
Role of BRCA1 in DNA Damage Response	0.807	0.0625	-0.447	BLM,BRIP1,PLK1,RBL1,TOPBP1
D-myo-inositol (1,4,5,6)-Tetrakisphosphate Biosynthesis	0.729	0.0444	0.816	CDC25B,DUSP2,ENPP1,PPP1CB,PPP1R16B,PPP2R5A,PTPN1,SIRPA
D-myo-inositol (3,4,5,6)-tetrakisphosphate Biosynthesis	0.729	0.0444	0.816	CDC25B,DUSP2,ENPP1,PPP1CB,PPP1R16B,PPP2R5A,PTPN1,SIRPA
Cardiac β-adrenergic Signaling	0.729	0.0444	1.342	CACNA1D,ENPP1,GNB1,GNG4,PDE6D,PDE7B,PPP1CB,PPP2R5A
Endocannabinoid Neuronal Synapse Pathway	0.704	0.047	1.342	CACNA1D,DNAH10,GNB1,GNG4,GRINA,PLCB2,PTGS2
Semaphorin Neuronal Repulsive Signaling Pathway	0.696	0.0467	0.378	FYN,ITGAL,MAPT,NRP1,PPP1CB,RND1,SMC3
Cholecystokinin/Gastrin-mediated Signaling	0.683	0.0504	2	FNBP1,IL1B,PLCB2,PTGS2,RAC2,RND1
p38 MAPK Signaling	0.681	0.05	#NUM!	CDC25B,IL18RAP,IL1B,MAPT,PLA2G4A,RPS6KB1
Multiple Sclerosis Signaling Pathway	0.681	0.0405	2.333	CAPN1,GRINA,HLA-A,IL1B,NFATC2,P2RX4,PARP10,TLR1,TNKS2
MicroRNA Biogenesis Signaling Pathway	0.681	0.0428	-2.828	DIS3,NUP37,NUP43,NUP85,POM121/POM121C,QKI,RPS6KB1,ZC3H12A
IL-10 Signaling	0.673	0.0455	0.378	AHR,BLVRB,FCGR2B,FFAR2,HLA-A,IL18RAP,IL1B
Macrophage Alternative Activation Signaling Pathway	0.669	0.0423	0.707	CIITA,FCGR2B,IGHM,IL1B,IRS1,RPS6KB1,SYK,ZC3H12A
Thrombin Signaling	0.668	0.04	1	FNBP1,GATA3,GNB1,GNG4,PLCB2,PPP1CB,RAC2,RND1,RPS6KB1
3-phosphoinositide Degradation	0.657	0.0419	0.816	CDC25B,DUSP2,ENPP1,PPP1CB,PPP1R16B,PPP2R5A,PTPN1,SIRPA
Pyroptosis Signaling Pathway	0.651	0.0538	0.447	DHX9,IL1B,NOL3,PANX1,TLR1
Actin Nucleation by ARP-WASP Complex	0.651	0.0538	#NUM!	FNBP1,ITGAL,RAC2,RND1,WIPF1
Neurovascular Coupling Signaling Pathway	0.642	0.0388	1.667	CACNA1D,GJA1,GRINA,MAPT,PLA2G4A,PLCB2,PPP1CB,PTGS2,RYR1
β-alanine Degradation I	0.642	0.5	#NUM!	ABAT
Spermine Biosynthesis	0.642	0.5	#NUM!	AMD1
Spermidine Biosynthesis I	0.642	0.5	#NUM!	AMD1
Sulfate Activation for Sulfonation	0.642	0.5	#NUM!	PAPSS2
Glutamine Degradation I	0.642	0.5	#NUM!	GLS
Role of Osteoclasts in Rheumatoid Arthritis Signaling Pathway	0.642	0.0357	2.121	ADAM23,ADAM9,FCGR2B,FNBP1,IL18RAP,IL1B,LCP2,PTPN1,RAC2,RND1,SYK
Small Cell Lung Cancer Signaling	0.642	0.0521	#NUM!	CDK4,CKS1B,PTGS2,RBL1,TFDP1
Breast Cancer Regulation by Stathmin1	0.606	0.0303	0.728	ADGRG2,ADRA2A,AURKB,CDK4,FFAR2,GNB1,GNG4,GPR107,GPR132,GPR157,GPR182,HRH2,PLCB2,PPP1CB,PPP2R5A,RAC2,RPS6KB1,TUBA1B
Gαq Signaling	0.559	0.0412	1	FNBP1,GNB1,GNG4,NFATC2,PLCB2,RAC2,RND1
Role of Tissue Factor in Cancer	0.554	0.0386	0.707	BIRC5,FYN,IL1B,PPP2R5A,PTGS2,RBL1,RPS6KB1,TGFBR3
Retinoate Biosynthesis I	0.551	0.0698	#NUM!	ADH7,AKR1B10,RBP1
IL-8 Signaling	0.54	0.0381	0.816	FNBP1,GNB1,GNG4,PLCB2,PTGS2,RAC2,RND1,RPS6KB1
Glioma Invasiveness Signaling	0.54	0.0548	#NUM!	FNBP1,HMMR,RAC2,RND1
GABAergic Receptor Signaling Pathway (Enhanced)	0.54	0.0432	-0.816	ABAT,CACNA1D,GLS,GNB1,GNG4,GRINA
Insulin Receptor Signaling	0.54	0.0429	0	EIF2B4,FYN,IRS1,PPP1CB,PTPN1,RPS6KB1
Inflammasome pathway	0.54	0.1	#NUM!	IL1B,PANX1
Methylglyoxal Degradation I	0.54	0.333	#NUM!	HAGH
Tetrahydrobiopterin Biosynthesis I	0.54	0.333	#NUM!	GCH1
Tetrahydrobiopterin Biosynthesis II	0.54	0.333	#NUM!	GCH1
4-aminobutyrate Degradation I	0.54	0.333	#NUM!	ABAT
G-Protein Coupled Receptor Signaling	0.533	0.0284	2.065	ADGRG2,ADRA2A,ENPP1,FFAR2,FYN,GNB1,GNG4,GPR107,GPR132,GPR157,GPR182,HRH2,KCNQ2,MAP3K15,NFATC2,PDE6D,PDE7B,PLCB2,RAC2,TTN
tRNA Splicing	0.529	0.0652	#NUM!	ENPP1,PDE6D,PDE7B
Tumor Microenvironment Pathway	0.525	0.0391	1.89	CD274,FGF1,FGF11,HLA-A,IL1B,PTGS2,SLC1A4
RHOGDI Signaling	0.493	0.0364	#NUM!	ACTA1,ARHGAP5,FNBP1,GNB1,GNG4,ITGAL,RAC2,RND1
Mitochondrial Dysfunction	0.454	0.0319	-0.905	ATP1B1,CACNA1D,CAPN1,CYB5A,GSTA5,GSTM1,GSTP1,MAPT,MGST1,NFE2L2,SOD2
Retinoate Biosynthesis II	0.454	0.25	#NUM!	RBP1
Heme Degradation	0.454	0.25	#NUM!	BLVRB
D-glucuronate Degradation I	0.454	0.25	#NUM!	CRYL1
Bladder Cancer Signaling	0.454	0.0431	#NUM!	CDK4,FGF1,FGF11,RBL1,TFDP1
The Visual Cycle	0.444	0.0833	#NUM!	AKR1B10,RBP1
Fc Epsilon RI Signaling	0.441	0.0424	2.236	FYN,LCP2,PLA2G4A,RAC2,SYK
Virus Entry via Endocytic Pathways	0.441	0.0424	#NUM!	ACTA1,B2M,FYN,HLA-A,RAC2
BAG2 Signaling Pathway	0.429	0.0471	#NUM!	MAPT,PSMB8,PSMD5,PSME2
Gluconeogenesis I	0.429	0.08	#NUM!	ME1,PGK1
Phagosome Formation	0.426	0.0273	3.441	ADGRG2,ADRA2A,FCGR2B,FFAR2,FYN,GPR107,GPR132,GPR157,GPR182,HRH2,IGHM,ITGAL,PLA2G4A,RAC2,RPS6KB1,SYK,TLR1,TTN,WIPF1
Ovarian Cancer Signaling	0.426	0.038	#NUM!	CDK4,GJA1,PTGS2,RBL1,RPS6KB1,TFDP1
Epithelial Adherens Junction Signaling	0.426	0.038	-1.342	ECT2,FGF1,FYN,KIF20A,PPP2R5A,TGFBR3
Synaptogenesis Signaling Pathway	0.426	0.0317	1.897	EFNB2,FYN,GRINA,KALRN,MAP1B,MAPT,RASGRP2,RPS6KB1,SYN2,SYT8
D-myo-inositol (1,4,5)-Trisphosphate Biosynthesis	0.426	0.0769	#NUM!	PI4K2B,PLCB2
Creatine-phosphate Biosynthesis	0.426	0.2	#NUM!	CKB
Pentose Phosphate Pathway (Oxidative Branch)	0.426	0.2	#NUM!	H6PD
Tetrapyrrole Biosynthesis II	0.426	0.2	#NUM!	ALAS2
Glutamate Degradation III (via 4-aminobutyrate)	0.426	0.2	#NUM!	ABAT
Folate Polyglutamylation	0.426	0.2	#NUM!	FPGS
Chronic Myeloid Leukemia Signaling	0.426	0.0324	-1	AURKB,BIRC5,CDK4,NFATC2,PLCB2,PLK1,RAC2,RBL1,TFDP1
Oxytocin in Brain Signaling Pathway	0.426	0.0352	0.378	CACNA1D,GNB1,GNG4,IL1B,PLA2G4A,PTGS2,PTPN1
RHOA Signaling	0.426	0.0403	1.342	ACTA1,ARHGAP5,PFN2,PPP1CB,TTN
ID1 Signaling Pathway	0.426	0.0348	-0.378	BIRC5,CDC20,CDK4,FYN,KIF11,TGFBR3,TYMS
ILK Signaling	0.426	0.0348	2.236	ACTA1,FNBP1,IRS1,PPP2R5A,PTGS2,RAC2,RND1
NER (Nucleotide Excision Repair, Enhanced Pathway)	0.426	0.0444	#NUM!	POLE,PRIM1,TOP2A,TOP2B
FAT10 Signaling Pathway	0.426	0.0526	#NUM!	PSMB8,PSMD5,PSME2
Pancreatic Adenocarcinoma Signaling	0.426	0.0397	#NUM!	BIRC5,CDK4,PTGS2,RBL1,TFDP1
Gαs Signaling	0.426	0.0397	1	ADD2,GNB1,GNG4,HRH2,RYR1
Oxytocin Signaling Pathway	0.426	0.0319	1.667	CACNA1D,GJA1,GNB1,GNG4,NFE2L2,PLA2G4A,PLCB2,PPP1CB,PTGS2
Crosstalk between Dendritic Cells and Natural Killer Cells	0.426	0.044	#NUM!	ACTA1,CSF2RB,HLA-A,ITGAL
Molecular Mechanisms of Cancer	0.426	0.0289	#NUM!	CDC25B,CDK4,FNBP1,FYN,GNB1,GNG4,IRS1,ITGAL,PLCB2,RAC2,RBL1,RND1,TFDP1
Role of CHK Proteins in Cell Cycle Checkpoint Control	0.426	0.0517	#NUM!	CLSPN,PLK1,PPP2R5A
MSP-RON Signaling Pathway	0.426	0.0517	#NUM!	ACTA1,CSF2RB,KLK10
Coronavirus Pathogenesis Pathway	0.426	0.0343	2.449	ADAM9,CDK4,IL1B,KPNB1,PTGS2,RBL1,TFDP1
Actin Cytoskeleton Signaling	0.426	0.0328	2	ACTA1,FGF1,FGF11,ITGAL,PFN2,PPP1CB,RAC2,TTN
Glucocorticoid Receptor Signaling	0.426	0.0275	#NUM!	B2M,CSF2RB,DNAH10,GABPB2,GJA1,H2-T22,HLA-A,IL18RAP,IL1B,KRT4,NFATC2,PC,PLA2G4A,PTGS2,TAF4B,TAF5
Cachexia Signaling Pathway	0.426	0.0299	1.508	CAPN1,EIF2B4,GABARAPL1,IL18RAP,IL1B,IRS1,PSMB8,PSMD5,PSME2,RYR1,TGFBR3
CXCR4 Signaling	0.422	0.0357	#NUM!	FNBP1,GNB1,GNG4,PLCB2,RAC2,RND1
Chondroitin and Dermatan Biosynthesis	0.422	0.167	#NUM!	CHPF2
Pentose Phosphate Pathway (Non-oxidative Branch)	0.422	0.167	#NUM!	TALDO1
Glycine Cleavage Complex	0.422	0.167	#NUM!	GLDC
NAD Biosynthesis III	0.422	0.167	#NUM!	NAMPT
GADD45 Signaling	0.422	0.05	#NUM!	CCNB1,CDK4,IL1B
fMLP Signaling in Neutrophils	0.42	0.0382	#NUM!	GNB1,GNG4,NFATC2,PLCB2,RAC2
Ribonucleotide Reductase Signaling Pathway	0.42	0.0353	-1.633	BIRC5,CDK4,PARP10,RRM2,TNKS2,WEE1
Germ Cell-Sertoli Cell Junction Signaling	0.42	0.0353	#NUM!	ACTA1,FNBP1,MAP3K15,RAC2,RND1,TUBA1B
GABA Receptor Signaling	0.42	0.0379	#NUM!	ABAT,CACNA1D,GNB1,GNG4,KCNQ2
Chondroitin Sulfate Biosynthesis	0.42	0.0492	#NUM!	CHPF2,CHST12,HS3ST3B1
Glioblastoma Multiforme Signaling	0.417	0.0351	#NUM!	CDK4,FNBP1,PLCB2,RAC2,RND1,RPS6KB1
Atherosclerosis Signaling	0.417	0.0376	#NUM!	ALOX15B,CLU,IL1B,PLA2G4A,SELPLG
Role of JAK2 in Hormone-like Cytokine Signaling	0.413	0.0484	#NUM!	IRS1,PTPN1,SIRPA
CCR3 Signaling in Eosinophils	0.413	0.0373	#NUM!	GNB1,GNG4,PLA2G4A,PLCB2,PPP1CB
p53 Signaling	0.413	0.0408	#NUM!	BIRC5,CDK4,STAG1,TOPBP1
DNA Methylation and Transcriptional Repression Signaling	0.413	0.0408	-1	CDK4,DNMT1,RBL1,UHRF1
UVA-Induced MAPK Signaling	0.413	0.0408	#NUM!	PARP10,PLCB2,RPS6KB1,TNKS2
Dermatan Sulfate Biosynthesis	0.413	0.0476	#NUM!	CHPF2,CHST12,HS3ST3B1
Hepatic Fibrosis Signaling Pathway	0.413	0.0284	2.111	CACNA1D,FNBP1,FTL,IL18RAP,IL1B,ITGAL,RAC2,RND1,RPS6KB1,SOD2,TGFBR3,TTN
ERK/MAPK Signaling	0.409	0.0326	1.633	DUSP2,FYN,ITGAL,PLA2G4A,PPP1CB,PPP2R5A,RAC2
Thioredoxin Pathway	0.409	0.143	#NUM!	TXNRD1
Phosphatidylcholine Biosynthesis I	0.409	0.143	#NUM!	CHKA
Glycogen Biosynthesis II (from UDP-D-Glucose)	0.409	0.143	#NUM!	GBE1
Erythropoietin Signaling Pathway	0.409	0.0341	-0.816	CSF2RB,HBA1/HBA2,HBB,IL1B,RAC2,RPS6KB1
Reelin Signaling in Neurons	0.403	0.0362	2	DNAH10,FYN,GRINA,MAP1B,MAPT
RAR Activation	0.4	0.028	0.577	ADH7,CSF2RB,ENPP1,FNBP1,GNB1,IL1B,PDE6D,PDE7B,RAC2,RBP1,RND1,TGFBR3
WNT/Ca+ pathway	0.391	0.0455	#NUM!	NFATC2,PDE6D,PLCB2
Hereditary Breast Cancer Signaling	0.374	0.0352	#NUM!	BLM,CCNB1,CDK4,H2AX,WEE1
Remodeling of Epithelial Adherens Junctions	0.371	0.0441	#NUM!	ACTA1,MAPRE3,TUBA1B
Cell Cycle: G1/S Checkpoint Regulation	0.371	0.0441	#NUM!	CDK4,RBL1,TFDP1
Signaling by Rho Family GTPases	0.361	0.03	#NUM!	ACTA1,FNBP1,GNB1,GNG4,ITGAL,RAC2,RND1,WIPF1
IL-33 Signaling Pathway	0.359	0.0324	1.342	GATA3,H2AX,IL1B,PTGS2,RPS6KB1,SYK
MIF-mediated Glucocorticoid Regulation	0.359	0.0556	#NUM!	PLA2G4A,PTGS2
Interferon Signaling	0.359	0.0556	#NUM!	PSMB8,TAP1
Eicosanoid Signaling	0.359	0.0429	#NUM!	ALOX15B,PLA2G4A,PTGS2
PD-1, PD-L1 cancer immunotherapy pathway	0.359	0.0374	-1	B2M,CD274,HLA-A,LCP2
Colorectal Cancer Metastasis Signaling	0.351	0.0295	0.447	BIRC5,FNBP1,GNB1,GNG4,PTGS2,RAC2,RND1,TLR1
Citrulline Biosynthesis	0.351	0.111	#NUM!	GLS
α-tocopherol Degradation	0.351	0.111	#NUM!	CYP4F2
Heme Biosynthesis II	0.351	0.111	#NUM!	ALAS2
α-Adrenergic Signaling	0.351	0.0367	#NUM!	ADRA2A,GNB1,GNG4,PHKB
Cell Cycle Regulation by BTG Family Proteins	0.344	0.0526	#NUM!	CDK4,PPP2R5A
Notch Signaling	0.344	0.0526	#NUM!	DTX4,NUMBL
Cellular Effects of Sildenafil (Viagra)	0.344	0.0333	#NUM!	ACTA1,CACNA1D,KCNQ2,PLCB2,PPP1CB
Leukocyte Extravasation Signaling	0.33	0.0311	2.236	ACTA1,ARHGAP5,ITGAL,RAC2,SELPLG,WIPF1
Prostanoid Biosynthesis	0.324	0.1	#NUM!	PTGS2
Granzyme A Signaling	0.324	0.04	#NUM!	H1-0,HMGB2,IL1B
Opioid Signaling Pathway	0.323	0.0286	1.134	CACNA1D,FYN,GNB1,GNG4,GRINA,RAC2,RPS6KB1,RYR1
Antioxidant Action of Vitamin C	0.322	0.0351	#NUM!	CSF2RB,PLA2G4A,PLCB2,TXNRD1
Relaxin Signaling	0.317	0.0323	#NUM!	ENPP1,GNB1,GNG4,PDE6D,PDE7B
CDK5 Signaling	0.317	0.0348	1	CAPN1,MAPT,PPP1CB,PPP2R5A
Pathogen Induced Cytokine Storm Signaling Pathway	0.316	0.027	3.162	CIITA,CSF2RB,CXCL6,FTL,IL18RAP,IL1B,NLRC5,RYR1,SYK,TLR1
IL-13 Signaling Pathway	0.316	0.0345	2	ALOX15B,CHI3L1,CXCL6,FYN
Amyotrophic Lateral Sclerosis Signaling	0.316	0.0345	#NUM!	CACNA1D,CAPN1,CAT,GRINA
Huntington's Disease Signaling	0.316	0.0282	0	CAPN1,GLS,GNB1,GNG4,PLCB2,PSMB8,PSMD5,PSME2
PI3K/AKT Signaling	0.307	0.03	#NUM!	CSF2RB,IL18RAP,ITGAL,PPP2R5A,PTGS2,RPS6KB1
GPCR-Mediated Nutrient Sensing in Enteroendocrine Cells	0.303	0.0339	2	CACNA1D,FFAR2,GNG4,PLCB2
Role of MAPK Signaling in Inhibiting the Pathogenesis of Influenza	0.303	0.038	#NUM!	IL1B,PLA2G4A,PTGS2
CDX Gastrointestinal Cancer Signaling Pathway	0.302	0.0297	0.816	AXIN2,BLM,IL1B,PTGS2,RAC2,SLC15A1
Gustation Pathway	0.302	0.0297	2.449	CACNA1D,KCNQ2,LIPA,P2RX4,PANX1,PLCB2
Dopamine Receptor Signaling	0.299	0.0375	#NUM!	GCH1,PPP1CB,PPP2R5A
Sphingosine-1-phosphate Signaling	0.297	0.0333	#NUM!	FNBP1,PLCB2,RAC2,RND1
Neuroprotective Role of THOP1 in Alzheimer's Disease	0.297	0.0331	#NUM!	HLA-A,KLK10,MAPT,Tmprss11b
Oleate Biosynthesis II (Animals)	0.297	0.0833	#NUM!	CYB5A
Mineralocorticoid Biosynthesis	0.297	0.0833	#NUM!	GSTA5
MIF Regulation of Innate Immunity	0.297	0.0455	#NUM!	PLA2G4A,PTGS2
BER (Base Excision Repair) Pathway	0.297	0.0455	#NUM!	POLB,POLE
Inhibition of ARE-Mediated mRNA Degradation Pathway	0.296	0.0307	#NUM!	DIS3,PPP2R5A,PSMB8,PSMD5,PSME2
Th1 Pathway	0.295	0.0328	1	CD274,GATA3,HLA-A,NFATC2
DNA damage-induced 14-3-3σ Signaling	0.282	0.0435	#NUM!	CCNB1,WEE1
Glycogen Degradation III	0.282	0.0769	#NUM!	GAA
NAD Phosphorylation and Dephosphorylation	0.282	0.0769	#NUM!	ACP3
Guanosine Nucleotides Degradation III	0.282	0.0769	#NUM!	ACP3
Glucocorticoid Biosynthesis	0.282	0.0769	#NUM!	GSTA5
Role of IL-17F in Allergic Inflammatory Airway Diseases	0.281	0.0426	#NUM!	CXCL6,IL1B
nNOS Signaling in Neurons	0.281	0.0426	#NUM!	CAPN1,GRINA
Androgen Signaling	0.281	0.0296	#NUM!	CACNA1D,GNB1,GNG4,TAF4B,TAF5
GP6 Signaling Pathway	0.281	0.0315	2	FYN,LCP2,RASGRP2,SYK
Sperm Motility	0.281	0.0272	#NUM!	DYRK3,FYN,GNB1,GNG4,PLA2G4A,PLCB2,SYK
mTOR Signaling	0.281	0.028	1	FNBP1,IRS1,PPP2R5A,RAC2,RND1,RPS6KB1
nNOS Signaling in Skeletal Muscle Cells	0.281	0.0417	#NUM!	CACNA1D,RYR1
Retinol Biosynthesis	0.281	0.0417	#NUM!	AKR1B10,RBP1
Apelin Muscle Signaling Pathway	0.281	0.0417	#NUM!	GNB1,GNG4
DNA Double-Strand Break Repair by Homologous Recombination	0.281	0.0714	#NUM!	GEN1
DNA Double-Strand Break Repair by Non-Homologous End Joining	0.281	0.0714	#NUM!	DCLRE1C
Role of IL-17A in Psoriasis	0.281	0.0714	#NUM!	CXCL6
Acyl-CoA Hydrolysis	0.281	0.0714	#NUM!	ACOT11
Urate Biosynthesis/Inosine 5'-phosphate Degradation	0.281	0.0714	#NUM!	ACP3
Th1 and Th2 Activation Pathway	0.277	0.0291	#NUM!	CD274,GATA3,HLA-A,NFATC2,TGFBR3
Activin Inhibin Signaling Pathway	0.271	0.0276	1.633	IGHM,IL18RAP,IL1B,PTGS2,TGFBR3,TLR1
WNT/β-catenin Signaling	0.269	0.0287	0.447	AXIN2,GJA1,PPP2R5A,SOX21,TGFBR3
Assembly of RNA Polymerase II Complex	0.269	0.04	#NUM!	TAF4B,TAF5
Dermatan Sulfate Biosynthesis (Late Stages)	0.269	0.04	#NUM!	CHST12,HS3ST3B1
Regulation of Cellular Mechanics by Calpain Protease	0.269	0.0333	#NUM!	CAPN1,CDK4,ITGAL
Telomere Extension by Telomerase	0.269	0.0667	#NUM!	TNKS2
Superpathway of Citrulline Metabolism	0.269	0.0667	#NUM!	GLS
Amyloid Processing	0.261	0.0392	#NUM!	CAPN1,MAPT
Circadian Rhythm Signaling	0.253	0.0261	#NUM!	CACNA1D,FYN,GNB1,GNG4,GRINA,PLCB2,RYR1
STAT3 Pathway	0.253	0.0296	#NUM!	CSF2RB,IL18RAP,IL1B,TGFBR3
Adenosine Nucleotides Degradation II	0.253	0.0625	#NUM!	ACP3
Chondroitin Sulfate Biosynthesis (Late Stages)	0.247	0.0377	#NUM!	CHST12,HS3ST3B1
Non-Small Cell Lung Cancer Signaling	0.247	0.0319	#NUM!	CDK4,RBL1,TFDP1
Th2 Pathway	0.247	0.0292	1	GATA3,HLA-A,NFATC2,TGFBR3
Phototransduction Pathway	0.243	0.037	#NUM!	GNB1,PDE6D
RAN Signaling	0.243	0.0588	#NUM!	KPNB1
1D-myo-inositol Hexakisphosphate Biosynthesis II (Mammalian)	0.243	0.0588	#NUM!	ITPKB
D-myo-inositol (1,3,4)-trisphosphate Biosynthesis	0.243	0.0588	#NUM!	ITPKB
Death Receptor Signaling	0.242	0.0312	#NUM!	ACTA1,PARP10,TNKS2
Regulation of eIF4 and p70S6K Signaling	0.242	0.0272	#NUM!	EIF2B4,IRS1,ITGAL,PPP2R5A,RPS6KB1
Insulin Secretion Signaling Pathway	0.242	0.0255	1.89	CACNA1D,EIF2B4,FYN,PC,PLCB2,RPS6KB1,RYR1
Salvage Pathways of Pyrimidine Ribonucleotides	0.237	0.0309	#NUM!	CDK4,PLK1,UPP1
Apelin Endothelial Signaling Pathway	0.236	0.0284	#NUM!	GNB1,GNG4,PLCB2,RPS6KB1
Dopamine-DARPP32 Feedback in cAMP Signaling	0.236	0.0269	1.342	CACNA1D,GRINA,PLCB2,PPP1CB,PPP2R5A
Triacylglycerol Biosynthesis	0.236	0.0357	#NUM!	PLPP3,TAFAZZIN
Differential Regulation of Cytokine Production in Macrophages and T Helper Cells by IL-17A and IL-17F	0.236	0.0556	#NUM!	IL1B
Glutaminergic Receptor Signaling Pathway (Enhanced)	0.236	0.0246	0.707	CACNA1D,DGKA,GLS,GRINA,PLA2G4A,PLCB2,RPS6KB1,SLC7A11
Role of IL-17A in Arthritis	0.23	0.0351	#NUM!	CXCL6,PTGS2
Granulocyte Adhesion and Diapedesis	0.229	0.0265	#NUM!	CXCL6,HRH2,IL18RAP,IL1B,SELPLG
IL-12 Signaling and Production in Macrophages	0.229	0.0255	-0.816	ADRA2A,CLU,FCGR2B,GATA3,IGHM,NFATC2
Sertoli Cell Germ Cell Junction Signaling Pathway (Enhanced)	0.229	0.0254	0	ACTA1,GJA1,IL18RAP,MAP3K15,PPP2R5A,RAC2
γ-linolenate Biosynthesis II (Animals)	0.229	0.0526	#NUM!	CYB5A
Purine Nucleotides Degradation II (Aerobic)	0.229	0.0526	#NUM!	ACP3
Cancer Drug Resistance by Drug Efflux	0.229	0.0345	#NUM!	ABCC1,PTGS2
Neuropathic Pain Signaling in Dorsal Horn Neurons	0.229	0.0297	#NUM!	GRINA,KCNQ2,PLCB2
GNRH Signaling	0.229	0.0262	#NUM!	CACNA1D,GNB1,GNG4,MAP3K15,PLCB2
Orexin Signaling Pathway	0.226	0.0252	0.816	CACNA1D,GNB1,GNG4,IL1B,PLA2G4A,PLCB2
Nicotine Degradation III	0.226	0.0339	#NUM!	ADH7,AOX1
Sumoylation Pathway	0.226	0.0291	#NUM!	FNBP1,RAC2,RND1
Androgen Biosynthesis	0.226	0.05	#NUM!	GSTA5
Valine Degradation I	0.226	0.05	#NUM!	ABAT
Acetylcholine Receptor Signaling Pathway	0.226	0.0258	1.342	ADAM9,CACNA1D,FYN,NFE2L2,PLCB2
PPARα/RXRα Activation	0.226	0.0258	-2	IL18RAP,IL1B,IRS1,PLCB2,TGFBR3
Retinoic acid Mediated Apoptosis Signaling	0.226	0.0333	#NUM!	PARP10,TNKS2
AMPK Signaling	0.22	0.0248	1	ADRA2A,GNB1,GNG4,IRS1,PPP2R5A,RPS6KB1
IGF-1 Signaling	0.218	0.0286	#NUM!	CCN3,IRS1,RPS6KB1
PTEN Signaling	0.217	0.0265	#NUM!	ITGAL,RAC2,RPS6KB1,TGFBR3
Fatty Acid α-oxidation	0.217	0.0476	#NUM!	PTGS2
WNK Renal Signaling Pathway	0.217	0.0283	#NUM!	IRS1,SLC12A4,STK39
Synaptic Long Term Depression	0.217	0.0253	2.236	CACNA1D,PLA2G4A,PLCB2,PPP2R5A,RYR1
Gap Junction Signaling	0.217	0.0253	#NUM!	ACTA1,CCN3,GJA1,PLCB2,TUBA1B
Adrenomedullin signaling pathway	0.215	0.0251	1	GPR182,IL1B,KCNQ2,PLCB2,TTN
PPAR Signaling	0.215	0.028	#NUM!	IL18RAP,IL1B,PTGS2
ISGylation Signaling Pathway	0.211	0.0278	#NUM!	BIRC5,ITGAL,TLR1
Superpathway of D-myo-inositol (1,4,5)-trisphosphate Metabolism	0.211	0.0455	#NUM!	ITPKB
PXR/RXR Activation	0.201	0.0308	#NUM!	GSTM1,PAPSS2
Pyridoxal 5'-phosphate Salvage Pathway	0.201	0.0308	#NUM!	CDK4,PLK1
Differential Regulation of Cytokine Production in Intestinal Epithelial Cells by IL-17A and IL-17F	0.201	0.0435	#NUM!	IL1B
Vitamin-C Transport	0.201	0.0435	#NUM!	TXNRD1
Neutrophil Extracellular Trap Signaling Pathway	0.193	0.0226	3	FYN,IGHM,IL1B,ITGAL,PLA2G4A,PLCB2,RAC2,SELPLG,SYK
IL-17A Signaling in Airway Cells	0.193	0.0299	#NUM!	CXCL6,IL19
Nicotine Degradation II	0.193	0.0299	#NUM!	ADH7,AOX1
Tumoricidal Function of Hepatic Natural Killer Cells	0.193	0.0417	#NUM!	ITGAL
Prostate Cancer Signaling	0.187	0.0263	#NUM!	GSTP1,RBL1,TFDP1
Glycolysis I	0.186	0.04	#NUM!	PGK1
Ethanol Degradation IV	0.186	0.04	#NUM!	CAT
Agrin Interactions at Neuromuscular Junction	0.186	0.029	#NUM!	ACTA1,RAC2
Role of JAK1 and JAK3 in γc Cytokine Signaling	0.186	0.029	#NUM!	IRS1,SYK
Phospholipases	0.186	0.029	#NUM!	PLA2G4A,PLCB2
Stearate Biosynthesis I (Animals)	0.18	0.0286	#NUM!	ACOT11,AKR1B10
CREB Signaling in Neurons	0.177	0.0214	2.714	ADGRG2,ADRA2A,CACNA1D,FFAR2,GNB1,GNG4,GPR107,GPR132,GPR157,GPR182,HRH2,PLCB2,TGFBR3
Growth Hormone Signaling	0.177	0.0282	#NUM!	IRS1,RPS6KB1
Airway Pathology in Chronic Obstructive Pulmonary Disease	0.177	0.0254	#NUM!	FGF1,FGF11,IL1B
HMGB1 Signaling	0.175	0.024	#NUM!	FNBP1,IL1B,RAC2,RND1
MSP-RON Signaling in Macrophages Pathway	0.175	0.0252	#NUM!	CIITA,KLK10,PTGS2
NAD Salvage Pathway II	0.175	0.037	#NUM!	ACP3
Tryptophan Degradation X (Mammalian, via Tryptamine)	0.175	0.037	#NUM!	AKR1B10
Apelin Liver Signaling Pathway	0.175	0.037	#NUM!	IRS1
Autophagy	0.173	0.023	-0.447	GABARAPL1,IRS1,OPTN,PPP2R5A,SLC3A2
CDP-diacylglycerol Biosynthesis I	0.166	0.0357	#NUM!	TAFAZZIN
Calcium Signaling	0.164	0.0227	2	ACTA1,CACNA1D,GRINA,NFATC2,RYR1
IL-15 Production	0.163	0.0244	#NUM!	DYRK3,FYN,SYK
S100 Family Signaling Pathway	0.163	0.0208	3	ABCC1,ADGRG2,ADRA2A,CACNA1D,FCGR2B,FFAR2,GPR107,GPR132,GPR157,GPR182,HRH2,IGHM,IL1B,PLA2G4A,PLCB2,RAC2
Hypoxia Signaling in the Cardiovascular System	0.158	0.0263	#NUM!	LDHA,NQO1
Glioma Signaling	0.157	0.024	#NUM!	CDK4,RBL1,TFDP1
Antiproliferative Role of Somatostatin Receptor 2	0.157	0.026	#NUM!	GNB1,GNG4
FXR/RXR Activation	0.157	0.0238	#NUM!	CLU,IL1B,PON3
Phosphatidylglycerol Biosynthesis II (Non-plastidic)	0.157	0.0333	#NUM!	TAFAZZIN
Pulmonary Fibrosis Idiopathic Signaling Pathway	0.157	0.0215	0	ACTA1,BIRC5,EFNB2,IL1B,PEX13,RPS6KB1,TGFBR3
Toll-like Receptor Signaling	0.157	0.0256	#NUM!	IL1B,TLR1
IL-7 Signaling Pathway	0.157	0.0256	#NUM!	FYN,IGHM
14-3-3-mediated Signaling	0.157	0.0236	#NUM!	MAPT,PLCB2,TUBA1B
Endocannabinoid Developing Neuron Pathway	0.157	0.0236	#NUM!	GNB1,GNG4,RAC2
Role of JAK family kinases in IL-6-type Cytokine Signaling	0.155	0.0253	#NUM!	BIRC5,SERPINA9
Methylglyoxal Degradation III	0.155	0.0323	#NUM!	AKR1B10
Sonic Hedgehog Signaling	0.155	0.0323	#NUM!	CCNB1
G Beta Gamma Signaling	0.153	0.0233	#NUM!	CACNA1D,GNB1,GNG4
Role of Macrophages, Fibroblasts and Endothelial Cells in Rheumatoid Arthritis	0.147	0.0211	#NUM!	IGHM,IL16,IL18RAP,IL1B,NFATC2,PLCB2,TLR1
Chemokine Signaling	0.147	0.0247	#NUM!	PLCB2,PPP1CB
Synaptic Long Term Potentiation	0.146	0.0227	#NUM!	GRINA,PLCB2,PPP1CB
HGF Signaling	0.146	0.0227	#NUM!	ITGAL,MAP3K15,PTGS2
BEX2 Signaling Pathway	0.146	0.0244	#NUM!	LMO2,PPP2R5A
CLEAR Signaling Pathway	0.146	0.0211	0	GAA,IFI30,PPP2R5A,PSAP,TGFBR3,TLR1
P2Y Purigenic Receptor Signaling Pathway	0.146	0.0226	#NUM!	GNB1,GNG4,PLCB2
Heparan Sulfate Biosynthesis (Late Stages)	0.146	0.0241	#NUM!	CHST12,HS3ST3B1
Systemic Lupus Erythematosus in T Cell Signaling Pathway	0.146	0.0202	2.496	B2M,DNMT1,FNBP1,H2-T22,HLA-A,ITGAL,NFATC2,PPP2R5A,RAC2,RND1,RPS6KB1,SELPLG,SYK
Acute Phase Response Signaling	0.146	0.0216	#NUM!	FTL,IL1B,RBP1,SOD2
cAMP-mediated signaling	0.146	0.0212	1	ADRA2A,ENPP1,HRH2,PDE6D,PDE7B
Osteoarthritis Pathway	0.146	0.0212	2	IL18RAP,IL1B,ITGAL,NAMPT,PTGS2
Inhibition of Angiogenesis by TSP1	0.146	0.0294	#NUM!	FYN
Role of MAPK Signaling in the Pathogenesis of Influenza	0.146	0.0238	#NUM!	PLA2G4A,PTGS2
VEGF Family Ligand-Receptor Interactions	0.146	0.0238	#NUM!	NRP1,PLA2G4A
IL-9 Signaling	0.143	0.0286	#NUM!	IRS1
Ethanol Degradation II	0.143	0.0286	#NUM!	ADH7
DHCR24 Signaling Pathway	0.143	0.0219	#NUM!	CLU,MAPT,PON3
RAC Signaling	0.143	0.0219	#NUM!	ITGAL,RAC2,RPS6KB1
HIPPO signaling	0.143	0.0233	#NUM!	PPP1CB,PPP2R5A
FGF Signaling	0.143	0.0233	#NUM!	FGF1,FGF11
White Adipose Tissue Browning Pathway	0.141	0.0217	#NUM!	CACNA1D,LDHA,LDHB
IL-17A Signaling in Fibroblasts	0.14	0.023	#NUM!	IL1B,ZC3H12A
Adipogenesis pathway	0.139	0.0216	#NUM!	FGF1,RBP1,RPS6KB1
Sertoli Cell-Sertoli Cell Junction Signaling	0.138	0.0206	0.447	ACTA1,GJA1,IL18RAP,MAP3K15,TUBA1B
Gαi Signaling	0.137	0.0214	#NUM!	ADRA2A,GNB1,GNG4
Noradrenaline and Adrenaline Degradation	0.136	0.027	#NUM!	ADH7
Role of Chondrocytes in Rheumatoid Arthritis Signaling Pathway	0.136	0.0213	#NUM!	IL18RAP,IL1B,PTGS2
Immunogenic Cell Death Signaling Pathway	0.133	0.0222	#NUM!	IL1B,PANX1
Heparan Sulfate Biosynthesis	0.133	0.0222	#NUM!	CHST12,HS3ST3B1
Docosahexaenoic Acid (DHA) Signaling	0.133	0.0263	#NUM!	IL1B
Acute Myeloid Leukemia Signaling	0.132	0.022	#NUM!	CSF2RB,RPS6KB1
RANK Signaling in Osteoclasts	0.132	0.022	#NUM!	MAP3K15,NFATC2
tRNA Charging	0.129	0.0256	#NUM!	MARS2
ABRA Signaling Pathway	0.129	0.0217	#NUM!	ACTA1,NOL3
Estrogen Receptor Signaling	0.126	0.0196	0.378	CACNA1D,EIF2B4,GNB1,GNG4,PLCB2,PPP1CB,RPS6KB1,SOD2
Pyrimidine Ribonucleotides Interconversion	0.125	0.025	#NUM!	DHX9
Adrenergic Receptor Signaling Pathway (Enhanced)	0.125	0.02	1	ADRA2A,CACNA1D,IL1B,PLCB2
Mechanisms of Viral Exit from Host Cells	0.121	0.0244	#NUM!	ACTA1
Prolactin Signaling	0.121	0.0211	#NUM!	FYN,IRS1
IL-1 Signaling	0.121	0.0208	#NUM!	GNB1,GNG4
Dilated Cardiomyopathy Signaling Pathway	0.121	0.02	#NUM!	ACTA1,CACNA1D,TTN
April Mediated Signaling	0.121	0.0238	#NUM!	NFATC2
Intrinsic Prothrombin Activation Pathway	0.121	0.0238	#NUM!	KLK10
Acetone Degradation I (to Methylglyoxal)	0.121	0.0238	#NUM!	AKR1B10
B Cell Activating Factor Signaling	0.118	0.0233	#NUM!	NFATC2
Oncostatin M Signaling	0.118	0.0233	#NUM!	CHI3L1
Pyrimidine Ribonucleotides De Novo Biosynthesis	0.118	0.0233	#NUM!	DHX9
VEGF Signaling	0.116	0.0202	#NUM!	ACTA1,EIF2B4
Apelin Cardiomyocyte Signaling Pathway	0.116	0.0202	#NUM!	CAT,PLCB2
Coronavirus Replication Pathway	0.109	0.0222	#NUM!	TUBA1B
Estrogen Biosynthesis	0.105	0.0217	#NUM!	AKR1B10
IL-23 Signaling Pathway	0.105	0.0217	#NUM!	IL1B
Ephrin A Signaling	0.101	0.0213	#NUM!	FYN
Melanoma Signaling	0.0868	0.02	#NUM!	CDK4
FAT10 Cancer Signaling Pathway	0.0868	0.02	#NUM!	TGFBR3
Pulmonary Healing Signaling Pathway	0	0.0101	#NUM!	CCNB1,FYN
Wound Healing Signaling Pathway	0	0.0119	#NUM!	IL18RAP,IL1B,TGFBR3
SNARE Signaling Pathway	0	0.0147	#NUM!	SYN2,SYT8
Macrophage Classical Activation Signaling Pathway	0	0.0106	#NUM!	CIITA,IL1B
Role of Osteoblasts in Rheumatoid Arthritis Signaling Pathway	0	0.0123	#NUM!	CTSE,IL1B,PTGS2
Neuregulin Signaling	0	0.0171	#NUM!	ITGAL,RPS6KB1
Chaperone Mediated Autophagy Signaling Pathway	0	0.011	-1.89	IL1B,MAPT,NFATC2,NFE2L2,PSMB8,PSME2,SNX10
Myelination Signaling Pathway	0	0.0183	0	ARHGAP5,FYN,IRS1,NFATC2,RPS6KB1,XAF1
NOD1/2 Signaling Pathway	0	0.0159	#NUM!	IL1B,SLC15A1,TLR1
Microautophagy Signaling Pathway	0	0.0187	#NUM!	PSMB8,PSMD5,PSME2
Hepatic Cholestasis	0	0.0157	#NUM!	ABCC1,IL18RAP,IL1B
Hepatic Fibrosis / Hepatic Stellate Cell Activation	0	0.0155	#NUM!	FGF1,IL18RAP,IL1B
VDR/RXR Activation	0	0.0128	#NUM!	CST6
Ceramide Signaling	0	0.011	#NUM!	PPP2R5A
Tight Junction Signaling	0	0.0167	#NUM!	ACTA1,CDK4,PPP2R5A
TR/RXR Activation	0	0.0156	#NUM!	ME1,RPS6KB1
Clathrin-mediated Endocytosis Signaling	0	0.0192	#NUM!	ACTA1,CLU,FGF1,FGF11
Role of Pattern Recognition Receptors in Recognition of Bacteria and Viruses	0	0.0192	#NUM!	IL1B,SYK,TLR1
Role of PKR in Interferon Induction and Antiviral Response	0	0.00735	#NUM!	IL1B
Role of NFAT in Regulation of the Immune Response	0	0.0106	2.646	FCGR2B,FYN,GNB1,GNG4,HLA-A,IGHM,KPNB1,LCP2,NFATC2,PLCB2,SYK
FcγRIIB Signaling in B Lymphocytes	0	0.0075	#NUM!	CACNA1D,FCGR2B,IGHM,SYK
CCR5 Signaling in Macrophages	0	0.00601	#NUM!	CACNA1D,GNB1,GNG4
CD40 Signaling	0	0.0149	#NUM!	PTGS2
Calcium-induced T Lymphocyte Apoptosis	0	0.00435	#NUM!	HLA-A,NFATC2
Cytotoxic T Lymphocyte-mediated Apoptosis of Target Cells	0	0.00471	#NUM!	B2M,HLA-A
CD27 Signaling in Lymphocytes	0	0.0175	#NUM!	MAP3K15
IL-3 Signaling	0	0.0127	#NUM!	CSF2RB
IL-17 Signaling	0	0.0107	#NUM!	IL1B,PTGS2
CTLA4 Signaling in Cytotoxic T Lymphocytes	0	0.0164	-1.265	AHR,B2M,FYN,H2-T22,HLA-A,ITGAL,LCP2,NFATC2,PPP2R5A,RAC2
T Helper Cell Differentiation	0	0.00425	#NUM!	GATA3,HLA-A
CD28 Signaling in T Helper Cells	0	0.00967	2	FYN,HLA-A,LCP2,NFATC2,SYK
IL-15 Signaling	0	0.00568	#NUM!	IGHM,RPS6KB1,SYK
Role of Cytokines in Mediating Communication between Immune Cells	0	0.0185	#NUM!	IL1B
Dendritic Cell Maturation	0	0.0118	1.633	B2M,CD1D,FCGR2B,HLA-A,IGHM,IL1B,PLCB2
HIF1α Signaling	0	0.0192	#NUM!	LDHA,LDHB,RAC2,RPS6KB1
Melatonin Signaling	0	0.0139	#NUM!	PLCB2
Angiopoietin Signaling	0	0.0132	#NUM!	BIRC5
Endothelin-1 Signaling	0	0.0155	#NUM!	PLA2G4A,PLCB2,PTGS2
Factors Promoting Cardiogenesis in Vertebrates	0	0.0131	#NUM!	PLCB2,TGFBR3
CNTF Signaling	0	0.0175	#NUM!	RPS6KB1
ICOS-ICOSL Signaling in T Helper Cells	0	0.00592	#NUM!	HLA-A,LCP2,NFATC2
Lipid Antigen Presentation by CD1	0	0.00723	#NUM!	B2M,CD1D,PSAP
Corticotropin Releasing Hormone Signaling	0	0.0132	#NUM!	CACNA1D,PTGS2
Maturity Onset Diabetes of Young (MODY) Signaling	0	0.0127	#NUM!	CACNA1D
FLT3 Signaling in Hematopoietic Progenitor Cells	0	0.0122	#NUM!	RPS6KB1
Polyamine Regulation in Colon Cancer	0	0.0169	#NUM!	SLC3A2
Human Embryonic Stem Cell Pluripotency	0	0.00498	#NUM!	RIF1
Melanocyte Development and Pigmentation Signaling	0	0.0102	#NUM!	RPS6KB1
Aldosterone Signaling in Epithelial Cells	0	0.0116	#NUM!	HSPB8,PLCB2
Role of NANOG in Mammalian Embryonic Stem Cell Pluripotency	0	0.00806	#NUM!	RIF1
Type I Diabetes Mellitus Signaling	0	0.00393	#NUM!	HLA-A,IL1B
Allograft Rejection Signaling	0	0.00821	#NUM!	B2M,H2-T22,HLA-A,IGHM
Autoimmune Thyroid Disease Signaling	0	0.00437	#NUM!	HLA-A,IGHM
Thyroid Cancer Signaling	0	0.0127	#NUM!	IRS1
Graft-versus-Host Disease Signaling	0	0.00448	#NUM!	HLA-A,IL1B
Type II Diabetes Mellitus Signaling	0	0.0131	#NUM!	CACNA1D,IRS1
p70S6K Signaling	0	0.012	1.633	IGHM,IRS1,MAPT,PLCB2,PPP2R5A,RPS6KB1,SYK
ERK5 Signaling	0	0.0135	#NUM!	RPS6KB1
G Protein Signaling Mediated by Tubby	0	0.0107	1.342	GNB1,GNG4,LCP2,NAMPT,PLCB2
Communication between Innate and Adaptive Immune Cells	0	0.00536	#NUM!	B2M,HLA-A,IGHM,IL1B,TLR1
Systemic Lupus Erythematosus Signaling	0	0.00656	#NUM!	FCGR2B,HLA-A,IGHM,IL1B,NFATC2,PPIH,PRPF40B
CDC42 Signaling	0	0.0104	#NUM!	B2M,H2-T22,HLA-A,ITGAL,PPP1CB,WIPF1
FAK Signaling	0	0.0154	2.5	ADGRG2,ADRA2A,CAPN1,CSF2RB,EFNB2,FFAR2,FYN,GPR107,GPR132,GPR157,GPR182,HRH2,IL18RAP,ITGAL,TGFBR3,WIPF1
EIF2 Signaling	0	0.013	#NUM!	ACTA1,EIF2B4,PPP1CB
PAK Signaling	0	0.00855	#NUM!	ITGAL
Role of Osteoblasts, Osteoclasts and Chondrocytes in Rheumatoid Arthritis	0	0.0132	#NUM!	IL18RAP,IL1B,NFATC2
Phospholipase C Signaling	0	0.0134	2.53	FCGR2B,FNBP1,FYN,GNB1,GNG4,IGHM,ITGAL,LCP2,NFATC2,PLA2G4A,PLCB2,PPP1CB,RAC2,RND1,SYK
Altered T Cell and B Cell Signaling in Rheumatoid Arthritis	0	0.00426	#NUM!	HLA-A,IGHM,IL1B,TLR1
Estrogen-Dependent Breast Cancer Signaling	0	0.0122	#NUM!	AKR1B10
Leptin Signaling in Obesity	0	0.0132	#NUM!	PLCB2
Role of NFAT in Cardiac Hypertrophy	0	0.0179	#NUM!	CACNA1D,GNB1,GNG4,PLCB2
B Cell Development	0	0.00409	#NUM!	HLA-A,IGHM
Regulation of IL-2 Expression in Activated and Anergic T Lymphocytes	0	0.00433	#NUM!	FYN,NFATC2
NUR77 Signaling in T Lymphocytes	0	0.00585	#NUM!	B2M,H2-T22,HLA-A
PKCθ Signaling in T Lymphocytes	0	0.0125	1.633	CACNA1D,FYN,HLA-A,LCP2,MAP3K15,NFATC2,RAC2
Role of Hypercytokinemia/hyperchemokinemia in the Pathogenesis of Influenza	0	0.0116	#NUM!	IL1B
OX40 Signaling Pathway	0	0.00628	#NUM!	B2M,H2-T22,HLA-A
PI3K Signaling in B Lymphocytes	0	0.0118	1.342	FCGR2B,FYN,IGHM,IRS1,NFATC2,PLCB2,SYK
Spliceosomal Cycle	0	0.0189	#NUM!	PRPF40B
NGF Signaling	0	0.0167	#NUM!	MAP3K15,RPS6KB1
Paxillin Signaling	0	0.0187	#NUM!	ACTA1,ITGAL
Telomerase Signaling	0	0.00926	#NUM!	PPP2R5A
Hematopoiesis from Pluripotent Stem Cells	0	0.00224	#NUM!	IGHM
Transcriptional Regulatory Network in Embryonic Stem Cells	0	0.0122	#NUM!	RIF1,TGFBR3
eNOS Signaling	0	0.00641	#NUM!	AQP1
ERBB Signaling	0	0.0108	#NUM!	RPS6KB1
GDNF Family Ligand-Receptor Interactions	0	0.0132	#NUM!	IRS1
Serotonin Degradation	0	0.0139	#NUM!	ADH7
Oxidative Ethanol Degradation III	0	0.0179	#NUM!	Cyp2b19
PEDF Signaling	0	0.0119	#NUM!	SOD2
Agranulocyte Adhesion and Diapedesis	0	0.019	#NUM!	ACTA1,CXCL6,IL1B,SELPLG
Regulation of the Epithelial-Mesenchymal Transition Pathway	0	0.0103	#NUM!	FGF1,FGF11
TEC Kinase Signaling	0	0.0138	#NUM!	ACTA1,FNBP1,FYN,GNB1,GNG4,ITGAL,RAC2,RND1
UVB-Induced MAPK Signaling	0	0.0192	#NUM!	RPS6KB1
Oxidative Phosphorylation	0	0.00893	#NUM!	CYB5A
PCP (Planar Cell Polarity) Pathway	0	0.0167	#NUM!	PFN2
Unfolded protein response	0	0.0111	#NUM!	NFE2L2
EGF Signaling	0	0.0179	#NUM!	RPS6KB1
SAPK/JNK Signaling	0	0.00797	#NUM!	GNB1,GNG4,IRS1,RAC2
Nitric Oxide Signaling in the Cardiovascular System	0	0.00833	#NUM!	CACNA1D
IL-2 Signaling	0	0.0161	#NUM!	SYK
JAK/STAT Signaling	0	0.0122	#NUM!	PTPN1
IL-4 Signaling	0	0.00867	1.342	ALOX15B,GATA3,IRS1,NFATC2,RPS6KB1
B Cell Receptor Signaling	0	0.011	0.447	FCGR2B,IGHM,MAP3K15,NFATC2,RAC2,RPS6KB1,SYK
Apoptosis Signaling	0	0.00962	#NUM!	CAPN1
NF-κB Signaling	0	0.00525	#NUM!	IL1B,TGFBR3,TLR1
T Cell Receptor Signaling	0	0.0114	2.646	B2M,FYN,H2-T22,HLA-A,ITGAL,LCP2,NFATC2
IL-6 Signaling	0	0.0155	#NUM!	IL18RAP,IL1B
GPCR-Mediated Integration of Enteroendocrine Signaling Exemplified by an L Cell	0	0.0133	#NUM!	PLCB2
Th17 Activation Pathway	0	0.0062	#NUM!	AHR,IL1B,NFATC2
SPINK1 Pancreatic Cancer Pathway	0	0.0167	#NUM!	KLK10
T Cell Exhaustion Signaling Pathway	0	0.00882	1	CD274,HLA-A,NFATC2,PPP2R5A,TGFBR3
Systemic Lupus Erythematosus in B Cell Signaling Pathway	0	0.011	2.121	FCGR2B,FYN,IGHM,IL1B,NFATC2,RAC2,RASGRP2,SYK
Necroptosis Signaling Pathway	0	0.0194	#NUM!	CAPN1,PLA2G4A,RBL1
Regulation of the Epithelial Mesenchymal Transition by Growth Factors Pathway	0	0.0104	#NUM!	FGF1,FGF11
Regulation of the Epithelial Mesenchymal Transition in Development Pathway	0	0.0115	#NUM!	AXIN2
MSP-RON Signaling in Cancer Cells Pathway	0	0.0143	#NUM!	CSF2RB,KLK10
GM-CSF Signaling	0	0.0143	#NUM!	CSF2RB
Role of MAPK Signaling in Promoting the Pathogenesis of Influenza	0	0.0175	#NUM!	PLA2G4A,PTGS2
