# Supplementary material for: Mutant Nrf2E79Q enhances the promotion and progression of a subset of oncogenic Ras keratinocytes and skin tumors
Source: Redox Biol. 2024 Jun 28;75:103261. doi: 10.1016/j.redox.2024.103261 (PMC11269801; doi:10.1016/j.redox.2024.103261)
Supplement: Multimedia component 12 [file mmc12.xls]

## Sheet: Sheet0
© 2000-2024 QIAGEN. All rights reserved.
Upstream Regulator	Expr Log Ratio	Molecule Type	Predicted Activation State	Activation z-score	p-value of overlap	Target Molecules in Dataset	Mechanistic Network
TP53	-0.107	transcription regulator	Activated	5.216	2.88e-30	ABAT,ABCC1,ACOT11,ARHGAP11A,ARHGAP45,ARHGAP5,ATAD2,AURKB,AXIN2,BIRC5,BUB1B,CAT,CCNB1,CD274,CDC20,CDC25B,CDC6,CDC7,CDK4,CDT1,CENPA,CENPE,CEP55,CHST12,CKAP2,CKB,CKS1B,CLU,COL14A1,CYB5A,CYP26B1,DBF4,DGKA,DHFR,DLGAP5,DNMT1,DTYMK,DUSP2,ENPP2,ENSA,FYN,GCLC,GJA1,GMNN,GPR157,GSTM1,GSTM5,GSTP1,H2AX,HDC,HMGB2,HMMR,IFI30,IL16,IL1B,IRS1,KIF22,KPNB1,LDHA,LDHB,MAPRE3,MAPT,MCM3,MCM4,MCM6,MCM7,ME1,MKI67,NAMPT,NC…	213 (17)
NFE2L2	-0.674	transcription regulator	Activated	4.97	1.48e-18	ABCC1,ABCC4,ADH7,AHR,AKR1B10,ALAS2,AOX1,ARHGAP5,CAT,CBR1,CREG1,CXCL6,FTL,GBE1,GCLC,GLS,GSS,GSTA3,GSTA5,GSTM1,Gstm3,GSTM5,Gstm6,GSTP1,IL19,IL1B,KRT4,MAPT,ME1,MGST1,NFE2L2,NQO1,P2RX4,PFN2,PIR,PRDX1,PSMD5,PTGS2,PTPN1,SLC1A4,SLC7A11,SOD2,SRXN1,SYN2,TALDO1,TK1,TXNRD1,XRN2	177 (14)
TNF	0.556	cytokine	Activated	4.184	2.88e-15	ABCC1,ABR,ACTA1,ADAM9,AKR1B10,ALOX15B,AMPD3,AQP1,AXIN2,B2M,BIRC5,BUB1B,CAT,CBR3,CCDC15,CCN3,CD274,CDK4,CHI3L1,CIITA,CLU,CSF2RB,CXCL6,CYP11A1,CYP26B1,DGKA,DNMT1,DUSP2,EFNB2,ENPP2,ESM1,FCGR2B,FCGRT,FNBP1,FYN,GATA3,GCH1,GCLC,GJA1,GLS,GSTP1,HDC,HLA-A,HMMR,IL16,IL19,IL1B,IRS1,ITGAL,KIF20A,LDHA,LRG1,MCM3,MGST1,MMD,NAMPT,NFATC2,NFE2L2,NQO1,NRP1,NTN1,OASL,OPTN,PAFAH2,PANX1,PC,PDE7B,PLA2G4A,PLPP3,PROCR,PS…	243 (18)
SMARCB1	0.034	transcription regulator	Activated	3.965	2.27e-07	ATP1B1,CDC6,CDC7,CDT1,CENPA,CENPE,COL14A1,DHFR,DNMT3L,GJA1,GMNN,KIF11,MCM3,MCM4,PC,PRIM1,SMC4,TFDP1	178 (11)
IFNG		cytokine	Activated	3.644	2.28e-16	ABCC1,ADGRG2,ADRA2A,AHR,AIG1,ALDH1L1,AQP1,ARNT2,ATP1B1,B2M,BRIP1,BST1,BUB1B,CAPN1,CAT,CD1D,CD274,CDC20,CDC25B,CDK4,CIITA,CSF2RB,CXCL6,CYB5A,CYP11A1,DHX9,EFNB2,ESM1,FCGR2B,FGF1,FMNL2,FTL,GATA3,GCH1,GJA1,GLS,GSTP1,H6PD,HLA-A,IFI30,IGHM,IL18RAP,IL19,IL1B,IRS1,ITGAL,ITPKB,KNL1,LCP2,LDHA,MCM4,MORC2,NAMPT,NLRC5,NQO1,NRP1,NTN1,OASL,OPTN,PANX1,PBK,PDE7B,PSMB8,PSME2,PTGS2,PTPN1,RAC2,SELENOP,Serpina3g (inc…	187 (15)
CDKN2A	0.036	transcription regulator	Activated	3.638	5.74e-10	AMD1,ATAD2,AURKB,BIRC5,BLM,BUB1B,CCNB1,CD274,CDC25B,CXCL6,DHFR,FGF11,GATA3,GLS,H2AX,HMGB2,IL1B,MCM4,MCM7,MKI67,PEG3,PLK1,PTGS2,RBL1,RRM2,TFDP1,TGFBR3,TK1	231 (19)
IL1B	0.962	cytokine	Activated	3.598	1.21e-09	ACP3,AMPD3,B2M,CAT,CD274,CDCA8,CHI3L1,CIITA,CLU,CSF2RB,CXCL6,CYP11A1,DGKA,DNMT1,ENPP1,ENPP2,FCGR2B,FERMT3,GATA3,GCH1,GCLC,GJA1,HELLS,HLA-A,HSPB8,IKZF3,IL16,IL18RAP,IL19,IL1B,IRS1,ITPKB,KNSTRN,LDHA,MAPT,MCM6,NAMPT,NFATC2,NFE2L2,NQO1,NRP1,PLA2G4A,PSMB8,PSME2,PTGS2,RAC2,SELENOP,SLC7A11,SOD2,TACC3,TAP2,TGFBR3,TK1,TNFAIP2,ZC3H12A	196 (16)
KLF4	-0.054	transcription regulator	Activated	3.545	0.00546	APCDD1,BUB1B,CCN3,CCNB1,CENPE,CST6,IRS1,LPO,NRP1,PEG3,SOD2,Sprr2d,TXNRD1,ZC3H12A
NFkB (complex)		complex	Activated	3.512	1.7e-07	ADRA2A,AHR,AQP1,BIRC5,CBR3,CCNB1,CD274,CDC25B,CIITA,CITED4,CLU,CXCL6,DUSP2,ENPP1,FGF1,GATA3,GCH1,GCLC,HLA-A,IL19,IL1B,ITGAL,ITPKB,NAMPT,NUMBL,PLK1,PTGS2,SELPLG,SOD2,STK10,TAP1,TAP2,TNFAIP2,ZC3H12A	229 (16)
SMARCA4	-0.018	transcription regulator	Activated	3.493	3.08e-07	ACTA1,AHR,AXIN2,BIRC5,CDC6,CIITA,DHFR,FFAR2,GCLC,GSTP1,HBB,HEPH,HFE,IFI30,IL1B,MAP1B,NRP1,PGK1,PLPP3,POLB,PON3,PSME2,RAC2,RAD21,RBL1,RBP1,RRM2,SELENOP,SYK,TAP1,TMEM117,TXNRD1,TYMS,WIPF1	198 (24)
IL1		group	Activated	3.365	0.0408	AHR,CBR3,CHI3L1,CSF2RB,GJA1,GLS,IL1B,NFATC2,PANX1,PLA2G4A,PTGS2,SOD2
Rb		group	Activated	3.323	2.4e-14	AURKB,BIRC5,CCNB1,CDC6,CDT1,DHFR,DNMT1,ECT2,GMNN,MCM3,MCM4,MCM7,PLK1,POLE,RBL1,SOD2,TOP2A,TYMS	195 (17)
BNIP3L	-0.489	other	Activated	3.302	1.59e-08	ALAS2,CENPE,CKAP2,IL16,IL1B,KIF11,PRIM1,RBL1,RRM2,SYK,TOP2A
RB1	-0.129	transcription regulator	Activated	3.169	1.74e-09	ATAD2,ATP1B1,AURKB,BIRC5,BLM,CCNB1,CD274,CDC6,CDT1,DHFR,DNMT1,GMNN,GPR157,H1-0,H2AX,HMGB2,IL16,KRT4,MCM3,MCM4,MCM6,MCM7,PCLAF,PGRMC1,PLK1,RBL1,RPS6KB1,RRM2,RYR1,SOD2,TFDP1,TOPBP1,TYMS	204 (16)
NR1I3		ligand-dependent nuclear receptor	Activated	3.118	8.41e-06	ABCC4,AHR,GSTA5,GSTM1,Gstm3,GSTM5,GSTP1,INSIG2,LRG1,PAPSS2,TNFAIP2	57 (6)
WNT3A	0.391	cytokine	Activated	3.056	0.0207	AHR,ATP1B1,AXIN2,CD274,CDK5RAP2,FMOD,IL1B,IRS1,MMD,PROCR,PTGS2,SLC7A11,SLC7A2
IL6		cytokine	Activated	3.018	1.91e-11	ABCC1,AHR,AKR1B10,AXIN2,BIRC5,BUB1B,CCNB1,CD274,CDC20,CDC6,CENPA,CENPE,CIITA,CLU,CSF2RB,CXCL6,DHFR,DNMT1,ENPP2,FCGRT,FFAR2,GCH1,HFE,HLA-A,IGHM,IL1B,IRS1,KIF11,KIF22,KIF2C,LRG1,MCM3,MKI67,MMD,NAMPT,NFE2L2,PCLAF,PSMB8,PSME2,PTGS2,RRM2,SNX10,SOD2,TAP1,TK1,TLR1,TOP2A,WEE1	270 (21)
JAK1	0.009	kinase	Activated	2.975	1.58e-05	CAPN1,CHI3L1,CIITA,ENPP2,HLA-A,IL19,IL1B,LRG1,TAP1	176 (14)
ATF4	-0.01	transcription regulator	Activated	2.921	0.0193	FYN,GCH1,MGST1,PEG3,PTGS2,SLC1A4,SLC3A2,SLC7A11,SOD2
MEF2D	0.068	transcription regulator	Activated	2.915	1.62e-10	ACTA1,CDC6,CDT1,GCLC,GSTA3,GSTA5,MCM3,MCM6,NFE2L2,NQO1,SLC7A11,SOD2,SRXN1,SYK
IL17A		cytokine	Activated	2.847	0.00808	B2M,BIRC5,CD274,CXCL6,HSPB8,IL16,IL19,IL1B,KRT4,NRP1,NTN1,PTGS2,SLC7A11,ZC3H12A	184 (16)
GDF2		growth factor	Activated	2.804	0.00705	ACP3,EFNB2,ENPP2,FMOD,GATA3,HSPB8,NRP1,SLC3A2
let-7		microRNA	Activated	2.79	9.37e-09	AURKB,BUB1B,CCNB1,CDC20,CDC6,CDCA8,CDT1,CKS1B,DBF4,GMNN,HBA1/HBA2,IL1B,MCM3,MCM4,MCM6,MCM7,NQO1,ORC6,PTGS2,RRM2,SLC1A4	96 (7)
Pkc(s)		group	Activated	2.779	0.0265	AHR,CCAR1,CDC6,IL1B,IRS1,LIPA,NQO1,PTGS2,RBL1
RBL1	-0.451	transcription regulator	Activated	2.777	2.02e-06	AURKB,CDC6,DHFR,MCM3,MCM6,MCM7,PLK1,RBL1,RRM2,TYMS	221 (17)
BHLHE40	0.187	transcription regulator	Activated	2.771	8.9e-08	AHR,ATP1B1,B2M,BIRC5,CD274,CSF2RB,CYP11A1,FCGR2B,FFAR2,GBE1,GCH1,GSTM3,LCP2,LDHA,NAMPT,PGK1,PLA2G4A,PROCR,PTGS2,SLC7A2,SOD2,TLR1,UPP1	198 (17)
LEP		growth factor	Activated	2.746	0.00109	AXIN2,BIRC5,CAT,CDK4,CYB5A,CYP11A1,GCLC,GSTA3,Gstm3,IL1B,IRS1,LIPA,NAMPT,OPLAH,P2RX4,PRDX1,PTGS2,PTPN1,SELENOP,SLC15A1,SOD2	224 (24)
KLF6	-0.178	transcription regulator	Activated	2.738	1.55e-14	AHR,BIRC5,CD274,CHI3L1,CHPF2,CSF2RB,CYB5A,GCH1,GCLC,GPR132,IFI30,IL1B,KRT4,LCP2,LDHA,MKI67,NAMPT,NFE2L2,PANX1,PGK1,PLA2G4A,PSME2,PTGS2,PTPN1,SOD2,TALDO1,TLR1,TNFAIP2,UPP1,ZC3H12A	235 (22)
STAT1	0.097	transcription regulator	Activated	2.731	1.06e-05	ALAS2,B2M,BIRC5,CAPN1,CD274,CIITA,FCGR2B,GATA3,GLS,IFI30,IL1B,NAMPT,NLRC5,OASL,PSMB8,PSME2,PTGS2,SELPLG,Serpina3g (includes others),SLFN13,SORT1,TAP1,XAF1	196 (18)
CHUK	-0.242	kinase	Activated	2.729	9.01e-07	AMPD3,CCN3,CCNB1,CLU,CXCL6,DNMT1,ENPP2,GCH1,HLA-A,IL1B,PLA2G4A,PLK1,PTGS2,RBP1,SNX10,TK1,TNFAIP2	165 (14)
SYVN1	0.138	transporter	Activated	2.728	0.000149	ABCC4,ADAM9,AHR,HLA-A,IGHM,IL1B,LDHB,NFE2L2,PLPP3,SLC3A2,SLC7A2	58 (4)
STAT5B	0.111	transcription regulator	Activated	2.668	0.000728	ACOT11,ALAS2,CBR1,CYP26B1,GABARAPL1,GSTM5,GSTP1,H2-T22,HLA-A,LDHB,LMO2,ME1,NOL3,NQO1,PDZK1IP1,PROCR,Serpina3g (includes others)
IL1A	0.601	cytokine	Activated	2.624	0.00126	CD274,CXCL6,CYP11A1,GCH1,HDC,IL1B,LDHA,PDZK1IP1,PLA2G4A,PTGS2,SOD2,TK1,ZC3H12A	212 (21)
PLG		peptidase	Activated	2.619	0.000667	FCGR2B,FYN,IL1B,IQSEC1,PTGS2,RAC2,SYK	229 (20)
IL12 (family)		group	Activated	2.608	0.0034	CD274,ENPP2,GATA3,IKZF3,IL18RAP,IL1B,NFATC2,NRP1,SELPLG	145 (17)
CNTF		cytokine	Activated	2.596	0.12	ENPP2,GJA1,IRS1,NAMPT,P2RX4,PTGS2,TAP1
IL18	-0.055	cytokine	Activated	2.592	0.0405	ACTA1,ENPP2,GJA1,IL18RAP,IL1B,ITGAL,PTGS2,SLC3A2
CTNNB1	-0.022	transcription regulator	Activated	2.58	4.94e-05	ABCA3,ABCC1,ABCF3,ADGRG2,AHR,APCDD1,ARL4A,AXIN2,BIRC5,CAPN1,CD274,CLU,CREG1,CXCL6,CYB5A,CYP11A1,ENPP1,ENPP2,GATA3,GCH1,GJA1,IGHM,IL1B,IRS1,ITGAL,LIPA,LMO2,MAPT,ME1,NTN1,NUMBL,PEG3,PGK1,PLK1,PROCR,PSAP,PTGS2,SYK,XAF1	153 (16)
ITGB1	-0.248	transmembrane receptor	Activated	2.576	0.0013	ABCC1,ACTA1,FGF1,HLA-A,IGHM,IL1B,PSMB8,PTGS2,RAC2,Srgn	256 (26)
ARID1A	-0.112	transcription regulator	Activated	2.573	1.03e-06	ACTA1,ADAM9,AXIN2,BIRC5,CBR3,CD109,CD274,CDC7,CKB,CLU,DTX4,ENPP1,ESM1,GATA3,IKZF3,IL1B,KRT4,MARS2,MKI67,MPP1,NFATC2,OTULINL,P3H4,PGK1,SELPLG,SQOR,TGFBR3	246 (15)
ANGPT2	-0.285	growth factor	Activated	2.559	0.00993	ABCC1,ACTA1,AXIN2,CAT,IL1B,MGST1,PTGS2,RAD21,SOD2,SRXN1	228 (22)
IL13		cytokine	Activated	2.536	0.00508	CHI3L1,CXCL6,ENPP2,FCGR2B,FLOT1,GATA3,HDC,IL1B,LIPA,NCAPH,NTN1,PLA2G4A,PTGS2,SAMSN1,SLC7A2,SORT1,TAFAZZIN,TLR1	186 (16)
IGF1R	0.072	transmembrane receptor	Activated	2.536	0.00347	ABCC4,ACTA1,CD109,CLU,CYP11A1,GJA1,IL16,IL1B,IRS1,KIF20A,PTGS2,RRM2,TFDP1,TYMS	278 (18)
IL33	-0.242	cytokine	Activated	2.516	3.01e-05	CDK4,Clec4a3,CSF2RB,DUSP2,FTL,GATA3,GSTM5,HBA1/HBA2,HDC,IGHM,IKZF3,IL1B,NRP1,ORC6,PAPSS2,PGK1,PRDX1,SELPLG,SLC7A11,SOD2,TNFAIP2,ZC3H12A	195 (17)
Ifnar		group	Activated	2.481	2.79e-05	B2M,CD274,HLA-A,IL1B,NLRC5,OASL,PSMB8,TAP1,TAP2,XAF1	165 (15)
IKBKB	-0.018	kinase	Activated	2.473	8.9e-09	AMPD3,AURKB,CCNB1,CDC25B,CDC6,CKS1B,CLU,CXCL6,DGKA,ECT2,ENPP2,FYN,GCH1,H2AX,HLA-A,IL1B,KIF20A,MAPT,PLA2G4A,PLK1,PTGS2,RBP1,SOD2,TNFAIP2	141 (14)
TRPS1	0.139	transcription regulator	Activated	2.449	0.000405	AURKB,CDC20,ENPP1,KIF11,TOP2A,TPX2
ATP7B		transporter	Activated	2.449	0.000103	CDC20,CKS1B,SHCBP1,SMC2,SMC4,TRIP13
STAT4		transcription regulator	Activated	2.438	0.154	GATA3,GBE1,GJA1,IL18RAP,PEX13,PFN2,SELPLG
RELA	-0.108	transcription regulator	Activated	2.435	3.5e-06	AHR,B2M,BIRC5,CD274,CHI3L1,CIITA,CXCL6,DNMT1,FCGRT,GCH1,Gstm3,HLA-A,IGHM,IL1B,NAMPT,NFATC2,NFE2L2,PLK1,PTGS2,QKI,RNF2,Serpina3g (includes others),SOD2,TAP1,TAP2,TNFAIP2	202 (17)
IL3		cytokine	Activated	2.425	0.0165	CAT,CCN3,FCGR2B,HBA1/HBA2,HLA-A,IL1B,KPNB1,NRP1,PLCB2,Serpina3g (includes others),SLC3A2,SLC7A11,TK1
JAK2	0.352	kinase	Activated	2.415	0.00326	CD274,ENPP2,FCGR2B,IL19,IL1B,LMO2,PTGS2,RBP1,TAP1	161 (18)
RBL2	0.102	other	Activated	2.382	7.09e-07	AURKB,BUB1B,CCNB1,CDC6,CDT1,CHKA,DHFR,DNMT1,PLK1,RBL1,RRM2,TYMS	146 (13)
PARP1	-0.028	enzyme	Activated	2.382	0.052	CD274,IL1B,ITGAL,PTGS2,TLR1,TMOD3
TLR9	0.471	transmembrane receptor	Activated	2.375	0.0212	9830107B12Rik/A530064D06Rik,CCNB1,CD274,CXCL6,GCH1,IL19,IL1B,NAMPT,PROCR,PTGS2
LH		complex	Activated	2.371	0.000151	ACP3,ACTA1,CREBL2,CYP11A1,DYRK3,GJA1,GNB1,NOL3,PGK1,PGRMC1,PPIH,PTGS2,PTPN1,SLC1A4,SLC7A11,SOD2,TK1,UPP1	253 (22)
FAM117B	-0.143	other	Activated	2.309	1.27e-13	ABCC1,AKR1B10,CAT,GCLC,GSTM3,ME1,NFE2L2,NQO1,PRDX1,PRDX4,SOD2,SRXN1	54 (5)
LDL		complex	Activated	2.309	0.00176	CAPN1,CXCL6,DNMT1,DUSP2,FCGR2B,GCLC,IL1B,MKI67,NAMPT,NRP1,PANX1,PTGS2,SOD2,TGFBR3	273 (23)
NR1I2		ligand-dependent nuclear receptor	Activated	2.307	3.24e-05	AHR,CAT,GSTA5,GSTM1,GSTM3,Gstm3,GSTM5,Gstm6,GSTP1,IL1B,INSIG2,MGST1,PAPSS2,TLR1	287 (16)
NUPR1	-0.107	transcription regulator	Activated	2.294	0.00018	ARHGAP11A,BLM,BUB1B,CDCA8,CDK4,FGF1,GCH1,HFE,KIF11,KIF20A,KIF2C,KNL1,MKI67,MMD,MMS22L,NSL1,PLK1,SHCBP1,SPAG5,TICRR,TMEM19,UPP1,USP31	207 (13)
HDAC2	-0.089	transcription regulator	Activated	2.236	0.0371	CDT1,DCLRE1C,GABARAPL1,MCM3,MCM7,PTGS2,RRM2
DYRK1A	-0.076	kinase	Activated	2.233	7.76e-05	CCNB1,CDC6,IRS1,MCM3,MCM4	223 (17)
INHBA	-0.207	growth factor	Activated	2.233	0.406	ATXN7L1,CDK4,CYP11A1,EFNB2,NAV3
ITK		kinase	Activated	2.219	0.0255	AHR,GATA3,HLA-A,IL18RAP,Serpina3g (includes others)
MAP2K1/2		group	Activated	2.213	0.0175	CHI3L1,GCLC,GJA1,H2AX,IL1B
TRAF3IP2	0.217	enzyme	Activated	2.213	0.00309	CXCL6,GATA3,IL19,IL1B,ITGAL,ZC3H12A	189 (18)
IL6R	0.15	transmembrane receptor	Activated	2.213	0.0302	ABCC1,CXCL6,IL1B,NAMPT,PTGS2
RORC	0.57	ligand-dependent nuclear receptor	Activated	2.207	0.0016	ATP1B1,CCNB1,GLS,GSTA5,GSTP1,IL1B,LDHA,ME1,PGK1,PROCR,SLC7A2
LGALS3	-0.032	other	Activated	2.207	0.00627	ABCC1,ENPP2,IL1B,ME1,MGST1,NFATC2,PLEK2	215 (20)
MEF2C	0.222	transcription regulator	Activated	2.2	0.0166	ACTA1,CKB,CXCL6,GJA1,NFATC2,PTGS2,SYK,TTN
MYD88	-0.04	other	Activated	2.199	3.43e-05	ACP3,AOX1,AXIN2,BLM,CD274,CXCL6,HDC,HLA-A,IGHM,IL1B,MCM3,MKI67,NFATC2,OASL,PLA2G4A,PTGS2,SLC7A2,TYMS,ZC3H12A	229 (18)
APP	-0.002	other	Activated	2.198	8.24e-10	ACTA1,ATP1B1,AXIN2,CAPN1,CAT,CCNB1,CDK4,CDK5RAP2,CKB,CLU,CRYL1,CSF2RB,CXCL6,CYP26B1,ENPP2,ENSA,FCGR2B,FYN,GLIS3,GNB1,GSTM3,GSTP1,HBA1/HBA2,IL1B,ITGAL,KPNB1,LDHA,LDHB,MAP1B,MAPT,NAMPT,NRP1,PGK1,PLK1,PRPF40B,PTGS2,PTPN5,RBL1,SIRPA,SLC7A11,SLFN13,SOD2,SYN2,TNFAIP2,TOP2A,TOP2B,TPD52L1,TUBA1B,WDFY1,XAF1	276 (25)
TNFSF10	0.373	cytokine	Activated	2.189	0.00528	BIRC5,CD274,GATA3,HLA-A,IL1B,PSME2,PTGS2,TNFAIP2	215 (20)
Mapk		group	Activated	2.186	0.0577	CAT,GJA1,IL1B,IRS1,PTGS2
MYOCD		transcription regulator	Activated	2.186	0.0327	ACTA1,CACNA1D,GJA1,NFATC2,TTN
Tlr		group	Activated	2.186	0.0756	HLA-A,IL1B,P2RX4,PTGS2,ZC3H12A
QKI	-0.296	other	Activated	2.183	0.0327	ACTA1,CDK4,FYN,MAP1B,TAP1
MAPK3	-0.108	kinase	Activated	2.178	0.0524	HDC,NFE2L2,PLA2G4A,PTGS2,SELPLG
NPM1	-0.27	transcription regulator	Activated	2.156	0.0945	GJA1,IL1B,MAPT,NAV3,SOD2,ZC3H12A
MAP3K14	0.459	kinase	Activated	2.153	0.0327	BST1,IL1B,PLA2G4A,PON2,PTGS2
TGM2	0.319	enzyme	Activated	2.138	0.000174	ACTA1,FFAR2,GJA1,IL1B,KCNQ5,MORC2,OASL,PPP1R16B,SIRPA,SLC7A2,TAF4B,TAP1,TNFAIP2,XAF1	99 (10)
KDM5B	-0.171	transcription regulator	Activated	2.125	1.08e-06	BUB1B,CCNB1,CYB5A,DLGAP5,ECT2,HMMR,KIF2C,MCM3,NCAPH,NOL3,PBK,PIR,POLB,TOP2A
TNFSF11		cytokine	Activated	2.123	0.000151	AHR,BST1,CKB,ECT2,FERMT3,GCH1,GCLC,HRH2,IL1B,ITGAL,ITPKB,NFATC2,PLK1,PTGS2,SOD2,SRXN1	165 (16)
STAT5a/b		group	Activated	2.121	0.00353	AHR,CLU,DUSP2,GATA3,LCP2,MMD,PTGS2,RBP1	87 (7)
FOXC1	-0.023	transcription regulator	Activated	2.121	0.0156	B2M,CLU,DSG3,EFNB2,IFI30,OASL,PSMB8,XAF1
PAX6		transcription regulator	Activated	2.121	0.000232	ADAM9,CDC6,CHKA,EFNB2,GAA,LRG1,MCM3,MCM6,NTN1,NUMBL,PAFAH2,SMC2,UCHL5
COP1	-0.062	enzyme	Activated	2.121	0.00012	ABAT,CYP26B1,GJA1,HSPB8,KLK10,SLC22A5,TPD52L1,TSKU
MAPK14	-0.083	kinase	Activated	2.043	0.000105	ABCA3,ACTA1,AXIN2,CAT,CCNB1,CXCL6,GJA1,IL1B,MAPT,NRP1,PRDX1,PTGS2,SOD2,TOP2A	201 (23)
CD40LG		cytokine	Activated	2.027	1.15e-05	AHR,B2M,CD1D,CDC25B,CIITA,CLU,DUSP2,FCGR2B,GCH1,IL1B,NAMPT,PSMB8,PSME2,PTGS2,PTPN1,RAD21,SAMSN1,SELPLG,SOD2,TAP1,TAP2,TNFAIP2	175 (15)
TCF3	-0.078	transcription regulator	Activated	2.02	1.54e-17	AXIN2,BIRC5,CCNB1,CDC20,CDC25B,CEP55,CTSE,CYP11A1,ECT2,ENPP1,GATA3,H1-0,H2AX,HMGB2,HMMR,IGHM,IL16,IL18RAP,IL1B,KIF11,KIF2C,KIF4A,LDHA,LMO2,MKI67,NUSAP1,OPTN,PGK1,PRC1,PRDX4,PSAP,PTPRU,RASGRP2,RRM2,SELENOP,SEMA3G,Serpina3g (includes others),TLR1,TOP2A,TYMS,ZC3H12A	92 (4)
FSH		complex	Activated	2.008	5.31e-05	ACP3,ACTA1,AHR,AXIN2,CREBL2,CYP11A1,DYRK3,GCLC,GNB1,IL1B,MAPT,NOL3,PGK1,PGRMC1,PPIH,PPP1CB,PTGS2,PTPN1,TGFBR3,TK1,UPP1	281 (21)
STAT3	0.239	transcription regulator	Activated	2.002	5.67e-10	AHR,ALAS2,AMPD3,BIRC5,CAT,CCNB1,CD274,CHI3L1,CHL1,CIITA,CXCL6,DNMT1,ECT2,ENPP2,FFAR2,GATA3,GBE1,GJA1,HBB,HLA-A,IFI30,IKZF3,IL1B,LDHA,LDHB,NAMPT,NFATC2,NRP1,NUMBL,OASL,PGK1,PLA2G4A,PON2,PROCR,PSMB8,PTGS2,RRM2,Serpina3g (includes others),SLFN13,SOD2,TAP1,TFDP1,WIPF1,XAF1	176 (17)
ABCB6		transporter	Activated	2	0.00895	ALAS2,CAT,CYP4F2,HAGH
hemoglobin		complex	Activated	2	0.000323	ME1,MGST1,NQO1,PIR
CHD1	-0.171	enzyme	Activated	2	0.000323	CXCL6,IL1B,PTGS2,SOD2
ITGAV	-0.088	transmembrane receptor	Activated	2	0.0233	HLA-A,IL1B,PSMB8,Srgn
TLN1	0.088	other	Activated	2	0.00241	HLA-A,IL1B,ITGAL,Srgn	67 (4)
F3	0.299	transmembrane receptor	Activated	2	0.0427	DUSP2,GJA1,IL1B,PLPP3
ADORA2A		G-protein coupled receptor	Activated	2	0.274	CKB,HBA1/HBA2,PEG3,PTGS2
NFE2L1	0.32	transcription regulator	Activated	2	0.00161	GCLC,Gstm3,Gstm6,GSTP1,NQO1
PAX7		transcription regulator	Activated	2	0.0508	AHR,GCH1,NQO1,PEG3
JAK3	0.32	kinase	Activated	2	0.00281	CD274,CDK4,ENPP2,GATA3,IGHM	170 (18)
Cdc42	-0.057	enzyme	Activated	2	0.0821	CDC20,CENPA,MCM3,RPS6KB1
MRGPRX3		G-protein coupled receptor	Activated	2	0.0105	CD274,GRINA,IL18RAP,IL1B
NDUFA13	0.098	enzyme		1.997	1.26e-05	CCNB1,DHFR,MCM4,TFDP1,TK1	184 (11)
miR-139-5p (miRNAs w/seed CUACAGU)		mature microRNA		1.997	0.00633	PCLAF,PRC1,RRM2,TICRR
CEBPD	0.461	transcription regulator		1.996	0.0634	BIRC5,CCNB1,CLU,IL1B,PTGS2
IL5		cytokine		1.992	0.000157	ATP1B1,CHST12,CIITA,CSF2RB,FCGR2B,HMMR,IFI30,IGHM,LCP2,MMD,PRDX4,RASGRP2,Serpina3g (includes others),STK39,TLR1,UPP1	223 (13)
TXNIP	0.604	other		1.99	0.029	IL1B,LDHA,PGK1,PTGS2
mir-21		microRNA		1.985	1.56e-11	ATAD2,CCNB1,CD274,CLU,DLGAP5,ECT2,FBXO11,FCGRT,FGF1,GATA3,H2AX,IGHM,IL1B,KIF4A,MKI67,NLRC5,NUSAP1,PBK,PRC1,PSME2,SELENOP,Serpina3g (includes others),SIRPA,SMC2,SOD2,TACC3,TAP1,TLR1,TOP2A,ZWILCH	232 (19)
IFN gamma		complex		1.982	0.114	CHI3L1,IL1B,PSME2,XAF1
HAND2		transcription regulator		1.982	0.00202	ACTA1,CXCL6,GJA1,NFATC2,PTGS2,TTN
LTA		cytokine		1.982	0.0246	CD274,HDC,IL1B,PTGS2
CRP		other		1.982	0.0233	ACTA1,FCGR2B,IL1B,PSME2
CYP2E1		enzyme		1.981	0.000866	CAT,GCLC,MGST1,PTGS2	205 (14)
BCL2	0.163	transporter		1.981	0.155	ABCC1,GCLC,IL1B,RBL1
SYK	0.616	kinase		1.981	0.181	GATA3,IL1B,MAPT,NFATC2
RAC1	-0.187	enzyme		1.981	0.249	CIITA,IL1B,PTGS2,SOD2
TNFRSF1B	0.387	transmembrane receptor		1.98	0.17	GCLC,NTN1,SLC7A11,SOD2
MAPK7	-0.026	kinase		1.98	0.0848	CCN3,IL1B,NQO1,PTGS2
SOX4	0.165	transcription regulator		1.97	0.0193	BIRC5,CCN3,CD1D,FFAR2,GLDC,IFI30,NRP1,SNX10,SORT1
MEF2A	-0.071	transcription regulator		1.969	0.0233	ACTA1,GATA3,GSTA3,GSTA5,NLRC5
TNFSF12		cytokine		1.964	0.204	BST1,CXCL6,IL1B,RAC2
FYN	0.699	kinase		1.964	0.0131	IL1B,MAPT,PTGS2,PTPN5
CCR2	0.473	G-protein coupled receptor		1.963	0.173	COL14A1,CXCL6,IL1B,ITGAL
CCL5		cytokine		1.96	0.0643	AHR,HDC,IL1B,NAMPT
IL22		cytokine		1.96	0.0268	CD274,CDK4,CXCL6,IL19,IL1B,PTGS2,SOD2
miR-143-3p (and other miRNAs w/seed GAGAUGA)		mature microRNA		1.957	0.00212	PLK1,PRC1,RRM2,TOP2A	100 (7)
PTH		other		1.953	0.458	EFNB2,GJA1,PTGS2,SORT1
BDNF		growth factor		1.941	0.469	FTL,IL1B,MAP1B,MAPT,RYR1,SOD2,SYN2
LGALS1	0.211	other		1.939	0.0848	AHR,CCNB1,IGHM,IL1B
PRMT1	-0.27	enzyme		1.934	0.0507	APCDD1,AXIN2,CD274,FTL,GCLC
ELK1	0.2	transcription regulator		1.934	0.0175	INSIG2,PSMB8,PTGS2,SLC7A11,TPD52L1
EGR1	0.284	transcription regulator		1.929	0.00438	CDC20,CLU,CXCL6,FTL,FYN,IL1B,ME1,PTGS2,PTPN1,SOD2	288 (26)
VEGFA	-0.138	growth factor		1.926	0.00293	ABCC1,BIRC5,CXCL6,EFNB2,ESM1,GJA1,IL1B,MKI67,NFATC2,NRP1,PLPP3,PTGS2,SOD2,TLR1	192 (22)
INSR	0.181	kinase		1.912	0.000325	ACTA1,AQP1,ARL4A,ATP1B1,BIRC5,CBR1,CDC6,CYP11A1,GCH1,GJA1,GNB1,HELLS,IL1B,INSIG2,IRS1,MCM4,MCM7,NAMPT,NFE2L2,PRIM1,RRM2,SELENOP,TK2,UHRF1	269 (25)
IRF6	-0.251	transcription regulator		1.912	1.76e-05	ALOX15B,CD274,ENPP2,IL1B,P2RX4,PTGS2,SLC7A2,SOD2	228 (21)
IFNA2		cytokine		1.891	0.000343	B2M,BIRC5,CCDC92,CD274,CIITA,CYB5A,ENPP1,HLA-A,IL1B,OASL,RBL1,SAMSN1,TAP1,XAF1	120 (14)
ADCYAP1		other		1.89	0.173	ENPP2,GATA3,NFATC2,NQO1,QKI,TK1,TXNRD1
NLRC5	0.448	transcription regulator		1.867	0.00102	B2M,HLA-A,IL1B,TAP1	248 (18)
AKT1	-0.225	kinase		1.866	5.2e-11	AKR1B10,AURKB,BIRC5,CDK4,CLU,CXCL6,GCLC,GSS,GSTA5,GSTM5,HMGB2,IRS1,LDHB,LIPA,ME1,NFATC2,NFE2L2,NQO1,PLA2G4A,PTGS2,SLC3A2,SLC7A11,SORT1,TGFBR3,TK1,TPD52L1,TYMS	254 (21)
TLR3	0.195	transmembrane receptor		1.859	0.0143	CD274,CLU,DNMT1,GCH1,HNRNPU,IL19,IL1B,LIPA,OASL,PROCR,PTGS2
ID2	-0.121	transcription regulator		1.857	3.18e-05	AURKB,AXIN2,CCNB1,CDC25B,CDC6,CDK4,CSF2RB,DGKA,GATA3,IKZF3,LMO2,PLK1,PTPN14,PTPN5,TGFBR3	171 (11)
MAPK8	-0.035	kinase		1.845	0.0029	AQP1,CAT,CYP11A1,DNMT1,GSTM1,IL1B,NRP1,PTGS2,RBP1,SOD2	201 (17)
TLR4	0.008	transmembrane receptor		1.839	0.00139	ACP3,ACTA1,CD274,CXCL6,DUSP2,FCGR2B,GJA1,HDC,HNRNPU,IL1B,LDHA,OASL,PLA2G4A,PTGS2,RBL1,SLC7A11,SOD2,ZC3H12A	235 (17)
OSM		cytokine		1.834	5.27e-09	ABCC1,ABCC4,AHR,AKR1B10,AMPD3,ARL4A,B2M,CAT,CHI3L1,CSF2RB,CST6,CXCL6,DSG3,DYRK3,ESM1,HLA-A,IL1B,IRS1,ITGAL,ITPKB,LRG1,MCM7,NAMPT,NEB,PDZK1IP1,PGK1,PLA2G4A,PSMB8,QKI,SLC15A1,TAP1,TAP2,TNFAIP2,TOP2A,TPX2	255 (17)
CG		complex		1.834	1.27e-09	ACP3,ADH7,AKR1B10,APCDD1,AXIN2,B2M,BLM,CAT,CDC6,CDK4,CLU,CYP11A1,EFNB2,ENPP2,ESM1,FYN,GJA1,GSTM3,HELLS,HLA-A,IL1B,KCNQ5,MCM3,MCM6,NRP1,PLPP3,PTGS2,PTPN14,RPS6KB1,SELENOP,SPAG5,SRXN1,TGFBR3,TNFAIP2,UPP1	247 (24)
SREBF1	0.223	transcription regulator		1.826	0.00306	CDK4,CYB5A,CYP4F2,Gstm6,HFE,IFI30,IGHM,IL1B,PTGS2,RBP1,SELENOP,SLC22A5,TTN	107 (7)
F2		peptidase		1.82	0.00288	CBR3,CDC6,CITED4,CLU,ESM1,IL1B,PLA2G4A,PROCR,PTGS2,RAC2,SOD2,TAGLN2,TAP2	146 (15)
MAP2K1	-0.226	kinase		1.816	0.000174	ABCC1,AHR,ALDH1L1,AXIN2,CD274,CYP11A1,DNMT1,HDC,IRS1,PLA2G4A,PTGS2,RRM2,SIRPA,TK1	276 (23)
PRKCD	0.094	kinase		1.791	0.0756	ARID3B,BIRC5,CIITA,IL1B,KIF2C,PTGS2,SLC15A1
TYK2	0.079	kinase		1.791	1.09e-08	B2M,CD274,CIITA,ENPP2,HLA-A,IGHM,IL1B,NLRC5,PSMB8,PSME2,SLFN13,TAP1,TAP2,TOP2A,UPP1	185 (17)
IRF1	0.462	transcription regulator		1.785	6.78e-05	B2M,BRIP1,CCNB1,CD274,CDK4,CIITA,IL1B,OASL,PSMB8,PSME2,PTGS2,TAP1,TAP2,XAF1	221 (16)
PI3K (complex)		complex		1.783	6.86e-05	ABCC4,BIRC5,CCNB1,CD274,CDK4,GATA3,GCLC,GJA1,GSTA5,GSTM5,GSTP1,IL1B,NFE2L2,NQO1,PLA2G4A,PTGS2,SLC12A4	246 (20)
CD44	-0.104	other		1.782	0.0197	ACTA1,BIRC5,CD274,CLU,CXCL6,DNMT1,HMMR,IL1B,PGK1,PLPP3
SPARC	0.242	other		1.772	5.48e-06	ABCC4,BLM,BRIP1,IL1B,MCM6,POLE,PPIH,SLC22A5,SLC7A11,TOPBP1,TSKU,XAF1
ZBTB10		transcription regulator		1.765	0.000983	B2M,BIRC5,CD1D,CD274,IL1B,OASL,OPTN,PTGS2,SLFN13,XAF1	97 (9)
IL4		cytokine		1.764	2.18e-06	AHR,ALOX15B,BIRC5,CAT,CD274,CIITA,CKB,CSF2RB,CXCL6,CYB5A,DGKA,FCGR2B,FFAR2,GATA3,GBE1,GJA1,H1-0,H2AX,HDC,IFI30,IL16,IL18RAP,IL19,IL1B,ITGAL,LCP2,LDHA,MKI67,NFATC2,NRP1,OASL,PARP10,PGK1,PSMB8,PTGS2,PTPN1,SAMSN1,SELPLG,Serpina3g (includes others),SIRPA,SLC7A2,SMC3,STK39,SYK,TAFAZZIN,TAP2,TMTC1,UPP1,XAF1,ZC3H12A	189 (16)
IKBKG	0.058	kinase		1.747	0.00157	ACTA1,AMPD3,CLU,CXCL6,ENPP2,GCH1,HLA-A,IL1B,TNFAIP2	163 (15)
FABP3		transporter		1.746	5.59e-07	BIRC5,IL1B,PTGS2,RRM2,SOD2,TACC3,TOP2A	185 (14)
AMPK		complex		1.732	0.00277	BIRC5,CAT,CCNB1,CIITA,CYP4F2,GJA1,LDHB,PTGS2	212 (24)
GATA2	0.734	transcription regulator		1.718	0.04	4930438A08Rik,ALAS2,ARNT2,CCN3,CHI3L1,CYP11A1,GATA3,HBA1/HBA2,HDC,IL16,LMO2,MGST1,RAB44,TGFBR3
IL2		cytokine		1.717	4.15e-07	ABCC1,AHR,ARHGAP11A,ARNT2,CA5B,CD274,CDC6,CDK4,CLSPN,CSF2RB,DUSP2,ENPP2,FYN,GATA3,IKZF3,IL18RAP,IL1B,LCP2,LDHA,ME1,MKI67,MMD,NEB,NOL3,NRP1,PGK1,PLK1,PTGS2,RRM2,SELPLG,Serpina3g (includes others),SESN3,SLC1A4,SLC3A2,TGFBR3,TTN,UPP1	271 (20)
RIPK2	0.285	kinase		1.709	0.0477	CXCL6,IL1B,OASL,SOD2,TNFAIP2,XAF1
GH1		growth factor		1.709	0.0306	ABCC1,CCNB1,CLU,MGST1,PRDX1,Serpina3g (includes others)
MAFG	0.361	transcription regulator		1.698	9.79e-06	ABCC4,GCLC,GSTA3,GSTP1,NQO1,TXNRD1
PPP2CA	-0.108	phosphatase		1.698	0.00161	AHR,DNMT1,ITGAL,PTGS2,RPS6KB1,UPP1	121 (11)
FGF2	-0.094	growth factor		1.696	7.89e-06	AKR1B10,AQP1,AXIN2,B2M,BIRC5,CCN3,CD274,CDC6,CXCL6,CYP11A1,EFNB2,ENPP1,ENPP2,GCH1,GJA1,IL1B,IRS1,MAPT,MKI67,MMD,PGK1,PTGS2,PTPN1,SESN3,TGFBR3,TOP2A	222 (20)
HRAS	-0.279	enzyme		1.695	3.45e-09	ACTA1,ADRA2A,AURKB,B2M,BIRC5,CCNB1,CD274,CDK4,CHST12,CLU,DNMT1,DTYMK,ENPP1,GJA1,GNB1,H2AX,HDC,IFI30,IL1B,NOL3,NQO1,NRP1,PLA2G4A,PLK1,PRELID1,PTGS2,RRM2,SELPLG,Serpina3g (includes others),SESN3,SIRPA,SMC3,STK10,TACC3,TAP1,TAP2,TK1,TOP2A,TYMS	292 (25)
G protein alpha i		group		1.671	0.00309	CD274,FCGR2B,HLA-A,PSMB8,TAGLN2,TAP1	114 (10)
SIM1		transcription regulator		1.667	0.0233	ALAS2,AOX1,ARNT2,BST1,FNBP1,GSTA3,HLA-A,MCM7,NFATC2
CCL20		cytokine		1.664	0.000136	HMGB2,IL1B,LIPA,SLC7A2,SYK,ZC3H12A
PEX5	0.193	other		1.664	0.000674	CAT,GSS,GSTM5,Gstm6,GSTP1,PRDX1
CDK5	0.015	kinase		1.664	0.00161	CD274,LRG1,RRM2,TOP2A,TTN,UHRF1	175 (8)
STAT6	-0.186	transcription regulator		1.653	0.0426	CTSE,DGKA,GATA3,H2-T22,HBA1/HBA2,HBB,IL1B,LCP2,NFATC2,OASL,PTGS2,SAMSN1,STK39,SYK,TMTC1
P38 MAPK		group		1.638	0.0183	BIRC5,CD1D,CXCL6,DGKA,GCLC,GJA1,IL1B,NFATC2,NFE2L2,PLA2G4A,PTGS2,RBP1,RYR1,TOP2A
HCAR2	0.111	G-protein coupled receptor		1.633	7.1e-07	IL1B,KIF14,KIF20A,PLK1,PTGS2,WEE1	108 (7)
SIX2		transcription regulator		1.633	0.00126	CACNA1D,CCNB1,CDC6,MCM4,NUSAP1,PGK1
MAFF	-0.442	transcription regulator		1.633	2.01e-07	ABCC4,GCLC,GSTP1,HBB,NQO1,TXNRD1
ITPR2	0.496	ion channel		1.633	0.00289	CD274,CXCL6,IL1B,NCAPH,SYK,TLR1	83 (6)
RRAS2	-0.099	enzyme		1.633	0.0491	AHR,NAMPT,NRP1,OASL,PROCR,SELPLG
RET	0.561	kinase		1.633	0.0107	ACTA1,CCN3,CLU,GJA1,IL1B,TACC3,TAGLN2,TTN
AHR	0.49	ligand-dependent nuclear receptor		1.595	1.28e-08	ABCC4,ADAM9,ATP1B1,CBR1,CBR3,CCNB1,CD274,CDC25B,CDK4,CHI3L1,COL14A1,CSF2RB,DHFR,GSTA5,GSTM5,IGHM,IKZF3,IL18RAP,IL1B,INSIG2,LDHA,NFATC2,NFE2L2,NQO1,NRP1,PLK1,PTGS2,RBL1,RBP1,SLC1A4,SOD2,TK1	259 (21)
HNF4A		transcription regulator		1.567	0.00885	ABCF3,ALDH1L1,AQP1,ARHGAP11A,AXIN2,B2M,BLVRB,BRIP1,BST1,CAT,CBR3,CCNB1,CD1D,CDC6,CHI3L1,CREBL2,CTDSPL2,CYP11A1,CYP4F2,DIS3,FLOT1,GBE1,GSS,GSTA5,HLA-A,HMGB2,IFI30,ITGAL,KCNQ5,KIF20A,KIF22,KPNB1,LDHA,LIPA,MCM3,MGST1,MPP1,NAA50,NAMPT,NFE2L2,NSL1,PAFAH2,PEX13,PFN2,PHKB,PLA2G4A,PLEKHA8,POLB,PSAP,RBL1,SMC2,Sprr2d,SQOR,TAGLN2,TPX2,TXNRD1,TYMS,UCHL5
NOS2		enzyme		1.566	0.00379	ACTA1,BIRC5,CHI3L1,GJA1,HMGB2,IL1B,IRS1,KRT4,PC,PTGS2	229 (22)
IL12 (complex)		complex		1.563	0.0198	AHR,CXCL6,GATA3,GJA1,IL18RAP,IL1B,ITGAL,PTGS2,SELPLG
PRL		cytokine		1.559	0.00221	B2M,CCNB1,CDK4,CLU,CYP11A1,GSTM1,IL1B,MGST1,PARP10,PC,PGRMC1,PLK1,PSME2,TUBA1B,XAF1	274 (24)
OGA	0.06	enzyme		1.546	0.00361	ADGRG2,CAPN1,CSF2RB,CXCL6,EFNB2,GAA,GALNT6,HIVEP2,IL1B,ITPKB,PHKB,PLA2G4A,PLPP3,PRDX4,TFDP1,TGFBR3,TPD52L1
PPARG	-0.229	ligand-dependent nuclear receptor		1.545	7.27e-05	ABCA3,ALOX15B,BIRC5,CAT,CD274,CXCL6,CYP11A1,DGKA,FGF1,GSTA3,H6PD,HIVEP2,IL1B,INSIG2,IRS1,MCM7,ME1,MGST1,MKI67,NFE2L2,PC,PHKB,PTGS2,WIPF1	257 (24)
NFAT5	-0.26	transcription regulator		1.534	0.0111	AQP1,CIITA,IL1B,MCM6,RRM2,SLC7A2,SLFN13,TNFAIP2
MAFK	0.164	transcription regulator		1.526	4.67e-06	ABCC4,GCLC,GSTP1,HBB,NQO1,TXNRD1	65 (6)
FOXO4	0.269	transcription regulator		1.526	0.00174	CAT,FMOD,FYN,GABARAPL1,LCP2,NAMPT,SESN3,SOD2	98 (7)
TRAF6	-0.299	enzyme		1.524	0.004	CD274,GABARAPL1,IL19,IL1B,NFE2L2,SOD2	163 (17)
FcER1		complex		1.522	0.00699	FCGR2B,FYN,IL16,IL1B,NFATC2	246 (19)
MAPT	1.034	other		1.515	7.56e-09	ACTA1,ADD2,ATP1B1,CAPN1,CCNB1,CD274,CKB,ENSA,EPDR1,FCGR2B,FYN,GAA,GSTM5,GSTP1,HBA1/HBA2,HFE,HLA-A,HSPB8,IL1B,LDHB,MAP1A,MAP1B,MAPT,NLRC5,NQO1,OASL,PBXIP1,PFN2,PGK1,PSMB8,SLFN13,Srgn,TAP1,TOP2B,TTN,TUBA1B	242 (22)
IFNAR1	0.072	transmembrane receptor		1.498	0.000276	B2M,CD274,CIITA,CXCL6,HLA-A,IL1B,OASL,PTGS2,SOD2,TNFAIP2,XAF1	186 (15)
KITLG	-0.105	growth factor		1.481	5.26e-05	B2M,BIRC5,BLVRB,CLU,CREG1,EFNB2,GJA1,IGHM,IL16,IL1B,KPNB1,PTGS2,SAMSN1,Srgn,SYK,WEE1	202 (23)
CD274	1.006	transmembrane receptor		1.46	0.016	AXIN2,CD274,CHKA,FGF1,GJA1,PTGS2
ESRRA		transcription regulator		1.457	3.96e-05	ACTA1,CDC6,CHKA,CKB,CYB5A,EFNB2,ESM1,FGF1,IKZF3,LDHA,LDHB,LIPA,LRG1,NRP1,TNFAIP2,TOP2A,TTN,ZC3H12A
NRF1	-0.22	transcription regulator		1.452	0.0121	ATP1B1,ESM1,GCLC,HBB,NQO1
LGR4	0.327	transmembrane receptor		1.446	0.00236	AHR,AXIN2,BLVRB,CYP11A1,IL1B
DLL4	0.022	other		1.446	0.00236	EFNB2,ESM1,GATA3,MCM3,MCM7	62 (5)
JUN	0.178	transcription regulator		1.443	6.85e-05	ADH7,BIRC5,CCN3,CD274,CDC20,CDK4,CHL1,CLU,CYP11A1,DNMT1,GCLC,GJA1,GSTA5,GSTP1,HNRNPU,IL1B,NAMPT,NQO1,PLA2G4A,PRDX1,PTGS2,SOD2,SYK,TK1	242 (19)
BRCA1	-0.355	transcription regulator		1.424	1.44e-05	BIRC5,CCNB1,DGKA,ENPP2,ENSA,H2AX,HBB,NFE2L2,NQO1,PLK1,RBL1,TAP1,TNFAIP2,WEE1	269 (26)
TCF7L2	-0.022	transcription regulator		1.416	0.0426	APCDD1,AXIN2,BIRC5,DNMT3L,ENPP2,FGF1,FMNL2,GSS,IRS1,ME1,PPP1R16B,PTGS2,QKI,STK39
ID3	-0.071	transcription regulator		1.414	0.00706	CCNB1,CDC25B,CDC6,CSF2RB,DGKA,IKZF3,LMO2,PTPN14,PTPN5,TGFBR3
ERBB4		kinase		1.414	0.00035	ACTA1,ADAM9,EFNB2,GJA1,HBA1/HBA2,PGK1,PTGS2,SLK	253 (22)
STING1	0.432	ion channel		1.409	0.00101	GCH1,HDC,HLA-A,IL1B,NFE2L2,OASL,PARP10,PSMB8,Serpina3g (includes others),UPP1,XAF1	188 (15)
NFKB1	0.078	transcription regulator		1.391	0.00044	B2M,CD274,CHI3L1,CIITA,ENPP2,FCGRT,GATA3,GJA1,IGHM,IL1B,NAMPT,POLB,PTGS2,RPS6KB1,SOD2,TK1	219 (17)
TOB1	-0.127	transcription regulator		1.387	0.0131	CDT1,GMNN,MKI67,STAG1
SENP3	-0.014	peptidase		1.387	0.00196	H2-T22,HLA-A,OASL,TAP1,XAF1	66 (5)
FOSL1	0.136	transcription regulator		1.387	0.00835	CD274,CXCL6,GCLC,IL1B,MAP1B,NRP1	106 (7)
WNT1		cytokine		1.379	0.0168	APCDD1,AXIN2,BIRC5,CCNB1,DHFR,ENPP2,PTGS2
POMC		other		1.363	0.0457	CYP11A1,GCLC,GSTM5,GSTP1,SOD2
SRF	-0.15	transcription regulator		1.363	0.015	ACTA1,AMD1,CDK4,FGF1,GCH1,GSTM5,IGHM,MGST1,NFATC2,NOL3,PTGS2,TAF5,TMOD3,TTN
IL27		cytokine		1.36	0.000627	AHR,B2M,CD274,CDK4,CIITA,GATA3,HLA-A,IL1B,PTGS2,TAP1	151 (15)
CD3		complex		1.343	0.000115	ACP3,AHR,BIRC5,CD274,CDK4,CKS1B,DUSP2,FTL,FYN,GATA3,GLDC,HELLS,IL16,IL1B,NAMPT,NFATC2,NFE2L2,PCYT2,PRDX4,PSAP,PTGS2,RAC2,SELPLG,TOP2A,TXNRD1,WEE1,XAF1	245 (20)
PSEN2	0.15	peptidase		1.342	0.0141	ENPP2,GJA1,GNB1,HBA1/HBA2,PRC1,PTGS2
MXD1	-0.087	transcription regulator		1.342	0.0203	CDK4,CENPE,CIITA,MARS2,TOP2A
PPIF	0.087	enzyme		1.342	0.0354	ADH7,CXCL6,IL16,MCM6,Serpina3h
CTLA4		transmembrane receptor		1.342	0.000372	AHR,GATA3,MKI67,NFATC2,SOD2,TOP2A,TPX2	256 (20)
PTPRJ	0.263	phosphatase		1.342	0.00493	ACP3,HDC,OASL,PTGS2,ZC3H12A	143 (12)
E2F6	0.033	transcription regulator		1.342	3.2e-05	CDC6,CDC7,DHFR,GJA1,GMNN,MCM3,PCLAF,RRM2	181 (12)
Gcg		other		1.342	0.0096	ATP1B1,GSTA5,GSTM1,ME1,SLC7A2
CDKN1A	0.006	kinase		1.334	5.13e-23	ATAD2,AURKB,BIRC5,BUB1B,CCNB1,CD274,CDC20,CDC25B,CDC6,CDK4,CEP55,CKS1B,DLGAP5,H2AX,HMGB2,IL16,IL1B,KIF20A,KIF2C,KNSTRN,MCM3,MCM4,MCM6,MCM7,MKI67,NCAPD3,NRP1,NUSAP1,PBK,PCLAF,PLK1,PRC1,PSAP,RBL1,SIRPA,SMC2,SMC4,SOD2,SPAG5,TOP2A,TPX2,TYMS,UHRF1	192 (15)
CD28		transmembrane receptor		1.331	0.0095	AHR,CD274,CDK4,DGKA,FYN,GATA3,HELLS,IL1B,ITGAL,LDHA,NAMPT,NFATC2,PRDX4,PTGS2	218 (16)
EPAS1	0.303	transcription regulator		1.31	0.0269	CAT,CD274,CHKA,CKB,GBE1,GJA1,GLS,LDHA,NAMPT,SOD2
CEBPA	0.366	transcription regulator		1.293	1.3e-06	ABCA3,ADH7,AKR1B10,APCDD1,CDK4,CHI3L1,CIITA,CREG1,CYP11A1,DHFR,EFNB2,GCH1,GJA1,GSTP1,IKZF3,IRS1,ITGAL,NFATC2,NRP1,PFN2,PTGS2,PUM2,QKI,RBL1,SOD2,Sprr2d	266 (22)
HAVCR1		other		1.289	2.22e-09	AHR,B2M,CAPN1,CCN3,CDK4,CHKA,GATA3,NAMPT,PSMB8,PSME2,QKI,TAP1,TAP2,TMEM19,XAF1	85 (7)
HMOX1	0.258	enzyme		1.269	7.57e-06	AQP1,CD274,CDK4,FGF1,GCLC,H2AX,IL1B,MAPT,NFE2L2,NQO1,PROCR,PTGS2	199 (18)
ARNT2	0.798	transcription regulator		1.265	0.00661	ALAS2,AOX1,ARNT2,BST1,FNBP1,GSTA3,HLA-A,MCM7,NFATC2,PGK1
THRB	0.295	ligand-dependent nuclear receptor		1.254	0.0358	ACTA1,AMPD3,CCNB1,CDK4,GCH1,GSS,IGHM,IL1B,ME1,PTGS2,SLC7A11
THPO		cytokine		1.244	2.79e-05	AURKB,BIRC5,CCN3,CCNB1,GCH1,IL1B,NFE2L2,SOD2,TAP1,TFDP1	228 (22)
SPI1	0.596	transcription regulator		1.219	3.35e-05	CAT,CCNB1,CD1D,CDK4,CHI3L1,CIITA,CSF2RB,CTSE,FCGR2B,FCGRT,FTL,IL1B,LMO2,OASL,PRDX4,PSMB8,PTGS2,TK1	223 (20)
Smad2/3		group		1.199	0.0167	BIRC5,CD274,GATA3,PLEK2,SELPLG
IgE		complex		1.198	0.00228	ABAT,BIRC5,DUSP2,FCGR2B,FFAR2,FYN,HBA1/HBA2,HDC,HFE,IL1B,LCP2,MMD,NRP1,PRDX1,PTGS2	242 (19)
SUPT16H	-0.282	transcription regulator		1.195	0.000165	ACTA1,AMPD3,CBR1,CDK4,KCNQ5,KLK10,NOL3,SLC1A4,TMTC1,TTN
CDK6	-0.126	kinase		1.195	0.00543	CDK4,DHFR,FGF11,FMOD,GSTP1,PTGS2,TAP1	226 (16)
GPBAR1		G-protein coupled receptor		1.195	0.000674	GCLC,GSTA3,GSTA5,GSTM5,IL1B,MGST1
CXCL12	0.409	cytokine		1.177	0.00801	ESM1,FYN,IL1B,ITGAL,LCP2,MAPRE3,PTGS2,RPS6KB1,RYR1,SELPLG	195 (20)
IL21		cytokine		1.168	0.00707	CD1D,FCGR2B,GATA3,IL18RAP,MKI67,OASL,Serpina3g (includes others),SLFN13,TAP1	163 (14)
Hsp90 (family)		group		1.165	0.00168	ABCC1,AHR,CDK4,CIITA,CLU,GJA1,ITGAL	219 (13)
TGFBR2	0.404	kinase		1.162	0.000956	BIRC5,CKB,CLU,CXCL6,FMOD,GJA1,GSTP1,H2AX,HDC,IL1B,LDHA,NRP1,PGK1,PTGS2,Serpina3g (includes others),SLC12A4,UPP1,ZC3H12A	184 (20)
MTORC1		complex		1.154	0.022	AHR,CYP11A1,LDHA,PTGS2
EGF	0.159	growth factor		1.154	0.00448	AURKB,BIRC5,CCNB1,CD274,CDK4,CLU,CXCL6,CYP11A1,EFNB2,GJA1,GSTP1,IL1B,IRS1,LDHA,NRP1,PBK,PLPP3,PTGS2,PTPN1,RRM2,SESN3,TAGLN2,TFDP1	278 (23)
GATA1		transcription regulator		1.145	1.15e-06	ABCC4,ALAS2,AQP1,BIRC5,BLVRB,CDK4,CIITA,CREG1,ENPP1,GATA3,HBA1/HBA2,HBB,IKZF3,LMO2,MCM3,PBXIP1,RBL1,SLC3A2,TOP2A,UHRF1	143 (14)
APOE	0.262	transporter		1.145	0.00765	CAT,CLU,CSF2RB,CXCL6,FCGR2B,GATA3,HMMR,IL1B,LIPA,MAPT,MYLIP,PC,PLPP3,PTGS2,SOD2	210 (21)
Irgm1	0.183	enzyme		1.145	4.62e-07	AURKB,B2M,CCNB1,IL1B,KIF20A,MKI67,NLRC5,OASL,RRM2,SPAG5,TK1,XAF1
NFATC2	0.62	transcription regulator		1.136	0.000221	ACP3,CCNB1,CD274,CDK4,DGKA,ENPP2,GATA3,IL1B,LDHA,OASL,PTGS2,PTPN1,SLC3A2	193 (18)
CHD8	-0.02	enzyme		1.134	0.000568	ARHGAP11A,ARHGAP45,BIRC5,CD274,PPP2R5A,PRC1,TUBA1B
IDO1		enzyme		1.134	9.47e-06	CCNB1,GATA3,NRP1,SLC1A4,SLC3A2,SLC7A11,TGFBR3	107 (7)
TNFRSF1A	0.283	transmembrane receptor		1.132	0.0017	ABCC1,ABCG4,CDC6,GATA3,IL1B,KIF14,LMO2,NFE2L2,NQO1,SOD2	223 (20)
SIRT6	-0.156	enzyme		1.131	0.0135	BIRC5,IL1B,PC,PLPP3,PTGS2,SOD2
MAP2K4	0.059	kinase		1.131	0.0246	BIRC5,PLA2G4A,PRDX1,PTGS2
FASN	0.112	enzyme		1.131	0.0467	FGF1,IL1B,PTGS2,SLC7A11
IRF2	0.149	transcription regulator		1.125	1.3e-05	B2M,CD274,CIITA,IL1B,NAMPT,PSMB8,PSME2,PTGS2,SRXN1,TAP1,TAP2,TXNRD1	146 (17)
PDK1	-0.051	kinase		1.109	0.00904	CCNB1,CDC20,CDC6,LDHA,PLK1
MFAP5		other		1.109	0.00362	KIF11,KIF4A,MKI67,MYLIP,PPIH
PF4	0.322	cytokine		1.104	0.0051	GCH1,IL19,IL1B,NFE2L2,SOD2,TFDP1	205 (13)
E2F4	0.006	transcription regulator		1.103	1.74e-18	AURKB,CDC6,CENPA,CENPE,CKS1B,DBF4,DHFR,ECT2,GMNN,H2AX,HMMR,KIF22,KIF4A,MCM3,MCM4,MCM6,MKI67,PCLAF,PGRMC1,PLK1,PRC1,RBL1,RRM2,SLC3A2,SMC2,SMC4,TK1,TOP2A,TOP2B,TOPBP1,TPX2,UHRF1	160 (7)
NFATC1	0.289	transcription regulator		1.103	0.0276	AHR,CDK4,IL1B,NQO1,PTGS2,SELPLG
SMAD3	0.023	transcription regulator		1.097	0.0056	ADAM23,ADAM9,AXIN2,CDK4,CIITA,CKS1B,CYP11A1,ESM1,FCGR2B,GATA3,GLS,IL1B,PC,PTGS2	236 (22)
VEGFB	0.051	growth factor		1.084	0.022	ACTA1,PRDX1,SOD2,TXNRD1
METTL3	0.206	enzyme		1.076	0.0136	AKR1B10,CD274,DGKA,IL1B,LDHA,PTPN14,SLC7A11,TMEM19
Creb		group		1.068	0.00154	CDK5RAP2,CLMN,GABPB2,GJA1,GSTM3,HSPB8,IL1B,MCM3,PGK1,POLE,PSMC3IP,PTGS2,QKI,RRM2,SESN3,SLC7A11	120 (9)
ITGB2	0.559	transmembrane receptor		1.067	0.0161	GATA3,ITGAL,PTGS2,RAC2
MECP2	-0.004	transcription regulator		1.067	0.0435	CYB5A,GSTP1,HBA1/HBA2,HEPH,IGHM,MMD,NAV3,PTGS2
PPP3R1	-0.142	phosphatase		1.067	0.0306	ABCA3,AQP1,H1-0,IKZF3
HBEGF	0.051	growth factor		1.067	0.0141	GJA1,IL19,IL1B,LDHA,NRP1,PTGS2
PKM	-0.163	kinase		1.057	0.00179	CD274,H2AX,IL1B,LDHA,MKI67,PC,TALDO1	270 (23)
PPARGC1A		transcription regulator		1.035	0.000225	ABAT,ATP1B1,BLM,CAT,CYP11A1,IL1B,INSIG2,IRS1,LDHA,LDHB,LIPA,MAP1B,MCM3,MCM4,MCM6,ME1,PCYT2,PDE6D,PTGS2,SEMA3G,SOD2,TGFBR3	256 (21)
PLIN5		other		1.026	2.46e-05	GCLC,GSS,GSTA5,IL1B,NFE2L2,NQO1,TXNRD1	48 (3)
MAPK9	0.078	kinase		1.026	0.00733	AQP1,CDT1,GSTM1,HDC,IL1B,PLA2G4A,RBL1,SELPLG,SOD2	195 (19)
VCAN	0.132	other		1.016	0.000359	ACTA1,CLU,CXCL6,ENPP2,GLIS3,IL1B,MAP1B,RBP1,SOD2,SORT1,XAF1	143 (12)
SHC1	0.02	other		1.009	0.0128	FTL,GSTP1,HMGB2,NQO1,SOD2
CCL11	0.589	cytokine		1.004	0.0246	BIRC5,CXCL6,FGF1,IL1B
MUC1		other		1.002	5.87e-08	ABCC1,CAT,CD1D,DNMT1,GCLC,H2AX,MGST1,MKI67,NRP1,OASL,SOD2,TXNRD1,UPP1	283 (24)
CD3 group		group		1	0.000553	DGKA,FYN,GATA3,IL1B,LDHA,PLA2G4A	238 (18)
TNFSF13		cytokine		1	0.00633	CDC6,CDK4,MCM4,MCM6	181 (7)
SCAP	-0.093	other		1	0.00879	ABCA3,CYB5A,CYP4F2,Gstm6,IGHM,PTGS2	14 (2)
PDGFB	-0.06	growth factor		1	0.0447	AQP1,CCN3,FGF1,PTGS2
ITCH	0.059	enzyme		1	0.00693	DNMT1,IL1B,MCM6,RRM2	224 (19)
PLA2R1	0.112	transmembrane receptor		1	0.00186	HAGH,MGST1,SOD2,SQOR
NCOA2	-0.122	transcription regulator		1	9.68e-05	AHR,ALAS2,CIITA,GBE1,GSTM5,HLA-A,IL1B,NQO1,OASL,PRDX1,PTGS2,SRXN1	235 (21)
CCL2		cytokine		0.994	0.0057	BIRC5,HDC,IL1B,ITGAL,MKI67,PTGS2,ZC3H12A	221 (19)
TNFSF13B		cytokine		0.986	3.01e-05	AURKB,CD274,CDK4,CXCL6,ECT2,FCGR2B,FFAR2,HELLS,IL18RAP,NAMPT,PLK1,STK39	180 (17)
HDAC1	-0.132	enzyme		0.986	4.41e-09	AMPD3,AXIN2,CCNB1,CD1D,CDC6,CDT1,DCLRE1C,DHFR,GABARAPL1,GSTP1,H2AX,IL1B,LMO2,MCM3,MCM7,PLK1,PTGS2,RBL1,RRM2,SLC15A1,TOP2A,TPX2,TYMS,UHRF1	182 (14)
mir-15		microRNA		0.978	0.00606	BIRC5,CDK4,FGF1,IL1B,PTGS2,WEE1	147 (14)
NLRP3	0.404	enzyme		0.976	2.79e-07	CAT,CD1D,CD274,CDCA8,GATA3,GPR132,H2AX,IL1B,NFE2L2,POLB,PRIM1,PTGS2,SOD2,TAP1,TYMS	163 (15)
SNCA		enzyme		0.963	5.45e-07	B2M,CACNA1D,CAT,CCN3,CDC20,CHL1,CIITA,GCLC,GLDC,GNG4,IL1B,KIF4A,LDHB,MAP1B,MAPT,MKI67,NAA50,NQO1,NTN1,PGK1,PTGS2,RASSF8,SOD2,SYN2,TMEM117,WEE1,WIPF1	239 (21)
IL7		cytokine		0.956	0.00762	AHR,CD274,GATA3,IGHM,IL18RAP,NTN1,SELPLG,UPP1	218 (18)
TRIM2	0.257	enzyme		0.927	0.000726	FTL,GCLC,NFE2L2,NQO1	49 (3)
SQSTM1	0.5	transcription regulator		0.925	0.00362	GCLC,GSTM5,IL1B,NFE2L2,NQO1	197 (17)
CSF3	0.596	cytokine		0.913	0.0115	BIRC5,CDK4,ENPP2,FLOT1,GJA1,HDC,KALRN,PLCB2,PTGS2,TFDP1
KDM3B	0.017	enzyme		0.905	1.29e-08	ADRA2A,AXIN2,CDC20,CKAP2,DEPDC1,DLGAP5,EFNB2,IRS1,KALRN,KIF18B,KNL1,SPAG5
USF1	0.05	transcription regulator		0.896	6.6e-05	B2M,CAT,CDK4,CHI3L1,CIITA,GATA3,LDHA,PGK1,PTGS2	82 (7)
IgG		complex		0.887	0.0359	AHR,ATP1B1,B2M,BIRC5,CD274,DSG3,FCGR2B,IL16,IL1B,ITGAL,PTGS2,TAP1
Calcineurin (complex)		complex		0.882	0.0128	CDK4,KCNQ2,NFATC2,PTGS2,RYR1
IL32		cytokine		0.865	0.0355	CD274,CDK4,IL1B,PTGS2
TP73	-0.134	transcription regulator		0.858	5.78e-06	ABCC1,ADAM23,ALAS2,B2M,BIRC5,CCNB1,CDC20,CDC25B,CLMN,DHFR,DTYMK,GJA1,HAGH,HSPB8,IL1B,KIF22,LDHA,LRG1,MCM6,MCM7,NRP1,P2RX4,PROCR,TAP1,TNFAIP2,TPX2	273 (24)
MAP2K2	0.059	kinase		0.849	0.00186	ALDH1L1,DNMT1,IL1B,IRS1
DNMT3A	-0.115	enzyme		0.841	0.0202	ACTA1,GRINA,GSS,IRS1,NFATC2,NFE2L2,NQO1,PLK1,PTGS2,SYK
NFIC	-0.082	transcription regulator		0.832	3.81e-07	B2M,CCNB1,CHI3L1,CYP11A1,DUSP2,H6PD,HLA-A,LDHA,PLEK2,PPP1CB,SELENOP,SLC7A2,TGFBR3	104 (7)
FOXO3	-0.09	transcription regulator		0.828	9.07e-16	AHR,BIRC5,BUB1B,CAT,CCNB1,CDC20,CDC6,CDCA8,CDK4,CDT1,CEP55,DLGAP5,FMOD,FYN,GABARAPL1,GCLC,GMNN,GSTM5,IRS1,KIF2C,LCP2,MCM4,MCM7,MKI67,NAMPT,NOL3,NRP1,OPTN,PBK,PLK1,SESN3,SLC1A4,SOD2,SPAG5,TFDP1,TPX2	250 (22)
TBK1	-0.094	kinase		0.82	0.0057	HDC,IL1B,OASL,PTGS2,RBL1,SLFN13,ZC3H12A	230 (17)
mir-133		microRNA		0.816	0.00234	CCNB1,CDCA8,DNMT1,FTL,GSTP1,QKI
PI3K (family)		group		0.812	0.000364	AKR1B10,BIRC5,CAT,CD274,GCLC,IL1B,NFE2L2,NQO1,PTGS2	279 (20)
AIM2	0.229	other		0.805	0.000649	CD274,CSF2RB,FCGR2B,HLA-A,IL1B	186 (16)
MMP9	0.16	peptidase		0.788	0.000397	ABCA3,ADAM23,CD274,Clec4a3,GJA1,H2AX,IL1B,PGK1,PRDX1,SOD2,SYNPO2	219 (19)
N6AMT1	0.034	enzyme		0.784	0.000937	ADRA2A,APCDD1,AQP1,CKAP2,IRS1,KIF20A,MKI67,POLE,SNX10,SPAG5
FOXL2		transcription regulator		0.763	4.24e-05	CLU,CXCL6,CYP26B1,ESM1,HRH2,NFATC2,NFE2L2,PTGS2,SOD2
RAF1	0.152	kinase		0.749	0.00348	AMD1,CDC6,DUSP2,HDC,IL1B,LDHA,MKI67,NQO1,PC,PTGS2,RRM2	262 (22)
NR1H3		ligand-dependent nuclear receptor		0.738	4.88e-19	AURKB,BIRC5,BUB1B,CAT,CCNB1,CD274,CDC25B,CENPA,CKS1B,CLSPN,GPR132,GSTA5,GSTM5,GSTP1,HELLS,IL1B,INSIG2,ITGAL,KIF20A,KIF2C,KIF4A,KNL1,LCP2,MKI67,MYLIP,NUSAP1,PLK1,PRC1,PTGS2,TAP1,TLR1,TOP2A,UHRF1	200 (17)
TREM2	0.467	transmembrane receptor		0.728	0.00269	B2M,CTSE,HLA-A,IL1B,LIPA,PTGS2	231 (19)
CDX1		transcription regulator		0.721	0.000235	CLU,CTSE,HDC,HEPH,IL1B,PTGS2,RBL1
GNRH1		other		0.692	0.00797	APCDD1,CYP11A1,IL1B,MCM3,PTGS2	206 (19)
BCL3	0.261	transcription regulator		0.69	0.0128	CD274,GATA3,IGHM,IL19,IL1B
EBI3		cytokine		0.686	0.000114	B2M,CD274,CDK4,CIITA,CTSE,HLA-A,TAP1	115 (14)
AR	0.575	ligand-dependent nuclear receptor		0.684	1.25e-07	ABCC4,ACTA1,ALOX15B,AMD1,ATAD2,BIRC5,BUB1B,CA5B,CDC25B,CDT1,CENPE,CITED4,CYP11A1,DCTPP1,DEPDC1,DHX9,DUSP2,GATA3,GJA1,GPR182,GSTM1,GSTP1,HLA-A,KIF22,KIF2C,KIF4A,MCM4,NFATC2,NUSAP1,PBK,PLK1,SLC3A2,SLC7A11,TNFAIP2,TPD52L1,TPX2,WEE1,WIPF1	283 (26)
Tnf (family)		group		0.682	0.00197	BIRC5,CD274,CDK4,ENPP2,ESM1,FFAR2,GJA1,IL1B,OASL,PARP10,PLEK2,PTGS2,XAF1	194 (20)
PTEN	-0.025	phosphatase		0.682	7.7e-06	ABCC4,ARHGAP5,AURKB,BIRC5,BRIP1,CCNB1,CD274,CDC20,CDK4,CKS1B,COL14A1,CST6,DHFR,EFNB2,FGF1,GATA3,GPR157,GSS,IFI30,IL1B,LDHB,ME1,MKI67,Mturn,NFE2L2,NQO1,PGK1,PLK1,PPP2R5A,PTGS2,RPS6KB1,SELENOP,SQOR,SYK	277 (25)
HIF1A	0.007	transcription regulator		0.678	7.01e-05	AHR,AXIN2,BIRC5,CCN3,CD274,CHKA,CYB5A,FYN,GBE1,GJA1,GSTM3,H2AX,IL1B,INSIG2,LDHA,MCM6,MCM7,MKI67,NTN1,PGK1,PTGS2,QKI,SOD2,TMEM19,TNFAIP2,TTN	232 (20)
WNT5A	0.225	growth factor		0.655	0.000528	AXIN2,CAPN1,CXCL6,CYP11A1,ENPP2,GJA1,IL1B,NFATC2,PTGS2,PTPN1,SELPLG,SYK,TLR1	252 (21)
IREB2	-0.085	translation regulator		0.651	9.55e-05	ALAS2,FTL,LDHA,LDHB,PFN2
NRIP1	-0.299	transcription regulator		0.651	0.000311	CDC6,IL1B,LDHB,MMD,OPLAH,PTGS2,TK1	273 (24)
REL	0.367	transcription regulator		0.647	0.000911	AHR,B2M,BIRC5,CDC6,CIITA,DHFR,HLA-A,IGHM,IL1B,NFE2L2,POLB,RBL1,SOD2	252 (21)
IL15		cytokine		0.638	0.000122	AHR,CD274,CDK4,CKS1B,FYN,GATA3,GLDC,IL18RAP,IL1B,LDHA,MKI67,PGK1,PLA2G4A,PRDX4,PSAP,PSMB8,RAC2,SELPLG,TALDO1,TOP2A,TXNRD1,UPP1	233 (19)
HMGB1		transcription regulator		0.637	0.0107	CD274,CDK4,CXCL6,IL1B,IRS1,PTGS2
Tgf beta		group		0.633	2.13e-05	AHR,ARHGAP45,ARID3B,ARNT2,ATP1B1,BIRC5,BLVRB,BST1,CD274,CIITA,CLU,GATA3,GCLC,IL16,IL1B,LDHA,NQO1,PC,PGK1,PLPP3,PRELID1,PTGS2,QKI,TAF4B	270 (21)
PTGS1	0.051	enzyme		0.63	0.0105	GJA1,IL1B,PLA2G4A,PTGS2
MAP3K1	-0.124	kinase		0.625	0.00362	CCN3,PLA2G4A,PRDX1,PTGS2,TOP2A	241 (25)
LEF1		transcription regulator		0.615	0.0161	ADAM23,AXIN2,BIRC5,CD1D,CD274,DNMT3L,ENPP2,GATA3,KIF11,NUMBL,PRDX4,PTGS2
EGFR	-0.01	kinase		0.602	6.63e-05	ACTA1,AMD1,AXIN2,BIRC5,CCAR1,CD109,CD274,CDK4,CEP55,CHI3L1,CHKA,EFNB2,FAM234A,GJA1,HDC,IL1B,KPNB1,PBK,PLA2G4A,PLK1,PTGS2,Serpina3g (includes others),SLC22A5,SLC7A11,WEE1,XRN2	280 (19)
let-7a-5p (and other miRNAs w/seed GAGGUAG)		mature microRNA		0.592	7.96e-06	AURKB,BIRC5,HBA1/HBA2,KLK10,MARS2,NQO1,OTULINL,PGRMC1,POM121/POM121C,PRIM1,PTGS2,SLC1A4,TGFBR3,TYMS,UHRF1	171 (7)
CD38	0.279	enzyme		0.585	9.68e-05	ATP1B1,CAT,CHST12,CSF2RB,GBE1,HMMR,IFI30,PRDX4,RASGRP2,Serpina3g (includes others),SOD2,STK39	123 (7)
ZFP36	-0.049	transcription regulator		0.585	1.99e-06	ABCG4,CDC6,CENPA,IL1B,KIF11,KIF14,LMO2,PBK,PRC1,PTGS2,TOP2A	255 (24)
TREM1	0.655	transmembrane receptor		0.575	0.0376	ATP1B1,CD274,FFAR2,HS3ST3B1,IL1B,OASL,PLPP3,PTGS2
PPARA		ligand-dependent nuclear receptor		0.567	1.9e-07	ACTA1,CAT,CCNB1,CDK4,CHKA,CTSE,GLS,GSTM3,GSTP1,H2AX,IL1B,INSIG2,KIF20A,KIF2C,KIF4A,MGST1,MKI67,MMD,NFE2L2,PC,PLK1,PRC1,PTGS2,SMC2,SMC4,TALDO1,TOP2A,UCHL5	227 (22)
TGFBR1	-0.055	kinase		0.563	0.00226	AHR,BIRC5,CDK4,FMOD,IL18RAP,IL1B,NFATC2,TLR1	260 (22)
ANXA7	0.023	ion channel		0.563	4.96e-05	ALOX15B,CCNB1,FYN,GATA3,GSTP1,MGST1,RAD21,TFDP1
IRF3	0.066	transcription regulator		0.557	0.05	ADAM9,B2M,CD274,FGF1,IL1B,NLRC5,OASL,TAP1
SFTPA1		transporter		0.557	0.0175	ESM1,HBA1/HBA2,IL1B,MAP1B,NAMPT
VTN		other		0.557	0.00273	EFNB2,IL1B,IRS1,PTGS2	206 (16)
FUT8	-0.133	enzyme		0.555	9.55e-05	CD274,GSTM3,GSTM5,IGHM,NFE2L2
PIK3R1	0.324	kinase		0.555	0.00147	GCH1,IL1B,LDHA,MKI67,NFE2L2,PTGS2,SOD2	204 (21)
EP300	-0.023	transcription regulator		0.536	7.05e-10	ACTA1,AXIN2,B2M,BIRC5,CD274,CHKA,CKB,CTSE,CYP11A1,DHFR,DNMT1,FMNL2,FNBP1,GATA3,H6PD,HBB,IL18RAP,LDHA,MAPT,MCM3,MKI67,MMD,NTN1,PGK1,PLA2G4A,PTGS2,RBP1,SLC15A1,SLC7A11,SOD2,TK1,TMEM38A	251 (23)
CST5		other		0.535	0.000942	ABCC1,DHX9,HNRNPU,KIF11,MAP1B,NAV3,NRP1,OTUD4,PCLAF,PPP2R5A,PRDX1,RBP1,SLC7A11,UCHL5
CD40		transmembrane receptor		0.513	0.00409	BIRC5,CDK4,DCTPP1,DUSP2,FCGR2B,GLS,IL1B,ITGAL,LDHA,MCM4,PTGS2,SAMSN1,TAP1,TAP2	175 (18)
BMP7	0.209	growth factor		0.493	0.037	BIRC5,GCH1,GJA1,IL1B,IRS1,MAPT,PLEK2,PTPN1,SYN2
IRF4	0.353	transcription regulator		0.492	0.00559	B2M,CCNB1,CIITA,GATA3,IL18RAP,IL1B,ITGAL,NFATC2,PROCR,TK1	237 (17)
MET	-0.058	kinase		0.49	1.86e-05	AURKB,BIRC5,CD274,GATA3,GCLC,HDC,IL1B,PLK1,PTGS2,PTPN1,RRM2,SOD2	211 (20)
RASSF1	-0.321	other		0.478	0.00215	ABAT,CLU,CREG1,EFNB2,MAP1B,PTGS2,SELENOP
ERK		group		0.466	0.0223	CD1D,CDK4,CLU,CXCL6,GCLC,IL1B,IRS1,NFE2L2,PTGS2,SORT1
TRIM37	0.422	enzyme		0.447	0.00145	CDK5RAP2,CDT1,CKB,DNMT1,MKI67
GATA2-AS1		other		0.447	0.000499	ESM1,IL1B,LDHA,PGK1,PROCR
TFRC	0.306	transporter		0.447	0.0187	CCNB1,CDC20,FTL,Gstm6,LDHA,ME1,SRXN1
SAMSN1	0.879	other		0.447	0.0302	HDC,OASL,PTGS2,RBL1,ZC3H12A
SASH1	0.179	other		0.447	0.0115	ACP3,HDC,OASL,PTGS2,RBL1
HMGA1	-0.347	transcription regulator		0.426	0.011	ARL4A,B2M,ITGAL,MAPT,PTGS2,PTPRU,Srgn,SYK,WDFY1
RAS		group		0.424	0.014	CD274,GSTP1,IL1B,PRDX1,PTGS2,SOD2,UPP1
MAP3K7		kinase		0.416	0.000143	ACTA1,CXCL6,GCH1,IL19,IL1B,OASL,PTGS2,XAF1	160 (16)
SP1	-0.069	transcription regulator		0.41	4.07e-09	ALAS2,ALOX15B,BIRC5,CAT,CDC25B,CDK4,CHI3L1,CIITA,CKB,CYP11A1,DBF4,DHFR,DNMT1,FYN,GEN1,GJA1,GSS,HBB,HDC,IL1B,KCNQ2,KRT4,LIPA,PGK1,PLA2G4A,POLB,PROCR,PTGS2,PTPN1,RASGRP2,RBL1,RRM2,SOD2,TGFBR3,TXNRD1,TYMS	217 (20)
RUNX1	-0.284	transcription regulator		0.391	0.00828	ADD2,ALAS2,AQP1,CHI3L1,CSF2RB,CYP11A1,GATA3,HBA1/HBA2,IL1B,ITGAL,LCP2,UPP1	186 (20)
KAT2B	0.319	enzyme		0.391	0.00457	B2M,HBB,LDHA,PGK1,PTGS2	167 (18)
ERG	0.063	transcription regulator		0.378	0.0179	ABCC4,AXIN2,CDK5RAP2,FMNL2,FYN,HMMR,KIF20B,ORC6,PLPP3,SOGA1,WIPF1
IRF9	0.221	transcription regulator		0.378	0.00112	CD274,CIITA,HDC,OASL,PARP10,SLFN13,XAF1	117 (11)
Jnk		group		0.375	0.000394	BIRC5,CDK4,CXCL6,DNMT1,GJA1,IL19,IL1B,NFE2L2,NQO1,PON2,PTGS2,RBP1,SOD2	210 (19)
FOXO1	-0.031	transcription regulator		0.373	1.02e-05	BIRC5,BRIP1,CAT,CCN3,CCNB1,CTSE,DEPDC1,DLGAP5,FMOD,FYN,GABARAPL1,IL1B,IRS1,KIF11,LCP2,ME1,NAMPT,NUSAP1,PBK,PRC1,PSMB8,PTGS2,SESN3,SOD2,TAFAZZIN	266 (20)
MAPK1	-0.039	kinase		0.358	1.2e-10	ALOX15B,ARHGAP11A,ATP1B1,BIRC5,CCNB1,CRYL1,DNMT1,DUSP2,GATA3,GLS,GMNN,HBA1/HBA2,HBB,HDC,IFI30,IL1B,MKI67,NFE2L2,NRP1,OASL,PLA2G4A,PSMB8,PSME2,PTGS2,QKI,Serpina3g (includes others),SHCBP1,TAP1,TSKU,WIPF1	228 (22)
PLK1	-0.615	kinase		0.353	0.022	CDC7,CLSPN,GMNN,PLK1
OVOL2	-0.08	transcription regulator		0.311	0.0161	EFNB2,LDHA,PGK1,WIPF1
CDX2		transcription regulator		0.301	0.0188	AXIN2,BIRC5,CLU,CTSE,FGF1,HEPH,IL1B,SLC15A1
PDGF (complex)		complex		0.28	0.0129	CCN3,GJA1,MCM6,MCM7,PTGS2,PTPN1
CREB1	-0.192	transcription regulator		0.28	0.000843	BIRC5,CCNB1,CDCA8,CIITA,CYP11A1,DGKA,GAA,GLS,H2-T22,HLA-A,IL1B,MCM6,MKI67,NRP1,PLA2G4A,PTGS2,SOD2,SRXN1,SYN2,TAGLN2,TP53INP2,TSKU,UPP1	262 (20)
PGR		ligand-dependent nuclear receptor		0.278	5.85e-09	ADRA2A,AMD1,ATP1B1,BRIP1,CCNB1,CDC20,CDC6,CDT1,COL14A1,GATA3,GLS,GSTM3,HBA1/HBA2,HDC,IRS1,KIF18B,KIF2C,NCKAP5L,NRP1,NTN1,OASL,P2RX4,PAPSS2,PFN2,PGRMC1,POLE,PTGS2,RASGRP2,SELENOP,TK1,XAF1	306 (22)
miR-17-5p (and other miRNAs w/seed AAAGUGC)		mature microRNA		0.274	0.0057	BIRC5,CCNB1,CD274,CDK4,H2AX,MYLIP,RRM2	198 (14)
mir-8		microRNA		0.271	0.000159	ARHGAP5,BST1,CDC25B,ESM1,IL1B,MCM4,PDE7B,PTPN14,QKI,RNF2,RPS6KB1,TAFAZZIN,WIPF1
CASZ1	0.126	enzyme		0.254	0.0131	ACTA1,CACNA1D,ENPP1,GATA3
TERT	-0.284	enzyme		0.254	0.00173	B2M,BIRC5,CXCL6,IL1B,OASL,PSMB8,PTGS2,RRM2,SOD2,TACC3,TK1	217 (19)
GSK3B	0.056	kinase		0.243	0.0145	BIRC5,CDC6,CXCL6,H2AX,IL19,IL1B,PTGS2
LRP1	-0.021	transmembrane receptor		0.235	0.0338	ACTA1,IL1B,PRDX4,PTGS2
LIPE	0.144	enzyme		0.218	0.00824	ADH7,AQP1,FMOD,GJA1,IL1B,MAPT,PC,PTGS2	218 (19)
CNR1		G-protein coupled receptor		0.216	0.00923	APCDD1,BIRC5,CAT,HAGH,KIF11,NTN1,PTGS2,RAD21	242 (20)
Insulin		group		0.2	0.000286	ACTA1,BIRC5,CYB5A,CYP11A1,DHFR,ENPP2,FTL,GATA3,GCLC,GSTP1,IL1B,INSIG2,IRS1,LDHA,LDHB,MAPT,MCM6,MCM7,ME1,PGK1,PTGS2,RBL1,RPS6KB1,RRM2,SELENOP,SLC15A1,SOD2,SORT1	244 (23)
KRAS	-0.263	enzyme		0.197	6.15e-20	ABCA3,ABCC4,ACTA1,ADAM9,AHR,AKR1B10,AMPD3,AOX1,ATP1B1,AURKB,AXIN2,B2M,BIRC5,CBR3,CCNB1,CD109,CD274,CDC7,CDK4,CDT1,CHI3L1,CLU,CSF2RB,CXCL6,DHFR,DNMT1,ENPP1,ESM1,FCGR2B,GCLC,GJA1,GMNN,GSTA3,GSTM1,GSTM3,GSTP1,HEPH,IL1B,KIF22,KPNB1,LDHA,LMO2,MMD,NFATC2,NFE2L2,NQO1,PC,PEG3,PLK1,PRC1,PRDX4,PSMB8,PTGS2,QKI,SIRPA,SLC22A5,SLC3A2,SLC7A11,SORT1,SQOR,TAFAZZIN,TAP1,TK1,TK2,TNFAIP2,TOP2A,TRIP13,UPP1,WEE1,XRN2	289 (24)
GNAS	-0.027	enzyme		0.194	4.73e-05	BIRC5,CACNA1D,CDT1,CIITA,DTX4,FYN,GPR132,IL1B,LMO2,NRP1,PLA2G4A,PPP1R16B,SYK	237 (22)
RBPJ	0.021	transcription regulator		0.18	4.03e-05	AXIN2,CAPN1,CIITA,CLU,CYP11A1,ECT2,ENPP1,FGF1,FGF11,HMMR,IL1B,ITGAL,PAPSS2,STK39	153 (9)
EIF2AK4	-0.019	kinase		0.179	0.00362	CAT,IL1B,NFE2L2,NQO1,SOD2	75 (6)
SREBF2	-0.106	transcription regulator		0.179	0.0367	BIRC5,CYB5A,CYP4F2,LIPA,MCM6
MTOR	-0.048	kinase		0.165	0.00552	BIRC5,CD274,CHKA,CYP11A1,DHFR,GATA3,GSTM5,HBA1/HBA2,IL1B,IRS1,LDHA,LDHB,MAPT,PGRMC1,TK1	273 (24)
IGF1	0.579	growth factor		0.164	1.09e-07	ACTA1,BIRC5,CCNB1,CDK4,CLU,COL14A1,CXCL6,CYP11A1,EFNB2,H2AX,HBB,HDC,IL16,IL1B,IRS1,KCNQ2,LDHA,MAPT,MARS2,MKI67,NFE2L2,NTN1,PBK,Pitpnc1,PSMB8,PTGS2,RND1,SLC12A4,SORT1,TAP1,TAP2,TK1,WEE1	250 (16)
SP3	-0.099	transcription regulator		0.152	0.000105	ALOX15B,BIRC5,CDC25B,CHI3L1,DHFR,PGK1,PROCR,PTGS2,PTPN1,RASGRP2,RBL1,SOD2,TGFBR3,TXNRD1	200 (18)
UBE2I	-0.121	enzyme		0.152	0.00576	CYP11A1,HBB,MYLIP,TAP1	249 (16)
NFKBIA	0.16	transcription regulator		0.149	3.31e-06	ALOX15B,AMPD3,AURKB,BUB1B,CCNB1,CDC25B,CDC6,CHI3L1,CITED4,CKS1B,CLU,CXCL6,ENPP2,ESM1,FCGRT,GCH1,GSTM5,HLA-A,IL1B,POLB,PTGS2,RBP1,SOD2,TFDP1,TNFAIP2	232 (19)
TSC2	0.151	other		0.146	0.00547	AXIN2,BIRC5,CACNA1D,CREG1,CST6,ENPP2,IRS1,LDHB,SOD2	196 (15)
VHL	0.114	transcription regulator		0.14	0.00793	FTL,GBE1,GNG4,H2AX,INSIG2,LDHA,SOD2,TYMS	185 (7)
GLI1		transcription regulator		0.137	0.000194	ATAD2,CHI3L1,CLMN,CLU,CST6,DNMT1,FGF1,H1-0,HEPH,HIVEP2,HNRNPU,IRS1,ITPKB,KLK10,KNL1,MCM4,MKI67,NAV3,PAPSS2,PLEKHA8,PTGS2,SELENOP,SESN3,TGFBR3
YBX1	-0.075	transcription regulator		0.128	0.00463	ABCC1,AQP1,CYP11A1,HBB,IL1B,NFE2L2,PTGS2,RRM2	273 (20)
SALL4		transcription regulator		0.113	0.0188	ABCA3,ATP1B1,BIRC5,CIITA,EFNB2,FGF1,IL1B,LCP2
ZBTB16		transcription regulator		0.113	0.0265	CD274,DNMT1,GALNT6,GATA3,GBE1,H6PD,IL18RAP,ME1,PTGS2
EZH2	-0.266	transcription regulator		0.095	0.0212	ADAM9,AXIN2,CDK4,DNMT1,EPDR1,FGF11,GATA3,GPR132,IL18RAP,PLA2G4A,POU2F3,PTGS2,SLC7A11,SOD2,TGFBR3,UPP1
GATA4		transcription regulator		0.061	1.9e-05	ACTA1,ARRDC2,CDCA8,CXCL6,CYP11A1,DSCC1,EPDR1,GATA3,GJA1,LDHA,LRG1,NFATC2,NUSAP1,PTGS2,Serpina3g (includes others),Sprr2d,TTN
Growth hormone		group		0.06	0.0212	CAT,CLU,GCLC,GSTM1,GSTM5,GSTP1,HBB,IL1B,NAMPT,Serpina3g (includes others)
TRAF3	0.139	enzyme		0.053	0.0038	CHKA,DGKA,FFAR2,IL1B,PTPN14,Serpina3g (includes others),TK1	59 (6)
RELB	-0.058	transcription regulator		0.05	2.94e-07	ABCC4,ATP1B1,B2M,CHI3L1,CHKA,CIITA,ENPP2,IGHM,IL1B,PLPP3,PTGS2,SOD2,TNFAIP2,TTN	144 (13)
mir-34		microRNA		0.048	0.0147	BIRC5,CDK4,CNTN2,H2AX,PPP1CB,SLC7A11
Ap1		complex		0.03	0.000291	ADH7,CLU,DNMT1,GSS,GSTA5,GSTP1,HBB,IL1B,NQO1,PEX13,PTGS2,RRM2	254 (12)
NLRP12		other		0.025	0.00524	CXCL6,HLA-A,IL1B,PSMB8	192 (15)
MBTD1	-0.086	other		0	0.000831	CCNB1,DUSP2,HBA1/HBA2,Pitpnc1,SELENOP
BMP10		growth factor		0	0.00924	AQP1,CD274,HLA-A,IL1B,ITGAL,Serpina3g (includes others)	81 (7)
LATS1	-0.18	kinase		0	0.015	CCNB1,GATA3,PTGS2,TAFAZZIN
ACOX1	0.123	enzyme		0	0.00677	AIG1,CAT,CBR1,CTSE,GSTP1,H2AX,NFE2L2,TAGLN2	74 (6)
HDAC3	0.086	transcription regulator		0	0.00543	CCNB1,ENPP2,IL1B,LDHA,ME1,PGK1,PTGS2	280 (25)
NGEF	0.13	other		0	0.00606	CIITA,CYP26B1,GLDC,PEG3,PTPRU,RYR1
SPRY2	-0.411	other		0	0.0189	AXIN2,IL1B,MMD,PGK1,PTGS2,PTPN1
CCN5		growth factor		0	0.0183	AXIN2,GATA3,PROCR,TGFBR3
TFAM	-0.047	transcription regulator		0	0.00572	ACP3,IL1B,LDHA,LDHB,PGK1,PLCB2	102 (7)
mir-24		microRNA		0	0.022	AHR,CDK4,GATA3,PSAP
TSC1	0.044	other		-0.015	0.00312	AXIN2,IL19,IRS1,LDHB,LPO,MKI67,NQO1,PSAP,RPS6KB1	55 (3)
ERK1/2		group		-0.016	1.43e-05	AKR1B10,B2M,CAT,CDK4,CXCL6,EFNB2,GJA1,HLA-A,IL19,IL1B,KIF2C,MAPT,NAMPT,POLB,PSMB8,PTGS2,SLC12A4,TAP1,TAP2	267 (18)
APOA1		transporter		-0.04	0.029	CHKA,IL1B,PTGS2,SOD2
Mek		group		-0.043	0.0161	BIRC5,CLU,DNMT1,DSCC1,FAM234A,IL1B,NOL3,NQO1,PLPP3,PTGS2,SLC22A5,TOP2A,XAF1
GAST		other		-0.067	0.00606	HDC,HMGB2,IL1B,MCM3,PGK1,PTGS2	218 (18)
SLC2A1	-0.069	transporter		-0.068	0.00186	IL1B,NQO1,PTGS2,SLC7A11	241 (23)
mir-223		microRNA		-0.077	0.000149	AMPD3,BST1,CCNB1,CD274,CYB5A,Gstm3,GSTM5,IL1B,LMO2,NQO1,Serpina3g (includes others)	86 (7)
WBP2	0.115	transcription regulator		-0.083	0.0162	AXIN2,HMGB2,IL1B,MAPRE3,PTGS2,SLC7A11,TK1
LCN2	0.627	transporter		-0.128	0.0102	CKAP2,CXCL6,IL1B,KIF11,SOD2,TAGLN2
miR-34a-5p (and other miRNAs w/seed GGCAGUG)		mature microRNA		-0.136	0.00077	AXIN2,BIN2,BIRC5,CDK4,DHFR,IKZF3,MCM3,PFN2,PLCB2,SELPLG
CA9	-0.672	enzyme		-0.152	0.00428	LDHA,PGK1,SLC1A4,SLC3A2
CREBBP	0.026	transcription regulator		-0.168	0.000983	B2M,BIRC5,CDC6,CKB,CYP11A1,DHFR,FMNL2,FNBP1,HBB,IL18RAP,MCM3,NFE2L2,NTN1,PTGS2,SLC7A11,SOD2,TAP2,TMEM38A	213 (19)
YAP/TAZ		group		-0.176	4.96e-05	BIRC5,CD274,IL1B,PTGS2,SLC7A11	174 (7)
NOX4	-0.107	enzyme		-0.199	0.000674	ACTA1,GCLC,GSTA5,H2AX,LDHA,NFE2L2	235 (13)
FBXO32	0.5	enzyme		-0.2	0.000202	ABCC4,AXIN2,CXCL6,GCLC,IL1B,MAPT,PTGS2,SOD2
PDGF-BB		complex		-0.204	0.00351	AHR,CDK4,DNMT1,ENPP1,GJA1,GSS,IL1B,MCM6,MGST1,NAMPT,PFN2,PTGS2,RBP1,SOD2,SYK	228 (19)
AGT		growth factor		-0.206	1.62e-10	ACTA1,ADAM23,ALDH1L1,ATP1B1,CAT,CCN3,CCNB1,CD109,CDC20,CDK4,CENPE,DHFR,EFNB2,ENPP1,ESM1,FCGR2B,FNBP1,GAA,GCH1,GJA1,GSS,GSTA3,GSTA5,GSTM5,Gstm6,GSTP1,HMGB2,IL1B,IRS1,ITPKB,KIF20A,MAP3K15,MAPT,MGST1,NAMPT,NFE2L2,ORC6,PIR,PSMB8,PTGS2,RBL1,SOD2,STK39,TACC3,TAGLN2,TLR1,TOP2A,TPX2,TTN,UHRF1	219 (22)
VIP		other		-0.218	0.00492	CD274,GATA3,IL1B,NFATC2,PTGS2,SORT1,TLR1	222 (16)
TGFB1	0.048	growth factor		-0.218	2.48e-16	ACP3,ACTA1,ADGRG2,ADRA2A,AHR,AMD1,AQP1,ARL4A,ARNT2,ATP1B1,AXIN2,B2M,BIRC5,BRIP1,BUB1B,CAT,CBR3,CCN3,CCNB1,CD274,CDC20,CDC7,CDK4,CDT1,CENPA,CENPE,CHI3L1,CIITA,CKS1B,CLU,CYP11A1,DNMT1,DTX4,ENPP1,ESM1,FGF1,FNBP1,FTL,FYN,GATA3,GCLC,GJA1,GLS,GSTA5,H6PD,HRH2,IFI30,IGHM,IKZF3,IL1B,IRS1,ITGAL,LDHA,MAP1B,MCM4,MCM6,MCM7,ME1,MKI67,NAMPT,NFATC2,NFE2L2,NRP1,PCBP3,PDZK1IP1,PFN2,PGK1,PGRMC1,PI4K2B,PLA2G4A,PLEK2…	319 (24)
GSTP1	0.748	enzyme		-0.228	0.0485	Fam13a,GLS,GSTP1,IL1B,NFE2L2,NQO1,SLC7A11
EIF4E	-0.167	translation regulator		-0.231	0.00136	B2M,BIRC5,CD274,CDK4,CDT1,HLA-A,NOL3,NRP1,RRM2,SELPLG,SRXN1,UPP1	199 (7)
PSEN1	0.156	peptidase		-0.243	0.00189	ACTA1,ATP1B1,CKB,ENPP2,ENSA,GJA1,GNB1,GSTP1,HBA1/HBA2,IL1B,MAPT,PGK1,PRC1,PTGS2,SELPLG,TOP2B,TUBA1B	261 (21)
MDM2	-0.15	enzyme		-0.245	0.000126	BIRC5,CDK4,DNMT1,FCGRT,IL1B,MCM6,MCM7,TFDP1,TOP2A	188 (15)
HOXA10		transcription regulator		-0.277	5.3e-05	ACTA1,ALAS2,AQP1,ARL4A,ENPP2,GJA1,GSTA3,KRT4,MAP1B,ME1,PEG3,RBP1,TGFBR3
ZEB1	0.097	transcription regulator		-0.294	0.00517	ABCA3,DNMT1,GATA3,IL1B,MAP1B,NRP1,PTGS2	203 (23)
TWIST1	0.359	transcription regulator		-0.302	0.00282	ABCC4,CHI3L1,CLU,EFNB2,FMOD,IL1B,LRG1,OASL,PTPRU,SLC28A3,XAF1
LDB1	0.047	transcription regulator		-0.302	0.0042	AHR,AXIN2,CAT,FBXO7,GJA1,ITGAL,NLRC5,PCBP3,PLA2G4A,SAMSN1,SIRPA,SLC15A1,SOD2,TAP1
CSNK2A1	0.005	kinase		-0.311	4.87e-07	AHR,DHFR,MCM3,MCM6,MCM7,RAD21,TYMS,WEE1	218 (17)
PDX1		transcription regulator		-0.333	0.00142	CAT,CKB,FGF1,GCH1,IL1B,MAPT,NQO1,PAPSS2,PC,PDZK1IP1,TGFBR3
POU5F1		transcription regulator		-0.355	0.000808	AHR,APCDD1,BIRC5,CD274,CST6,DNMT1,GAA,GATA3,IRS1,LDHA,NRP1,PEG3,PSAP,PSMC3IP,SIRPA,Sprr2d,TXNRD1,WEE1	25 (2)
SOCS3	0.295	phosphatase		-0.371	0.0411	ACTA1,IL1B,IRS1,OASL,Serpina3g (includes others)
Interferon alpha		group		-0.374	6.25e-12	B2M,CD1D,CD274,CDC20,CIITA,CSF2RB,ENPP1,ENPP2,FCGR2B,GATA3,GCLC,GLS,GSTM3,HLA-A,HMMR,IL18RAP,IL1B,MCM3,MCM6,MORC2,MYLIP,NUSAP1,OASL,PARP10,PBK,PI4K2B,PON3,PRC1,PSMB8,PTGS2,SLFN13,TACC3,TAP1,TAP2,TLR1,TNFAIP2,TOPBP1,TRIP13,TYMS,WDFY1	167 (15)
NFKB2	0.15	transcription regulator		-0.377	0.00793	ENPP2,IL1B,PLPP3,PSMB8,PTGS2,Serpina3g (includes others),SOD2,TNFAIP2	201 (14)
SP110	0.213	transcription regulator		-0.378	0.0193	CLU,NFATC2,PANX1,PLK1,POLE,TAF5,TGFBR3
TGFB3	-0.359	growth factor		-0.378	0.00787	ACTA1,CCN3,CDK4,GATA3,GJA1,PLK1,TGFBR3	272 (15)
ARNT	-0.112	transcription regulator		-0.392	0.000378	AHR,CD274,CDK4,IGHM,KIF20A,LDHA,MPP1,NFATC2,NQO1,PGK1,SOD2	211 (12)
NOTCH1	-0.33	transcription regulator		-0.393	0.00461	CSF2RB,ECT2,EFNB2,ESM1,FCGR2B,GAA,GATA3,GLS,HBA1/HBA2,LDHA,PGK1,PTGS2,TGFBR3	211 (24)
CDK19	-0.126	kinase		-0.447	0.0296	ABAT,CLU,DNMT3L,PROCR,SLC7A11,UPP1
COL18A1	0.056	other		-0.447	0.0277	CDC25B,EFNB2,LDHA,NRP1,PTGS2
Scd2	0.216	enzyme		-0.447	0.00057	HDC,OASL,PARP10,SLFN13,XAF1	54 (4)
KCNIP3	0.322	transcription regulator		-0.447	0.0151	ABR,FCGR2B,IL16,IL1B,SIRPA
HIPK2	0.143	kinase		-0.457	9.97e-05	ALAS2,GCLC,GSTM5,HBA1/HBA2,IL1B,NFE2L2,NQO1,RAC2	122 (9)
SOX2	-0.462	transcription regulator		-0.476	0.00514	AHR,APCDD1,AXIN2,BIRC5,CD274,CST6,DNMT1,FYN,GATA3,GJA1,IRS1,NRP1,PEG3,QKI,SLC7A11,SOX21,Sprr2d,TXNRD1,WIPF1	25 (2)
miR-146a-5p (and other miRNAs w/seed GAGAACU)		mature microRNA		-0.478	0.00445	CAT,CD1D,IL1B,KIF22,MCPH1,TLR1,UHRF1
TIA1	0.049	other		-0.478	0.000903	ADAM9,CCNB1,CD109,ENPP2,HBB,PTGS2,TGFBR3
FAS	0.357	transmembrane receptor		-0.507	0.000396	ARL4A,BIRC5,CD1D,CXCL6,DYRK3,FCGR2B,GPR107,IL16,IL1B,OPTN,P2RX4,PTPN1,RASGRP2,RND1,SELPLG,SOD2,SYK,TAGLN2	186 (17)
NR4A1	0.401	ligand-dependent nuclear receptor		-0.508	0.00193	ACTA1,AXIN2,BIRC5,GBE1,GSTM5,HDC,IL16,IL1B,NOL3,PC,PGK1,PHKB,TAGLN2,TALDO1	294 (25)
miR-155-5p (miRNAs w/seed UAAUGCU)		mature microRNA		-0.518	0.0449	FMNL2,IL1B,PTGS2,TRIP13,TXNRD1,WDFY1,WEE1
MMP14	0.076	peptidase		-0.522	0.000325	ABCA3,Clec4a3,IL1B,NTN1,PGK1,PRDX1,PTGS2,SYNPO2	88 (5)
BCL6	-0.031	transcription regulator		-0.543	0.000783	CD274,CIITA,FCGRT,FMOD,GABARAPL1,GATA3,GSTM5,IL1B,LDHB,PI4K2B,PLA2G4A,SMC3,SYK	202 (19)
FOS	-0.133	transcription regulator		-0.544	9.83e-06	ABCC1,ADD2,AFF4,CAT,CHI3L1,CLU,DNMT1,DSG3,ESM1,GJA1,GSTA5,GSTP1,HBA1/HBA2,HMMR,HSPB8,IL1B,MGST1,NAMPT,NFE2L2,NQO1,PCYT2,PRDX1,PTGS2,QKI,RBP1,SIRPA,WEE1,XAF1	244 (17)
HFE	0.828	transmembrane receptor		-0.547	0.0102	AKR1B10,B2M,CTSE,CYP26B1,GSTA5,HEPH,PSMB8
TAFAZZIN	0.322	enzyme		-0.548	1.71e-08	AOX1,ARNT2,CCAR1,CCNB1,ENPP2,ESM1,GBE1,GSTM5,H2AX,HELLS,HLA-A,IGHM,IL16,IL1B,IRS1,ITGAL,LDHA,NAV3,PTGS2,RNF2,TAFAZZIN,UCHL5,UPP1	209 (16)
PRNP	0.111	other		-0.554	0.00112	AHR,CAT,GJA1,H2AX,IL1B,IRS1,PLPP3	268 (25)
TFAP2C	0.186	transcription regulator		-0.555	0.0175	CYP11A1,GSTA3,NRP1,SOD2,TK1
APLN	-0.452	other		-0.557	0.00251	ALAS2,CAT,HBA1/HBA2,IRS1,RBP1,TAGLN2
ILF3	-0.024	transcription regulator		-0.57	0.00924	CHI3L1,CHKA,CIITA,COL14A1,IL1B,SLC3A2
LMO2	0.79	transcription regulator		-0.577	0.00969	AHR,AXIN2,CAT,FBXO7,GATA3,GJA1,NLRC5,PCBP3,PLA2G4A,SAMSN1,SOD2,TAP1
RXRA	0.18	ligand-dependent nuclear receptor		-0.595	0.00189	CAT,CCNB1,CD109,CLMN,CLU,DIS3,ECT2,FTL,GCLC,Gm10419,GSTM1,IL1B,MAP1B,PC,RBP1,TK1,WEE1,ZC3H12A	251 (13)
CDK4/6		group		-0.6	0.0121	CDC6,PKP4,RRM2,TALDO1,TUBA1B
MYB	-0.054	transcription regulator		-0.619	0.00326	AXIN2,BIRC5,CCNB1,CXCL6,GATA3,GSTM1,PTGS2,RBL1,Serpina3g (includes others),ZC3H12A	183 (21)
PML	-0.046	transcription regulator		-0.626	1.41e-07	BIRC5,CAT,CIITA,FTL,HBB,IL1B,MCM6,ME1,NFE2L2,NQO1,PRDX1,PSMB8,TAP1,TAP2,TOPBP1,TXNRD1	157 (17)
OGT	-0.006	enzyme		-0.633	0.00688	BIRC5,DUOXA1,GNG4,IL1B,PLK1,POU2F3,TYMS	149 (13)
NR4A3	0.577	ligand-dependent nuclear receptor		-0.64	0.00879	CCNB1,CDC20,IL1B,KIF20A,NQO1,UHRF1
SOCS1	0.343	other		-0.647	0.00624	CD1D,CD274,CDK4,CIITA,IL1B,IRS1,PTGS2,Serpina3g (includes others)	179 (18)
Tcf7	0.077	transcription regulator		-0.679	0.0346	ADAM23,CD274,DNMT3L,ENPP2,FYN,GATA3,IKZF3,KIF11,PAPSS2,PRDX4,PSAP,TLR1
CAMK2D	-0.091	kinase		-0.689	0.000255	ACTA1,HBA1/HBA2,HBB,PPP2R5A	88 (7)
BCR (complex)		complex		-0.705	0.0165	CDK4,DCTPP1,DUSP2,FCGR2B,GLS,GPR132,LDHA,MCM4,NAMPT,PTGS2,RAC2,SAMSN1
GPR174		G-protein coupled receptor		-0.707	0.000754	CDT1,CIITA,FPGS,FYN,GPR132,LMO2,PPP1R16B,TLR1
SOD2	0.245	enzyme		-0.728	0.000913	ACP3,CAT,CCNB1,GCH1,IL1B,PTGS2,SOD2,SORT1	245 (21)
PIK3CA	-0.021	kinase		-0.728	0.000531	ADAM9,BIRC5,CCNB1,CXCL6,DSG3,GSS,IL19,IRS1,LMO2,PROCR,PTGS2,TK1	270 (23)
PCGEM1		other		-0.73	0.00117	CYP11A1,GLS,LDHA,PGK1,TALDO1
YAP1	-0.133	transcription regulator		-0.735	1.09e-08	ADAM9,ATAD2,AURKB,BIRC5,CAPN1,CCNB1,CD274,CDC20,CDC6,CDK4,CYP11A1,DNMT3L,DTYMK,FGF1,H2AX,HFE,IGHM,IL1B,LDHA,MAP1B,MCM3,MCM6,PANX1,PLK1,PSMB8,PTGS2,PTPN1,RRM2,SYK,TK1,TOP2A,TYMS,UHRF1	265 (22)
mir-30		microRNA		-0.739	0.00569	ADRA2A,CAT,GLDC,IL1B,STK39	119 (7)
AIP	0.19	transcription regulator		-0.747	0.022	AHR,BIRC5,GNG4,PDE7B
ADRB		group		-0.748	9.72e-05	CDC7,CDK4,GSTA3,GSTA5,NQO1,OASL,PCYT2,PTGS2,SLC7A11,SRXN1,WEE1	116 (7)
NRAS	-0.195	enzyme		-0.749	7.31e-13	B2M,CCNB1,CDC20,CDC6,CENPA,CTSE,DUSP2,GJA1,HLA-A,IGHM,IL1B,KIF22,KIF2C,MCM3,MKI67,NFE2L2,NOL3,NQO1,P3H4,PON3,PSMB8,PTGS2,SESN3,TAP1,WEE1	264 (24)
mir-122		microRNA		-0.749	0.0102	H1-0,MAP1B,NUMBL,PTPN1,PTPN14,RAD21
IKBKE	0.416	kinase		-0.75	0.0314	CXCL6,HLA-A,LDHA,PGK1,PTGS2
STIM1	0.065	ion channel		-0.762	0.0447	GCLC,NFATC2,NQO1,PRDX1
ISG15		other		-0.762	0.0122	COL14A1,GCLC,GSTM3,HLA-A
ELAVL1	0.13	other		-0.776	6.28e-06	B2M,CDC6,CENPA,CENPE,GATA3,GSS,HBB,HLA-A,KIF11,PBK,PRC1,PSAP,PTGS2,SLC7A11,SYK,TOP2A,WEE1	148 (7)
ERBB3	-0.05	kinase		-0.777	2.1e-06	ACTA1,ADAM9,CLU,GLS,HBA1/HBA2,HMMR,PLK1,PTGS2,Serpina3g (includes others),SLK,TK1,TOP2A	261 (22)
STK11	-0.039	kinase		-0.78	0.000857	CD274,CREBL2,CXCL6,DCTPP1,DNMT1,KCNQ2,LDHA,PGK1,PTGS2,RRM2,SOD2,TALDO1,TOP2A,TXNRD1,TYMS	226 (23)
BMAL1		transcription regulator		-0.785	0.0203	IL1B,MCM6,NFE2L2,NQO1,WEE1
KDM5A	0.073	transcription regulator		-0.816	0.0423	ATP1B1,DUSP2,MCM3,RPS6KB1,RYR1,SOD2
MAP4K4	-0.09	kinase		-0.816	0.0257	H6PD,LDHB,PAPSS2,PI4K2B,PON2,RPS6KB1
RHO		G-protein coupled receptor		-0.816	0.00234	AQP1,B2M,GNB1,HFE,HMGB2,SELENOP
KAT2A	-0.062	enzyme		-0.816	0.0102	ADAM23,CDC25B,FGF1,GABARAPL1,GCLC,HNRNPU,LDHA
DNMT1	-0.309	enzyme		-0.83	0.00116	BIRC5,CCNB1,DNMT1,EPDR1,GSTP1,PTGS2,SLC15A1,SLC7A11	258 (25)
YTHDF1	-0.105	other		-0.849	0.0183	CDC25B,IL16,IL1B,SORT1
ACSL4	-0.19	enzyme		-0.849	0.0306	CDC25B,ENPP1,PTGS2,STK39
CD200R1		transmembrane receptor		-0.849	0.0355	CSF2RB,GATA3,KIF11,RBL1
DIO3		enzyme		-0.853	0.00635	CYP11A1,FGF11,GLIS3,GSTA5,HLA-A,KIF2C,PLK1,SNED1,Srgn
NCOA3	-0.232	transcription regulator		-0.855	0.000804	AHR,CCNB1,CDC6,IRS1,LDHA,MCM7,PGK1,PTGS2	301 (21)
GATA6		transcription regulator		-0.876	0.00777	CDCA8,CRYL1,CYP11A1,DSCC1,HBA1/HBA2,IL1B,LDHB,NUSAP1,PGK1,Sprr2d	22 (2)
HNRNPAB	-0.203	enzyme		-0.896	1.44e-06	AURKB,CDC20,CDT1,HBB,PTGS2,UHRF1
KDM8	-0.385	enzyme		-0.896	0.000482	ATAD2,CYP11A1,LDHA,MCM3,MCM4,PC,TALDO1	149 (6)
EGR2	0.571	transcription regulator		-0.905	0.023	ABCC1,AHR,CHKA,CTSE,DGKA,GATA3,IL1B,PLEKHA8,RASAL1,TGFBR3,TOP2B
IL10RA	0.45	transmembrane receptor		-0.908	1.91e-07	ABAT,CCN3,CD1D,COL14A1,CTSE,GSTM1,Gstm3,GSTM5,Gstm6,H2-T22,HLA-A,IL1B,LRG1,NAMPT,NLRC5,PROCR,PSMB8,Serpina3g (includes others),SLC7A11,TAP1,TAP2,UPP1	104 (11)
RARRES2		transmembrane receptor		-0.933	0.00186	CD274,CYP11A1,IL1B,LPO	140 (11)
UCHL1		peptidase		-0.946	0.00426	EIF2B4,GABARAPL1,LDHB,PI4K2B,PLA2G4A,SOD2
EGLN		group		-0.959	0.0361	FTL,FYN,GATA3,LDHA,NOL3,PGK1,Serpina3g (includes others)
PHACTR1	0.424	other		-1	0.00895	CCN3,PLPP3,PTGS2,SLC3A2
NQO1	0.776	enzyme		-1	0.0467	BIRC5,GLS,LDHA,PTGS2
GPS2	-0.089	transcription regulator		-1	0.0409	ALAS2,HIVEP2,IL1B,WIPF1
ATF3	-0.032	transcription regulator		-1	0.000565	AURKB,CDK4,DCTPP1,IL1B,PAPSS2,PLK1,POLE,PRIM1,RRM2,TK1
BANF1	-0.103	other		-1	0.0487	HLA-A,IFI30,OASL,PSME2
ETV6	0.255	transcription regulator		-1	0.039	ALAS2,OASL,PARP10,XAF1
miR-1-3p (and other miRNAs w/seed GGAAUGU)		mature microRNA		-1.011	0.00125	BLCAP,GCH1,GJA1,MMD,NRP1,POM121/POM121C,SRXN1,SSNA1,TAGLN2,UHRF1,WDFY1
DKK1		growth factor		-1.015	0.0135	AXIN2,BIRC5,GATA3,PTGS2,SLC7A11
MYCN		transcription regulator		-1.025	0.00221	ABCA3,ABCC1,ABCC4,ABCF3,ABCG4,ADAM23,B2M,BIRC5,CHPF2,CIITA,CLU,DUSP2,HLA-A,LDHA,TUBA1B	95 (7)
SATB1	0.29	transcription regulator		-1.037	0.000102	GATA3,GNG4,HBB,IL16,IL18RAP,NFE2L2,PTGS2,RASGRP2,TAF4B,TMEM117,UHRF1,XAF1	92 (7)
APC	-0.103	enzyme		-1.054	0.00814	APCDD1,AXIN2,B2M,BIRC5,CD274,CLU,NUMBL,PLA2G4A,PTGS2	215 (16)
UPF2	-0.075	other		-1.067	0.00344	CACNA1D,CLU,NRP1,PTGS2
MAPKAPK2	0.102	kinase		-1.067	0.0275	HDC,HSPB8,IL1B,TOP2A
USP18		peptidase		-1.067	0.026	IL18RAP,IL1B,OASL,TNFAIP2
CHGA	0.115	other		-1.067	5.72e-05	AOX1,BIRC5,IL1B,PTGS2	260 (26)
BRD2	0.004	kinase		-1.067	6.32e-05	ALAS2,HBA1/HBA2,IL1B,Msantd2,NQO1,PRELID1,WEE1
MYC	-0.048	transcription regulator		-1.068	5.6e-16	ABCA3,ABCC1,ABCC4,ABCF3,ABCG4,ACTA1,ADAM9,AHR,AMD1,APCDD1,AQP1,AURKB,BIRC5,BUB1B,CCNB1,CD274,CDC20,CDC25B,CDC7,CDK4,CHKA,CLU,COL14A1,CST6,DCTPP1,DHFR,DLGAP5,DNMT1,DUSP2,EIF2B4,FCGR2B,FCGRT,FMOD,GAA,GCLC,GJA1,GLS,GPR132,H6PD,HIVEP2,HLA-A,HNRNPU,IRS1,ITGAL,KIF2C,LDHA,LDHB,MCM6,MCM7,MKI67,NFE2L2,NQO1,NRP1,OASL,PEG3,PGK1,PLK1,PRDX4,PSMB8,PTGS2,RBP1,RIN3,RRM2,SLC3A2,SOD2,Sprr2d,SQOR,TAGLN2,TFDP1,TPX2,…	241 (19)
CYLD-AS1		other		-1.069	1.41e-12	BLVRB,CBR1,FTL,GCLC,GLS,IL1B,ME1,MGST1,NFE2L2,NQO1,PRDX1,SRXN1,TALDO1,TNFAIP2,TXNRD1
BCL2L1	0.137	other		-1.091	0.0355	CDC6,DHFR,IL1B,NQO1
RUNX2	-0.29	transcription regulator		-1.091	0.0386	AXIN2,BIRC5,CIITA,ITGAL,MKI67,SELPLG
CHEK1	-0.243	kinase		-1.114	0.000603	BUB1B,CDC25B,H2AX,RRM2	188 (11)
TP63	0.01	transcription regulator		-1.121	0.000765	ADH7,AHR,BLM,CAPN12,CCNB1,COL14A1,CYP26B1,DNMT1,ENSA,FGF11,HAGH,IL1B,MKI67,PTGS2,PTPRU,RAC2,RASSF8,RRM2,SELENOP,SLC7A11,TACC3,TOP2A,UHRF1,WEE1	237 (17)
POR	0.021	enzyme		-1.131	0.000107	ACTA1,AHR,APCDD1,CIITA,FGF1,GSTA3,GSTA5,GSTM1,Gstm3,GSTM5,Gstm6,HLA-A,SLC22A5
SRSF1	-0.142	other		-1.131	0.00072	AURKB,BIRC5,CD274,CXCL6,GSTP1,PLK1,RRM2	204 (9)
CISH	0.515	other		-1.134	0.00072	CYP4F2,DUSP2,HDC,IL1B,MPP1,PTGS2,SLC7A11	154 (15)
PRKN		enzyme		-1.135	0.0248	AXIN2,CCNB1,IL1B,NQO1,PRDX1,PTPN5
BRD4		kinase		-1.15	0.000646	ABCC4,AURKB,CD274,CDC6,DCTPP1,KCNQ5,MCM3,NQO1,RRM2,SLC7A2,TOP2A	258 (23)
KLF3	-0.062	transcription regulator		-1.155	0.0102	ACOT11,CD1D,DYRK3,FCGRT,GSTP1,HBB,IL16,LMO2,PI4K2B,PTPN14,PUM2,RYR1,TAFAZZIN,TMOD3
TCF4	0.063	transcription regulator		-1.155	3.92e-08	BIRC5,CDC20,CDC25B,CEP55,CTSE,ENPP1,H1-0,HMGB2,HMMR,IL16,IL1B,KALRN,LMO2,MKI67,OPTN,PDE7B,PPIH,PRC1,PRDX4,PTGS2,RASGRP2,RPS6KB1,RRM2,SELENOP,Serpina3g (includes others)
FGF1	0.746	growth factor		-1.164	4.39e-09	ACTA1,AHR,AKR1B10,AXIN2,DNMT1,GCLC,GSTM1,GSTM5,GSTP1,IL1B,IRS1,MKI67,NFE2L2,NQO1,PTGS2,SLC7A2	236 (18)
ATM	-0.349	kinase		-1.172	0.00309	BLM,CDK4,CLU,H2AX,PSME2,RRM2	139 (11)
SNAI1	-0.131	transcription regulator		-1.172	0.0017	ADD2,CDC25B,CDK4,FMNL2,PTGS2,SLC28A3,TGFBR3,TMOD3,TPX2,WIPF1	101 (7)
TFAP2A	-0.043	transcription regulator		-1.18	9.72e-05	BIRC5,BLCAP,CYP11A1,LIPA,MCM7,PRDX1,PSAP,RRM2,SESN3,SOD2,TYMS	100 (7)
FLCN	0.065	other		-1.219	0.0145	CBR1,CKB,LDHA,LIPA,SOD2,TMTC1,ZC3H12A
ATG5	0.047	other		-1.231	0.0289	HLA-A,IL1B,NFE2L2,NQO1,TPX2
TCF12	-0.1	transcription regulator		-1.253	0.0187	GATA3,GJA1,IL18RAP,LDHA,PTPRU,TLR1,ZC3H12A
BACH1	0.356	transcription regulator		-1.253	0.00234	FTL,GCLC,HBB,ME1,NQO1,SLC7A11	49 (2)
YY1	-0.07	transcription regulator		-1.299	2.17e-14	ACTA1,ARID3B,AURKB,BIRC5,BUB1B,CCNB1,CDC6,CENPA,CENPE,CIITA,CLU,H2AX,HELLS,IL1B,KIF11,KIF20A,KIF2C,MCM4,MCM6,MCM7,MKI67,PEG3,PFN2,PLK1,POLB,PRC1,PTBP3,QKI,RAD21,TACC3,TOP2A,UHRF1	244 (20)
mir-142		microRNA		-1.311	0.000754	ABAT,AHR,CAT,H1-0,HLA-A,NRP1,PTPN1,STK26
RNF187	-0.053	enzyme		-1.342	0.0193	AHR,DGKA,LMO2,PBXIP1,SOD2
CDK5R1	0.515	kinase		-1.342	0.000278	IL1B,MAPT,RRM2,TOP2A,UHRF1	175 (8)
TGFB2-AS1		other		-1.342	0.0167	BIRC5,HFE,PLPP3,SELENOP,TMEM117
IRF2BP2	0.009	transcription regulator		-1.408	0.0423	CD274,Clec4a3,CSF2RB,HLA-A,IGHM,NLRC5
MNT	-0.125	transcription regulator		-1.414	1.43e-06	ARHGAP45,ATP1B1,BLVRB,BST1,CDK4,LDHA,NQO1,PC,PGK1
Immunoglobulin		complex		-1.426	1.76e-13	ACTA1,ADAM23,ADAM9,AHR,ALAS2,ARRDC2,B2M,BIRC5,BLVRB,CAT,CD1D,CD274,CDK4,CIITA,CLU,CSF2RB,CXCL6,DGKA,ESM1,FGF1,FYN,GATA3,GBE1,GSTP1,H2AX,HLA-A,IFI30,IL1B,LIPA,MAPT,MKI67,Mturn,NAMPT,NEB,NFE2L2,NRP1,OASL,P3H4,PC,PGK1,PHKB,PRDX1,PSMB8,PTGS2,RAC2,RRM2,SIRPA,SLC3A2,SLC7A11,SLFN13,SOD2,STK39,SYNPO2,TALDO1,TGFBR3,TNFAIP2,TTN,TXNRD1,XAF1	188 (15)
SLC15A4	-0.228	transporter		-1.432	6.83e-09	CD274,CDC20,ENPP1,HMMR,IL1B,MCM3,MCM6,NUSAP1,OASL,PBK,PON3,PRC1,PTGS2,TACC3,TAP2,TRIP13	129 (11)
NONO	-0.17	transcription regulator		-1.45	0.00574	BRIP1,GCH1,LDHA,OASL,PDE7B,PGK1,PI4K2B,XAF1
CITED2	0.327	transcription regulator		-1.451	1.79e-06	AIG1,ARL4A,ATXN7L1,B2M,CD274,FCGR2B,FMNL2,HLA-A,IL1B,LCP2,NAMPT,OASL,PDE7B,PGK1,Serpina3g (includes others),UPP1,XAF1	117 (12)
Nr1h		group		-1.529	0.000937	ARNT2,ATP1B1,FGF1,H6PD,IL1B,INSIG2,ITGAL,MYLIP,PTGS2,TAP1	128 (10)
ZC3H12A	0.824	enzyme		-1.534	0.0274	ABCC4,FCGR2B,FPGS,GPR132,IL1B,RAC2,SAMSN1,TNFAIP2
SMARCA5	-0.299	transcription regulator		-1.571	3.8e-05	AHR,B2M,BST1,DYRK3,ESM1,H2-T22,HLA-A,IKZF3,NLRC5,RAB44,SNX10
COPS5	-0.125	transcription regulator		-1.576	1.77e-19	AMD1,AURKB,BIRC5,BLCAP,CDC20,CDK4,DBF4,DCTPP1,DEPDC1,DLGAP5,DSCC1,DTYMK,H2AX,HELLS,HMGB2,HMMR,HNRNPU,KIF11,KIF22,KPNB1,LDHB,MCM6,MCM7,MKI67,PBK,RAD21,SLC3A2,SMC2,SMC3,SMC6,TK1,TOP2A,TPX2,UPP1	178 (7)
MED1	0.018	transcription regulator		-1.585	0.00116	AURKB,BIRC5,CCNB1,CDC20,CDC6,CDK4,CENPA,CYP11A1,DTYMK,GSTP1,PLK1,SYNPO2	257 (19)
MYBL2	-0.501	transcription regulator		-1.616	7.93e-06	BIRC5,CCNB1,CDC25B,CENPE,CLU,PLK1,RRM2,TOP2A	72 (7)
HNF1A-AS1		other		-1.633	2.68e-06	BIRC5,CEP55,HMGB2,KIF22,KIF2C,SOX21
LATS2	0.223	kinase		-1.633	0.00106	AURKB,CCNB1,GATA3,PLK1,PTGS2,TAFAZZIN	128 (9)
RXRB	-0.024	ligand-dependent nuclear receptor		-1.633	0.0245	CD109,CLU,ECT2,Gm10419,GSTM1,IL1B,MAP1B,ZC3H12A
miR-145-5p (and other miRNAs w/seed UCCAGUU)		mature microRNA		-1.634	0.0048	CD274,CDK4,CYP11A1,IRS1,PLA2G4A,SOD2	220 (15)
GNA12	0.167	enzyme		-1.664	0.000839	GCLC,GSTA3,GSTA5,GSTP1,IRS1,PTGS2,TXNRD1	225 (14)
E2F2	-0.21	transcription regulator		-1.671	2.4e-08	BIRC5,CCNB1,CDC6,DHFR,MCM3,MCM4,MCM6,MCM7,RBL1,RRM2,TOP2B,TOPBP1	208 (17)
MYOD1		transcription regulator		-1.675	3e-17	ACTA1,BUB1B,CDC20,CDC6,CENPE,CEP55,DEPDC1,DHFR,DLGAP5,ENPP2,FYN,HSPB8,KIF14,KIF18B,KIF2C,KIF4A,KNL1,MKI67,NCAPH,NUSAP1,PBK,PCLAF,PLK1,RAC2,RRM2,RYR1,SHCBP1,TGFBR3,TOP2A,TPX2,TRIP13,TTN	119 (10)
NR0B1		ligand-dependent nuclear receptor		-1.698	0.000553	CYP11A1,GCLC,GSS,GSTA5,NFE2L2,NQO1	60 (2)
NR3C1	-0.089	ligand-dependent nuclear receptor		-1.708	4.51e-05	AQP1,ATP1B1,B2M,CAT,CBR1,CCAR1,CD274,CKAP2,CKS1B,CXCL6,CYP11A1,GATA3,GSTP1,H6PD,HNRNPU,IL1B,NAMPT,NAV3,NOL3,NQO1,OASL,PC,PGK1,PLA2G4A,PPP1CB,PTGS2,RAD21,SELENOP,STK39,TK1,TLR1,TNFAIP2	259 (21)
IL1RN	-0.242	cytokine		-1.709	0.0423	CIITA,GJA1,H6PD,IL1B,OASL,PTGS2
CSF1	0.241	cytokine		-1.729	0.00177	BIRC5,CCNB1,CD274,CDK4,CXCL6,CYP11A1,FCGRT,FERMT3,GLS,HLA-A,IL1B,LDHA,OASL,PARP10,TLR1,XAF1	260 (17)
KMT2D	0.153	transcription regulator		-1.737	0.000119	ADGRG2,B2M,CD274,DHX9,DSG3,DUSP2,H2-T22,HLA-A,NLRC5,OASL,POLE,PSMB8,PSME2,TAP1,TAP2	139 (3)
IRGM	0.367	enzyme		-1.756	0.00179	B2M,CXCL6,IL1B,OASL,PSMB8,TNFAIP2,XAF1	107 (7)
PIK3CG	0.425	kinase		-1.762	0.000261	B2M,ENPP1,HLA-A,IL1B,MKI67,NLRC5,TAP1,TK1,TLR1	162 (14)
NR1H4		ligand-dependent nuclear receptor		-1.788	0.00725	ABCC4,COL14A1,GSTA3,GSTA5,GSTM1,Gstm3,GSTM5,IL1B,LDHA,PTGS2,TK1	254 (20)
EPO		cytokine		-1.809	0.000333	ALAS2,B2M,BLM,BLVRB,CREG1,DYRK3,GATA3,HBA1/HBA2,HBB,KPNB1,PBXIP1,PLCB2,PTGS2,SAMSN1,Serpina3g (includes others),Srgn	165 (19)
TRAF2	0.106	enzyme		-1.82	3.2e-05	AURKB,CCNB1,CHKA,FFAR2,PLK1,PTPN14,Serpina3g (includes others),TK1,WEE1	220 (17)
26S proteasome		complex		-1.823	0.000167	AHR,CDC6,CENPE,GCH1,H2AX,HMGB2,HSPB8,PSAP,PTGS2,TK1,TOP2A	307 (26)
SIRT1	-0.114	transcription regulator		-1.858	8.35e-07	ARNT2,AURKB,BIRC5,CAT,EPDR1,GABARAPL1,GSTA3,GSTA5,GSTM1,GSTM3,Gstm3,GSTM5,Gstm6,HLA-A,IGHM,IL1B,KALRN,LDHA,MAPT,NFE2L2,NLRC5,PC,PHKB,SLC7A11,SOD2,TAP1	216 (20)
KEAP1	0.008	other		-1.88	4.91e-09	AHR,GBE1,GCLC,GSTP1,IL1B,NFE2L2,NQO1,PRDX1,SLC7A11,TOP2A	177 (15)
TPH1	0.256	enzyme		-1.89	0.00104	CDCA8,DLGAP5,MAPT,PCLAF,PRC1,RRM2,SHCBP1
mir-802		microRNA		-1.897	0.000565	DTX4,EFNB2,FGF1,FYN,GNG4,MGST1,PFN2,PPP1CB,SLC28A3,WIPF1
NR0B2		ligand-dependent nuclear receptor		-1.915	0.0124	CYP11A1,GSTA5,GSTM1,Gstm3,GSTM5,HDC,IL1B
Vegf		group		-1.918	1.38e-15	AHR,AURKB,AXIN2,BIRC5,BUB1B,CCDC15,CDC20,CDC25B,CDC6,CHI3L1,CKS1B,DBF4,DTYMK,EFNB2,ENPP2,ESM1,FOXN2,GMNN,HDC,HELLS,HMMR,KIF11,KIF20B,KIF22,KIF2C,MKI67,NAMPT,NRP1,PC,PDE7B,PLK1,PLPP3,PRC1,PSMC3IP,PTGS2,PTPN5,SLC12A4,SLC7A2,SLK,SMC2,STK10,TPX2,TRIP13	280 (23)
ARRB2	0.208	other		-1.932	0.00756	ADRA2A,IL1B,PLA2G4A,PTGS2	215 (20)
RPSA	0.035	translation regulator		-1.937	3.28e-05	DUSP2,HLA-A,IL1B,OASL,PSMB8,PTGS2,TAP1	186 (16)
HSF1	0.016	transcription regulator		-1.951	4.76e-11	ATAD2,B2M,BUB1B,CD274,CDC6,CENPA,CKS1B,CLU,DCTPP1,DNMT1,FGF1,FMOD,HSPB8,IL1B,IRS1,LDHA,MAPT,MCM3,MCM4,MCM6,MCM7,NFATC2,PGK1,SMC3,XAF1	276 (23)
ATG7	0.403	enzyme		-1.952	0.177	GSTM5,IL1B,IRS1,NQO1
KLF11	-0.102	transcription regulator		-1.952	0.245	CAT,IL1B,PLA2G4A,SOD2
miR-223-3p (miRNAs w/seed GUCAGUU)		mature microRNA		-1.963	0.00212	IL1B,IRS1,LMO2,TGFBR3
CYP1A1		enzyme		-1.964	0.000661	ACOT11,GSTM3,Gstm3,MAPT,NQO1,QKI,TACC3,WEE1
PTGS2	0.774	enzyme		-1.969	3.14e-08	AQP1,AXIN2,B2M,CD274,CHKA,CIITA,CLU,FCGRT,HLA-A,IL1B,ITGAL,MKI67,NEB,NFE2L2,NLRC5,NTN1,PLA2G4A,PSAP,PSMB8,PTGS2	232 (18)
PIM1	-0.057	kinase		-1.98	0.0904	CCNB1,CDK4,PTGS2,SLC7A11
MBD2	-0.091	transcription regulator		-1.98	0.00849	GSTP1,IGHM,ORC6,PLK1,POLB
Hif1		complex		-1.98	0.0596	ALAS2,BIRC5,LDHA,PGK1
DCAF1	0.014	kinase		-1.982	0.00162	CCN3,CCNB1,CDC25B,PLK1	158 (5)
miR-141-3p (and other miRNAs w/seed AACACUG)		mature microRNA		-1.982	0.0643	BST1,CD274,TAFAZZIN,WIPF1
mir-101		microRNA		-1.982	0.00102	IL1B,NFATC2,PTGS2,RNF2	150 (5)
TAB1	-0.049	enzyme		-1.982	0.00474	GCH1,IL1B,PTGS2,XAF1	136 (16)
NRG1		growth factor		-1.985	0.039	CAPN1,CDC20,CXCL6,FGF1,GLS,HMMR,PTGS2,SHCBP1,TK1,TOP2A
STUB1	-0.033	enzyme		-1.996	0.0355	BIRC5,CD274,CSF2RB,MAPT
LINC00624		other		-1.999	8.13e-05	B2M,HLA-A,TAP1,TAP2
PSMB11		peptidase	Inhibited	-2	0.212	CNTN2,CXCL6,PLCB2,PTGS2
NANOG		transcription regulator	Inhibited	-2	0.424	AHR,BIRC5,MAP1B,RIF1
RNF31	0.246	enzyme	Inhibited	-2	0.0529	CXCL6,IL18RAP,IL19,IL1B
LLGL2	-0.066	other	Inhibited	-2	0.00241	GLS,HMMR,SHCBP1,TOP2A
CD24		other	Inhibited	-2	0.0174	DEPDC1,HMMR,HSPB8,OASL,SMC4,TOP2A
DDX5	-0.056	enzyme	Inhibited	-2	0.189	FFAR2,IL1B,NRP1,ZC3H12A
CASR		G-protein coupled receptor	Inhibited	-2.06	1.13e-09	BIRC5,BUB1B,CCNB1,CDC20,CDT1,CENPA,DCTPP1,GATA3,KIF11,KIF22,NUSAP1,PRC1,PTGS2,SPAG5,TK1,TPX2,TYMS	123 (7)
PRDM1	0.114	transcription regulator	Inhibited	-2.102	0.00187	AXIN2,CD1D,CHI3L1,CIITA,CXCL6,GBE1,GSTA5,HLA-A,IGHM,IL18RAP,IL1B,ME1,PLA2G4A,PSMB8	186 (15)
RORA	0.284	ligand-dependent nuclear receptor	Inhibited	-2.137	0.0245	ATP1B1,BIRC5,CCNB1,CDC6,GSTA5,GSTP1,IL1B,PTGS2,SESN3
ESR2		ligand-dependent nuclear receptor	Inhibited	-2.158	3.17e-10	ABCC4,ADH7,ARL4A,ARNT2,ATAD2,BIRC5,CACNA1D,CCN3,CDK4,CKS1B,CLU,CYP11A1,CYP26B1,DNMT1,ENPP2,FMOD,GATA3,GCLC,GJA1,GSTA5,GSTP1,H1-0,H2AX,HELLS,HMMR,IL1B,KCNQ5,KIF4A,KPNB1,MCM4,MCM6,MCM7,MKI67,PLK1,PTGS2,SLC12A4,SMC2,SPAG5,SRXN1,STK39,TACC3,TK1,TRIP13,WEE1	297 (21)
TREX1		enzyme	Inhibited	-2.176	4.17e-05	B2M,CD274,NAMPT,NLRC5,OASL,PANX1,PLA2G4A,PLPP3,PROCR,PSMB8,TAP1,XAF1	86 (7)
Alpha catenin		group	Inhibited	-2.18	0.00238	AXIN2,CCN3,CXCL6,FMNL2,IL1B,PTGS2,TNFAIP2,WIPF1	138 (14)
IKZF1	0.667	transcription regulator	Inhibited	-2.184	0.159	ALAS2,AQP1,B2M,CRACDL,GATA3,LMO2,P2RX4,RYR1
PAX8		transcription regulator	Inhibited	-2.205	0.00105	CDC6,DHFR,GSTA5,HBB,MCM3
NPC1	0.163	transporter	Inhibited	-2.219	0.00733	B2M,CHKA,HLA-A,LIPA,MYLIP,PRDX1,PTGS2,TAP1	65 (7)
miR-199a-5p (and other miRNAs w/seed CCAGUGU)		mature microRNA	Inhibited	-2.219	0.0159	ACTA1,BIRC5,PTGS2,RND1,TGFBR3
NSUN6	0.206	enzyme	Inhibited	-2.236	0.000831	CDC20,GLS,HMMR,TK1,TOP2A
GMNN	-0.421	transcription regulator	Inhibited	-2.236	0.0051	APCDD1,CDT1,IRS1,NRP1,PEG3,TXNRD1
ADAR	0.049	enzyme	Inhibited	-2.236	0.000649	B2M,HLA-A,TAP1,TAP2,XAF1
SIX1		transcription regulator	Inhibited	-2.236	0.0286	ACTA1,CLU,GATA3,HSPB8,MAPRE3,RYR1
SOX1		transcription regulator	Inhibited	-2.236	0.0128	APCDD1,IRS1,NRP1,PEG3,TXNRD1
S100A6	-0.264	transporter	Inhibited	-2.236	0.000201	CENPA,DEPDC1,NCAPH,PBK,TYMS
SOX3		transcription regulator	Inhibited	-2.236	0.0184	APCDD1,IRS1,NRP1,PEG3,TXNRD1
E2F1	-0.405	transcription regulator	Inhibited	-2.314	3.36e-16	ATAD2,AURKB,BIRC5,CCNB1,CD274,CDC20,CDC25B,CDC6,CDK4,CKB,CYB5A,DBF4,DHFR,DNMT1,ECT2,GMNN,HELLS,HMGB2,IRS1,MCM3,MCM4,MCM6,MCM7,NRP1,NUSAP1,PCLAF,QKI,RBL1,RRM2,SLC3A2,SLC7A11,SMC4,SOD2,TAP1,TAP2,TK1,TOP2A,TOP2B,TOPBP1,TXNRD1,TYMS,UCHL5,UHRF1,WEE1	188 (16)
IL10		cytokine	Inhibited	-2.361	5.91e-07	ARNT2,BUB1B,CD274,CENPA,CIITA,CSF2RB,CTSE,CXCL6,FCGR2B,HMGB2,IFI30,IL1B,ITGAL,KIF20B,LIPA,MKI67,PLK1,POLE,PSAP,PTGS2,PTPN1,SELPLG,TAP1,TAP2,TLR1,TOP2A,WEE1	263 (20)
KLF5	-0.171	transcription regulator	Inhibited	-2.369	0.0182	BIRC5,CCNB1,CDT1,CITED4,CXCL6,IL1B
miR-30c-5p (and other miRNAs w/seed GUAAACA)		mature microRNA	Inhibited	-2.39	0.0987	ADRA2A,CAT,GLDC,SLC12A4,SLC7A11,TNFAIP2
USP8	-0.009	peptidase	Inhibited	-2.419	8.05e-06	B2M,CD274,HFE,HLA-A,NLRC5,OASL,PSMB8,TAP1,TAP2	99 (9)
WWTR1	0.028	transcription regulator	Inhibited	-2.433	0.000732	CXCL6,CYP11A1,DTYMK,FMOD,GATA3,GJA1,IL1B,RRM2,TK1,TYMS	129 (10)
EP400	-0.104	other	Inhibited	-2.433	1.33e-05	CDC20,CDC6,MCM3,MCM4,PLK1,RBL1,UHRF1	39 (5)
CYP1A2		enzyme	Inhibited	-2.449	0.000228	ACOT11,GSTM3,Gstm3,NQO1,QKI,WEE1
INSIG1	0.26	other	Inhibited	-2.449	0.0197	CXCL6,CYP4F2,LIPA,NFE2L2,PCYT2,SELPLG
ZNF768	-0.074	other	Inhibited	-2.449	7.74e-06	AURKB,CCNB1,CDC20,NUSAP1,PLK1,TOP2A	174 (7)
CSF2		cytokine	Inhibited	-2.505	1.91e-17	BIRC5,BUB1B,CCNB1,CDC20,CDCA8,CENPE,CIITA,CKS1B,CSF2RB,CYP4F2,DSCC1,DUSP2,FCGR2B,FFAR2,GCH1,HDC,IL16,IL19,IL1B,KIF11,LDHA,MCM3,MCM6,MKI67,MMD,MPP1,NCAPH,NFATC2,NRP1,NUSAP1,PLK1,POLE,PRC1,PTGS2,RRM2,SLC7A11,SMC2,SOD2,SPAG5,TICRR,TLR1,TOP2A,TPX2,TRIP13,UHRF1,UPP1	246 (21)
TOX		transcription regulator	Inhibited	-2.53	5.41e-07	AHR,BLM,BRIP1,BUB1B,CCNB1,CDC20,MCM7,PLK1,RBL1,TFDP1
TAL1	0.352	transcription regulator	Inhibited	-2.538	0.000447	CCNB1,DSCC1,GATA3,HBB,HELLS,HLA-A,IKZF3,KIF14,KIF20A,MCM4,PTPRU,SYK,ZC3H12A	83 (5)
CDKN1B	-0.127	other	Inhibited	-2.554	3.53e-05	APCDD1,B2M,CAPN1,CAT,CDK4,HSPB8,MCM7,NFATC2,SELENOP,SOD2,TK1	245 (16)
HGF		growth factor	Inhibited	-2.609	1.32e-14	AHR,AURKB,BIRC5,BUB1B,CDC20,CDC25B,CDC6,CDK4,CKS1B,DBF4,DTYMK,EFNB2,ESM1,FOXN2,GMNN,HELLS,HMMR,IL1B,KIF11,KIF20B,KIF22,KIF2C,LDHA,MKI67,NAMPT,NRP1,PGK1,PLK1,PLPP3,PRC1,PSMC3IP,PTGS2,SLK,SMC2,SOD2,STK10,TAGLN2,TNFAIP2,TOPBP1,TPX2,TRIP13	212 (18)
ALDH2	0.449	enzyme	Inhibited	-2.63	2.43e-06	GCLC,GSS,GSTA3,GSTA5,SLC1A4,SLC3A2,SLC7A11	52 (3)
ESR1	-0.438	ligand-dependent nuclear receptor	Inhibited	-2.638	9.71e-10	9830107B12Rik/A530064D06Rik,ABCA3,AQP1,ATP1B1,AXIN2,BIRC5,BUB1B,CACNA1D,CCAR1,CCN3,CCNB1,CDCA8,CDK4,CDK5RAP2,CENPA,CENPE,CKB,CLSPN,CYP11A1,CYP26B1,EFNB2,ENPP2,GATA3,GJA1,GNB1,GSTA5,HBA1/HBA2,HELLS,HFE,IL1B,IRS1,KIF20A,KNL1,KPNB1,KRT4,MAP1B,MAPT,MKI67,MMD,NCAPH,NEB,NQO1,PBK,PFN2,PON3,PTGS2,RAD21,RBL1,RND1,RPS6KB1,SLC12A4,SLC1A4,SLC3A2,SLC7A11,SLC7A2,SMC2,SMC3,SMC4,TMOD3,TNFAIP2,TPD52L1,TSKU,WEE1	299 (23)
STX18	-0.179	transporter	Inhibited	-2.646	0.00627	CDC20,CDC7,HNRNPU,KIF20B,RBL1,TOP2A,TPX2
EWSR1		other	Inhibited	-2.646	6.62e-06	DLGAP5,KIF20A,NUSAP1,PBK,PCLAF,RRM2,TOP2A
AREG	0.291	growth factor	Inhibited	-2.686	7.34e-11	ARHGAP11A,AURKB,BIRC5,CCNB1,CDC20,CDCA8,CENPA,KIF14,KIF20A,MKI67,PLK1,PRC1,PTGS2,RRM2,TOP2A,TXNRD1	268 (24)
CYP1B1	0.319	enzyme	Inhibited	-2.704	3.59e-06	ACOT11,ARNT2,CACNA1D,CBR3,GSTM3,Gstm3,LDHB,MCM4,NQO1,QKI,SLFN13,WEE1
NKX2-3		transcription regulator	Inhibited	-2.714	0.0036	CEP55,GCH1,HFE,HMMR,PAPSS2,PARP10,PSMB8,PTGS2,TAP1,TAP2,XAF1
PTGER2		G-protein coupled receptor	Inhibited	-2.734	1.79e-16	BUB1B,CENPE,CEP55,DEPDC1,ECT2,H2AX,HDC,IL1B,ITGAL,KIF11,KIF18B,KIF20A,KIF22,KIF2C,MKI67,NUSAP1,PBK,PLK1,PRC1,PTGS2,SPAG5,TPX2	260 (20)
E2F3	-0.129	transcription regulator	Inhibited	-2.736	1.2e-08	BIRC5,CCNB1,CDC6,DHFR,HMGB2,MCM3,MCM4,MCM6,MCM7,PCLAF,PLK1,RBL1,RRM2,TK1,TNFAIP2,TOP2B,TOPBP1,TPX2	200 (14)
KDM1A	-0.075	enzyme	Inhibited	-2.747	7.75e-08	ATAD2,BLM,BRIP1,CD274,CIITA,DNMT1,FCGR2B,GATA3,HBB,HFE,HLA-A,HSPB8,IKZF3,MCM3,MCM4,MCM6,NLRC5,OASL,PBXIP1,RBL1,SELENOP,SLFN13,TAP1,TRIP13,UHRF1	210 (20)
PCLAF	-0.611	other	Inhibited	-2.789	1.16e-07	BUB1B,CCNB1,CDC20,CENPE,ECT2,KIF4A,PLK1,TOP2A	165 (12)
RNASEH2B	-0.223	other	Inhibited	-2.804	0.00174	B2M,IL1B,NLRC5,PROCR,PSMB8,PTGS2,TAP1,XAF1
LIN9	-0.149	other	Inhibited	-2.804	2.69e-09	BIRC5,BUB1B,CCNB1,CDC6,CENPE,CEP55,DLGAP5,PLK1
CD3E		transmembrane receptor	Inhibited	-2.887	5.87e-08	BLM,CDC6,CDC7,CDK4,CDT1,CLSPN,LCP2,MCM4,MCM6,MCM7,PTGS2,TOPBP1,WEE1	128 (7)
CCND1	-0.367	transcription regulator	Inhibited	-3.071	1.53e-18	ABCC4,ATAD2,BIRC5,BRIP1,CDC6,CDCA8,CDK4,CEP55,CLSPN,DEPDC1,DNMT1,ENPP2,HSPB8,KIF11,KIF20A,KIF20B,KIF2C,KIF4A,KNL1,KRT4,MCM4,MCM7,NCAPH,PCLAF,PKP4,PLK1,PSMC3IP,PTBP3,QKI,RBL1,RRM2,TALDO1,TP53INP2,TPX2,TRIP13,TUBA1B,TYMS,UHRF1	163 (15)
H2AZ1	-0.334	other	Inhibited	-3.162	3.99e-09	AURKB,BIRC5,CDCA8,CEP55,DLGAP5,MCM7,MKI67,PLK1,TACC3,TOP2A,TPX2	85 (7)
CEBPB	0.15	transcription regulator	Inhibited	-3.236	6.22e-39	ADH7,AKR1B10,APCDD1,ATAD2,AURKB,BIRC5,BUB1B,CD1D,CD274,CDC20,CDC25B,CDC6,CDCA8,CDK4,CDT1,CENPE,CLU,CYB5A,CYP11A1,DCTPP1,DEPDC1,DHFR,DHX9,DLGAP5,DNMT1,DSCC1,EFNB2,FTL,GABARAPL1,H2AX,HBB,HDC,HELLS,HLA-A,HMGB2,HMMR,IL1B,IRS1,ITGAL,KIF18B,KIF22,KIF2C,KIF4A,LCP2,MAPT,MCM3,MCM4,MCM6,MCM7,MKI67,MMS22L,NFATC2,NRP1,ORC6,PLA2G4A,PLK1,POLE,PRDX4,PSMC3IP,PTGS2,RAC2,RAD21,RRM2,SMC3,SMC4,SMC6,SOD2,SPAG5,SQOR,S…	242 (21)
MITF	0.715	transcription regulator	Inhibited	-3.266	2.93e-10	AURKB,CCNB1,CDC25B,CDCA8,CDT1,CEP55,CHKA,ECT2,FMOD,ITPKB,KIF20A,KIF4A,MCM4,MCM6,NCAPD3,ORC6,PIR,PLK1,PSMC3IP,SORT1,SPAG5,TACC3,TPX2,UPP1	149 (7)
RARA	0.327	ligand-dependent nuclear receptor	Inhibited	-3.308	9.81e-05	ARNT2,BIRC5,CENPA,CLMN,CREBL2,CYP26B1,GATA3,HELLS,IL16,KNL1,MAP1B,NCAPH,NRP1,NTN1,PBK,PTGS2,RBP1,SLC7A11,SMC4	166 (12)
TOR1AIP1	0.079	other	Inhibited	-3.317	2.71e-10	BUB1B,CDC20,DLGAP5,KIF18B,KIF4A,PBK,PCLAF,PLK1,RRM2,TOP2A,TPX2
VDR	0.015	transcription regulator	Inhibited	-3.359	0.000262	BUB1B,CCNB1,CDC20,CDT1,CENPA,DCTPP1,GATA3,KIF11,KIF22,NUSAP1,PRC1,PTGS2,SPAG5,TK1,TPX2	262 (21)
E2f		group	Inhibited	-3.389	2.47e-09	CCNB1,CDC6,CDC7,DBF4,DHFR,DNMT1,GMNN,MCM3,MCM4,MCM6,NUSAP1,PGRMC1,RBL1,RRM2,TPX2,TYMS	158 (12)
ERBB2	0.019	kinase	Inhibited	-3.401	2.79e-16	ACTA1,AXIN2,BIRC5,BRIP1,BUB1B,CCNB1,CDC20,CDC25B,CDC6,CDC7,CDCA8,CDT1,CENPA,CENPE,CKS1B,CLU,CXCL6,DGKA,DHFR,DSG3,FFAR2,GATA3,GBE1,GJA1,GLS,H6PD,HEPH,HMGB2,HSPB8,IL1B,LDHA,MAP1B,MCM3,MCM4,MCM6,MCM7,MKI67,NRP1,ORC6,PEG3,PFN2,PGK1,POLB,POLE,PPP2R5A,PRC1,PRIM1,PTGS2,PTPN1,QKI,RRM2,Serpina3g (includes others),SIRPA,SLC22A5,SMC2,SPAG5,SQOR,TAP1,TAP2,TK1,TOP2A,TOPBP1,TPD52L1,TYMS	231 (19)
FOXM1	-0.285	transcription regulator	Inhibited	-3.482	4.91e-15	AURKB,AXIN2,BIRC5,BRIP1,BUB1B,CAT,CCNB1,CDC20,CDC25B,CDCA8,CENPA,CENPE,CKS1B,GATA3,IL1B,KIF20A,KIF2C,LDHA,MKI67,PGK1,PLK1,PRC1,RRM2,SOD2,TOP2A	248 (21)
TXNRD1	0.763	enzyme	Inhibited	-3.563	1.13e-12	AOX1,BLVRB,CBR1,CBR3,GCLC,GSTA3,GSTA5,GSTM1,Gstm3,GSTM5,ME1,NQO1,SRXN1	170 (7)
GSR	0.428	enzyme	Inhibited	-3.582	5.78e-14	AOX1,BLVRB,CBR1,CBR3,GCLC,GSTA3,GSTA5,GSTM1,Gstm3,GSTM5,ME1,NQO1,SRXN1
CKAP2L	-0.366	other	Inhibited	-3.606	1.57e-11	AURKB,BIRC5,CCNB1,CDC20,CDCA8,CENPA,CENPE,KIF20A,KIF2C,NCAPH,NUP43,PLK1,TUBA1B
TNFRSF9		transmembrane receptor	Inhibited	-3.606	3.13e-09	BIRC5,BLM,CDC6,CDC7,CDK4,CDT1,CLSPN,IL1B,MCM4,MCM6,MCM7,TOPBP1,WEE1
RABL6	0.038	other	Inhibited	-3.742	2.17e-11	ABAT,AURKB,BUB1B,CCNB1,CKS1B,H2AX,HMMR,MCM7,PBK,PLK1,PRC1,PRIM1,TOP2A,TPX2	174 (9)
TBX2	0.08	transcription regulator	Inhibited	-3.873	1.26e-11	AURKB,CCNB1,CDC6,CDT1,CKAP2,CKS1B,DNMT1,HELLS,MCM4,MCM6,MCM7,PLK1,PRC1,RBL1,SMC2	164 (10)
TFEB	0.064	transcription regulator	Inhibited	-3.899	1.31e-14	AHR,BUB1B,CA5B,CCNB1,CDC6,CDC7,CDT1,CLSPN,CXCL6,DUSP2,GAA,GMNN,HMMR,IFI30,IL1B,MCM3,MCM4,MCM7,ORC6,P2RX4,POLE,POM121/POM121C,PRIM1,PSAP,PSMC3IP,RRM2,SMC2,SMC4,TOP2A,TOP2B,TOPBP1,UPP1,ZWILCH
Eldr		other	Inhibited	-4.796	4.78e-25	AURKB,BIRC5,BLM,CCNB1,CENPA,CEP55,CLSPN,DEPDC1,DLGAP5,HMMR,KIF11,KIF14,KIF18B,KIF20A,KIF2C,KIF4A,MKI67,PLK1,SPAG5,TACC3,TICRR,TOP2A,TPX2
Irp		group			0.00101	ALAS2,FTL,HEPH
Pdpk		group			0.0191	H2AX
DNA-PK		complex			0.0191	H2AX
HP1		group			0.0378	PTGS2
Steroid 5 alpha-Reductase		group			0.0378	PTGS2
NF-Y		complex			0.000971	B2M,CAT,CCNB1,HBB,RRM2,TOP2A,TYMS
CLOCK/BMAL1		complex			0.0378	NAMPT
BARHL2		transcription regulator			0.0191	CNTN2
SMTNL1		other			0.0174	ACTA1,GJA1,PTGS2
GPSM3	0.471	other			0.0191	IL1B
ARL4D	0.214	enzyme			0.0246	AURKB,BUB1B
GON4L	-0.03	transcription regulator			4.28e-06	CCNB1,MKI67,RAD21,RBL1,TFDP1
HEPFAL		other			0.0191	SLC7A11
ZYG11B	-0.077	other			0.0191	CCNB1
TRIM72	-0.128	enzyme			0.000747	CAT,IL1B,IRS1	54 (3)
JINK1/2		group			0.0191	AXIN2,IL1B,PTGS2
Sos		group			1.84e-06	ABCC1,ADD2,AFF4,CAT,CHI3L1,DSG3,ESM1,HBA1/HBA2,HMMR,HSPB8,MGST1,NFE2L2,PTGS2,QKI,RBP1,SIRPA	118 (10)
MEF2		group			0.0266	GSTA5,LDHB,PTGS2
GNAQ/11		group			0.0378	PTGS2
ATM/ATR		group			0.0191	RRM2
Hsp27		group			0.0131	CD274,GCH1,MAPT,PTGS2
Actin		group			0.0246	ABCC1,IL1B
MAML		group			0.0378	IL1B
Cyclin E		group			0.00531	CDC6,DHFR,RBL1	187 (17)
RNA polymerase II		complex			3.01e-06	ADAM23,B2M,CBR1,CCNB1,CIITA,DCTPP1,DHFR,DLGAP5,HBB,HNRNPU,IL1B,MCM3,OASL,POLB,PTGS2,SOD2,TAP1,TAP2,TOP2A	214 (13)
beta-glucuronidase		group			0.0191	PTGS2
Histone h3		group			1.87e-05	ACTA1,ADD2,B2M,BIRC5,CCNB1,CD1D,CDC6,CDK4,CIITA,DBF4,DUSP2,GABPB2,GATA3,HBA1/HBA2,HBB,IL1B,MCM3,MCM4,POU2F3,PTGS2,RBL1,RRM2,SOD2,TOP2A,UPP1	231 (22)
Hdac1/2		group			0.0191	MKI67
TFIIF		complex			0.0191	POLB
L-type calcium channel		complex			0.0119	CACNA1D,ENPP1
IRAK1/4		group			0.0191	IL1B
N-CoR		group			0.00131	AXIN2,GSTP1,HIVEP2,IL1B,LDHA,PGK1,PTGS2,WIPF1	140 (14)
SNHG1		other			0.0147	CCNB1,GATA3
Cbp/p300/MAF/NFE2L2		complex			0.00517	FTL,GCLC
BCL9/CREBBP/EP300/CTNNB1/LEF/TCF		complex			0.0119	AXIN2,GJA1
PYDC2		other			0.0378	IL1B
PXR/RXRA/pxr ligand/retinoic acid		complex			0.0485	CAT,GSTM1,PAPSS2
Nuclear factor 1		group			0.0208	CHI3L1,CIITA,GSS
DNAJ		group			0.0191	ENPP2
SWI/SNF		complex			0.00517	PLK1,RRM2
T-type calcium channel		complex			0.0378	ENPP1
OPRK		group			0.0378	NRP1
GNAS-AS1		other			0.0378	GATA3
Spag11a		other			0.0191	IL1B
Rbx1	-0.059	enzyme			0.0378	CCNB1
IL6ST/IL27RA		complex			0.0191	GATA3
IgM		complex			0.0121	BIRC5,DUSP2,FCGR2B,IL1B,SAMSN1
MAP2K4/7		group			0.0191	PTGS2
sPla2		group			0.0378	PTGS2
ALKBH5	-0.133	enzyme			4.43e-06	ADGRG2,BLVRB,CLU,CYP11A1,DNMT1,FYN,GJA1,GSTM5,MKI67,PRDX4,UHRF1
MAFA	-0.088	transcription regulator			0.0244	CSF2RB,CXCL6,GSTA5,HRH2,IGHM,IL18RAP,PLCB2
UBAP1	0.107	other			0.0129	OASL,PSMB8,XAF1
C8orf76	-0.052	other			0.0378	SLC7A11
FFAR4		G-protein coupled receptor			0.00264	IL1B,IRS1,PTGS2	208 (22)
CCPG1		other			0.0191	CD274
AAMP	0.159	other			0.0191	CD274
ASB9		transcription regulator			0.0191	CKB
IL1F10		cytokine			0.0246	IL1B,PTGS2
DIO3OS		other			0.0191	LDHA
4732491K20Rik		other			0.00715	IL1B,PTGS2
THAP1	-0.051	transcription regulator			0.0191	CCAR1
RNASEL	0.689	enzyme			0.00524	CTSE,CYB5A,IL1B,PTGS2	99 (7)
BRCC3	-0.131	enzyme			0.0378	CD274
ANKRD17	-0.161	other			0.0147	ACP3,HDC
KLK4		peptidase			0.0454	CCNB1,MKI67
Pad2		other			0.0191	PTGS2
SGPP1	0.197	phosphatase			0.0284	IL1B,PTGS2
CPTP	0.058	transporter			0.0191	IL1B
FBXL7		enzyme			0.0191	BIRC5
RBMS3	0.213	other			0.00517	AXIN2,CDK4
FAM168A	0.103	other			0.0378	CCNB1
ZC3H18	-0.055	other			0.0191	CD274
HJURP	-0.327	other			0.000747	CENPA,H2AX,WEE1
Dlx6os1		other			0.00349	AKR1B10,WEE1
CARD17P		other			0.0191	IL1B
MFN1	0.065	enzyme			0.0246	LDHA,LDHB
NLRP2		other			0.0378	IL1B
Il1bos		other			0.0191	IL1B
LMTK3	-0.066	kinase			0.0191	HSPB8
C1QTNF1	0.359	other			0.0454	IL1B,SOD2
OLFM4		other			0.0178	IL1B,PTGS2
UROS	0.104	enzyme			0.0191	ALAS2
SLC16A3	-0.413	transporter			0.0147	CD274,IL1B
INTS13	0.176	other			0.0191	CD274
ZNF496	-0.123	transcription regulator			0.0191	HBB
MTDH	-0.13	transcription regulator			0.000291	ACTA1,EFNB2,FGF1,GSTA5,Gstm3,INSIG2,ME1,MKI67,RBP1,TALDO1,TYMS
GJA3		transporter			0.0378	GJA1
NEIL2		enzyme			0.0159	CXCL6,IL1B,POLB,PTGS2,TLR1
FXN	-0.203	kinase			0.0178	ATP1B1,SOD2
FBXO22	-0.003	enzyme			0.0378	CD274
FOXN2	-0.282	transcription regulator			0.0191	HBB
REEP5	0.074	transporter			0.0191	TOP2B
APOL1		transporter			0.0323	IL1B,TLR1
USP28	0.143	peptidase			0.00214	AXIN2,BIRC5,CD274	239 (16)
SCAF8	-0.063	other			0.0191	CD274
MHC II		group			0.0485	HBA1/HBA2,HBB,IL1B
Carlr		other			0.00212	IL1B,PTGS2
KREMEN1	0.097	other			0.0191	AXIN2
POPDC2		other			0.0378	IL1B
VSIG4		other			0.0378	IL1B
CMPK2		kinase			0.0191	IL1B
KIF21A	-0.018	other			0.0191	MAP1B
KLHL13		enzyme			0.0191	IRS1
CHI3L1	0.862	enzyme			3.73e-06	ARHGAP11A,CCNB1,CDCA8,DEPDC1,DLGAP5,KIF18B,LDHA,NAMPT
CLEC1B		transmembrane receptor			0.0211	LCP2,SYK
TRAPPC4	0.23	other			0.0378	CD274
CERS2	-0.063	transcription regulator			0.00133	ABCC4,GSTA5,Gstm3
RSPO3		kinase			0.0147	AXIN2,PTGS2
SNORD21		other			0.0191	HLA-A
Adaptor protein 1		complex			0.0284	PTGS2,SOD2
PKP3	-0.189	other			0.0378	CD274
CYBC1	0.095	other			0.0191	IL1B
AVL9	0.103	other			0.0378	CCNB1
PRKAG3		kinase			1.91e-05	AMD1,AQP1,ATP1B1,FTL,GBE1,GJA1,HFE,HIVEP2,IFI30,MMD,NAMPT,PEG3,SLC7A2
TFCP2L1	-0.367	transcription regulator			0.0178	CYP11A1,SIRPA
SOX17	0.451	transcription regulator			0.043	AXIN2,NFE2L2,NQO1
RBM20		other			0.0221	ATP1B1,NEB,OTUD4,RYR1,TTN,XRN2
PHF8	0.001	enzyme			0.0147	MAPT,RBL1
GABARAPL1	0.77	other			0.0266	BLVRB,PSAP,UPP1
GPR148		G-protein coupled receptor			0.0191	MAPT
GSTZ1	0.246	enzyme			0.000363	GSTA5,NQO1
NOX5		ion channel			0.00715	DNMT1,PTGS2	123 (11)
CDCA8	-0.524	other			0.0378	CDK4
CLPX	0.037	enzyme			0.0378	ALAS2
DAGLA		enzyme			0.0191	IL1B
LMAN1	-0.012	other			0.0378	MAPT
IGF2		growth factor			3.14e-05	ARL4A,BIRC5,CDC6,GCH1,GNB1,HELLS,MCM4,MCM7,PRIM1,PTGS2,RRM2,SELENOP,UHRF1	173 (17)
AKR1C1/AKR1C2		enzyme			0.0119	LDHA,LDHB
WWC1	0.114	transcription regulator			0.0211	FGF1,MKI67
PSTPIP2	0.109	other			0.0191	IL1B
SLC7A2	0.927	transporter			0.0246	CXCL6,IL1B
HLA-DR		complex			0.00349	IGHM,IL1B
DMTN		other			0.0191	ITPKB
NFU1	0.034	other			0.0097	MGST1,PC,PON2,PRDX1
GAMT		enzyme			0.0191	CKB
MDC1	0.017	other			0.0378	CLU
Gsdma2/Gsdma3	0.381	transporter			0.0191	IL1B
SMOC2	0.307	other			0.00214	AURKB,CCNB1,MCM4
CPXM1	0.265	peptidase			0.00715	COL14A1,MAPT
Histone h4		group			2.16e-07	ACTA1,CD1D,CDC6,CDK4,CIITA,DHFR,GSTP1,IL1B,KALRN,MCM3,MCM4,PTGS2,RBL1,RRM2,TYMS	249 (23)
VIRMA	-0.082	other			0.0378	WEE1
E2F8	-0.424	transcription regulator			0.00214	CCNB1,CDC6,ECT2
UCHL5	-0.334	peptidase			0.0119	CDC6,TOPBP1
DENND1A	0.12	other			0.0378	CYP11A1
MCTS1	-0.067	other			0.00107	NFE2L2,SOD2
RRP1B	-0.167	transcription regulator			2.05e-07	BIRC5,CDC20,CDC6,DBF4,DHFR,KIF11,MCM3,MCM4,MCM6,PLK1,RBL1,TOP2A,TOPBP1
MOG		other			0.0207	CD274,CIITA,ITGAL,MKI67
ZNF319	-0.037	transcription regulator			0.0191	CD274
CDH23		transporter			0.0378	MAPT
GSDMD	0.277	transporter			0.00941	BIRC5,IL1B
TCF/LEF		group			0.00918	BIRC5,IL1B,PTGS2
CDCA4	-0.248	other			0.0191	GMNN
LBH	0.61	transcription regulator			0.0378	IL1B
CNOT6L	-0.151	enzyme			0.0454	BIRC5,CCNB1
ADAM21		peptidase			0.00715	GLS,TFDP1
TNRC18	-0.122	other			0.0191	CD274
CGAS	-0.457	enzyme			0.0485	CD274,IL1B,OASL
HDGF	-0.07	growth factor			0.00715	IL1B,PTGS2
PABIR1		other			0.0191	WEE1
B4GALT6	0.317	enzyme			0.0147	IL1B,PTGS2
MIAT		other			0.043	FMOD,RYR1,SESN3
USP36	-0.017	peptidase			0.00454	BIRC5,CAT,PTGS2
SPHKAP		other			0.0378	IL1B
TRAF3IP3		other			0.0408	IL1B,MKI67
GFPT2	0.479	enzyme			0.0378	SQOR
PADI2		enzyme			0.0143	CXCL6,MKI67,PTGS2
CLCN5	-0.037	ion channel			0.0323	B2M,MKI67
CACNA1C	0.414	ion channel			0.0454	COL14A1,PTGS2
FH	-0.06	enzyme			0.00214	BLVRB,LDHA,NQO1
LGR5		transmembrane receptor			0.0103	AHR,AXIN2,BLVRB
AADAC	0.114	enzyme			0.000363	NFE2L2,SLC7A11
HCG18		other			0.00349	TAFAZZIN,WIPF1
ABCC10	0.321	transporter			0.0191	MAPT
CMKLR1	0.332	G-protein coupled receptor			0.0408	CD274,LPO
GPR15LG		cytokine			0.0404	ALOX15B,CIITA,IL1B
NLRP7		other			0.0191	IL1B
SNHG3		other			0.00349	CCNB1,CDK4
BMPR2	-0.113	kinase			0.022	CD274,EFNB2,MAP1B,TFDP1
NEK7	-0.083	kinase			0.0119	ACP3,PTGS2
LINC00839		other			0.0378	FMNL2
CLIC1	-0.268	ion channel			0.0191	IL1B
SFRP5		transmembrane receptor			0.0178	IL1B,PTGS2
PNISR	-0.012	other			0.0191	CD274
RNF149	0.367	enzyme			0.0378	MAPT
CDH16		enzyme			0.00349	CCNB1,CDK4
MEX3A	-0.138	other			0.0379	CENPA,NRP1,PLK1
SLFN11		enzyme			0.0191	H2AX
CHIC2	-0.026	other			0.0191	CSF2RB
HERC2	0.019	enzyme			0.0119	CD274,IL1B
SHARPIN	0.084	other			0.0365	CXCL6,IL1B
PBRM1	-0.199	other			0.00102	CCNB1,CD274,CENPE,PLK1
LY6H		other			0.0191	MAPT
Fcor		enzyme			0.0178	CAT,SOD2
RNF130	0.079	peptidase			0.0191	MAPT
KLHL9	0.029	enzyme			0.0191	IRS1
SELENOH	-0.382	other			0.0378	H2AX
TNFAIP8L2	0.704	other			0.0454	IL1B,NFE2L2
NELFCD	-0.171	other			0.0408	DLGAP5,TOP2A
L2HGDH	0.138	enzyme			0.0284	IL1B,LDHA
E2F7	-0.229	transcription regulator			1.72e-05	CCNB1,CDC6,DHFR,ECT2,QKI
DPP3	0.033	peptidase			0.0378	NQO1
STOX1		other			0.0284	CHST12,MAPT
SIRT5	0.13	enzyme			2.71e-05	CYP11A1,GLS,H2AX
PURPL		other			0.00384	KIF20B,KIF2C,SMC3
TENM1		transmembrane receptor			0.0119	CHL1,SLC1A4
KDM6B	-0.025	enzyme			0.0309	IL1B,ITGAL,OASL
PHF6	-0.291	transcription regulator			0.0331	H2AX,PSMB8,TAP2
SBDS	-0.087	other			0.0266	ADD2,COL14A1,EPDR1,PTBP3,RAC2
SMG6	0.045	enzyme			0.0191	HBB
Raet1a		other			0.0378	HLA-A
NEUROD6		transcription regulator			0.0191	CNTN2
Stmp1		other			0.00349	ACTA1,IL1B
ZYG11A		other			0.0191	CCNB1
NuRD		complex			0.0191	GSTP1
HISTONE		group			0.0246	AHR,CIITA,NFATC2
APC (complex)		complex			0.00715	CCNB1,PLK1	131 (6)
CD80/CD86		group			0.0178	IL1B,MKI67
PALMD	0.05	other			0.0129	IL1B,LDHA,PGK1
ROR1	0.395	kinase			0.0122	AURKB,GLS,MAP1B,TOP2A
FRS3		other			0.0147	CXCL6,IL1B
IL6 receptor		complex			0.0191	PTGS2
IKKA/B		group			0.0378	IL1B
Endothelin		group			0.00454	ACTA1,MAPT,PTGS2	152 (10)
PTPase		group			0.0378	IRS1
Ferritin		complex			0.00616	HBB,IGHM,IL1B
Pro-inflammatory Cytokine		group			0.0115	CCN3,CLU,ENPP1,GCLC,NFE2L2
ALDH3A2	0.272	enzyme			0.00349	GCLC,GSTA5
CCR9	-0.111	G-protein coupled receptor			0.0178	GLS,TFDP1
IDH2	-0.018	enzyme			0.0195	H2AX,LDHA,PSMB8,TAP2
AGRN	-0.073	other			0.0119	MAP1B,MAPT
BCKDK	-0.237	kinase			0.0119	CAT,SOD2
PCM1	-0.106	other			0.00715	MCM3,MKI67
PRKDC	-0.137	kinase			0.0287	AHR,CCNB1,PLK1
IgG2b		complex			0.00349	IL1B,MAPT
NAE1	-0.26	enzyme			0.00264	AURKB,BIRC5,CDC20
TIP60		complex			0.000531	MCM3,MCM4,RBL1	103 (10)
7S NGF		complex			6.69e-05	CLU,GCLC,NFE2L2
p85 (pik3r)		group			0.0454	BIRC5,PTGS2
PARG	0.036	enzyme			0.00709	IL1B,PTGS2,TMOD3
IGFBP7	0.236	transporter			0.00264	CYP11A1,PTGS2,SOD2
ASC/CASP1/NALP3		complex			0.0378	IL1B
USP39	0.051	peptidase			0.00715	IL1B,PTGS2	83 (7)
ETV7		transcription regulator			0.0143	GCH1,PROCR,PSMB8
SHH		peptidase			0.0047	AMD1,CCNB1,DHFR,H2AX,HELLS,MCM3,MCM6,PSMC3IP,TFDP1,TYMS	217 (13)
EIF3J	-0.439	translation regulator			0.0191	CD274
ABCC1	0.697	transporter			0.00941	NFE2L2,NQO1	85 (7)
TIRAP	-0.242	other			0.0227	CXCL6,IL1B,PTGS2
CYP11A1	0.873	enzyme			0.0211	CCNB1,CYP11A1
CHFR	0.036	enzyme			0.00212	KIF22,PLK1	198 (6)
CACNA2D2		ion channel			0.0191	MAPT
Raet1b		other			0.0378	HLA-A
ABCD1	0.395	transporter			0.0119	IL1B,PTGS2
MYO1B	-0.052	other			0.0178	LDHA,PGK1
AP1M1	0.033	transporter			0.0378	HLA-A
ORC		other			0.000363	CDC6,CDT1
NDUFV1	-0.053	enzyme			0.0191	PTPN1
DGKD	0.087	kinase			0.0378	CCNB1
TAP1	0.538	transporter			0.00264	CD1D,HLA-A,IL1B	99 (9)
APBB3	0.202	other			0.0191	TYMS
UPF3B	-0.053	transporter			0.0378	CD274
PDE6B	0.121	enzyme			0.00715	CAT,NFE2L2
WNT2		cytokine			0.00715	BIRC5,TK1
CD8A		other			0.00941	IGHM,IL1B
AGTRAP	0.237	G-protein coupled receptor			0.0032	GJA1,LDHA,PGK1
MAP1B	0.838	other			0.0191	MAP1A
PURA	-0.198	transcription regulator			0.0408	DHFR,ITGAL
ULK1	0.04	kinase			0.00715	CNTN2,IL1B
CASP3	-0.133	peptidase			0.0191	BIRC5,CAPN1,IL16
GNA14		enzyme			0.0487	ENPP1,HSPB8,MGST1,PTGS2
CDK1	-0.469	kinase			0.0129	BIRC5,CDC20,H2AX
MOAP1		other			0.00212	GCLC,NQO1	51 (4)
ITGA5	0.012	transmembrane receptor			0.00236	CDK4,ENPP2,GJA1,IL1B,RAC2	234 (24)
CNGA2		ion channel			0.0378	CYP26B1
LMO7	-0.156	enzyme			0.0191	MAPT
EDN2		growth factor			0.0191	PTGS2
PPP2CB	-0.103	phosphatase			0.0191	CLSPN
TLX1		transcription regulator			0.0158	CCNB1,CDC20,CDC6
AIRE		transcription regulator			0.00859	AKR1B10,CD274,PLPP3,SLC7A11,SOD2,TLR1,UPP1
DLL1	0.247	enzyme			0.0331	BIRC5,EFNB2,GATA3
DAPK3	0.095	kinase			0.0378	BIRC5
HIPK1	-0.114	kinase			3.87e-05	GCLC,GSTM5,NFE2L2,NQO1
PLCG2	0.268	enzyme			0.0213	HLA-A,LIPA,PLA2G4A,PLCB2,PTGS2
NEFH		other			0.0378	CDK4
HIRA	-0.117	transcription regulator			0.0365	CXCL6,EFNB2
CGB3 (includes others)		other			0.0365	CYP11A1,PTGS2
TRPM2		ion channel			0.0287	IL1B,LDHA,SOD2
CELA1		peptidase			0.0378	HLA-A
TFDP1	-0.311	transcription regulator			0.0309	CDC6,DHFR,RBL1
ADD3	0.159	other			0.0191	DSG3
CD53	0.702	other			0.0178	GLS,TFDP1
PSMB9	0.52	peptidase			0.0119	HLA-A,TAP1
GPNMB	0.29	enzyme			0.0158	APCDD1,AXIN2,NRP1
CTSG		peptidase			0.0246	CYP11A1,IL1B
DLX4		transcription regulator			0.00517	HBB,TOP2A
IL1R1	0.486	transmembrane receptor			0.0372	ABCC1,IL1B,IRS1,PTGS2
FSHR		G-protein coupled receptor			0.0233	ACP3,CYP11A1,MAPT,PPP1CB
ABCD2		transporter			0.00517	IL1B,PTGS2	176 (13)
POU2F1	-0.275	transcription regulator			0.00251	AOX1,GSTM1,GSTM3,GSTM5,H2AX,PDRG1,SELENOP,SLC7A11
AGTR2		G-protein coupled receptor			0.0227	ACTA1,CDK4,RPS6KB1
CHKA	-0.48	kinase			6.69e-05	CD274,CHKA,PTGS2
PLOD1	-0.041	enzyme			0.0191	GJA1
ADAMTS9-AS2		other			0.0378	TGFBR3
LINC01370		other			0.0191	GLIS3
LINC01133		other			0.00517	AXIN2,CDK4
LUCAT1		other			0.0208	IL1B,PTGS2,SOD2
EZR	-0.069	other			0.00384	BIRC5,IL1B,PTGS2,RPS6KB1	273 (26)
LRAT	0.203	enzyme			0.0246	CCNB1,RBP1
CHRNA7		transmembrane receptor			0.0331	CD274,IL1B,NFE2L2
MCM2	-0.311	enzyme			0.0378	MCM4
FZD7	0.034	G-protein coupled receptor			0.00171	GCLC,GSS,SLC7A11
LIPA	0.564	enzyme			0.0284	CD274,IL1B
SNX9	-0.075	transporter			0.0191	ADAM9
SPTBN1	0.054	other			0.0284	LDHA,MKI67
MUC2		other			0.00715	IL1B,PTGS2
SUMO1	-0.075	enzyme			6.55e-05	BIRC5,DHFR,HBB,MYLIP,PTGS2,TAP1	182 (21)
RHEB	-0.065	enzyme			0.00715	IL19,IRS1
RCAN1	0.53	other			0.0309	ACTA1,CDK4,PTGS2
HMGN1	-0.015	transcription regulator			0.0174	CBR3,CSF2RB,UCHL5
ZSCAN18	0.045	other			0.0191	TP53INP2
TRIM16	0.254	transcription regulator			0.0378	IL1B
TAOK2	-0.172	kinase			0.00349	GSTP1,SOD2
REST	0.11	transcription regulator			0.0426	AMPD3,ITGAL,KCNQ2,KCNQ5,NRP1,OTULINL,PHKB
PSMB8	0.731	peptidase			0.00384	GJA1,IRS1,PTGS2	74 (7)
CBX2	-0.034	transcription regulator			0.0284	AHR,HBB
PLA2G2F	0.505	enzyme			0.0378	PTGS2
HMGCR	0.192	enzyme			0.000228	BIRC5,IL1B,TAFAZZIN	211 (14)
UHMK1	-0.028	kinase			0.0191	AQP1
NFYB	-0.044	transcription regulator			0.00224	AMD1,ARHGAP11A,CAPN12,CCNB1,CDCA8,HMGB2,PCLAF,PGRMC1,PLK1,RRM2,TOP2A,TYMS,UHRF1
LAMA3	-0.149	other			0.0378	IL1B
FOXP3	0.422	transcription regulator			0.0274	GATA3,GEN1,HLA-A,IL18RAP,LDHA,NEB,NRP1,POLE
PAM	-0.11	enzyme			0.0191	AQP1
ITGA4	0.097	transmembrane receptor			0.0147	IL1B,RAC2
SLC2A3	0.005	transporter			0.0032	H6PD,LDHA,LDHB
STIM2	-0.015	transporter			0.00715	MKI67,NFATC2
ARIH2	-0.11	enzyme			0.0378	IL1B
ENO1	-0.291	enzyme			0.0103	CDK4,CHKA,PTGS2
SLC7A11-AS1		other			0.00941	NFE2L2,SLC7A11
IGF2BP1		translation regulator			0.0379	AXIN2,COL14A1,HBB
MDM4	-0.031	transcription regulator			0.0309	AXIN2,RAC2,SOD2
miR-516a-5p (miRNAs w/seed UCUCGAG)		mature microRNA			0.0191	KLK10
miR-302b-5p (and other miRNAs w/seed CUUUAAC)		mature microRNA			0.0191	BIRC5
miR-99a-3p (and other miRNAs w/seed AAGCUCG)		mature microRNA			0.0191	RRM2
miR-100-5p (and other miRNAs w/seed ACCCGUA)		mature microRNA			0.0454	EPDR1,PLK1
miR-16-1-3p (miRNAs w/seed CAGUAUU)		mature microRNA			0.0378	WEE1
miR-382-3p (miRNAs w/seed AUCAUUC)		mature microRNA			0.0378	CD274
miR-513a-5p (miRNAs w/seed UCACAGG)		mature microRNA			0.0191	CD274
mir-506		microRNA			0.0246	IL1B,PRDX1
mir-17		microRNA			0.0396	DUSP2,GCLC,H2AX,MYLIP,TNKS2
miR-1468-5p (miRNAs w/seed UCCGUUU)		mature microRNA			0.0191	CD274
mir-130		microRNA			0.0457	DEPDC1,IL1B,PTGS2
miR-192-5p (and other miRNAs w/seed UGACCUA)		mature microRNA			0.000132	BIRC5,DHFR,TYMS
mir-192		microRNA			0.0408	CDC7,TYMS
miR-292-3p (and other miRNAs w/seed AGUGCCG)		mature microRNA			0.0378	BIRC5
miR-181a-1-3p (and other miRNAs w/seed CCAUCGA)		mature microRNA			0.0191	BIRC5
miR-101-3p (and other miRNAs w/seed ACAGUAC)		mature microRNA			0.0246	PTGS2,RNF2
mir-345		microRNA			0.0191	ABCC1
mir-463		microRNA			0.0191	BIRC5
miR-214-3p (and other miRNAs w/seed CAGCAGG)		mature microRNA			0.0408	BIRC5,IL1B
mir-214		microRNA			0.0331	BIRC5,IL1B,PTGS2
mir-320		microRNA			0.0178	AQP1,BIRC5
miR-653-5p (miRNAs w/seed UGUUGAA)		mature microRNA			0.0191	ARHGAP5
miR-125a-3p (miRNAs w/seed CAGGUGA)		mature microRNA			0.0191	FYN
miR-24-3p (and other miRNAs w/seed GGCUCAG)		mature microRNA			0.0266	AURKB,CDK4,DHFR
mir-23		microRNA			0.0141	CKS1B,IL1B,LDHA,SOD2
mir-375		microRNA			0.0323	IL1B,QKI
miR-706 (miRNAs w/seed GAGAAAC)		mature microRNA			0.0191	SLC3A2
miR-330-5p (and other miRNAs w/seed CUCUGGG)		mature microRNA			0.0323	ABCC1,TGFBR3
mir-433		microRNA			0.0191	GATA3
mir-471		microRNA			0.0191	BIRC5
miR-571 (miRNAs w/seed GAGUUGG)		mature microRNA			0.0191	GMNN
MIR4500		microRNA			0.0191	RRM2
miR-126a-3p (and other miRNAs w/seed CGUACCG)		mature microRNA			0.0119	ADAM9,IRS1
mir-126		microRNA			0.00428	ADAM9,GATA3,IRS1,TAGLN2
KREMEN2	-0.099	other			0.0191	AXIN2
PRKD		group			0.0246	CXCL6,IL1B,PTGS2
H60a		other			0.0378	HLA-A
MXI1	0.12	transcription regulator			0.00531	CCNB1,MKI67,SLC1A4
CHEK2	-0.049	kinase			0.0454	BIRC5,H2AX
PTGDR	0.248	G-protein coupled receptor			0.0284	IL1B,PTGS2
ATG16L1	-0.079	enzyme			0.0032	IL1B,IRS1,SOD2	107 (7)
SNRPB	-0.133	other			0.00715	CCNB1,LDHA
GLDC	0.906	enzyme			0.0191	MAPT
MYCBP	-0.021	transcription regulator			0.00715	CDK4,LDHA
SHOX		transcription regulator			0.0119	CCNB1,RBL1
GJA1	0.625	transporter			0.00633	CCN3,GJA1,IL1B,PTGS2	270 (24)
AQUAPORIN		group			0.0191	IL1B
GABARAP	0.081	transporter			0.0208	BLVRB,PSAP,UPP1
PRAME		other			0.0284	CYP26B1,TOP2A
BTRC	0.125	enzyme			0.0158	AXIN2,IL1B,TAFAZZIN
CSK	0.041	kinase			0.0365	FYN,IL1B
MTA3	0.157	transcription regulator			0.0143	CIITA,MAPT,SYK
HBP1	-0.017	transcription regulator			0.00454	DNMT1,H1-0,PTGS2
SFRP4		transmembrane receptor			0.0191	AXIN2,BIRC5,PTGS2
PLRG1	-0.189	other			0.0191	H2AX
KRT14	-0.064	other			0.0355	DSG3,GJA1,KLK10
CYSLTR1		G-protein coupled receptor			0.00941	NFATC2,NFE2L2
DNM1L	-0.137	enzyme			0.0454	CCNB1,TMEM38A
RCE1	0.05	peptidase			0.043	B2M,GJA1,MGST1
miR-5586-5p (miRNAs w/seed AUCCAGC)		mature microRNA			0.00212	LDHA,PGK1
NKX2-1		transcription regulator			1.53e-05	AQP1,CKS1B,CLU,ENPP2,HELLS,HLA-A,HMGB2,LRG1,MAPT,PC,PFN2,QKI,RAC2,RRM2
FHL1	0.35	other			0.0378	CYP11A1
BPHL	-0.046	enzyme			0.0191	MAPT
IPO7	-0.247	transporter			0.0191	MAPT
FRMD6	-0.019	other			0.0147	FGF1,RASSF8
MERTK	0.199	kinase			0.0379	CD274,HDC,IL1B
XRCC2	-0.486	enzyme			0.0191	H2AX
EIF2S1	-0.136	translation regulator			0.000611	ACP3,CAT,GCLC,Serpina3g (includes others),SERPINA9,SLC7A11
ANGPTL2	0.07	other			0.0103	AXIN2,IL1B,MKI67
SUMO3	-0.232	other			0.0355	CCN3,IRS1,TAP1
NFE2		transcription regulator			0.00918	CAT,HBB,NQO1
PDIA3P1		other			0.0378	H2AX
RBX1		enzyme			0.00715	BIRC5,CCNB1	191 (7)
Ighe		other			0.0378	CXCL6
H2AX	-0.485	transcription regulator			0.0131	CLSPN,CLU,EPDR1,SLC7A11
TDO2		enzyme			4.36e-06	AHR,PTGS2,SLC1A4,SLC7A11
CDC7	-0.424	kinase			0.0378	MCM4
HAVCR2	0.152	other			0.0379	IL1B,MKI67,SOD2
Raet1d/Raet1e		other			0.0191	HLA-A
SIGLEC9	0.45	other			0.0191	PTGS2
ALMS1-IT1		other			0.0378	CCNB1
ITGAM	0.124	transmembrane receptor			0.0287	GSTM3,IL1B,PTGS2
EIF2AK1	0.076	kinase			0.00941	HSPB8,IL1B
DOK3	0.308	other			0.0191	NFATC2
POLK	-0.109	enzyme			0.0191	H2AX
SYNJ2BP	-0.013	other			0.0378	EFNB2
PHLDA1	0.296	other			0.0032	IL16,IL1B,PTGS2	78 (7)
LGALS7/LGALS7B	0.112	other			0.00101	CCNB1,GSTM3,IL1B
HIPK3	-0.01	kinase			0.0378	CYP11A1
PSMA1	-0.029	peptidase			0.0191	GSTP1
RBP7	-0.29	other			0.0191	RBP1
NOXO1		other			0.0378	SOD2
XIAP	-0.146	enzyme			0.00186	BIRC5,CDK4,PTGS2,SOD2	273 (24)
XRCC5	-0.293	enzyme			0.0227	CD274,IL1B,PTGS2
CDKN2B	0.404	transcription regulator			0.0174	DHFR,DNMT1,GLS
RUVBL2	-0.223	transcription regulator			3.87e-05	AXIN2,MCM3,MCM4,RBL1	39 (5)
IL36G	0.376	cytokine			0.0467	FFAR2,IL1B,NRP1,ZC3H12A
PLA2G4A	0.641	enzyme			0.00616	GSTM5,IL1B,PTGS2	215 (21)
PPP1R13L	-0.065	transcription regulator			0.00709	GJA1,H2AX,NFE2L2	128 (7)
PISD	0.163	enzyme			0.0191	PCYT2
CAST	-0.112	peptidase			0.00616	ACTA1,MAPT,RBL1
FANCD2	-0.375	other			0.00384	CAT,SOD2,TXNRD1	111 (7)
ACOT8	0.114	enzyme			0.0191	CAT
ZBTB7A	0.018	transcription regulator			0.0287	NRP1,POLB,RBL1
TRIM3	0.134	enzyme			0.00709	CXCL6,FGF1,IL1B	120 (10)
NFYC	0.031	transcription regulator			0.043	CCNB1,CDCA8,TYMS
AKR1B1	0.387	enzyme			0.0454	BIRC5,MKI67
LDLR	0.013	transporter			6.63e-16	AURKB,AXIN2,BIRC5,BUB1B,CCNB1,CD274,CDC25B,CENPA,CKS1B,CLSPN,GJA1,GPR132,H6PD,HELLS,IL1B,KIF20A,KIF2C,KIF4A,KNL1,LCP2,MKI67,NUSAP1,PCYT2,PLK1,PRC1,PSME2,TAP1,TLR1,TOP2A,UHRF1
SOST		other			0.0266	AXIN2,IL1B,SOD2
PIN1	-0.082	enzyme			0.0048	CD274,CENPA,DEPDC1,IL1B,NCAPH,PTGS2	275 (24)
KCNE3	-0.322	ion channel			0.00202	ACP3,CHKA,CHL1,HEPHL1,IGHM,PTGS2
FBXW8	0.112	enzyme			0.0378	IRS1
APCS		other			0.00941	FCGR2B,SIRPA
UBE2E2	-0.112	enzyme			0.00101	GCLC,NFE2L2,NQO1	49 (3)
P2RY2	-0.139	G-protein coupled receptor			0.0143	ESM1,NFE2L2,PTGS2
KLF1		transcription regulator			0.000363	ADD2,ALAS2,AQP1,HBB,MPP1,SLC3A2
B2M	0.74	transmembrane receptor			0.0227	FCGRT,HLA-A,IL1B
GATAD2B	-0.075	transcription regulator			0.00715	PTGS2,RRM2
CAPN3		peptidase			0.0323	PTGS2,SOD2
NFYA	0.141	transcription regulator			0.00147	CAT,CCNB1,CDC25B,CDCA8,PGK1,RRM2,TOP2A	88 (8)
AKT2	0.013	kinase			0.0306	GCLC,GSS,IL1B,NQO1
PTGIS		enzyme			0.00531	CXCL6,IL1B,PTGS2	105 (7)
CTSB	0.233	peptidase			0.0208	CDK4,H2AX,IL1B
TTK	-0.43	kinase			0.0378	CD274
P2RX1		ion channel			0.0191	CD274
PRDX1	1.047	enzyme			0.0408	IL1B,PTGS2
MCM3	-0.505	enzyme			0.0378	MCM4
H19	-0.097	other			0.0103	AQP1,IL1B,RPS6KB1
TBX5		transcription regulator			0.0184	CXCL6,GJA1,NFATC2,PTGS2,TTN
BAP1	-0.001	peptidase			0.0129	KIF18B,MCM3,TAFAZZIN
PTAFR	0.324	G-protein coupled receptor			0.0103	BIRC5,IL1B,PTGS2
ERRFI1	0.003	other			0.00133	CD274,H2AX,IL1B	164 (11)
ATF1	-0.046	transcription regulator			0.0457	CIITA,PTGS2,SOD2
SMARCE1	-0.011	transcription regulator			0.0116	CCNB1,CENPE,PLK1
CKS1B	-0.582	kinase			0.00715	CCNB1,CKS1B	199 (14)
MAP2K7	0.117	kinase			0.000891	EFNB2,ENPP2,FCGRT,GJA1,P2RX4,PLA2G4A
TERC		other			0.0122	CDC20,CLU,H1-0,PRC1
CARM1	-0.027	transcription regulator			0.00161	CCNB1,CKB,DHFR,FTL,GCLC
MARK2	0.008	kinase			0.0287	HDC,MAPT,PTGS2
NLRC4		other			0.00214	CXCL6,GPR132,IL1B	175 (7)
SIGLEC11		other			0.0378	IL1B
FOLR1		transporter			9.21e-05	CAT,SHCBP1,SLC3A2,SMC2,Srgn,TAGLN2,TYMS,UCHL5,WDFY1
RPL18	-0.104	other			0.0191	CD274
MMP2	0.409	peptidase			0.0121	ACTA1,CITED4,CSF2RB,IL1B,INSIG2
FANCC	0.28	other			0.0121	ATP1B1,AXIN2,IL1B,MAP1B,PTGS2
HOXA9	-0.05	transcription regulator			0.00279	ARHGAP11A,CDC6,DLGAP5,ENPP1,FCGRT,GMNN,HNRNPU,KIF20B,NEB,PPP1R16B
AZU1		peptidase			0.0378	IL1B
β-catenin-BCL9-PYGO-TCF/LEF		complex			0.0378	AXIN2
MUC16		other			0.0378	CCNB1
N4BP1	0.16	enzyme			0.0081	CXCL6,HLA-A,IL1B	209 (16)
PDE1A		enzyme			0.0191	DNMT1
AGTR1		G-protein coupled receptor			0.000257	GSTA5,GSTM5,Gstm6,GSTP1,MGST1,PTGS2	31 (3)
ME1	0.613	enzyme			0.0378	IRS1
KIF1B	0.058	transporter			0.0323	GATA3,XAF1
GRB14		other			0.0191	IRS1
SMARCA2	0.262	transcription regulator			0.00234	ACTA1,CIITA,DHFR,RBL1,RRM2,TYMS	150 (11)
TRADD	0.161	other			0.0174	DNMT1,RND1,TNFAIP2
ZNF143	0.114	transcription regulator			0.0284	CDC6,TALDO1
SLC9A3	-0.266	ion channel			0.00162	B2M,PSMB8,TAP2,UPP1
SND1	0.069	enzyme			0.0287	CDC6,DHFR,PTGS2
LUC7L3	-0.196	other			0.0191	PTGS2
TACR1	0.477	G-protein coupled receptor			0.0454	IL1B,PTGS2
OTX1		transcription regulator			0.0454	AXIN2,ENPP2
CNOT7	-0.132	transcription regulator			0.000376	B2M,PSMB8,SLC7A11,TAP1,TAP2	83 (7)
TNFRSF12A	-0.246	transmembrane receptor			0.0454	ACTA1,TPX2
ZBTB32	-0.088	transcription regulator			0.00214	CIITA,CSF2RB,GATA3
USF2	-0.087	transcription regulator			0.0467	B2M,CDK4,CHI3L1,GATA3
FBXL5	-0.165	enzyme			0.00941	GSTA5,NQO1
NMU	-0.279	other			0.0174	CDC6,MKI67,SPAG5
GFI1B		transcription regulator			0.00918	GABPB2,GATA3,TGFBR3
RUVBL1	0.053	transcription regulator			0.000228	AXIN2,MCM3,MCM4,QKI,RBL1,TMEM19	41 (6)
SELP	0.617	transmembrane receptor			0.0331	BST1,IL1B,MKI67
ORC1	-0.217	other			0.0378	MCM4
ACVR1C		kinase			0.0227	IL1B,NFE2L2,NQO1
GPD1		enzyme			0.034	ABCC4,GSTA5,NOL3,NQO1,PI4K2B
CAMK2G	0.247	kinase			0.0178	HBA1/HBA2,HBB
ABCC8		transporter			0.0408	CAT,SOD2
NAGLU	0.311	enzyme			0.0378	MAPT
COMMD1	-0.01	transporter			0.0116	LDHA,PGK1,TLR1
ECSIT	-0.013	transcription regulator			0.0143	IL1B,PTGS2,SOD2
DMAP1	0.018	transcription regulator			0.0378	TK1
AJUBA	-0.201	transcription regulator			0.0211	CDC25B,WEE1
AGA	0.22	enzyme			0.00349	MCM3,MCM4
PDE10A		enzyme			0.0211	BIRC5,IL1B
ANAPC1	-0.132	other			0.0191	MAPT
HOXA4	-0.023	transcription regulator			0.0284	BIRC5,TAGLN2
ADGRV1		G-protein coupled receptor			0.0378	HBA1/HBA2
TRRAP	-0.05	transcription regulator			0.00454	MCM3,MCM4,RBL1	103 (10)
CDK3		kinase			0.0191	TYMS
CDK4	-0.238	kinase			5.74e-11	CDC6,CDCA8,CDK4,CEP55,DHFR,ENPP2,KIF11,KIF20A,KIF20B,KIF2C,KIF4A,KNL1,MCM7,NCAPH,PCLAF,PSMC3IP,PTBP3,TPX2,TRIP13	191 (17)
PSMD10	-0.049	transcription regulator			0.0287	CDK4,FNBP1,TALDO1
CLC		enzyme			0.0191	IL1B
BIRC5	-0.579	other			0.00457	AURKB,BIRC5,FCGR2B,FMOD,IGHM	198 (7)
HECTD2		enzyme			0.00384	B2M,PTGS2,TNFAIP2
KIF18B	-0.535	other			0.00517	CDCA8,CDK4
Hbb-b2		enzyme			0.00177	CIITA,FTL,HFE,IL16,IL1B
HK1	0.384	kinase			0.0191	IL1B
BBC3	-0.106	other			0.00349	H2AX,PRDX1
PHB1	0.012	transcription regulator			0.00474	CDK4,CYP11A1,IL1B,RBL1	240 (23)
Pla2g2a		enzyme			0.0191	PTGS2
SIN3B	0.095	transcription regulator			3.9e-05	CDK4,DHFR,LDHA,RRM2,TYMS	197 (7)
TFDP2	-0.161	transcription regulator			0.000132	AURKB,DHFR,TOP2B	180 (13)
Sry		transcription regulator			0.0147	IL1B,SOD2
TNKS	-0.088	enzyme			0.0147	AXIN2,SORT1
TUB		transcription regulator			0.0191	NAMPT
ZNF507	-0.151	transcription regulator			0.0158	BIRC5,CCNB1,CDK4
ADAMTS12	0.276	peptidase			0.0129	CHI3L1,HDC,TNFAIP2
FZR1	-0.066	kinase			0.0246	CCNB1,TK1
METTL16	-0.008	enzyme			0.0378	CD274
DENR	-0.07	other			0.00941	CAMSAP2,CD274
ACKR3	0.238	G-protein coupled receptor			0.0309	CCNB1,CDK4,FMOD
CD8B		other			0.0378	IL1B
ORC2	-0.159	other			0.00349	HBB,MCM4
PHF5A	-0.114	other			0.0378	GJA1
ITGAL	0.805	transmembrane receptor			0.0454	GATA3,ITGAL
IL22RA1	0.101	transmembrane receptor			0.0119	IL19,SOD2
HTT	0.014	transcription regulator			1.45e-06	ACTA1,ADAM23,AMD1,AQP1,B2M,CBR1,CHKA,CPNE5,ENPP2,FGF1,GCLC,GSS,GSTA5,HBA1/HBA2,HIVEP2,HMGB2,KCNQ2,LDHA,LDHB,NFE2L2,PC,PFN2,POLB,PPP1R16B,PSMB8,PTPN5,RASGRP2,SELENOP,Serpina3g (includes others),SIRPA,SMC2,SOD2,SORT1,SYN2	258 (15)
DBF4B		other			0.0378	H2AX
MAP2K3	0.018	kinase			0.0467	ACTA1,GSTP1,IL1B,PTGS2
UXT	0.285	transcription regulator			0.0227	BRIP1,CDC6,PSMD5
WAS	0.666	other			0.00273	IL1B,SELPLG,TLR1,TNFAIP2
PTPN6	0.341	phosphatase			0.0108	BIRC5,CDK4,DHFR,IGHM,IL1B
SYNPO	0.286	other			0.00107	MAPT,RYR1
CBR1	0.905	enzyme			0.0378	PTGS2
TRPA1		transporter			0.0284	IL1B,SOD2
SENP2	-0.04	peptidase			0.00715	LDHA,PGK1	140 (7)
PTHLH	-0.19	other			0.0203	CAT,CDC25B,EFNB2,PTGS2,SOD2
KRIT1	-0.024	other			0.0246	EFNB2,SOD2
LETMD1	0.098	other			0.0246	IL1B,PTGS2
SIN3A	-0.156	transcription regulator			0.0338	CD274,GSTP1,PEG3,PTGS2
PPP3CA	-0.213	phosphatase			0.000406	ACTA1,CDK4,FTL,GSTP1,MGST1,PLPP3,PSAP,PTGS2	171 (18)
GABPA	-0.164	transcription regulator			0.00569	DCLRE1C,GCLC,IL16,NQO1,SLC7A11	51 (3)
CDC23	-0.076	enzyme			0.0378	CCNB1
NR3C2		ligand-dependent nuclear receptor			0.0244	ATP1B1,CAT,CXCL6,IL1B,PRDX4,PROCR,PTGS2
EEF2K	-0.197	kinase			0.00941	MAP1B,NQO1
THEM4	-0.183	enzyme			0.0191	PTGS2
ENC1	0.139	peptidase			0.0378	NQO1
HSPD1	-0.084	enzyme			0.0246	GATA3,IL1B,NFATC2
TAPBP	0.444	transporter			0.000359	HLA-A,TAP1,TAP2
CDC20	-0.638	other			0.00715	CCNB1,PBXIP1	19 (3)
PTGFR	0.48	G-protein coupled receptor			0.00454	ACTA1,GCLC,PTGS2	118 (7)
MSH3	-0.317	enzyme			0.0378	H2AX
IRAK3	0.409	kinase			0.0287	CD274,IL1B,SOD2
CCNE1	-0.297	transcription regulator			0.00307	CCNB1,CDC6,MCM4,RBL1	156 (15)
GPBP1	0.005	transcription regulator			0.0378	TOP2A
RPN2	-0.024	enzyme			0.0378	GSTP1
COPS8	-0.032	other			0.0178	CDK4,MAPT
ARHGDIB	0.631	enzyme			0.0378	PTGS2
BTG2	0.3	transcription regulator			0.00824	CAT,IL1B,NQO1,SOD2	49 (3)
SLC5A5		transporter			0.000747	ABCA3,HBB,ME1
MTHFD2	-0.149	enzyme			4.36e-06	CD274,H2AX,NFE2L2,SLC7A11
CARD16		other			0.0191	IL1B
DUSP2	0.782	phosphatase			0.0378	HDC
BECN1	-0.014	other			0.0309	BIRC5,IL1B,SOD2
ZC3H8	-0.203	transcription regulator			0.0191	GATA3
CDC27	-0.126	other			0.00349	CCNB1,PLK1	18 (3)
PAX3		transcription regulator			0.0149	CAPN1,CDC6,CLU,DUSP2,GLDC,GSTM5,IRS1,PTPN14,PUM2
CD47	0.224	transmembrane receptor			0.0208	FTL,IL1B,SIRPA
CNR2	0.4	G-protein coupled receptor			0.0174	IL1B,ITGAL,PTGS2
CARD18		other			0.0191	IL1B
CYP24A1		enzyme			0.000363	CCNB1,CDC20	155 (7)
MMP11	0.537	peptidase			0.0103	LDHA,LDHB,PTGS2
ROR2	0.039	kinase			2.71e-06	ABCF3,AXIN2,BIRC5,CDC20,CDC7,CREG1,MAP1B,MCM3,MCM4,TFDP1,WEE1
S1PR3	0.42	G-protein coupled receptor			0.0408	IL1B,PTGS2
TKT	0.611	enzyme			0.0119	BIRC5,H2AX
FCER1G	0.593	transmembrane receptor			0.0404	GATA3,IL1B,PTGS2
TYROBP	0.501	transmembrane receptor			0.0306	ABCC4,FCGR2B,IL1B,SAMSN1
NDUFA4	0.266	enzyme			0.0378	LDHA
PDZK1		other			0.0119	AQP1,SLC7A2
ZFPM1	0.231	transcription regulator			0.00375	ALAS2,ENPP1,GATA3,HBB,ITPKB,MMD	63 (4)
TCL1A		transcription regulator			0.0277	CTSE,FCGR2B,IL1B,Srgn,TNFAIP2
ARHGAP21	-0.109	other			0.0485	HDC,PTGS2,RBL1
F12		peptidase			0.0191	IL1B
PRC1	-0.546	other			0.0191	PTGS2
BET		group			0.00214	ALAS2,GCLC,NQO1
FTH1	0.458	enzyme			0.0246	FTL,HBB
POLD4	-0.143	enzyme			0.0191	H2AX
PNRC1	0.301	other			0.0378	TK1
CDK2	-0.126	kinase			0.00177	CDC6,CDK4,DHFR,H2AX,RBL1	196 (16)
ATP5IF1	0.028	other			0.00747	BLVRB,CAT,LDHB,SOD2,TXNRD1
DGKA	-0.353	kinase			0.0211	IL1B,WEE1
DHH		peptidase			0.0147	CYP11A1,GJA1
GNG13		enzyme			0.00349	GNB1,MAPT
PLAA	-0.063	other			0.00349	CLU,PTGS2	105 (7)
DYSF	0.013	other			0.00243	B2M,FCGR2B,FTL,GABARAPL1,HLA-A,PLPP3,PSAP
PARK7	-0.051	enzyme			0.0309	IL1B,PTGS2,SOD2
ADCY3	0.234	enzyme			0.0191	NRP1
IFNLR1	0.26	transmembrane receptor			0.000228	CXCL6,IL1B,OASL,PTGS2,SOD2,TNFAIP2	92 (10)
CREB3L1	0.305	transcription regulator			0.00709	CHST12,PAPSS2,SLC1A4
KIT	0.476	transmembrane receptor			0.023	BIRC5,CD274,CSF2RB,DNMT1,HDC,PPP2R5A
ADD1	-0.1	other			0.0378	DSG3
ZBTB17	0.11	transcription regulator			3.5e-22	AURKB,BUB1B,CCNB1,CDC20,CDCA8,CEP55,CKAP2,ECT2,HMMR,KIF11,KIF18B,KIF20A,KIF22,KIF2C,KIF4A,MKI67,NCAPH,NUSAP1,PBK,PLK1,PRC1,TNFAIP2,TOP2A,TPX2	187 (10)
PRSS3		peptidase			0.0378	PSAP
Hbb-b1		transporter			0.0327	CIITA,FTL,HFE,IL16,IL1B
HBB	-0.647	transporter			0.0112	CXCL6,HBA1/HBA2,IL1B,OASL,PLA2G4A,PTGS2
GABARAPL2	-0.012	other			0.0174	BLVRB,PSAP,UPP1
DIABLO	-0.212	other			0.00941	BIRC5,MKI67
Gm12250		enzyme			0.0378	IL1B
FAM13A		other			0.0191	IRS1
SLC25A13	0.201	transporter			0.0367	ABCC4,GSTA5,NOL3,NQO1,PI4K2B
Cdkn1c		other			0.0103	CDC6,CDT1,MCM3
CELF1		translation regulator			0.0284	ACTA1,CCNB1
Foxp1	-0.472	transcription regulator			0.0485	LMO2,RASGRP2,RYR1
ANP32A		other			0.00517	PTGS2,TK1
H3C14		other			0.0147	HBB,PGRMC1
GSTT1		enzyme			0.0191	GSTM3
HELLS	-0.572	enzyme			0.000255	CCNB1,CDC6,MCM4,RBL1
Mt1	0.087	other			0.0143	GSTM3,GSTP1,IL1B
Mt2		other			0.0103	GSTM3,GSTP1,IL1B
Nedd4	-0.129	enzyme			0.0147	CYP11A1,CYP26B1
P2rx7		ion channel			0.0378	IL1B
Nlrp1a		enzyme			0.0191	IL1B
SCT		other			0.00212	AQP1,DNMT1
RIN1	-0.028	other			0.0378	CD274
VAMP1	0.141	transporter			0.0191	CD274
PCDH11Y		other			0.00709	AXIN2,GJA1,PTGS2	105 (7)
SIGLEC8		transmembrane receptor			0.0404	FTL,PGK1,PRDX1
NELFE	-0.132	other			0.0454	DLGAP5,TOP2A
H1f4	0.186	other			0.0378	AXIN2
H1-5		other			0.0378	AXIN2
H2BC3		other			0.0378	APCDD1
VPS26B	0.03	transporter			0.0378	SORT1
HMGN5		transcription regulator			0.0191	CCNB1
Gm15807/Hmgn5	-0.287	other			0.0227	ACTA1,CSF2RB,UCHL5
TP53COR1		other			0.00616	IL1B,SOD2,TOP2A	182 (10)
SH3GLB2	0.049	other			0.0378	PTGS2
PELP1	-0.072	other			0.0187	DGKA,EPDR1,FYN,IL1B,MAP1B,PTGS2,RBP1
MAP3K11	0.208	kinase			0.0284	BIRC5,PTGS2
SRSF2	-0.178	transcription regulator			0.00895	AURKB,MAPT,PLK1,RRM2	174 (7)
LRP5	-0.264	transmembrane receptor			0.0161	AHR,AXIN2,IL1B,IRS1
ZC3H13	0.197	other			0.00212	LDHA,LDHB
ACO1	0.029	enzyme			0.00171	ALAS2,FTL,PFN2
CCNK	-0.088	kinase			0.0208	DGKA,GABPB2,ROGDI
HPSE	0.136	enzyme			0.0246	IRS1,PTGS2
PEX14	-0.026	transcription regulator			0.0378	PTGS2
PTGES	-0.002	enzyme			0.00654	BIRC5,IL1B,ITGAL,NEB,PTGS2	220 (22)
ZNF140		transcription regulator			0.0191	FCGR2B
RARS1	0.086	enzyme			0.0191	LDHA
NTRK3		kinase			0.0485	ABCC1,ACTA1,TAP1
TAS1R3	-0.059	G-protein coupled receptor			0.0178	SLC3A2,SLC7A11
GNA15	0.096	enzyme			0.0213	ENPP1,MGST1,PFN2,PTGS2,RBP1,SOD2
CFLAR	-0.144	other			0.0208	GATA3,IL1B,NFATC2
CTD_2245E153		other			0.0191	PC
NRIR		other			0.000363	CCNB1,CDK4
TLR7/8		group			0.043	FFAR2,PTGS2,SLC7A11
STMN1	-0.019	other			0.00616	BIRC5,CDK4,TUBA1B	106 (7)
WTAP	-0.138	other			0.0158	BIRC5,CXCL6,IL1B
RPS15	0.061	other			0.022	MCM3,MCM4,MCM6,MCM7
SOD1	0.068	enzyme			3.28e-08	B2M,CDK4,CKB,CLU,DSG3,GCLC,GNB1,GNG4,GSTA5,GSTM1,GSTM3,GSTM5,GSTP1,HSPB8,IL1B,NFE2L2,P2RX4,PSMB8,PTGS2,RYR1,SLFN13,SOD2	152 (12)
Hif		complex			0.0365	CKB,LDHA
MIR5095		microRNA			0.0191	RRM2
growth factor		group			0.0284	CLU,PTGS2
reverse transcriptase		complex			0.0191	DHFR
TCF		group			0.0019	ADGRG2,ARL4A,GJA1,IRS1,LMO2,PTGS2,TK1	105 (7)
